# Supplementary material for: KANSL3 directs transcriptional programs essential for hepatic metabolism and differentiation
Source: Life Sci Alliance. 2025 Oct 3;8(12):e202503238. doi: 10.26508/lsa.202503238 (PMC12495240; doi:10.26508/lsa.202503238)
Supplement: Supplementary file 2 [file LSA-2025-03238_TableS1.xlsx]

## Sheet: Body weight 
	Body weight
Week	Control
1 week	3.81563	4.23353	3.7492	3.74515	2.99027	2.56861	2.76828	2.53333	2.94444	2.88253	2.83019	2.84387	2.95203	2.85714	4.34	2.69	3.866	3.489	3.679	3.3	4.34
3 week	9.9	6.8	7.7	9.2	9.2	11.9	10.2	12.2	9	10.1	8.8	8.9	8.4	9.2	9	9.3	7.1	9.6	8.1	9.3	8.8	9.3	8.9	10.8	9	8.6	8.4	8.6	10.6	11	10.1	9.3	10.1	9.9	11.7	11.5	9.8	9.8	7.2	7.6	11.1	10.6	7.4	8.6	8.2	8.5	5.8	9.8	9.7
6 week	17	17.5	17.9	19.49	14.8	14.955	16.633	19.45
12 week	19.85	19.945	19.5	24.276	23.496	22.615	22.644	23.18
[truncated: 51 more columns]

## Sheet: Liver  weight
	Liver weight normalized to body weight
weeks	Control
1	3.81563	4.23353	3.7492	3.74515	2.99027
3	4.73684	4.58824	4.84375	4.96192	4.53333	5.84884	4.47619	4.92537	5.61461	4.17528	4.59209	4.88454	3.83838	7.35294	6.25974	5.45652	3.52174	6.80392	6.95902	7.52222	5.22772	7.40909	5.79775	6.21429	6.73913	7.56667	6.95699	5.15493	5.45833	5.04938	5.55914	5.625	4.94624	5.44944	6.42593	5.76667	4.81395	5.72619	5.51163	5.9434	4.84545	5.0297	4.16129	5.51485	5.9798	5.2906	5.2087	4.96939	5.17347
6	6.28132	6.75484	6.42529	5.86118	5.08191	4.94198	4.7255	4.5	4.9	5.05714	5.44693	5.08191	4.94198	4.7255	4.5
12	4.93036	4.71648	4.68507	5.04282	5.455
[truncated: 97 more columns]
