# Supplementary material for: KANSL3 directs transcriptional programs essential for hepatic metabolism and differentiation
Source: Life Sci Alliance. 2025 Oct 3;8(12):e202503238. doi: 10.26508/lsa.202503238 (PMC12495240; doi:10.26508/lsa.202503238)
Supplement: Supplementary file 3 [file LSA-2025-03238_TableS2.xlsx]

## Sheet: Legend
	DeSeq2 results_LFC_shrink
1	Bulk Liver P21 RNA-seq	Control vs Kansl3 LKO
2	dTAG-Kansl3-Hepa1-6 RNA-seq	dTAG-NEG_empty vector vs dTAG13_empty vector
	DESeq2 normalized counts
3	Bulk Liver P21 RNA-seq	Control rep1-6, Kansl3 LKO rep 1-6
4	dTAG-Kansl3-Hepa1-6 RNA-seq	dTAG-NEG_empty vector rep1-3, dTAG13_empty vector rep1-3, dTAG13_FL human KANSL3 rep1-3

## Sheet: 1_Bulk liver_DE genes
	baseMean	log2FoldChange	lfcSE	pvalue	padj	Status	genename
ENSMUSG00000029304	7468.98	4.2156	0.214466	3.03357e-87	3.21952e-83	UP	Spp1
ENSMUSG00000029162	5754.2	-1.43856	0.0735933	7.08918e-86	5.01583e-82	DOWN	Khk
ENSMUSG00000014329	707.218	3.84052	0.201254	2.12425e-82	1.12723e-78	UP	Bicc1
ENSMUSG00000003534	423.376	3.71394	0.1948	3.31788e-82	1.17376e-78	UP	Ddr1
ENSMUSG00000049303	159.626	3.99841	0.216421	3.84748e-77	1.16667e-73	UP	Syt12
ENSMUSG00000068744	207.967	4.31284	0.235912	1.14348e-75	3.03393e-72	UP	Psrc1
ENSMUSG00000026189	3000.06	-1.2039	0.0672764	2.73814e-72	6.45774e-69	DOWN	Pecr
ENSMUSG00000004038	28619.6	3.91094	0.220248	4.07507e-72	8.64974e-69	UP	Gstm3
ENSMUSG00000015083	4178.12	-1.46453	0.0832525	4.05063e-70	7.16488e-67	DOWN	C8g
ENSMUSG00000045394	173.001	3.58758	0.205931	4.44231e-69	6.73518e-66	UP	Epcam
ENSMUSG00000037053	19631	-0.910074	0.0528634	6.42977e-67	9.09856e-64	DOWN	Azgp1
ENSMUSG00000028278	369.475	4.26246	0.249437	1.04738e-66	1.38948e-63	UP	Rragd
ENSMUSG00000015790	523.1	-1.10611	0.0654789	1.44815e-64	1.80815e-61	DOWN	Surf1
ENSMUSG00000092008	2296.8	-4.66525	0.277923	1.64623e-64	1.94127e-61	DOWN	Cyp2c69
ENSMUSG00000021208	668.405	3.51714	0.212157	6.99932e-63	7.42838e-60	UP	Ifi27l2b
ENSMUSG00000002279	445.235	-1.37522	0.0827399	8.50026e-63	8.59174e-60	DOWN	Lmf1
ENSMUSG00000022995	130.548	3.38016	0.204811	3.24713e-62	2.87181e-59	UP	Enah
ENSMUSG00000026547	1938.04	2.30985	0.140617	1.08987e-61	9.25347e-59	UP	Tagln2
ENSMUSG00000042041	942.78	3.11703	0.195151	1.49233e-58	1.13129e-55	UP	2010003K11Rik
ENSMUSG00000079015	48495.4	-1.96338	0.123004	2.44385e-58	1.78873e-55	DOWN	Serpina1c
ENSMUSG00000011034	127.887	3.94717	0.249386	2.22323e-57	1.57301e-54	UP	Slc5a1
ENSMUSG00000074738	237.567	4.67364	0.296212	3.18021e-57	2.17752e-54	UP	Fndc10
ENSMUSG00000074179	449.481	5.37962	0.347641	2.95525e-55	1.96025e-52	UP	Gm10639
ENSMUSG00000028470	1063.91	-1.15035	0.0748663	6.39317e-54	3.99122e-51	DOWN	Hint2
ENSMUSG00000026822	2519.91	4.27714	0.283048	7.90239e-53	4.79246e-50	UP	Lcn2
ENSMUSG00000037942	4795.98	-1.67681	0.111082	2.2053e-52	1.30027e-49	DOWN	Crp
ENSMUSG00000074207	55719.4	-1.30441	0.0865693	4.97239e-52	2.85254e-49	DOWN	Adh1
ENSMUSG00000025004	1917.14	-3.14291	0.209957	8.15303e-52	4.55411e-49	DOWN	Cyp2c40
ENSMUSG00000020829	608.696	-1.34234	0.0894035	9.93426e-52	5.40678e-49	DOWN	Slc46a1
ENSMUSG00000040663	248.744	3.63685	0.243569	1.38854e-51	7.18858e-49	UP	Clcf1
ENSMUSG00000034634	1678.31	7.45235	0.499678	1.35622e-51	7.18858e-49	UP	Ly6d
ENSMUSG00000046070	1815.88	-2.35279	0.157394	1.42514e-51	7.20241e-49	DOWN	Igfals
ENSMUSG00000029602	238.535	5.30725	0.356434	2.59406e-51	1.2805e-48	UP	Rasal1
ENSMUSG00000024958	338.409	-1.3317	0.0893524	5.80917e-51	2.8024e-48	DOWN	Gpr137
ENSMUSG00000041801	207.649	3.42128	0.232216	2.97449e-50	1.40303e-47	UP	Phlda3
ENSMUSG00000095115	329.79	1.50847	0.102495	7.34453e-50	3.38902e-47	UP	Itpripl2
ENSMUSG00000026621	5183.21	-1.15693	0.078716	1.61999e-49	7.16371e-47	DOWN	2024-03-01
ENSMUSG00000047040	124.415	4.7203	0.323619	3.33692e-49	1.4455e-46	UP	Prr15l
ENSMUSG00000019558	420.738	1.52223	0.104815	1.38823e-48	5.55974e-46	UP	Slc6a8
ENSMUSG00000027371	214.748	-1.63329	0.112709	1.56323e-48	6.14466e-46	DOWN	Fahd2a
ENSMUSG00000006494	702.705	-1.78689	0.123656	2.97591e-48	1.12798e-45	DOWN	Pdk1
ENSMUSG00000000673	6274.33	-1.33636	0.0924427	3.99723e-48	1.46285e-45	DOWN	Haao
ENSMUSG00000015647	579.452	2.7895	0.193972	5.48034e-48	1.97162e-45	UP	Lama5
ENSMUSG00000035686	8078.54	-5.84057	0.408941	1.33479e-47	4.72206e-45	DOWN	Thrsp
ENSMUSG00000056124	155.271	2.96379	0.208276	5.11603e-47	1.78021e-44	UP	B4galt6
ENSMUSG00000028085	572.968	-1.12531	0.0790317	1.17957e-46	3.97423e-44	DOWN	Gatb
ENSMUSG00000052520	4418.69	-1.76299	0.124218	1.28614e-46	4.26557e-44	DOWN	Cyp2j5
ENSMUSG00000039648	2682.15	-1.13347	0.0799411	2.74475e-46	8.96309e-44	DOWN	Kyat1
ENSMUSG00000020877	599.551	-1.13477	0.0804597	8.20753e-46	2.63959e-43	DOWN	Scrn2
ENSMUSG00000027712	3583.49	2.26749	0.161624	9.59303e-46	3.03913e-43	UP	Anxa5
ENSMUSG00000070394	1392.53	-1.32522	0.0941854	1.04091e-45	3.24916e-43	DOWN	Tmem256
ENSMUSG00000025144	519.176	-1.49425	0.106528	1.50018e-45	4.61491e-43	DOWN	Cenpx
ENSMUSG00000028062	825.211	-0.996101	0.0708691	2.01802e-45	6.11922e-43	DOWN	Lamtor2
ENSMUSG00000057411	633.258	-1.31676	0.0940354	2.66795e-45	7.97603e-43	DOWN	Fam173a
ENSMUSG00000018569	106.651	4.3723	0.313815	3.93566e-45	1.16026e-42	UP	Cldn7
ENSMUSG00000026798	137.204	-1.76749	0.126718	4.31135e-45	1.2536e-42	DOWN	Coq4
ENSMUSG00000022636	1599.25	1.42755	0.102552	8.06619e-45	2.28284e-42	UP	Alcam
ENSMUSG00000062991	104.299	4.84129	0.348575	1.07002e-44	2.98846e-42	UP	Nrg1
ENSMUSG00000044080	1561.92	-1.21255	0.0871415	1.14708e-44	3.16206e-42	DOWN	S100a1
ENSMUSG00000046167	63.0123	4.8961	0.351316	1.55552e-44	4.23301e-42	UP	Gldn
ENSMUSG00000032231	1651.6	2.72675	0.198537	4.95599e-44	1.25233e-41	UP	Anxa2
ENSMUSG00000020900	649.367	1.91445	0.140015	1.63764e-43	4.04192e-41	UP	Myh10
ENSMUSG00000001524	225.658	-1.44196	0.105902	5.01524e-43	1.2097e-40	DOWN	Gtf2h4
ENSMUSG00000019850	163.448	2.35545	0.174158	1.03235e-42	2.46209e-40	UP	Tnfaip3
ENSMUSG00000054932	865.476	3.86619	0.286917	1.57913e-42	3.68336e-40	UP	Afp
ENSMUSG00000057103	2787.75	-1.53185	0.113479	2.52585e-42	5.70359e-40	DOWN	Nat8f1
ENSMUSG00000024803	107.042	5.32492	0.395799	4.94948e-42	1.09435e-39	UP	Ankrd1
ENSMUSG00000029185	791.412	1.25552	0.0934436	8.0854e-42	1.71621e-39	UP	Fam114a1
ENSMUSG00000061808	97549.7	-1.10092	0.0819038	8.50347e-42	1.78708e-39	DOWN	Ttr
ENSMUSG00000097113	132.819	2.42756	0.182262	1.59079e-41	3.3104e-39	UP	Gm19705
ENSMUSG00000026479	88.7574	4.10049	0.307615	1.86557e-41	3.84453e-39	UP	Lamc2
ENSMUSG00000063801	455.427	-1.06168	0.079509	2.87788e-41	5.87363e-39	DOWN	Ap3s2
ENSMUSG00000006219	200.52	2.96746	0.224214	4.12941e-41	8.34769e-39	UP	Fblim1
ENSMUSG00000035142	161.035	-1.99786	0.151262	7.61776e-41	1.52542e-38	DOWN	Nubpl
ENSMUSG00000040134	15184.5	-1.13828	0.0857013	9.18773e-41	1.8226e-38	DOWN	Rdh7
ENSMUSG00000042961	75.5161	4.26782	0.323577	1.15027e-40	2.26071e-38	UP	Egflam
ENSMUSG00000015806	6113.6	-1.04666	0.0793105	2.38068e-40	4.63599e-38	DOWN	Qdpr
ENSMUSG00000041301	84.474	6.20286	0.469315	5.94699e-40	1.14755e-37	UP	Cftr
ENSMUSG00000047844	214.088	2.00918	0.153922	6.78708e-40	1.29786e-37	UP	Bex4
ENSMUSG00000067158	162.706	2.39147	0.184028	1.37271e-39	2.60153e-37	UP	Col4a4
ENSMUSG00000030208	307.223	3.87543	0.30007	2.25048e-39	4.22731e-37	UP	Emp1
ENSMUSG00000076431	311.244	3.37458	0.261695	2.87031e-39	5.29784e-37	UP	Sox4
ENSMUSG00000042331	197.872	1.49797	0.115692	3.95279e-39	7.23292e-37	UP	Specc1
ENSMUSG00000000753	9699.43	-0.964943	0.0743739	5.22591e-39	9.48077e-37	DOWN	Serpinf1
ENSMUSG00000035521	307.915	-1.46133	0.114083	2.07952e-38	3.70924e-36	DOWN	Gnptg
ENSMUSG00000054312	595.83	-0.849319	0.0659221	2.1211e-38	3.75187e-36	DOWN	Mrps21
ENSMUSG00000028369	97.4457	3.72016	0.291903	2.64074e-38	4.59446e-36	UP	Svep1
ENSMUSG00000027305	375.831	-1.04549	0.0815179	3.2744e-38	5.65059e-36	DOWN	Ndufaf1
ENSMUSG00000018339	284.332	2.47616	0.194484	3.41061e-38	5.83819e-36	UP	Gpx3
ENSMUSG00000050071	98.6612	3.3578	0.263516	3.47007e-38	5.89246e-36	UP	Bex1
ENSMUSG00000032047	7599.65	-0.914243	0.07151	6.22568e-38	1.04878e-35	DOWN	Acat1
ENSMUSG00000056973	13081.5	-1.74925	0.137988	9.3427e-38	1.54928e-35	DOWN	Ces1d
ENSMUSG00000038776	8781.03	1.15392	0.0908	1.25853e-37	2.0549e-35	UP	Ephx1
ENSMUSG00000064225	3903.1	-2.57353	0.203611	1.33681e-37	2.16603e-35	DOWN	Paqr9
ENSMUSG00000042737	419.91	-1.00951	0.0795003	1.73462e-37	2.76835e-35	DOWN	Dpm3
ENSMUSG00000026628	153.341	2.35881	0.187091	1.78627e-37	2.82951e-35	UP	Atf3
ENSMUSG00000039131	81.0085	4.07376	0.322904	1.85374e-37	2.91463e-35	UP	Gipc2
ENSMUSG00000029656	4405.52	-1.80411	0.143558	2.23378e-37	3.43582e-35	DOWN	C8b
ENSMUSG00000029359	54.3626	4.34869	0.344755	2.37622e-37	3.62861e-35	UP	Tesc
ENSMUSG00000030342	748.179	2.71811	0.216565	3.02125e-37	4.58064e-35	UP	Cd9
ENSMUSG00000034573	130.422	2.65738	0.211943	3.83209e-37	5.76879e-35	UP	Ptpn13
ENSMUSG00000038524	115.052	3.04521	0.244146	8.58783e-37	1.2837e-34	UP	Fchsd1
ENSMUSG00000029369	5022.17	-1.25277	0.0999934	9.55106e-37	1.4177e-34	DOWN	Afm
ENSMUSG00000034227	81.8181	4.10561	0.32996	1.2667e-36	1.85428e-34	UP	Foxj1
ENSMUSG00000032413	117.398	1.61336	0.12918	1.31951e-36	1.91835e-34	UP	Rasa2
ENSMUSG00000024074	282.882	1.31232	0.104888	1.3551e-36	1.95669e-34	UP	Crim1
ENSMUSG00000028070	867.309	-0.940019	0.0749475	1.4055e-36	2.01575e-34	DOWN	Naxe
ENSMUSG00000028998	822.142	-0.901274	0.0718915	1.59779e-36	2.26098e-34	DOWN	Tomm7
ENSMUSG00000001131	52.4198	5.08031	0.404458	1.70361e-36	2.39476e-34	UP	Timp1
ENSMUSG00000030340	331.581	-1.91244	0.153871	1.97803e-36	2.76221e-34	DOWN	Scnn1a
ENSMUSG00000027315	68.8803	3.74587	0.302253	2.24107e-36	3.10909e-34	UP	Spint1
ENSMUSG00000031168	4207.78	-1.1713	0.0939963	2.68373e-36	3.69901e-34	DOWN	Ebp
ENSMUSG00000030301	343.987	-1.30144	0.104814	3.62925e-36	4.9381e-34	DOWN	Ccdc91
ENSMUSG00000025324	68.3142	3.21527	0.260132	4.54618e-36	6.10742e-34	UP	Atp10a
ENSMUSG00000025002	1595.79	2.50792	0.203411	5.13098e-36	6.80688e-34	UP	Cyp2c55
ENSMUSG00000052942	89.1315	4.00643	0.324949	5.25702e-36	6.88799e-34	UP	Glis3
ENSMUSG00000028910	534.63	-1.03364	0.0832777	6.41008e-36	8.34726e-34	DOWN	Mecr
ENSMUSG00000037995	78.8836	3.16221	0.257019	8.33245e-36	1.07844e-33	UP	Igsf9
ENSMUSG00000020695	171.573	3.08512	0.251456	9.9504e-36	1.28004e-33	UP	Mrc2
ENSMUSG00000050552	819.499	-1.1977	0.0971384	1.39937e-35	1.77862e-33	DOWN	Lamtor4
ENSMUSG00000005681	94817.3	-0.88858	0.0721003	2.14065e-35	2.6886e-33	DOWN	Apoa2
ENSMUSG00000020386	2303.11	-1.03244	0.0839033	2.32813e-35	2.88987e-33	DOWN	Sar1b
ENSMUSG00000020758	70.6468	3.85621	0.317145	5.00119e-35	6.13615e-33	UP	Itgb4
ENSMUSG00000025790	241.584	2.46547	0.203013	5.16679e-35	6.3029e-33	UP	Slco3a1
ENSMUSG00000047379	230.294	-1.20583	0.0992098	1.07248e-34	1.30083e-32	DOWN	B4gat1
ENSMUSG00000027801	3797.58	1.77091	0.146949	2.38012e-34	2.85426e-32	UP	Tm4sf4
ENSMUSG00000028398	428.511	-0.999568	0.0825675	2.76041e-34	3.29171e-32	DOWN	Dmac1
ENSMUSG00000097908	62.425	-2.64961	0.221213	4.12949e-34	4.89679e-32	DOWN	4933404O12Rik
ENSMUSG00000067071	957.198	-2.19213	0.182974	4.16306e-34	4.90918e-32	DOWN	Hes6
ENSMUSG00000037784	83.2087	2.75383	0.230367	5.00048e-34	5.86409e-32	UP	Dzip1l
ENSMUSG00000046818	119.928	3.27852	0.27479	5.38272e-34	6.27767e-32	UP	Ddit4l
ENSMUSG00000020681	80.0195	3.06318	0.256469	5.44526e-34	6.3159e-32	UP	Ace
ENSMUSG00000004945	519.538	-0.961959	0.0798826	6.31102e-34	7.28032e-32	DOWN	Tmem242
ENSMUSG00000000058	166.891	2.06322	0.172587	6.84791e-34	7.85696e-32	UP	Cav2
ENSMUSG00000052428	1113.15	-0.94521	0.0785544	7.39017e-34	8.43354e-32	DOWN	Tmco1
ENSMUSG00000041734	156.178	2.33413	0.195783	7.54067e-34	8.55926e-32	UP	Kirrel
ENSMUSG00000062181	1669.14	-3.76127	0.31628	8.31228e-34	9.28613e-32	DOWN	Ces3b
ENSMUSG00000001473	897.472	1.52914	0.12784	8.53581e-34	9.48592e-32	UP	Tubb6
ENSMUSG00000022587	8780.81	1.82965	0.152867	9.09368e-34	1.00012e-31	UP	Ly6e
ENSMUSG00000044827	172.992	3.58922	0.301995	9.72425e-34	1.06395e-31	UP	Tlr1
ENSMUSG00000027907	621.239	2.66652	0.224187	9.84007e-34	1.0711e-31	UP	S100a11
ENSMUSG00000042010	834.085	-2.63416	0.22167	1.12752e-33	1.22106e-31	DOWN	Acacb
ENSMUSG00000041189	68.9274	4.40185	0.370944	1.62868e-33	1.74598e-31	UP	Chrnb1
ENSMUSG00000029552	133.507	2.69062	0.227031	1.69434e-33	1.80724e-31	UP	Tes
ENSMUSG00000020056	255.214	-1.15731	0.0970817	2.11107e-33	2.22934e-31	DOWN	Washc3
ENSMUSG00000028885	66.6741	3.00548	0.253774	2.318e-33	2.43574e-31	UP	Smpdl3b
ENSMUSG00000026791	254.008	-1.5368	0.129693	3.07657e-33	3.20115e-31	DOWN	Slc2a8
ENSMUSG00000025017	884.762	1.38081	0.116553	3.98604e-33	4.1272e-31	UP	Pik3ap1
ENSMUSG00000040209	399.375	1.46721	0.124127	4.93714e-33	5.08717e-31	UP	Zfp704
ENSMUSG00000026483	246.545	2.08269	0.17691	5.58846e-33	5.73047e-31	UP	Fam129a
ENSMUSG00000037989	49.0259	3.10505	0.263617	6.01764e-33	6.14088e-31	UP	Wnk2
ENSMUSG00000052738	4126.57	-0.691149	0.0581692	7.32079e-33	7.43498e-31	DOWN	Suclg1
ENSMUSG00000081303	59.2721	4.71715	0.400753	8.25158e-33	8.34038e-31	UP	Gm16011
ENSMUSG00000089943	168.264	-2.67517	0.228378	1.08196e-32	1.08329e-30	DOWN	Ugt1a5
ENSMUSG00000065990	1051.99	-0.897049	0.0761402	1.6387e-32	1.62538e-30	DOWN	Aurkaip1
ENSMUSG00000024694	1130.4	-2.09319	0.179439	1.86626e-32	1.84247e-30	DOWN	Keg1
ENSMUSG00000017344	41111.6	-0.649839	0.0553956	2.1307e-32	2.09381e-30	DOWN	Vtn
ENSMUSG00000014303	137.502	2.57567	0.221738	2.76211e-32	2.70178e-30	UP	Glis2
ENSMUSG00000048022	42.5982	2.94618	0.253643	5.16269e-32	4.98106e-30	UP	Tmem229a
ENSMUSG00000031431	1436.45	-1.8547	0.160164	5.52801e-32	5.30939e-30	DOWN	Tsc22d3
ENSMUSG00000035385	164.572	4.36207	0.379054	6.55749e-32	6.26979e-30	UP	Ccl2
ENSMUSG00000086784	2607.09	-1.15662	0.0995276	6.98186e-32	6.6456e-30	DOWN	Isoc2a
ENSMUSG00000048583	680.982	4.8422	0.420849	7.0167e-32	6.64895e-30	UP	Igf2
ENSMUSG00000049723	67.4358	5.97922	0.513324	8.97267e-32	8.46462e-30	UP	Mmp12
ENSMUSG00000031075	80.626	2.20439	0.190805	9.01267e-32	8.46473e-30	UP	Ano1
ENSMUSG00000035780	1640.86	-1.65977	0.143687	9.31955e-32	8.7144e-30	DOWN	Ugt2a3
ENSMUSG00000025212	105.38	2.42705	0.210846	1.09865e-31	1.0228e-29	UP	Sfxn3
ENSMUSG00000025731	1458.46	-1.32801	0.114884	1.16381e-31	1.07446e-29	DOWN	Mettl26
ENSMUSG00000015478	1137.16	-1.08658	0.0937907	1.16932e-31	1.07446e-29	DOWN	Rnf5
ENSMUSG00000052397	269.601	2.02119	0.175536	1.16827e-31	1.07446e-29	UP	Ezr
ENSMUSG00000022323	7243.91	-1.03279	0.0890686	1.18996e-31	1.08871e-29	DOWN	Rida
ENSMUSG00000030536	560.772	1.58824	0.13776	1.29116e-31	1.17623e-29	UP	Iqgap1
ENSMUSG00000054422	53660.2	-1.93913	0.169002	1.30613e-31	1.18478e-29	DOWN	Fabp1
ENSMUSG00000057738	3634.13	1.02387	0.0883818	1.41364e-31	1.27685e-29	UP	Sptan1
ENSMUSG00000026201	1499.8	-0.901515	0.0777419	1.45445e-31	1.30815e-29	DOWN	Stk16
ENSMUSG00000074923	88.5376	5.02098	0.43696	1.47164e-31	1.31802e-29	UP	Pak6
ENSMUSG00000027165	162.194	-1.33222	0.115592	1.86556e-31	1.6638e-29	DOWN	B230118H07Rik
ENSMUSG00000035910	248.893	3.0923	0.270725	2.08944e-31	1.85567e-29	UP	Dcdc2a
ENSMUSG00000024131	253.313	-1.7144	0.149661	2.68201e-31	2.35241e-29	DOWN	Slc3a1
ENSMUSG00000026750	2619.09	-0.496543	0.0427986	2.73161e-31	2.38606e-29	DOWN	Psmb7
ENSMUSG00000006021	226.188	-1.48189	0.129299	3.08844e-31	2.68669e-29	DOWN	Kptn
ENSMUSG00000023904	419.247	-1.34784	0.117461	3.24962e-31	2.81536e-29	DOWN	Hcfc1r1
ENSMUSG00000058207	139649	-2.22415	0.195652	3.50022e-31	3.02015e-29	DOWN	Serpina3k
ENSMUSG00000040322	101.114	2.65396	0.232774	3.77805e-31	3.23358e-29	UP	Slc25a24
ENSMUSG00000037971	362.865	-0.977833	0.0849679	3.91362e-31	3.33616e-29	DOWN	1110032A03Rik
ENSMUSG00000036206	113.771	2.15353	0.18885	4.45249e-31	3.78034e-29	UP	Sh3bp4
ENSMUSG00000029822	188.741	3.37047	0.296972	4.5109e-31	3.81468e-29	UP	Osbpl3
ENSMUSG00000030225	1089.3	-0.815555	0.0708792	4.79923e-31	4.0424e-29	DOWN	Dera
ENSMUSG00000026249	200.795	3.46797	0.30617	5.69486e-31	4.77783e-29	UP	Serpine2
ENSMUSG00000052974	9966.06	-2.01096	0.176329	6.042e-31	5.04911e-29	DOWN	Cyp2f2
ENSMUSG00000036752	4818.69	1.10539	0.0965407	6.07742e-31	5.0588e-29	UP	Tubb4b
ENSMUSG00000021268	246.422	2.6886	0.237064	6.10825e-31	5.0646e-29	UP	Meg3
ENSMUSG00000032289	63.4272	2.95887	0.260824	7.33586e-31	6.03531e-29	UP	Thsd4
ENSMUSG00000002384	56.3485	4.15492	0.365871	8.47871e-31	6.94862e-29	UP	Bmp8b
ENSMUSG00000037887	108.021	3.68746	0.325769	8.66034e-31	7.07017e-29	UP	Dusp8
ENSMUSG00000029059	208.284	-1.77583	0.156343	9.04687e-31	7.35743e-29	DOWN	Fam213b
ENSMUSG00000026676	75.0182	2.11404	0.186622	1.01276e-30	8.17369e-29	UP	Ccdc3
ENSMUSG00000000184	421.618	1.47632	0.129944	1.03193e-30	8.29689e-29	UP	Ccnd2
ENSMUSG00000042712	795.042	0.93775	0.0821103	1.10654e-30	8.86314e-29	UP	Tceal9
ENSMUSG00000047797	10941.5	-0.887563	0.077705	1.12601e-30	8.9852e-29	DOWN	Gjb1
ENSMUSG00000022893	588.921	1.34272	0.118329	1.36702e-30	1.08676e-28	UP	Adamts1
ENSMUSG00000027188	312.615	2.67869	0.239169	3.09693e-30	2.42566e-28	UP	Pamr1
ENSMUSG00000075705	4367.33	-1.11386	0.0986156	3.20776e-30	2.49406e-28	DOWN	Msrb1
ENSMUSG00000042506	708.951	0.826254	0.0728672	3.47012e-30	2.6882e-28	UP	Usp22
ENSMUSG00000040118	69.1581	2.69014	0.240227	3.54482e-30	2.73608e-28	UP	Cacna2d1
ENSMUSG00000027559	15429.6	-2.29045	0.204622	3.57928e-30	2.75268e-28	DOWN	Car3
ENSMUSG00000024292	5148.77	-1.28702	0.113532	3.71356e-30	2.84563e-28	DOWN	Cyp4f14
ENSMUSG00000030278	77.7562	3.59135	0.321491	4.84651e-30	3.68717e-28	UP	Cidec
ENSMUSG00000048126	977.224	2.45417	0.219898	5.34365e-30	4.05087e-28	UP	Col6a3
ENSMUSG00000074183	1694.78	4.68403	0.421086	5.49175e-30	4.13362e-28	UP	Gsta1
ENSMUSG00000024386	8523.32	-0.726761	0.0642755	5.6218e-30	4.21655e-28	DOWN	Proc
ENSMUSG00000028461	502.036	-1.26789	0.113046	6.58202e-30	4.91936e-28	DOWN	Ccdc107
ENSMUSG00000027864	296.13	1.77464	0.158989	7.63092e-30	5.6833e-28	UP	Ptgfrn
ENSMUSG00000028958	122.616	-1.48148	0.132601	8.65964e-30	6.42691e-28	DOWN	Tmub1
ENSMUSG00000029103	841.561	-0.989648	0.0881814	9.03613e-30	6.68296e-28	DOWN	Lrpap1
ENSMUSG00000001763	200.176	-1.40645	0.125922	9.4218e-30	6.944e-28	DOWN	Tspan33
ENSMUSG00000027597	18885.9	-1.68659	0.152267	1.06798e-29	7.79005e-28	DOWN	Ahcy
ENSMUSG00000042436	172.265	3.00545	0.271167	1.08165e-29	7.83584e-28	UP	Mfap4
ENSMUSG00000029675	1891.64	2.4263	0.21882	1.18233e-29	8.53613e-28	UP	Eln
ENSMUSG00000012350	82.0131	3.3676	0.306045	1.77898e-29	1.26714e-27	UP	Ehf
ENSMUSG00000024620	515.796	1.35545	0.122174	2.30045e-29	1.63309e-27	UP	Pdgfrb
ENSMUSG00000034108	3289.85	-0.906005	0.0813094	2.60717e-29	1.84466e-27	DOWN	Ccs
ENSMUSG00000010663	10003	-1.16156	0.104902	3.81592e-29	2.67316e-27	DOWN	Fads1
ENSMUSG00000027131	778.085	-0.853223	0.0767355	3.81222e-29	2.67316e-27	DOWN	Emc4
ENSMUSG00000090523	245.327	-1.41243	0.128067	4.41998e-29	3.08614e-27	DOWN	Gypc
ENSMUSG00000019738	388.276	-1.27202	0.11517	4.57836e-29	3.18624e-27	DOWN	Polr2i
ENSMUSG00000027618	888.296	-1.02873	0.0930753	5.87003e-29	4.0718e-27	DOWN	Nfs1
ENSMUSG00000061959	1334.88	-1.71782	0.156521	6.15911e-29	4.25841e-27	DOWN	Ces1e
ENSMUSG00000036880	16365.4	-0.897197	0.0811841	7.45739e-29	5.12267e-27	DOWN	Acaa2
ENSMUSG00000032098	95.9538	3.48312	0.318968	7.63809e-29	5.22987e-27	UP	Treh
ENSMUSG00000026687	3520.21	-0.938917	0.0855061	1.47826e-28	1.00248e-26	DOWN	Aldh9a1
ENSMUSG00000051439	238.98	3.39812	0.31371	1.60747e-28	1.08318e-26	UP	Cd14
ENSMUSG00000027249	29656.1	-0.831154	0.0756382	1.69293e-28	1.13716e-26	DOWN	F2
ENSMUSG00000028447	441.083	-1.1069	0.101446	2.48223e-28	1.66208e-26	DOWN	Dctn3
ENSMUSG00000036617	358.736	1.43107	0.131706	2.68305e-28	1.79089e-26	UP	Etl4
ENSMUSG00000028229	361.721	-0.789023	0.0720612	2.70301e-28	1.79856e-26	DOWN	Rmdn1
ENSMUSG00000030157	1787.95	-1.73636	0.160239	2.80811e-28	1.86266e-26	DOWN	Clec2d
ENSMUSG00000000399	2315.01	-0.691811	0.0632645	3.73827e-28	2.46424e-26	DOWN	Ndufa9
ENSMUSG00000034757	410.402	-0.852708	0.0784295	5.70182e-28	3.73539e-26	DOWN	Tmub2
ENSMUSG00000027204	448.549	2.08889	0.19437	6.04449e-28	3.9477e-26	UP	Fbn1
ENSMUSG00000022594	74.4141	2.4629	0.229323	6.36428e-28	4.14381e-26	UP	Lynx1
ENSMUSG00000040268	381.643	1.42967	0.132695	7.65128e-28	4.96655e-26	UP	Plekha1
ENSMUSG00000028096	498.004	-0.998623	0.092288	8.08999e-28	5.23531e-26	DOWN	Gpr89
ENSMUSG00000023939	815.935	-1.06684	0.0987226	8.22022e-28	5.30342e-26	DOWN	Mrpl14
ENSMUSG00000030612	395.551	-0.848234	0.078248	8.33431e-28	5.36073e-26	DOWN	Mrpl46
ENSMUSG00000005378	579.505	-1.14575	0.10614	8.39264e-28	5.38194e-26	DOWN	Bud23
ENSMUSG00000040584	339.304	1.54603	0.143966	1.02821e-27	6.55401e-26	UP	Abcb1a
ENSMUSG00000016487	735.525	1.19688	0.111159	1.08385e-27	6.88797e-26	UP	Ppfibp1
ENSMUSG00000031231	4916.33	-0.601931	0.0554562	1.12742e-27	7.14346e-26	DOWN	Cox7b
ENSMUSG00000030218	560.432	3.09797	0.291935	1.66989e-27	1.05491e-25	UP	Mgp
ENSMUSG00000026413	103.109	4.14266	0.389193	1.81169e-27	1.1411e-25	UP	Pkp1
ENSMUSG00000057778	137.697	-1.22855	0.114737	1.89913e-27	1.19263e-25	DOWN	Cyb5d2
ENSMUSG00000074754	145.677	-1.27479	0.119142	2.18992e-27	1.37119e-25	DOWN	Smim26
ENSMUSG00000029864	2349.93	-0.666687	0.0618502	2.26324e-27	1.41293e-25	DOWN	Gstk1
ENSMUSG00000041936	1753.52	1.59847	0.150084	2.41803e-27	1.50513e-25	UP	Agrn
ENSMUSG00000086628	195.127	-1.27811	0.11968	2.66529e-27	1.65419e-25	DOWN	Gm16157
ENSMUSG00000024959	287.931	-0.898859	0.0838596	2.9205e-27	1.8073e-25	DOWN	Bad
ENSMUSG00000023070	19570.9	-1.16824	0.109488	3.12035e-27	1.92536e-25	DOWN	Rgn
ENSMUSG00000026574	336.956	2.83466	0.268278	3.17045e-27	1.95061e-25	UP	Dpt
ENSMUSG00000053303	668.78	-2.32484	0.219948	3.50913e-27	2.15274e-25	DOWN	Slc22a26
ENSMUSG00000069805	14450.6	-1.09647	0.102951	4.24201e-27	2.58738e-25	DOWN	Fbp1
ENSMUSG00000027004	134.543	2.25804	0.214085	4.5915e-27	2.78493e-25	UP	Frzb
ENSMUSG00000024087	44.6142	3.40787	0.322553	4.59213e-27	2.78493e-25	UP	Cyp1b1
ENSMUSG00000022096	80.4833	2.99502	0.284532	4.88913e-27	2.9566e-25	UP	Hr
ENSMUSG00000041237	3179.13	-1.93955	0.183763	5.04275e-27	3.04083e-25	DOWN	Pklr
ENSMUSG00000037379	764.352	2.94997	0.281014	6.02321e-27	3.62178e-25	UP	Spon2
ENSMUSG00000067276	172.861	2.13888	0.203339	6.51439e-27	3.89693e-25	UP	Capn6
ENSMUSG00000019494	1455.3	-0.63289	0.0592314	6.53846e-27	3.89846e-25	DOWN	Cops6
ENSMUSG00000047501	58.3567	5.632	0.531001	6.65447e-27	3.95652e-25	UP	Cldn4
ENSMUSG00000034456	7460.52	-0.818389	0.0768551	7.14194e-27	4.23449e-25	DOWN	Uroc1
ENSMUSG00000027610	3326.01	1.09279	0.103087	7.61893e-27	4.4922e-25	UP	Gss
ENSMUSG00000041828	1469.99	-1.30555	0.123513	7.90666e-27	4.64894e-25	DOWN	Abca8a
ENSMUSG00000020905	41.6837	3.13134	0.297888	9.67583e-27	5.67346e-25	UP	Usp43
ENSMUSG00000040390	195.005	-1.20313	0.113973	9.86478e-27	5.76832e-25	DOWN	Map3k10
ENSMUSG00000028195	340.786	1.94587	0.185578	1.05388e-26	6.1455e-25	UP	Cyr61
ENSMUSG00000001986	202.52	2.37557	0.22689	1.08673e-26	6.3197e-25	UP	Gria3
ENSMUSG00000021614	71.7342	3.86091	0.36954	1.14313e-26	6.62954e-25	UP	Vcan
ENSMUSG00000003849	676.513	1.8828	0.179663	1.17867e-26	6.81703e-25	UP	Nqo1
ENSMUSG00000028456	162.073	1.79445	0.17112	1.21766e-26	7.02339e-25	UP	Unc13b
ENSMUSG00000027679	888.119	-0.804627	0.0759422	1.25704e-26	7.23087e-25	DOWN	Dnajc19
ENSMUSG00000033096	596.185	-1.08033	0.102438	1.27121e-26	7.2926e-25	DOWN	Apmap
ENSMUSG00000035674	1452.07	-0.819006	0.0775967	1.88826e-26	1.07743e-24	DOWN	Ndufa3
ENSMUSG00000097691	65.9567	-2.91023	0.280125	2.13373e-26	1.20775e-24	DOWN	9030616G12Rik
ENSMUSG00000057375	473.038	-0.829094	0.0787473	2.39285e-26	1.35082e-24	DOWN	Yipf1
ENSMUSG00000067225	2640.15	-2.21121	0.212857	2.49383e-26	1.40409e-24	DOWN	Cyp2c54
ENSMUSG00000021190	1420.18	0.720426	0.0683562	2.58707e-26	1.45273e-24	UP	Lgmn
ENSMUSG00000057572	387.018	-1.03284	0.0984759	2.77986e-26	1.55277e-24	DOWN	Zbtb8os
ENSMUSG00000040711	145.984	2.68219	0.259042	3.01694e-26	1.68078e-24	UP	Sh3pxd2b
ENSMUSG00000030101	377.395	-1.13103	0.108171	3.16072e-26	1.75627e-24	DOWN	Sumf1
ENSMUSG00000079293	142.967	1.77981	0.171493	3.86429e-26	2.13602e-24	UP	Clec7a
ENSMUSG00000029174	273.933	1.1142	0.106794	4.18819e-26	2.30307e-24	UP	Tbc1d1
ENSMUSG00000029231	279.751	2.00326	0.193591	4.24628e-26	2.32298e-24	UP	Pdgfra
ENSMUSG00000028150	1699.87	-2.19997	0.213099	4.86671e-26	2.64196e-24	DOWN	Rorc
ENSMUSG00000048332	600.428	1.69564	0.163723	4.96204e-26	2.68684e-24	UP	Lhfp
ENSMUSG00000025374	457.097	-1.01653	0.0975017	5.15129e-26	2.78222e-24	DOWN	Nabp2
ENSMUSG00000071177	47058	-1.35303	0.130521	6.00431e-26	3.22729e-24	DOWN	Serpina1d
ENSMUSG00000001751	538.856	-1.04405	0.100318	6.00575e-26	3.22729e-24	DOWN	Naglu
ENSMUSG00000042312	297.477	-1.66856	0.161412	6.09814e-26	3.26867e-24	DOWN	S100a13
ENSMUSG00000030849	701.743	1.08862	0.104651	6.18118e-26	3.30483e-24	UP	Fgfr2
ENSMUSG00000028519	44.3319	4.3457	0.419655	6.22085e-26	3.31768e-24	UP	Dab1
ENSMUSG00000076434	59.5357	4.08484	0.397265	7.40345e-26	3.93849e-24	UP	Wfdc3
ENSMUSG00000055172	3605.92	-0.687982	0.0658444	7.43811e-26	3.94703e-24	DOWN	C1ra
ENSMUSG00000073616	629.504	-0.759026	0.0728206	8.46486e-26	4.48068e-24	DOWN	Cops9
ENSMUSG00000022514	1921.62	-1.35425	0.131207	9.75419e-26	5.13753e-24	DOWN	Il1rap
ENSMUSG00000038903	116.374	1.51008	0.146616	1.12711e-25	5.92179e-24	UP	Ccdc68
ENSMUSG00000032366	1626.53	1.1185	0.108185	1.15534e-25	6.05512e-24	UP	Tpm1
ENSMUSG00000029816	49.9632	4.50499	0.440673	1.57811e-25	8.21006e-24	UP	Gpnmb
ENSMUSG00000068115	62.5028	2.3161	0.226865	1.78257e-25	9.22852e-24	UP	Ninl
ENSMUSG00000020467	184.909	1.96082	0.192028	1.86038e-25	9.60791e-24	UP	Efemp1
ENSMUSG00000044505	56.8815	-2.93374	0.28866	1.89459e-25	9.76081e-24	DOWN	Lingo4
ENSMUSG00000019718	378.514	-1.04073	0.101138	2.00618e-25	1.03107e-23	DOWN	L3hypdh
ENSMUSG00000041688	357.106	1.11027	0.107939	2.04711e-25	1.04956e-23	UP	Amot
ENSMUSG00000062115	396.127	0.988065	0.0959476	2.17197e-25	1.1109e-23	UP	Rai1
ENSMUSG00000059734	1907.76	-0.710356	0.0687819	2.56065e-25	1.30654e-23	DOWN	Ndufs8
ENSMUSG00000048458	47.6552	4.0863	0.402299	3.24257e-25	1.64657e-23	UP	Inka2
ENSMUSG00000049313	80.4162	2.04622	0.201462	3.51171e-25	1.77475e-23	UP	Sorl1
ENSMUSG00000020911	122.362	2.65504	0.262299	3.55507e-25	1.79239e-23	UP	Krt19
ENSMUSG00000038375	3706.62	-0.864873	0.0842669	3.73118e-25	1.87673e-23	DOWN	Trp53inp2
ENSMUSG00000020775	1303.31	-0.616236	0.0598123	3.86351e-25	1.9387e-23	DOWN	Mrpl38
ENSMUSG00000060376	4405.84	-0.954797	0.0932265	3.93017e-25	1.96749e-23	DOWN	Bckdha
ENSMUSG00000040181	6533.19	-1.46313	0.14396	4.46387e-25	2.22418e-23	DOWN	Fmo1
ENSMUSG00000055003	52.0769	5.45277	0.535477	4.46021e-25	2.22418e-23	UP	Lrtm2
ENSMUSG00000028780	47.668	2.78434	0.275124	4.54936e-25	2.26147e-23	UP	Sema3c
ENSMUSG00000034342	362.278	0.873779	0.0853605	4.93684e-25	2.44835e-23	UP	Cbl
ENSMUSG00000026811	862.405	-1.41762	0.139802	5.6558e-25	2.79186e-23	DOWN	St6galnac6
ENSMUSG00000031548	116.039	3.46412	0.345386	5.75168e-25	2.8326e-23	UP	Sfrp1
ENSMUSG00000003541	79.7962	2.414	0.240143	7.31467e-25	3.58571e-23	UP	Ier3
ENSMUSG00000102813	85.4361	3.92281	0.392045	8.47253e-25	4.14364e-23	UP	Gm37795
ENSMUSG00000035775	63.8777	5.31691	0.529131	8.49186e-25	4.14364e-23	UP	Krt20
ENSMUSG00000017453	4813.89	-1.13978	0.112494	9.16668e-25	4.46266e-23	DOWN	Pipox
ENSMUSG00000041889	53.4246	2.82302	0.28158	1.06881e-24	5.17957e-23	UP	Shisa4
ENSMUSG00000028223	2896.69	-0.846806	0.083308	1.07468e-24	5.19618e-23	DOWN	Decr1
ENSMUSG00000016344	928.215	-0.727806	0.0714685	1.09846e-24	5.29908e-23	DOWN	Ppdpf
ENSMUSG00000031059	2304.89	-0.642779	0.0631138	1.25419e-24	6.03661e-23	DOWN	Ndufb11
ENSMUSG00000023707	407.483	-0.943154	0.0931837	1.4264e-24	6.83449e-23	DOWN	Ogfod2
ENSMUSG00000023723	459.504	-0.734782	0.0724858	1.71935e-24	8.20112e-23	DOWN	Mrps23
ENSMUSG00000042638	83.0916	2.43684	0.244607	2.03083e-24	9.62198e-23	UP	Gucy2c
ENSMUSG00000031328	2065.86	1.77928	0.178141	2.05753e-24	9.72677e-23	UP	Flna
ENSMUSG00000028541	41.5853	2.60719	0.261472	2.19991e-24	1.03537e-22	UP	B4galt2
ENSMUSG00000005968	445.829	1.75643	0.175941	2.32364e-24	1.09119e-22	UP	Tuft1
ENSMUSG00000043811	30.6943	4.35931	0.433448	2.35563e-24	1.10377e-22	UP	Rtn4r
ENSMUSG00000030088	20919.4	-1.06523	0.105886	2.51563e-24	1.17614e-22	DOWN	Aldh1l1
ENSMUSG00000028099	352.863	-0.927576	0.0922082	2.66257e-24	1.23938e-22	DOWN	Polr3c
ENSMUSG00000055301	114.924	-1.50618	0.151056	2.75127e-24	1.27787e-22	DOWN	Adh7
ENSMUSG00000005268	2068.49	-1.2955	0.129528	2.79141e-24	1.29368e-22	DOWN	Prlr
ENSMUSG00000060147	818.911	1.95945	0.197181	3.04341e-24	1.4074e-22	UP	Serpinb6a
ENSMUSG00000025175	138.407	-2.42919	0.244745	3.09501e-24	1.42815e-22	DOWN	Fn3k
ENSMUSG00000000303	2400.56	1.36564	0.136787	3.16416e-24	1.45689e-22	UP	Cdh1
ENSMUSG00000034902	904.925	0.637739	0.063173	3.21533e-24	1.47724e-22	UP	Pip5k1c
ENSMUSG00000070493	7737.19	-0.660563	0.0655886	3.80015e-24	1.73467e-22	DOWN	Chchd2
ENSMUSG00000024026	3305.24	-0.913911	0.0912879	4.01861e-24	1.83045e-22	DOWN	Glo1
ENSMUSG00000025737	276.665	-1.21268	0.121662	4.11885e-24	1.87209e-22	DOWN	Wdr24
ENSMUSG00000004098	755.571	2.56879	0.260467	4.63463e-24	2.09754e-22	UP	Col5a3
ENSMUSG00000022816	940.038	1.73007	0.174594	4.715e-24	2.12938e-22	UP	Fstl1
ENSMUSG00000000567	198.786	2.63988	0.267922	4.84024e-24	2.18129e-22	UP	Sox9
ENSMUSG00000027871	167.701	-3.33474	0.339169	5.06093e-24	2.27592e-22	DOWN	Hsd3b1
ENSMUSG00000014748	1259.27	-0.883229	0.088582	7.02215e-24	3.15121e-22	DOWN	Tex261
ENSMUSG00000003477	18904.1	-1.95849	0.199848	7.54548e-24	3.37891e-22	DOWN	Inmt
ENSMUSG00000026380	194.826	1.35634	0.137098	7.85329e-24	3.50197e-22	UP	Tfcp2l1
ENSMUSG00000024399	92.8332	2.89409	0.295014	7.87132e-24	3.50265e-22	UP	Ltb
ENSMUSG00000034211	930.684	-0.540809	0.0540678	9.48519e-24	4.21198e-22	DOWN	Mrps17
ENSMUSG00000025933	61.4303	-1.66485	0.169093	9.62531e-24	4.26528e-22	DOWN	Tmem14a
ENSMUSG00000042831	152.601	-1.27306	0.128873	9.93956e-24	4.39536e-22	DOWN	Alkbh6
ENSMUSG00000068877	9785.78	-1.83115	0.186441	1.00387e-23	4.42996e-22	DOWN	Selenbp2
ENSMUSG00000027171	50.2188	2.89382	0.295262	1.0737e-23	4.7283e-22	UP	Prrg4
ENSMUSG00000041605	42.3209	4.63683	0.471666	1.11801e-23	4.91321e-22	UP	Inava
ENSMUSG00000027937	726.122	-0.64778	0.0650191	1.19166e-23	5.22607e-22	DOWN	Jtb
ENSMUSG00000024503	193.909	2.59097	0.265524	1.35284e-23	5.89638e-22	UP	Spink1
ENSMUSG00000031825	44.414	4.25313	0.435991	1.60744e-23	6.97741e-22	UP	Crispld2
ENSMUSG00000005951	854.523	-1.17459	0.119428	1.74311e-23	7.55086e-22	DOWN	Shpk
ENSMUSG00000025825	1151.18	-0.598307	0.0602643	1.83174e-23	7.91862e-22	DOWN	Iscu
ENSMUSG00000026604	136.561	2.16084	0.221802	1.86884e-23	8.06262e-22	UP	Ptpn14
ENSMUSG00000025218	130.704	-1.42367	0.145548	2.10263e-23	9.03451e-22	DOWN	Poll
ENSMUSG00000047067	132.657	-1.44797	0.148086	2.1322e-23	9.11407e-22	DOWN	Dusp28
ENSMUSG00000008734	59.6417	2.8389	0.292329	2.55028e-23	1.08481e-21	UP	Gprc5b
ENSMUSG00000089876	72.7325	-2.16507	0.223092	2.58959e-23	1.09933e-21	DOWN	Tmem102
ENSMUSG00000019979	191.452	1.4665	0.150304	2.65516e-23	1.12492e-21	UP	Apaf1
ENSMUSG00000026840	74.3654	3.08743	0.318707	2.72094e-23	1.15049e-21	UP	Lamc3
ENSMUSG00000031441	239.536	1.79905	0.185034	2.72643e-23	1.15052e-21	UP	Atp11a
ENSMUSG00000002043	244.012	-1.31068	0.134162	3.0576e-23	1.28771e-21	DOWN	Trappc6a
ENSMUSG00000074480	38.4105	3.23712	0.333955	3.09928e-23	1.30268e-21	UP	Mex3a
ENSMUSG00000006058	481.448	-1.04651	0.106835	3.12185e-23	1.30957e-21	DOWN	Snf8
ENSMUSG00000001507	326.402	1.89396	0.195127	3.13563e-23	1.31276e-21	UP	Itga3
ENSMUSG00000024902	466.283	-1.03841	0.106134	3.45857e-23	1.44511e-21	DOWN	Mrpl11
ENSMUSG00000002983	136.77	2.49392	0.258003	3.48188e-23	1.45199e-21	UP	Relb
ENSMUSG00000040767	95.5905	-1.57674	0.162282	3.72975e-23	1.54927e-21	DOWN	Snrnp25
ENSMUSG00000020832	315.74	-0.861195	0.0878857	4.24325e-23	1.7557e-21	DOWN	Eral1
ENSMUSG00000028861	496.509	-1.23408	0.126822	4.43015e-23	1.82946e-21	DOWN	Mrps15
ENSMUSG00000040511	348.405	1.33209	0.137001	4.53673e-23	1.86984e-21	UP	Pvr
ENSMUSG00000108822	35.4012	-4.56506	0.47173	4.85948e-23	1.99898e-21	DOWN	Gm44787
ENSMUSG00000042834	2385.51	-2.2724	0.235747	4.87835e-23	2.00286e-21	DOWN	Nrep
ENSMUSG00000032579	207.232	-1.4653	0.15156	6.07581e-23	2.4801e-21	DOWN	Hemk1
ENSMUSG00000035637	3471.84	-0.892954	0.0915687	6.13358e-23	2.49887e-21	DOWN	Grhpr
ENSMUSG00000046733	32.2974	4.15278	0.429036	6.34385e-23	2.57959e-21	UP	Gprc5a
ENSMUSG00000035836	4916.61	-1.93994	0.201653	6.42006e-23	2.60559e-21	DOWN	Ugt2b1
ENSMUSG00000029673	45.5006	2.46737	0.256396	6.63029e-23	2.68577e-21	UP	Auts2
ENSMUSG00000031398	129.412	2.91626	0.303925	6.70453e-23	2.71067e-21	UP	Plxna3
ENSMUSG00000020840	829.745	-0.773605	0.0793088	7.38618e-23	2.98059e-21	DOWN	Blmh
ENSMUSG00000005150	323.429	-0.875747	0.0900131	7.76003e-23	3.12551e-21	DOWN	Wdr83
ENSMUSG00000027663	307.161	1.61532	0.167826	8.69805e-23	3.49668e-21	UP	Zmat3
ENSMUSG00000020836	35.9716	3.77488	0.392474	9.05363e-23	3.63275e-21	UP	Coro6
ENSMUSG00000025950	7740.12	-0.791806	0.0813374	9.08871e-23	3.63994e-21	DOWN	Idh1
ENSMUSG00000037815	2778.08	0.497181	0.0508668	1.02027e-22	4.07838e-21	UP	Ctnna1
ENSMUSG00000027859	158.41	1.81532	0.189604	1.1759e-22	4.68288e-21	UP	Ngf
ENSMUSG00000026664	20729.5	-0.910819	0.0945599	1.30301e-22	5.17934e-21	DOWN	Phyh
ENSMUSG00000057181	197.581	-1.3253	0.137978	1.32376e-22	5.25199e-21	DOWN	5730455P16Rik
ENSMUSG00000005881	1136.68	-0.762284	0.0786072	1.33497e-22	5.28659e-21	DOWN	Ergic3
ENSMUSG00000084786	1095.16	-0.811948	0.0838879	1.47581e-22	5.83343e-21	DOWN	Ubl5
ENSMUSG00000068329	276.86	-0.899333	0.0930921	1.49956e-22	5.90531e-21	DOWN	Htra2
ENSMUSG00000025413	449.78	-0.838303	0.0867709	1.65106e-22	6.4899e-21	DOWN	Ttc4
ENSMUSG00000027761	7743.07	-1.02482	0.106617	2.23929e-22	8.76957e-21	DOWN	Aadac
ENSMUSG00000031767	4195.65	-2.45369	0.259173	2.26352e-22	8.84816e-21	DOWN	Nudt7
ENSMUSG00000037243	171.316	-1.28892	0.134972	2.2841e-22	8.8962e-21	DOWN	Zfp692
ENSMUSG00000027536	237.019	1.59955	0.167883	2.28419e-22	8.8962e-21	UP	Chmp4c
ENSMUSG00000025533	10389	-1.36342	0.142917	2.44142e-22	9.48433e-21	DOWN	Asl
ENSMUSG00000033488	323.144	-0.996536	0.103925	2.53404e-22	9.81526e-21	DOWN	Cryzl2
ENSMUSG00000017288	403.977	-0.838669	0.0871827	2.54379e-22	9.83507e-21	DOWN	Vps53
ENSMUSG00000034394	30.0793	4.78559	0.497335	2.55746e-22	9.86994e-21	UP	Lif
ENSMUSG00000020744	177.325	-1.4499	0.152409	2.72558e-22	1.04997e-20	DOWN	Slc25a19
ENSMUSG00000019768	770.566	-1.18902	0.124565	2.8448e-22	1.09391e-20	DOWN	Esr1
ENSMUSG00000024598	84.347	4.30671	0.457483	2.96989e-22	1.13994e-20	UP	Fbn2
ENSMUSG00000006369	101.045	2.70367	0.286529	3.20138e-22	1.21997e-20	UP	Fbln1
ENSMUSG00000018599	395.965	-0.884878	0.0923196	3.32413e-22	1.26448e-20	DOWN	Mief2
ENSMUSG00000058979	399.526	-0.810079	0.0844458	3.387e-22	1.28609e-20	DOWN	Hdhd5
ENSMUSG00000039013	34.9393	4.75411	0.49886	3.78602e-22	1.43504e-20	UP	Siglecf
ENSMUSG00000030659	105.485	1.82836	0.193611	4.03313e-22	1.5247e-20	UP	Nucb2
ENSMUSG00000017466	587.423	1.90386	0.20167	4.03695e-22	1.5247e-20	UP	Timp2
ENSMUSG00000024055	766.655	-1.10134	0.115644	4.08327e-22	1.53906e-20	DOWN	Cyp4f13
ENSMUSG00000087260	410.799	-1.03628	0.108678	4.08946e-22	1.53906e-20	DOWN	Lamtor5
ENSMUSG00000017950	10034.3	-0.622735	0.0648489	4.219e-22	1.585e-20	DOWN	Hnf4a
ENSMUSG00000026103	266.488	1.24085	0.13074	4.61297e-22	1.72994e-20	UP	Gls
ENSMUSG00000017631	180.16	1.54086	0.163039	4.78848e-22	1.7863e-20	UP	Abr
ENSMUSG00000039239	74.3492	3.29254	0.351055	4.87601e-22	1.81576e-20	UP	Tgfb2
ENSMUSG00000046223	53.761	3.11865	0.332552	5.53134e-22	2.05259e-20	UP	Plaur
ENSMUSG00000030614	389.748	-0.793261	0.0833032	7.19099e-22	2.64993e-20	DOWN	Tmem126b
ENSMUSG00000029163	1099.2	0.975178	0.102851	7.65347e-22	2.81547e-20	UP	Emilin1
ENSMUSG00000025007	134.897	1.7281	0.184247	8.4841e-22	3.10489e-20	UP	Aldh18a1
ENSMUSG00000042642	663.95	-1.13203	0.120054	9.62346e-22	3.50975e-20	DOWN	Flad1
ENSMUSG00000025200	231.158	-0.895515	0.0946174	9.86826e-22	3.59286e-20	DOWN	Cwf19l1
ENSMUSG00000060803	9920.5	1.06288	0.112666	1.07215e-21	3.89684e-20	UP	Gstp1
ENSMUSG00000025732	935.843	-1.156	0.1228	1.1002e-21	3.99195e-20	DOWN	Mcrip2
ENSMUSG00000047180	257.168	1.71364	0.183268	1.11464e-21	4.03742e-20	UP	Neurl3
ENSMUSG00000006906	155.806	-1.12056	0.119078	1.15853e-21	4.18927e-20	DOWN	Stambp
ENSMUSG00000098867	275.46	-2.10655	0.225995	1.16713e-21	4.21318e-20	DOWN	Gm27463
ENSMUSG00000033533	7330.86	-0.793952	0.0838745	1.21828e-21	4.39034e-20	DOWN	Acsm1
ENSMUSG00000001663	6509.25	-0.676322	0.0713462	1.2727e-21	4.57869e-20	DOWN	Gstt1
ENSMUSG00000040152	164.005	3.18293	0.343753	1.30058e-21	4.67108e-20	UP	Thbs1
ENSMUSG00000029776	4189.46	-0.655073	0.0691323	1.39052e-21	4.98567e-20	DOWN	Hibadh
ENSMUSG00000049152	3547.46	-1.30406	0.139404	1.55134e-21	5.5529e-20	DOWN	Ugt3a2
ENSMUSG00000026923	935.13	1.50819	0.161625	1.56901e-21	5.6067e-20	UP	Notch1
ENSMUSG00000003051	131.357	3.37041	0.364819	1.62615e-21	5.80113e-20	UP	Elf3
ENSMUSG00000047904	40.9529	2.7923	0.301278	1.72546e-21	6.13477e-20	UP	Sstr2
ENSMUSG00000031443	1804.12	-1.14572	0.122476	1.89858e-21	6.70537e-20	DOWN	F7
ENSMUSG00000022565	2580.74	1.12717	0.120397	1.89709e-21	6.70537e-20	UP	Plec
ENSMUSG00000032802	2681.92	2.44462	0.264173	1.8921e-21	6.70537e-20	UP	Srxn1
ENSMUSG00000042903	418.192	-0.822031	0.087381	1.92975e-21	6.80412e-20	DOWN	Foxo4
ENSMUSG00000066477	195.906	-2.49573	0.270155	1.97826e-21	6.96359e-20	DOWN	Gm16551
ENSMUSG00000036040	650.652	2.89804	0.313953	1.99435e-21	7.00864e-20	UP	Adamtsl2
ENSMUSG00000032369	627.192	1.62089	0.174402	2.01535e-21	7.07072e-20	UP	Plscr1
ENSMUSG00000050359	194.27	13.0718	3.23871	2.1063e-21	7.36615e-20	UP	Sprr1a
ENSMUSG00000024863	7986.9	-1.03835	0.110879	2.16146e-21	7.5459e-20	DOWN	Mbl2
ENSMUSG00000024947	399.357	-0.86858	0.0926224	2.36227e-21	8.20646e-20	DOWN	Men1
ENSMUSG00000015335	246.502	-0.918279	0.0980257	2.4697e-21	8.5517e-20	DOWN	Zdhhc12
ENSMUSG00000036872	50.6081	3.47961	0.377412	2.46808e-21	8.5517e-20	UP	Abcc12
ENSMUSG00000028293	396.492	-0.755993	0.0806421	2.94475e-21	1.018e-19	DOWN	Slc35a1
ENSMUSG00000019428	5341.91	-0.939958	0.100604	3.1624e-21	1.08969e-19	DOWN	Fkbp8
ENSMUSG00000034810	34.4957	3.63146	0.394048	3.1831e-21	1.09505e-19	UP	Scn7a
ENSMUSG00000058135	56766.3	1.24988	0.134598	3.28647e-21	1.12696e-19	UP	Gstm1
ENSMUSG00000052562	413.266	-2.58996	0.281933	3.31034e-21	1.13304e-19	DOWN	Slc22a30
ENSMUSG00000096145	1356.14	-0.80118	0.085627	3.31487e-21	1.13304e-19	DOWN	Vkorc1
ENSMUSG00000016427	1278.71	-0.632873	0.0674308	3.44907e-21	1.17512e-19	DOWN	Ndufa1
ENSMUSG00000105891	31.9906	4.2093	0.455723	3.63579e-21	1.23675e-19	UP	A230001M10Rik
ENSMUSG00000029524	142.668	-1.08142	0.116408	3.96491e-21	1.34225e-19	DOWN	Sirt4
ENSMUSG00000052962	497.266	-0.751496	0.0804613	4.15275e-21	1.39915e-19	DOWN	Mrpl35
ENSMUSG00000027187	30657.6	-0.969533	0.1043	4.25814e-21	1.43011e-19	DOWN	Cat
ENSMUSG00000032740	76.3252	1.63699	0.177665	4.58948e-21	1.53896e-19	UP	Ccdc88a
ENSMUSG00000034566	4411.84	-0.593895	0.0634556	4.61323e-21	1.54449e-19	DOWN	Atp5h
ENSMUSG00000024529	84.9634	3.19298	0.350003	4.82985e-21	1.61446e-19	UP	Lox
ENSMUSG00000031111	28.2805	3.8819	0.41999	4.87739e-21	1.62779e-19	UP	Igsf1
ENSMUSG00000022889	636.068	-0.804617	0.0864205	5.31825e-21	1.77214e-19	DOWN	Mrpl39
ENSMUSG00000025321	39.8332	3.43716	0.376899	5.59115e-21	1.85724e-19	UP	Itgb8
ENSMUSG00000014602	25.3412	3.79832	0.41082	5.60163e-21	1.85781e-19	UP	Kif1a
ENSMUSG00000027030	101.741	1.74652	0.190447	5.87065e-21	1.94336e-19	UP	Stk39
ENSMUSG00000020400	321.277	1.48534	0.161753	6.59682e-21	2.17429e-19	UP	Tnip1
ENSMUSG00000036570	3794.79	-0.934391	0.100945	6.81249e-21	2.24189e-19	DOWN	Fxyd1
ENSMUSG00000055737	4800.26	-1.30242	0.141729	7.18961e-21	2.36233e-19	DOWN	Ghr
ENSMUSG00000028756	2624.22	-0.755319	0.0813708	7.22898e-21	2.3716e-19	DOWN	Pink1
ENSMUSG00000055943	1278.72	-0.642172	0.0691216	8.29804e-21	2.71645e-19	DOWN	Emc7
ENSMUSG00000027848	272.955	1.88777	0.207031	8.31852e-21	2.71645e-19	UP	Olfml3
ENSMUSG00000107451	62.7823	-2.6205	0.288607	8.46945e-21	2.76148e-19	DOWN	Gm44421
ENSMUSG00000032583	293.892	-0.950221	0.103006	9.0523e-21	2.94248e-19	DOWN	Mon1a
ENSMUSG00000038217	2429.04	-1.16764	0.1272	9.53039e-21	3.08372e-19	DOWN	Tlcd2
ENSMUSG00000018882	573.369	-0.704967	0.0761303	9.88426e-21	3.19335e-19	DOWN	Mrpl45
ENSMUSG00000036860	402.249	-0.960563	0.104286	9.91229e-21	3.19754e-19	DOWN	Mrpl55
ENSMUSG00000042770	4102.88	-0.942909	0.102337	1.01083e-20	3.25583e-19	DOWN	Hebp1
ENSMUSG00000015149	913.089	-0.601788	0.0649104	1.05482e-20	3.39238e-19	DOWN	Sirt2
ENSMUSG00000044005	5819.85	-1.17642	0.12834	1.06313e-20	3.41391e-19	DOWN	Gls2
ENSMUSG00000022663	1285.67	-0.907221	0.0984937	1.09533e-20	3.512e-19	DOWN	Atg3
ENSMUSG00000029199	484.486	-0.728911	0.0788533	1.10601e-20	3.5409e-19	DOWN	Lias
ENSMUSG00000028214	79.7558	1.93827	0.213614	1.20771e-20	3.84907e-19	UP	Gem
ENSMUSG00000026305	831.649	0.645696	0.0698332	1.26871e-20	4.03743e-19	UP	Lrrfip1
ENSMUSG00000039105	1145	-0.69035	0.074768	1.30455e-20	4.14527e-19	DOWN	Atp6v1g1
ENSMUSG00000031351	24.8004	4.11889	0.450331	1.38355e-20	4.38973e-19	UP	Zfp185
ENSMUSG00000020777	22907.4	-1.07916	0.118011	1.48459e-20	4.70326e-19	DOWN	Acox1
ENSMUSG00000082361	76.4248	2.65935	0.294646	1.49698e-20	4.73545e-19	UP	Btc
ENSMUSG00000002980	302.777	1.94313	0.214651	1.50329e-20	4.74835e-19	UP	Bcam
ENSMUSG00000066894	149.562	1.72039	0.189713	1.52019e-20	4.79457e-19	UP	Vsig10
ENSMUSG00000030737	1339.27	-0.916684	0.0999621	1.56022e-20	4.91355e-19	DOWN	Slco2b1
ENSMUSG00000026360	160.005	1.64117	0.181056	1.64166e-20	5.16236e-19	UP	Rgs2
ENSMUSG00000026172	239.129	-1.02217	0.111869	1.79758e-20	5.64428e-19	DOWN	Bcs1l
ENSMUSG00000087165	51.2386	-2.01776	0.223446	1.81978e-20	5.70557e-19	DOWN	2010001A14Rik
ENSMUSG00000019579	1630.46	-0.734797	0.0799081	1.92945e-20	6.04047e-19	DOWN	Mydgf
ENSMUSG00000031138	2649.88	-1.02954	0.112825	1.95707e-20	6.11792e-19	DOWN	F9
ENSMUSG00000034800	77.0373	-1.45246	0.160367	1.98762e-20	6.19518e-19	DOWN	Zfp661
ENSMUSG00000024782	5379.37	-0.644063	0.070048	2.0404e-20	6.35038e-19	DOWN	Ak3
ENSMUSG00000069835	181.685	-1.0139	0.11115	2.05405e-20	6.38349e-19	DOWN	Sat2
ENSMUSG00000045996	169.297	-1.02948	0.113022	2.27235e-20	7.05159e-19	DOWN	Polr2k
ENSMUSG00000020340	55.3351	1.79477	0.198888	2.28414e-20	7.07782e-19	UP	Cyfip2
ENSMUSG00000027827	31.2464	3.86964	0.429457	2.8245e-20	8.72676e-19	UP	Kcnab1
ENSMUSG00000025478	28.2899	3.78225	0.419742	2.87191e-20	8.86034e-19	UP	Dpysl4
ENSMUSG00000021754	435.855	1.5762	0.175092	3.08013e-20	9.48896e-19	UP	Map3k1
ENSMUSG00000007880	1016.36	0.684776	0.0748992	3.11627e-20	9.58602e-19	UP	Arid1a
ENSMUSG00000075012	22.0276	3.65256	0.403254	3.12067e-20	9.58602e-19	UP	Fjx1
ENSMUSG00000024376	26.3994	3.53739	0.392688	3.13647e-20	9.62061e-19	UP	Epb41l4a
ENSMUSG00000029594	237.779	-0.885889	0.0973412	3.19979e-20	9.78655e-19	DOWN	Rbm19
ENSMUSG00000030789	63.0042	2.12358	0.237057	3.40072e-20	1.03712e-18	UP	Itgax
ENSMUSG00000079465	365.732	2.03115	0.226839	3.51373e-20	1.06906e-18	UP	Col4a3
ENSMUSG00000025289	2082.91	-0.531793	0.0580921	3.55475e-20	1.07945e-18	DOWN	Prdx4
ENSMUSG00000034457	57.9028	3.44142	0.386402	3.71781e-20	1.12254e-18	UP	Eda2r
ENSMUSG00000078695	946.642	-0.680463	0.0745925	3.762e-20	1.13427e-18	DOWN	Cisd3
ENSMUSG00000001930	205.269	1.11392	0.123169	3.80747e-20	1.14635e-18	UP	Vwf
ENSMUSG00000062410	3417.97	-1.18529	0.13068	3.93264e-20	1.18235e-18	DOWN	Hsd3b3
ENSMUSG00000087679	922.124	-0.796523	0.0876166	3.99109e-20	1.19823e-18	DOWN	Tmem250-ps
ENSMUSG00000024158	4361.72	-0.886332	0.0977012	4.10337e-20	1.2302e-18	DOWN	Hagh
ENSMUSG00000040852	74.5376	1.59599	0.177827	4.13297e-20	1.23732e-18	UP	Plekhh2
ENSMUSG00000059049	67.7541	2.10498	0.235932	4.65084e-20	1.38728e-18	UP	Frem1
ENSMUSG00000006218	111.003	1.60457	0.179016	4.66052e-20	1.38744e-18	UP	Fam131c
ENSMUSG00000029716	6145.14	-0.675154	0.0742667	4.94182e-20	1.46912e-18	DOWN	Tfr2
ENSMUSG00000021418	77.2246	-1.44467	0.161241	5.18594e-20	1.53739e-18	DOWN	Rpp40
ENSMUSG00000046329	4239.02	-0.951704	0.105401	5.34758e-20	1.58309e-18	DOWN	Slc25a23
ENSMUSG00000049493	418.684	1.32029	0.147151	5.45979e-20	1.61181e-18	UP	Pls1
ENSMUSG00000042111	194.107	-1.34155	0.149915	5.99849e-20	1.76839e-18	DOWN	Ccdc115
ENSMUSG00000026042	549.89	1.79008	0.200976	6.10984e-20	1.79623e-18	UP	Col5a2
ENSMUSG00000043760	319.189	1.79201	0.20123	6.14409e-20	1.8038e-18	UP	Pkhd1
ENSMUSG00000040714	26.7978	2.93883	0.32938	6.58006e-20	1.92646e-18	UP	Klc3
ENSMUSG00000052914	991.377	-0.710966	0.0786494	7.61523e-20	2.22034e-18	DOWN	Cyp2j6
ENSMUSG00000042804	112.012	2.04489	0.230623	7.73855e-20	2.2532e-18	UP	Gpr153
ENSMUSG00000029445	27869	-1.13139	0.126438	8.31982e-20	2.41913e-18	DOWN	Hpd
ENSMUSG00000028102	224.535	-0.911814	0.101378	8.36226e-20	2.42814e-18	DOWN	Pex11b
ENSMUSG00000021756	2392.15	0.625279	0.0690551	8.39494e-20	2.4343e-18	UP	Il6st
ENSMUSG00000029017	2031.15	-0.596245	0.0658818	8.4643e-20	2.45107e-18	DOWN	Pmpcb
ENSMUSG00000034282	29.0492	2.64716	0.297814	8.60625e-20	2.48878e-18	UP	Evpl
ENSMUSG00000017747	248.191	-1.14036	0.127532	9.52932e-20	2.75196e-18	DOWN	Ghdc
ENSMUSG00000057933	1470.56	1.54878	0.174379	9.58718e-20	2.76491e-18	UP	Gsta2
ENSMUSG00000028127	8505.06	-1.11359	0.124802	9.78245e-20	2.8174e-18	DOWN	Abcd3
ENSMUSG00000085395	33.3727	3.16637	0.357157	1.01039e-19	2.90603e-18	UP	Gm13056
ENSMUSG00000045934	354.925	2.37488	0.269765	1.09664e-19	3.14982e-18	UP	Mtmr11
ENSMUSG00000072720	21.693	3.30337	0.372128	1.2509e-19	3.58805e-18	UP	Myo18b
ENSMUSG00000039835	378.634	1.37687	0.15534	1.30786e-19	3.74637e-18	UP	Nhsl1
ENSMUSG00000046618	35.2882	3.60796	0.410193	1.36836e-19	3.9144e-18	UP	Olfml2a
ENSMUSG00000029596	321.09	-1.31057	0.148008	1.50569e-19	4.30146e-18	DOWN	Sdsl
ENSMUSG00000028797	1017.91	-0.653501	0.0728356	1.53079e-19	4.36727e-18	DOWN	Tmem234
ENSMUSG00000038695	1543.04	-0.907636	0.101852	1.56657e-19	4.46335e-18	DOWN	Josd2
ENSMUSG00000028140	934.689	-0.592592	0.0660672	1.7405e-19	4.93242e-18	DOWN	Mrpl9
ENSMUSG00000071176	138.095	1.54791	0.175954	2.0128e-19	5.66628e-18	UP	Arhgef10
ENSMUSG00000038508	314.974	1.84893	0.210981	2.07248e-19	5.82655e-18	UP	Gdf15
ENSMUSG00000028672	3574.77	-0.565378	0.0632483	2.40327e-19	6.72093e-18	DOWN	Hmgcl
ENSMUSG00000039607	187.801	1.45509	0.16589	2.72229e-19	7.58312e-18	UP	Rbms3
ENSMUSG00000024109	184.092	1.26505	0.143805	2.72774e-19	7.58835e-18	UP	Nrxn1
ENSMUSG00000033308	4155.95	-1.15229	0.131262	3.05622e-19	8.49102e-18	DOWN	Dpyd
ENSMUSG00000027695	326.944	1.45653	0.166321	3.15298e-19	8.74839e-18	UP	Pld1
ENSMUSG00000031169	64.5558	-1.62156	0.18571	3.21744e-19	8.9156e-18	DOWN	Porcn
ENSMUSG00000018415	470.897	-1.01923	0.115627	3.29285e-19	9.11265e-18	DOWN	Gid4
ENSMUSG00000039911	63.7346	1.73073	0.198295	3.34265e-19	9.23844e-18	UP	Spsb1
ENSMUSG00000039047	545.581	-0.752349	0.0848974	3.42657e-19	9.45803e-18	DOWN	Pigk
ENSMUSG00000019737	73.3198	-2.22404	0.256564	3.6271e-19	9.99855e-18	DOWN	Syne4
ENSMUSG00000043542	90.5849	1.78492	0.204857	3.69945e-19	1.01848e-17	UP	Zc2hc1a
ENSMUSG00000038641	4673.48	-0.885553	0.10044	4.06895e-19	1.11586e-17	DOWN	Akr1d1
ENSMUSG00000024309	563.881	-0.90275	0.102599	4.44565e-19	1.21446e-17	DOWN	Pfdn6
ENSMUSG00000030774	201.954	1.66789	0.191885	4.67614e-19	1.27578e-17	UP	Pak1
ENSMUSG00000003585	9367.64	-0.704447	0.079707	4.73859e-19	1.29116e-17	DOWN	Sec14l2
ENSMUSG00000028048	436.449	-0.695881	0.0788383	5.2255e-19	1.42019e-17	DOWN	Gba
ENSMUSG00000067235	43543.6	-0.883622	0.100591	5.49282e-19	1.49093e-17	DOWN	H2-Q10
ENSMUSG00000098332	116.688	-1.12766	0.129155	6.11549e-19	1.65782e-17	DOWN	2310009A05Rik
ENSMUSG00000066154	2554.45	-4.58618	0.536079	6.23169e-19	1.68717e-17	DOWN	Mup3
ENSMUSG00000028307	61291	-0.800855	0.0911591	6.29944e-19	1.70334e-17	DOWN	Aldob
ENSMUSG00000028238	516.63	2.14812	0.249235	6.37479e-19	1.72152e-17	UP	Atp6v0d2
ENSMUSG00000003316	1030.64	0.829055	0.0944429	6.52887e-19	1.76089e-17	UP	Glg1
ENSMUSG00000059325	542.083	-1.76979	0.205119	7.15935e-19	1.9236e-17	DOWN	Hopx
ENSMUSG00000047881	407.903	0.812278	0.0926444	7.33843e-19	1.96674e-17	UP	Rell1
ENSMUSG00000003380	900.53	-0.860779	0.0983819	7.49195e-19	2.00535e-17	DOWN	Rabac1
ENSMUSG00000002233	646.932	1.72375	0.199808	7.82345e-19	2.09144e-17	UP	Rhoc
ENSMUSG00000047407	472.24	1.15243	0.132601	8.46874e-19	2.2526e-17	UP	Tgif1
ENSMUSG00000027875	28734.6	-1.06998	0.12308	8.83712e-19	2.34764e-17	DOWN	Hmgcs2
ENSMUSG00000029380	184.047	2.14351	0.249805	8.87908e-19	2.35584e-17	UP	Cxcl1
ENSMUSG00000024511	49.6953	1.87236	0.217719	9.49444e-19	2.51283e-17	UP	Rab27b
ENSMUSG00000018965	1243.73	0.773388	0.0884983	1.02607e-18	2.71225e-17	UP	Ywhah
ENSMUSG00000015222	73.9909	1.55376	0.180219	1.10433e-18	2.91548e-17	UP	Map2
ENSMUSG00000033720	377.144	-1.25797	0.145651	1.11279e-18	2.93418e-17	DOWN	Sfxn5
ENSMUSG00000051355	466.498	-0.893553	0.102665	1.12431e-18	2.96086e-17	DOWN	Commd1
ENSMUSG00000035696	367.528	0.941848	0.108403	1.17617e-18	3.09361e-17	UP	Rnf38
ENSMUSG00000024963	177.862	-1.29204	0.149834	1.18667e-18	3.11735e-17	DOWN	Dnajc4
ENSMUSG00000005198	1051.16	0.754846	0.0865036	1.2524e-18	3.28597e-17	UP	Polr2a
ENSMUSG00000026586	24.9951	3.93075	0.456778	1.25929e-18	3.29997e-17	UP	Prrx1
ENSMUSG00000019143	492.912	-0.699052	0.0801734	1.35114e-18	3.53217e-17	DOWN	Hars2
ENSMUSG00000027570	37.3672	2.27314	0.265694	1.35123e-18	3.53217e-17	UP	Col9a3
ENSMUSG00000050640	40.8314	2.42783	0.284075	1.37939e-18	3.60134e-17	UP	Tmem150c
ENSMUSG00000059022	195.824	1.21935	0.14144	1.43021e-18	3.72943e-17	UP	Kcp
ENSMUSG00000022679	332.892	-1.64966	0.192692	1.50229e-18	3.90778e-17	DOWN	Mpv17l
ENSMUSG00000030555	790.775	-0.820966	0.0945975	1.58904e-18	4.1284e-17	DOWN	Ttc23
ENSMUSG00000000876	1713.14	-1.00661	0.116519	1.60127e-18	4.14455e-17	DOWN	Pxmp4
ENSMUSG00000005973	274.12	1.16799	0.135605	1.60053e-18	4.14455e-17	UP	Rcn1
ENSMUSG00000020325	39.1927	2.58677	0.303584	1.63325e-18	4.21744e-17	UP	Fstl3
ENSMUSG00000030630	11250.6	-0.881609	0.101812	1.65935e-18	4.26925e-17	DOWN	Fah
ENSMUSG00000026768	299.871	2.22005	0.26118	1.68357e-18	4.32632e-17	UP	Itga8
ENSMUSG00000041607	50.402	2.40164	0.282342	1.69388e-18	4.34755e-17	UP	Mbp
ENSMUSG00000015839	1738.04	0.781673	0.0900709	1.72412e-18	4.41984e-17	UP	Nfe2l2
ENSMUSG00000074796	34.9227	4.15647	0.488945	1.74916e-18	4.47862e-17	UP	Slc4a11
ENSMUSG00000053702	26.6414	3.76924	0.441224	1.8714e-18	4.78006e-17	UP	Nebl
ENSMUSG00000029767	3400.64	0.713187	0.0821734	1.93511e-18	4.93685e-17	UP	Calu
ENSMUSG00000072812	39.3434	4.50072	0.530037	1.94492e-18	4.95591e-17	UP	Ahnak2
ENSMUSG00000027499	86.0714	2.33015	0.274861	2.02554e-18	5.14899e-17	UP	Pkia
ENSMUSG00000037902	824.468	1.12208	0.130581	2.06705e-18	5.24824e-17	UP	Sirpa
ENSMUSG00000042272	123.809	1.18214	0.13786	2.14557e-18	5.4346e-17	UP	Sestd1
ENSMUSG00000054237	206.703	-0.850988	0.0986569	2.33253e-18	5.88007e-17	DOWN	Fra10ac1
ENSMUSG00000029432	375.642	0.780154	0.0903158	2.34286e-18	5.89912e-17	UP	Nipsnap2
ENSMUSG00000024143	261.824	1.17085	0.13667	2.41675e-18	6.07795e-17	UP	Rhoq
ENSMUSG00000030766	325.861	0.745984	0.0862804	2.46616e-18	6.19487e-17	UP	Arhgap17
ENSMUSG00000020514	401.361	-0.723047	0.0836671	2.55431e-18	6.40871e-17	DOWN	Mrpl22
ENSMUSG00000079478	188.539	-1.17928	0.137894	2.62688e-18	6.58302e-17	DOWN	Sssca1
ENSMUSG00000026879	609.086	1.83528	0.216528	2.63968e-18	6.60731e-17	UP	Gsn
ENSMUSG00000025780	861.75	1.30556	0.153002	2.76572e-18	6.91462e-17	UP	Itih5
ENSMUSG00000068686	30.198	-2.21661	0.261268	2.80107e-18	6.99476e-17	DOWN	Cd59b
ENSMUSG00000030246	100.213	1.09035	0.127266	2.80448e-18	6.99505e-17	UP	Ldhb
ENSMUSG00000038235	2162.86	0.737416	0.0855122	2.85723e-18	7.11826e-17	UP	F11r
ENSMUSG00000038807	87.2961	1.91189	0.225828	2.90006e-18	7.20804e-17	UP	Rap1gap2
ENSMUSG00000006576	71.3489	2.45109	0.290855	2.99582e-18	7.42867e-17	UP	Slc4a3
ENSMUSG00000057329	80.2584	1.50522	0.177249	3.0316e-18	7.5086e-17	UP	Bcl2
ENSMUSG00000032854	19.0357	3.33743	0.390924	3.05003e-18	7.54545e-17	UP	Ugt8a
ENSMUSG00000027222	1206.96	-0.939352	0.109545	3.15763e-18	7.80255e-17	DOWN	Pex16
ENSMUSG00000019920	572.949	0.966119	0.112758	3.24625e-18	8.0122e-17	UP	Lims1
ENSMUSG00000027878	1087.71	0.806163	0.0938481	3.36684e-18	8.30017e-17	UP	Notch2
ENSMUSG00000044502	332.921	-0.987922	0.115526	3.48776e-18	8.58829e-17	DOWN	Bod1
ENSMUSG00000064037	257.357	-1.07436	0.125988	3.75419e-18	9.21229e-17	DOWN	Gpn1
ENSMUSG00000003662	656.068	-0.800551	0.0931246	3.79944e-18	9.30184e-17	DOWN	Ciao1
ENSMUSG00000021666	805.973	-0.862861	0.100782	3.98329e-18	9.7407e-17	DOWN	Gfm2
ENSMUSG00000041313	73.3329	2.00798	0.238667	4.06953e-18	9.94014e-17	UP	Slc7a1
ENSMUSG00000025226	111.604	-1.59803	0.189607	4.39523e-18	1.0711e-16	DOWN	Fbxl15
ENSMUSG00000028573	1916.15	-0.775252	0.0905668	4.82724e-18	1.17101e-16	DOWN	Fggy
ENSMUSG00000029516	109.222	2.11745	0.252693	5.11376e-18	1.23627e-16	UP	Cit
ENSMUSG00000041035	111.561	-1.13342	0.133814	5.67707e-18	1.36729e-16	DOWN	Gm17018
ENSMUSG00000020806	470.338	1.0569	0.124527	5.6815e-18	1.36729e-16	UP	Rhbdf2
ENSMUSG00000028173	202.188	1.46358	0.173793	5.86194e-18	1.40912e-16	UP	Wls
ENSMUSG00000029074	23.9345	4.40821	0.521158	6.21424e-18	1.49212e-16	UP	Ttll10
ENSMUSG00000050144	1138.61	-0.863269	0.101394	6.23184e-18	1.49466e-16	DOWN	Slc25a44
ENSMUSG00000020810	439.718	2.28782	0.274367	6.42399e-18	1.539e-16	UP	Cygb
ENSMUSG00000020534	3837.4	-1.12232	0.132808	6.79064e-18	1.62135e-16	DOWN	Shmt1
ENSMUSG00000020956	185.521	-0.91469	0.107661	6.78417e-18	1.62135e-16	DOWN	Dtd2
ENSMUSG00000074743	112.998	1.52582	0.181583	6.99496e-18	1.66639e-16	UP	Thbd
ENSMUSG00000023913	120.111	1.4492	0.172613	7.25316e-18	1.72596e-16	UP	Pla2g7
ENSMUSG00000063873	34.3403	2.38987	0.286093	7.33372e-18	1.74318e-16	UP	Slc24a3
ENSMUSG00000023992	64.5712	3.03637	0.366563	7.40732e-18	1.7587e-16	UP	Trem2
ENSMUSG00000074623	44.4207	-2.53726	0.305446	8.43272e-18	1.99546e-16	DOWN	Gm826
ENSMUSG00000027673	1905.71	-0.523809	0.061309	8.49936e-18	2.00899e-16	DOWN	Ndufb5
ENSMUSG00000030137	520.057	2.00111	0.240449	8.65134e-18	2.04264e-16	UP	Tuba8
ENSMUSG00000029263	163.86	-1.21222	0.144283	9.06838e-18	2.13162e-16	DOWN	Pigg
ENSMUSG00000025736	868.399	-0.833378	0.0984106	9.42597e-18	2.21183e-16	DOWN	Jmjd8
ENSMUSG00000018565	434.23	-0.767457	0.0904511	9.43045e-18	2.21183e-16	DOWN	Elp5
ENSMUSG00000029208	332.392	-0.847605	0.100165	9.50822e-18	2.22761e-16	DOWN	Guf1
ENSMUSG00000025138	819.42	-0.758406	0.0893987	9.52998e-18	2.23025e-16	DOWN	Sirt7
ENSMUSG00000024829	389.898	-0.783554	0.0924824	1.01688e-17	2.37451e-16	DOWN	Mrpl21
ENSMUSG00000016194	8420.49	-1.1888	0.141716	1.03142e-17	2.40583e-16	DOWN	Hsd11b1
ENSMUSG00000040606	56.3172	1.58076	0.189443	1.04694e-17	2.43934e-16	UP	Kazn
ENSMUSG00000034059	37.0855	4.3189	0.521852	1.09635e-17	2.55166e-16	UP	Ypel4
ENSMUSG00000026956	416.975	1.86683	0.224767	1.10994e-17	2.58045e-16	UP	Uap1l1
ENSMUSG00000063659	673.089	0.60663	0.071427	1.1472e-17	2.66125e-16	UP	Zbtb18
ENSMUSG00000030022	290.261	1.67207	0.20117	1.17093e-17	2.71037e-16	UP	Adamts9
ENSMUSG00000026511	1175.11	-0.610342	0.0719544	1.24031e-17	2.86472e-16	DOWN	Srp9
ENSMUSG00000086040	355.308	1.40615	0.168565	1.24217e-17	2.86591e-16	UP	Wipf3
ENSMUSG00000030353	26.9552	2.58044	0.311181	1.30178e-17	3.00016e-16	UP	Tead4
ENSMUSG00000020462	150.951	-1.07197	0.127837	1.30787e-17	3.01094e-16	DOWN	Cfap36
ENSMUSG00000027291	399.679	-0.588248	0.0693886	1.34245e-17	3.0872e-16	DOWN	Vps39
ENSMUSG00000027374	731.607	-0.737034	0.0873765	1.49855e-17	3.43872e-16	DOWN	Mrps5
ENSMUSG00000057969	49.6885	2.75703	0.334804	1.52094e-17	3.48634e-16	UP	Sema3b
ENSMUSG00000033389	78.6787	1.48404	0.178534	1.56419e-17	3.58161e-16	UP	Arhgap44
ENSMUSG00000084897	30.8542	5.05452	0.607821	1.57126e-17	3.59391e-16	UP	Gm14226
ENSMUSG00000024953	4091.69	-0.503712	0.0594405	1.60156e-17	3.65928e-16	DOWN	Prdx5
ENSMUSG00000027995	90.3599	1.78265	0.215506	1.64761e-17	3.76045e-16	UP	Tlr2
ENSMUSG00000030611	331.429	-0.762089	0.0905421	1.65497e-17	3.77094e-16	DOWN	Mrps11
ENSMUSG00000001525	3152.35	0.720229	0.0854359	1.65576e-17	3.77094e-16	UP	Tubb5
ENSMUSG00000059173	83.2912	1.41051	0.169958	1.77582e-17	4.04004e-16	UP	Pde1a
ENSMUSG00000050541	1077.81	-1.11922	0.134303	1.83276e-17	4.16066e-16	DOWN	Adra1b
ENSMUSG00000049866	129.129	1.70641	0.20655	1.86994e-17	4.24053e-16	UP	Arl4c
ENSMUSG00000028673	1171.4	-0.687558	0.0817027	1.91988e-17	4.34913e-16	DOWN	Fuca1
ENSMUSG00000031549	1038.66	-1.12321	0.134884	1.9442e-17	4.39301e-16	DOWN	Ido2
ENSMUSG00000020752	277.298	-1.04962	0.12589	1.94546e-17	4.39301e-16	DOWN	Recql5
ENSMUSG00000000301	7533.07	-0.733813	0.087301	1.94341e-17	4.39301e-16	DOWN	Pemt
ENSMUSG00000029535	219.653	-0.923351	0.110415	1.98038e-17	4.46711e-16	DOWN	Triap1
ENSMUSG00000044627	2215.3	-0.52822	0.0625565	1.99842e-17	4.50303e-16	DOWN	Swi5
ENSMUSG00000025915	449.484	0.802012	0.0957103	2.15037e-17	4.83513e-16	UP	Sgk3
ENSMUSG00000067780	71.3762	3.10546	0.380266	2.23891e-17	5.0289e-16	UP	Pi15
ENSMUSG00000020282	422.58	1.57945	0.191501	2.26975e-17	5.0874e-16	UP	Rhbdf1
ENSMUSG00000041959	1626.51	1.48842	0.180265	2.28713e-17	5.11556e-16	UP	S100a10
ENSMUSG00000024940	188.183	1.83052	0.222737	2.31295e-17	5.16786e-16	UP	Ltbp3
ENSMUSG00000042569	378.894	-0.833257	0.0996549	2.37063e-17	5.28006e-16	DOWN	Dhrs7b
ENSMUSG00000056888	32.8817	2.2559	0.274718	2.49008e-17	5.5345e-16	UP	Glipr1
ENSMUSG00000029484	286.435	1.96046	0.23916	2.53765e-17	5.63433e-16	UP	Anxa3
ENSMUSG00000024194	742.379	-0.827186	0.0991064	2.71277e-17	6.0043e-16	DOWN	Cuta
ENSMUSG00000062110	133.102	-1.17234	0.14152	2.71737e-17	6.00823e-16	DOWN	Scfd2
ENSMUSG00000096956	113.114	1.8806	0.22954	2.75516e-17	6.0791e-16	UP	Snhg18
ENSMUSG00000060206	38.4631	2.54613	0.311256	2.75365e-17	6.0791e-16	UP	Zfp462
ENSMUSG00000030717	117.058	1.7099	0.208261	2.81591e-17	6.20026e-16	UP	Nupr1
ENSMUSG00000027286	159.083	-0.906395	0.108834	2.87469e-17	6.32313e-16	DOWN	Lrrc57
ENSMUSG00000033960	327.73	0.938669	0.112875	2.92217e-17	6.41426e-16	UP	Jcad
ENSMUSG00000046997	151.788	2.35842	0.289185	2.93547e-17	6.4368e-16	UP	Spsb4
ENSMUSG00000059456	597.247	0.703333	0.0840809	3.03728e-17	6.65317e-16	UP	Ptk2b
ENSMUSG00000072772	369.97	-0.901226	0.10841	3.0625e-17	6.70152e-16	DOWN	Grcc10
ENSMUSG00000048960	219.849	1.21867	0.147631	3.16304e-17	6.91439e-16	UP	Prex2
ENSMUSG00000017718	856.017	-1.62372	0.198251	3.33467e-17	7.27459e-16	DOWN	Afmid
ENSMUSG00000074305	393.452	0.785221	0.0942533	3.37483e-17	7.34814e-16	UP	Peak1
ENSMUSG00000018909	468.175	1.05955	0.128152	3.60979e-17	7.84252e-16	UP	Arrb1
ENSMUSG00000024132	1730.53	-0.766481	0.0920628	3.628e-17	7.87402e-16	DOWN	Eci1
ENSMUSG00000060613	14865.8	-1.33611	0.162361	3.71195e-17	8.04799e-16	DOWN	Cyp2c70
ENSMUSG00000001864	24.0736	2.90576	0.355613	4.00577e-17	8.67617e-16	UP	Aif1l
ENSMUSG00000024640	240.346	1.56828	0.191782	4.0897e-17	8.84894e-16	UP	Psat1
ENSMUSG00000097039	44.2811	2.21307	0.271966	4.09462e-17	8.85055e-16	UP	Pvt1
ENSMUSG00000059908	29724.5	-1.31605	0.16048	4.12514e-17	8.90745e-16	DOWN	Mug1
ENSMUSG00000025260	2708.96	-0.802018	0.0966277	4.14837e-17	8.94852e-16	DOWN	Hsd17b10
ENSMUSG00000035048	629.441	-0.85556	0.103346	4.58737e-17	9.88542e-16	DOWN	Anapc13
ENSMUSG00000003778	619.373	0.706812	0.0850531	4.61529e-17	9.93551e-16	UP	Brd8
ENSMUSG00000015536	2354.67	-0.812361	0.098093	4.79191e-17	1.03053e-15	DOWN	Mocs2
ENSMUSG00000079523	543.104	1.85635	0.228457	4.9164e-17	1.05623e-15	UP	Tmsb10
ENSMUSG00000041975	135.327	-0.98424	0.119401	4.92819e-17	1.05756e-15	DOWN	Mettl8
ENSMUSG00000019232	2756.31	-1.56318	0.191785	4.93898e-17	1.05787e-15	DOWN	Etnppl
ENSMUSG00000001383	585.134	-0.723371	0.0872053	5.00578e-17	1.0711e-15	DOWN	Zmat2
ENSMUSG00000024232	183.673	1.15264	0.140391	5.01499e-17	1.07199e-15	UP	Bambi
ENSMUSG00000024736	108.046	2.39015	0.29534	5.05076e-17	1.07855e-15	UP	Tmem132a
ENSMUSG00000058260	91.7671	-4.97318	0.615256	5.16544e-17	1.10139e-15	DOWN	Serpina9
ENSMUSG00000040339	102.183	1.81703	0.223774	5.16812e-17	1.10139e-15	UP	Fam102b
ENSMUSG00000040412	115.342	1.75642	0.216284	5.27487e-17	1.12189e-15	UP	5330417C22Rik
ENSMUSG00000026421	559.047	1.12534	0.13711	5.40853e-17	1.14916e-15	UP	Csrp1
ENSMUSG00000030314	478.016	-0.617874	0.0743559	5.45646e-17	1.15819e-15	DOWN	Atg7
ENSMUSG00000068699	40.5773	4.02807	0.499225	5.54716e-17	1.17626e-15	UP	Flnc
ENSMUSG00000035186	108.689	5.00403	0.623089	5.59529e-17	1.18529e-15	UP	Ubd
ENSMUSG00000029201	4721.27	1.5064	0.184939	5.70326e-17	1.20695e-15	UP	Ugdh
ENSMUSG00000029763	399.007	1.02975	0.12531	5.8622e-17	1.23812e-15	UP	Exoc4
ENSMUSG00000052560	122.15	1.79795	0.221845	5.96904e-17	1.25943e-15	UP	Cpne8
ENSMUSG00000024038	1657.11	-0.646883	0.07812	5.99296e-17	1.26322e-15	DOWN	Ndufv3
ENSMUSG00000030095	427.85	1.20056	0.146736	6.03824e-17	1.27151e-15	UP	Tmem43
ENSMUSG00000020272	148.933	1.26919	0.15533	6.28351e-17	1.32184e-15	UP	Stk10
ENSMUSG00000026821	81.2823	1.49112	0.183494	6.58772e-17	1.38446e-15	UP	Ralgds
ENSMUSG00000020153	1701.23	-0.735216	0.0890256	6.67123e-17	1.40063e-15	DOWN	Ndufs7
ENSMUSG00000021792	1629.39	-0.736684	0.08913	6.79667e-17	1.42274e-15	DOWN	Fam213a
ENSMUSG00000024925	585.591	-0.9195	0.112012	7.31233e-17	1.52918e-15	DOWN	Rnaseh2c
ENSMUSG00000034205	302.97	1.14515	0.140225	7.37174e-17	1.54008e-15	UP	Loxl2
ENSMUSG00000029106	1267.22	0.935565	0.114063	7.68851e-17	1.60311e-15	UP	Add1
ENSMUSG00000032374	86.5155	1.97206	0.244858	8.66317e-17	1.80456e-15	UP	Plod2
ENSMUSG00000031171	376.731	-0.831718	0.101434	9.21157e-17	1.91316e-15	DOWN	Ftsj1
ENSMUSG00000027356	40.5579	2.93417	0.366824	9.63779e-17	1.99777e-15	UP	Fermt1
ENSMUSG00000032024	77.6662	1.89761	0.235946	9.66563e-17	2.00159e-15	UP	Clmp
ENSMUSG00000056737	114.125	2.01834	0.251552	9.90775e-17	2.04973e-15	UP	Capg
ENSMUSG00000054675	70.2588	2.56617	0.320444	1.01282e-16	2.09329e-15	UP	Tmem119
ENSMUSG00000025227	84.981	-1.06859	0.131217	1.03959e-16	2.14654e-15	DOWN	Mfsd13a
ENSMUSG00000031309	348.318	1.08422	0.133272	1.04399e-16	2.15351e-15	UP	Rps6ka3
ENSMUSG00000038150	1387.26	-0.783098	0.0955531	1.05839e-16	2.18024e-15	DOWN	Ormdl3
ENSMUSG00000015340	414.434	1.58956	0.197319	1.08747e-16	2.23453e-15	UP	Cybb
ENSMUSG00000034593	44.6388	2.02123	0.251678	1.09482e-16	2.24745e-15	UP	Myo5a
ENSMUSG00000028289	93.279	1.47176	0.182442	1.09736e-16	2.2505e-15	UP	Epha7
ENSMUSG00000004285	840.632	-0.581715	0.0707008	1.13896e-16	2.33355e-15	DOWN	Atp6v1f
ENSMUSG00000057037	1229.32	-1.40676	0.174315	1.14479e-16	2.33872e-15	DOWN	Cfhr1
ENSMUSG00000027163	375.443	-0.830635	0.101581	1.15463e-16	2.35655e-15	DOWN	Commd9
ENSMUSG00000097730	64.5764	-2.26316	0.283255	1.16357e-16	2.37024e-15	DOWN	Gm26588
ENSMUSG00000002274	145.282	-1.38555	0.171642	1.16303e-16	2.37024e-15	DOWN	Metrn
ENSMUSG00000045948	667.284	-0.870603	0.106688	1.18139e-16	2.40423e-15	DOWN	Mrps12
ENSMUSG00000017724	28.9784	2.90952	0.36337	1.23521e-16	2.50894e-15	UP	Etv4
ENSMUSG00000022370	872.739	-0.538317	0.065478	1.29052e-16	2.61879e-15	DOWN	Mrpl13
ENSMUSG00000056413	47.1929	1.58494	0.197044	1.33927e-16	2.71512e-15	UP	Adap1
ENSMUSG00000051279	30.8424	3.04729	0.381858	1.39497e-16	2.82535e-15	UP	Gdf6
ENSMUSG00000020884	9291.02	-0.523912	0.0637987	1.40717e-16	2.84735e-15	DOWN	Asgr1
ENSMUSG00000004530	928.544	0.900264	0.110652	1.41677e-16	2.86131e-15	UP	Coro1c
ENSMUSG00000010651	11475.6	-1.17027	0.144909	1.46138e-16	2.9486e-15	DOWN	Acaa1b
ENSMUSG00000068290	1523.62	-0.665672	0.0814224	1.53597e-16	3.09322e-15	DOWN	Ddrgk1
ENSMUSG00000004788	346.206	-0.612509	0.0748214	1.54678e-16	3.11202e-15	DOWN	Eif2b2
ENSMUSG00000097048	169.103	-1.16956	0.145035	1.55533e-16	3.12627e-15	DOWN	1600020E01Rik
ENSMUSG00000072849	25206.7	-4.43656	0.559915	1.6121e-16	3.2312e-15	DOWN	Serpina1e
ENSMUSG00000029727	2511.9	-0.953937	0.117892	1.80698e-16	3.60819e-15	DOWN	Cyp3a13
ENSMUSG00000026701	8138.26	-0.475177	0.0580845	1.96895e-16	3.92422e-15	DOWN	Prdx6
ENSMUSG00000025287	147.444	1.6355	0.204954	1.97291e-16	3.92843e-15	UP	Acot9
ENSMUSG00000041921	793.231	-0.789434	0.0972853	1.98603e-16	3.95084e-15	DOWN	Metap1d
ENSMUSG00000030970	77.1327	1.4193	0.177279	2.02717e-16	4.0289e-15	UP	Ctbp2
ENSMUSG00000070639	103.084	1.28758	0.160595	2.09759e-16	4.16108e-15	UP	Lrrc8b
ENSMUSG00000041650	1191.46	-0.926181	0.114641	2.10703e-16	4.17199e-15	DOWN	Pcca
ENSMUSG00000026032	811.662	-0.710022	0.0873573	2.10572e-16	4.17199e-15	DOWN	Ndufb3
ENSMUSG00000025856	199.143	1.7518	0.220246	2.21915e-16	4.38175e-15	UP	Pdgfa
ENSMUSG00000031444	8562.7	-0.69395	0.085412	2.2266e-16	4.39235e-15	DOWN	F10
ENSMUSG00000087687	306.868	-0.859654	0.106339	2.27684e-16	4.48313e-15	DOWN	Pet100
ENSMUSG00000025586	103.359	2.4548	0.31046	2.32879e-16	4.57694e-15	UP	Cpeb1
ENSMUSG00000025934	30212.4	-0.968044	0.120171	2.34774e-16	4.60991e-15	DOWN	Gsta3
ENSMUSG00000020326	909.601	1.51689	0.190416	2.42077e-16	4.74892e-15	UP	Ccng1
ENSMUSG00000027940	1989.54	0.712121	0.0878057	2.46762e-16	4.83188e-15	UP	Tpm3
ENSMUSG00000053398	96.7263	2.07396	0.262139	2.4675e-16	4.83188e-15	UP	Phgdh
ENSMUSG00000087132	99.3657	1.84313	0.232487	2.57897e-16	5.04528e-15	UP	A930001C03Rik
ENSMUSG00000000049	30914.3	-0.784868	0.0970983	2.61441e-16	5.1099e-15	DOWN	Apoh
ENSMUSG00000027803	522.307	0.780448	0.0965885	2.75673e-16	5.37816e-15	UP	Wwtr1
ENSMUSG00000031342	61.2208	1.63423	0.205741	2.7645e-16	5.38837e-15	UP	Gpm6b
ENSMUSG00000002885	521.971	0.68055	0.0840518	2.85402e-16	5.55774e-15	UP	Adgre5
ENSMUSG00000073565	367.267	-1.3206	0.165752	2.86059e-16	5.56543e-15	DOWN	Prr16
ENSMUSG00000036813	2248.45	-0.708507	0.0876033	2.88082e-16	5.59967e-15	DOWN	Entpd8
ENSMUSG00000037788	151.239	1.22455	0.153299	2.89943e-16	5.62552e-15	UP	Vopp1
ENSMUSG00000002580	646.308	-0.856634	0.106322	2.95517e-16	5.72321e-15	DOWN	Mien1
ENSMUSG00000029061	69.4482	1.80333	0.227931	3.00948e-16	5.82309e-15	UP	Mmp23
ENSMUSG00000063232	515.194	-1.32564	0.166578	3.04185e-16	5.88036e-15	DOWN	Serpina11
ENSMUSG00000003809	9146.61	-0.849231	0.105616	3.29709e-16	6.35641e-15	DOWN	Gcdh
ENSMUSG00000029388	487.176	-0.860063	0.107059	3.38196e-16	6.5082e-15	DOWN	Eif2b1
ENSMUSG00000031146	94.2513	1.58221	0.199891	3.51004e-16	6.74857e-15	UP	Plp2
ENSMUSG00000045282	1444.79	-0.815265	0.101466	3.69683e-16	7.09484e-15	DOWN	Tmem86b
ENSMUSG00000027810	639.025	-0.616583	0.0763723	3.82262e-16	7.32962e-15	DOWN	Eif2a
ENSMUSG00000003444	269.468	-0.829155	0.103329	3.92736e-16	7.51687e-15	DOWN	Med29
ENSMUSG00000002280	425.402	-0.786183	0.0979188	4.07477e-16	7.792e-15	DOWN	Narfl
ENSMUSG00000027649	219.742	-0.872143	0.108978	4.17981e-16	7.97131e-15	DOWN	Ctnnbl1
ENSMUSG00000038400	118.153	1.83572	0.233407	4.21177e-16	8.02504e-15	UP	Pmepa1
ENSMUSG00000023942	3746	-0.999997	0.12529	4.46725e-16	8.49659e-15	DOWN	Slc29a1
ENSMUSG00000027613	1990.21	0.938574	0.117599	4.72377e-16	8.96839e-15	UP	Eif6
ENSMUSG00000020661	709.356	0.768964	0.095987	4.94462e-16	9.37093e-15	UP	Dnmt3a
ENSMUSG00000091537	850.626	-0.658063	0.08189	4.95914e-16	9.39008e-15	DOWN	Tma7
ENSMUSG00000024018	169.119	-1.02431	0.128808	5.03302e-16	9.52033e-15	DOWN	Ccdc167
ENSMUSG00000015943	365.525	-0.743793	0.0928639	5.0369e-16	9.52033e-15	DOWN	Bola1
ENSMUSG00000078798	10683.3	-1.94867	0.248984	5.32578e-16	1.00395e-14	DOWN	Sult2a1
ENSMUSG00000030795	2719.69	0.799272	0.0998054	5.34764e-16	1.00718e-14	UP	Fus
ENSMUSG00000030286	966.694	-0.546405	0.0679489	5.58198e-16	1.04852e-14	DOWN	Emc3
ENSMUSG00000034957	4834.04	-0.974295	0.12266	5.90476e-16	1.10622e-14	DOWN	Cebpa
ENSMUSG00000034544	186.706	-0.936223	0.117833	6.22532e-16	1.16422e-14	DOWN	Rsrc1
ENSMUSG00000032625	23.746	2.5749	0.329367	6.24837e-16	1.1675e-14	UP	Thsd7a
ENSMUSG00000008036	1128.48	-0.806902	0.101218	6.26987e-16	1.16946e-14	DOWN	Ap2s1
ENSMUSG00000012428	2132.98	0.63487	0.0792662	6.26657e-16	1.16946e-14	UP	Steap4
ENSMUSG00000001143	226.422	-0.904158	0.113842	6.46411e-16	1.20252e-14	DOWN	Lman2l
ENSMUSG00000038552	554.606	-0.864251	0.108684	6.49362e-16	1.20695e-14	DOWN	Fndc4
ENSMUSG00000029551	166.378	-1.02724	0.12977	6.66219e-16	1.23612e-14	DOWN	Psmg3
ENSMUSG00000015484	37.8036	6.89397	0.856325	6.91938e-16	1.28271e-14	UP	Fam163a
ENSMUSG00000045962	1691.5	0.585359	0.0729897	6.94334e-16	1.28603e-14	UP	Wnk1
ENSMUSG00000024853	1809.95	-0.555985	0.0694451	7.25824e-16	1.34202e-14	DOWN	Sf3b2
ENSMUSG00000021492	9403.32	-0.457562	0.0570332	7.46839e-16	1.37967e-14	DOWN	F12
ENSMUSG00000068747	549.372	0.744319	0.0934648	7.56239e-16	1.39582e-14	UP	Sort1
ENSMUSG00000022801	330.706	0.663939	0.0831754	7.60448e-16	1.40237e-14	UP	Lrch3
ENSMUSG00000033938	1581.2	-0.797228	0.100598	7.66419e-16	1.41215e-14	DOWN	Ndufb7
ENSMUSG00000051319	295.499	-1.11381	0.141368	7.74847e-16	1.42644e-14	DOWN	1500011K16Rik
ENSMUSG00000040552	86.8944	2.07438	0.26697	8.05363e-16	1.48134e-14	UP	C3ar1
ENSMUSG00000028795	139.052	-1.18834	0.151191	8.17975e-16	1.50193e-14	DOWN	Ccdc28b
ENSMUSG00000017858	307.349	-0.831994	0.104928	8.31697e-16	1.52449e-14	DOWN	Ift52
ENSMUSG00000054226	1966.39	-0.57578	0.0721125	8.49797e-16	1.55632e-14	DOWN	Tprkb
ENSMUSG00000056698	235.334	-1.62739	0.208913	8.53637e-16	1.56201e-14	DOWN	Elmod3
ENSMUSG00000016494	153.064	2.34371	0.303068	8.91935e-16	1.62788e-14	UP	Cd34
ENSMUSG00000036529	1275.81	0.791323	0.0997792	9.24496e-16	1.68585e-14	UP	Sbf1
ENSMUSG00000020053	10773.5	-1.30741	0.167106	9.26014e-16	1.68717e-14	DOWN	Igf1
ENSMUSG00000003199	1290.44	-0.855819	0.108193	9.26896e-16	1.68733e-14	DOWN	Mpnd
ENSMUSG00000026817	45.4458	3.36336	0.435933	9.29209e-16	1.69009e-14	UP	Ak1
ENSMUSG00000031558	21.3544	3.67253	0.471496	9.43484e-16	1.71459e-14	UP	Slit2
ENSMUSG00000042251	1449.84	-0.819716	0.103554	9.77433e-16	1.77173e-14	DOWN	Pm20d1
ENSMUSG00000051984	131.176	-1.47989	0.190073	1.03962e-15	1.88124e-14	DOWN	Sec31b
ENSMUSG00000028864	256.473	1.67561	0.215897	1.04608e-15	1.89132e-14	UP	Hgf
ENSMUSG00000030035	586.607	-0.875986	0.111062	1.10235e-15	1.98967e-14	DOWN	Wbp1
ENSMUSG00000049299	565.485	-0.653023	0.0822892	1.12188e-15	2.02147e-14	DOWN	Trappc1
ENSMUSG00000036098	1059.16	0.95963	0.121978	1.1235e-15	2.02268e-14	UP	Myrf
ENSMUSG00000006777	159.65	2.45596	0.319143	1.13462e-15	2.03925e-14	UP	Krt23
ENSMUSG00000062591	37.2421	2.10629	0.272512	1.16285e-15	2.08821e-14	UP	Tubb4a
ENSMUSG00000046811	1146.03	-0.601681	0.0758289	1.2023e-15	2.15723e-14	DOWN	Gltpd2
ENSMUSG00000085132	16.4703	-4.59876	0.583692	1.20887e-15	2.16719e-14	DOWN	Gm12265
ENSMUSG00000030168	6900.14	-1.1034	0.141051	1.2125e-15	2.17186e-14	DOWN	Adipor2
ENSMUSG00000024300	98.3381	1.85159	0.239738	1.27601e-15	2.28369e-14	UP	Myo1f
ENSMUSG00000037172	413.801	0.969418	0.123525	1.28264e-15	2.29363e-14	UP	E330009J07Rik
ENSMUSG00000029161	95.4419	1.7934	0.231859	1.29531e-15	2.31433e-14	UP	Cgref1
ENSMUSG00000024851	233.201	1.29822	0.166728	1.30117e-15	2.32285e-14	UP	Pitpnm1
ENSMUSG00000034345	558.195	-0.515738	0.0650508	1.47329e-15	2.62569e-14	DOWN	Gtf2h5
ENSMUSG00000051169	354.04	-0.72545	0.0920341	1.48419e-15	2.64291e-14	DOWN	Rpusd3
ENSMUSG00000027276	225.761	1.43612	0.185352	1.4885e-15	2.64835e-14	UP	Jag1
ENSMUSG00000024664	206.035	1.65828	0.214935	1.53672e-15	2.72958e-14	UP	Fads3
ENSMUSG00000031298	27.4501	2.01943	0.261724	1.54797e-15	2.74725e-14	UP	Adgrg2
ENSMUSG00000003810	666.892	1.02729	0.131545	1.60559e-15	2.84639e-14	UP	Mast2
ENSMUSG00000049630	17.4012	4.38634	0.558778	1.60651e-15	2.84639e-14	UP	C1ql3
ENSMUSG00000001285	355.26	-0.963331	0.123279	1.62766e-15	2.88146e-14	DOWN	Myg1
ENSMUSG00000031530	41.4574	2.5207	0.329195	1.65817e-15	2.93302e-14	UP	Dusp4
ENSMUSG00000031214	94.7617	1.15128	0.147808	1.6649e-15	2.94248e-14	UP	Ophn1
ENSMUSG00000004085	354.982	0.884668	0.112931	1.72856e-15	3.05246e-14	UP	Map3k20
ENSMUSG00000107198	69.4801	1.73995	0.225925	1.83284e-15	3.2314e-14	UP	Gm19619
ENSMUSG00000017002	280.99	4.48501	0.591028	1.83867e-15	3.2388e-14	UP	Slpi
ENSMUSG00000083282	438.238	-1.04813	0.134697	1.89587e-15	3.33402e-14	DOWN	Ctsf
ENSMUSG00000060671	167.109	1.53948	0.199924	1.92268e-15	3.37837e-14	UP	Atp8b2
ENSMUSG00000036110	3356.91	-1.02627	0.131908	1.9757e-15	3.46866e-14	DOWN	Slc17a2
ENSMUSG00000005981	3099.14	-0.488497	0.0618952	2.04956e-15	3.58944e-14	DOWN	Trap1
ENSMUSG00000050022	43.4927	1.63406	0.212375	2.14474e-15	3.75303e-14	UP	Amz1
ENSMUSG00000031327	106.865	-1.85987	0.243296	2.15567e-15	3.76904e-14	DOWN	Chic1
ENSMUSG00000027962	671.835	0.814477	0.10417	2.17468e-15	3.79915e-14	UP	Vcam1
ENSMUSG00000039953	180.459	1.38025	0.179132	2.18097e-15	3.80701e-14	UP	Clstn1
ENSMUSG00000022780	18.9166	3.92267	0.507977	2.1961e-15	3.83027e-14	UP	Meltf
ENSMUSG00000025912	129.365	2.34408	0.3078	2.23745e-15	3.89918e-14	UP	Mybl1
ENSMUSG00000040147	3492.45	-1.01545	0.130883	2.35799e-15	4.0958e-14	DOWN	Maob
ENSMUSG00000009640	184.777	-1.05062	0.135664	2.38794e-15	4.14443e-14	DOWN	Dmap1
ENSMUSG00000042129	170.712	1.01898	0.131334	2.43775e-15	4.22743e-14	UP	Rassf4
ENSMUSG00000028969	383.388	-0.799743	0.102491	2.46961e-15	4.27568e-14	DOWN	Cdk5
ENSMUSG00000063558	1406.38	1.17473	0.152068	2.48271e-15	4.29487e-14	UP	Aox1
ENSMUSG00000030591	3199.13	0.650861	0.083073	2.54441e-15	4.38281e-14	UP	Psmd8
ENSMUSG00000052911	317.127	1.40371	0.182671	2.54594e-15	4.38281e-14	UP	Lamb2
ENSMUSG00000036835	566.006	-0.570539	0.0726781	2.55386e-15	4.39288e-14	DOWN	Psenen
ENSMUSG00000047420	50.6138	2.61028	0.343954	2.5857e-15	4.44405e-14	UP	Fam180a
ENSMUSG00000034981	26.4804	3.44723	0.452725	2.59832e-15	4.46213e-14	UP	Parm1
ENSMUSG00000038147	101.633	1.19379	0.154654	2.6045e-15	4.46913e-14	UP	Cd84
ENSMUSG00000036585	1474.14	-1.23436	0.160284	2.61145e-15	4.47744e-14	DOWN	Fgf1
ENSMUSG00000045100	121.651	-0.967411	0.124703	2.6359e-15	4.51571e-14	DOWN	Slc25a26
ENSMUSG00000031147	228.492	-1.21153	0.157368	2.68346e-15	4.59349e-14	DOWN	Magix
ENSMUSG00000061451	20.1164	2.84655	0.372098	2.80983e-15	4.80591e-14	UP	Tmem151a
ENSMUSG00000029070	301.316	1.30784	0.170283	2.92735e-15	5.00289e-14	UP	Mxra8
ENSMUSG00000032357	22.4593	5.18015	0.665005	2.95995e-15	5.05454e-14	UP	Tinag
ENSMUSG00000020814	122.874	1.57796	0.206457	2.97109e-15	5.06948e-14	UP	Mxra7
ENSMUSG00000033554	163.832	-0.865566	0.111521	2.988e-15	5.09423e-14	DOWN	Dph5
ENSMUSG00000034116	98.565	1.10612	0.143312	3.08017e-15	5.24717e-14	UP	Vav1
ENSMUSG00000000628	54.1133	1.27911	0.16637	3.08366e-15	5.2489e-14	UP	Hk2
ENSMUSG00000041966	207.222	-0.711697	0.0913519	3.13656e-15	5.33466e-14	DOWN	Dcaf17
ENSMUSG00000053898	4387.82	-0.829138	0.106806	3.2187e-15	5.46999e-14	DOWN	Ech1
ENSMUSG00000035473	2212.3	-0.739685	0.0950593	3.37545e-15	5.72262e-14	DOWN	Galm
ENSMUSG00000024146	478.958	-0.60177	0.0770541	3.38168e-15	5.72862e-14	DOWN	Cript
ENSMUSG00000025086	323.012	-1.00909	0.13086	3.41353e-15	5.77795e-14	DOWN	Trub1
ENSMUSG00000020773	269.869	1.64994	0.216691	3.45405e-15	5.84189e-14	UP	Trim47
ENSMUSG00000037349	202.153	-1.02546	0.133154	3.53805e-15	5.96968e-14	DOWN	Nudt22
ENSMUSG00000020739	466.354	-0.724415	0.0932557	3.56832e-15	6.01398e-14	DOWN	Nup85
ENSMUSG00000026343	196.452	1.39554	0.182855	3.81752e-15	6.41066e-14	UP	Gpr39
ENSMUSG00000030051	57.8718	-1.23815	0.161765	3.83383e-15	6.43296e-14	DOWN	Aplf
ENSMUSG00000020473	134.08	1.95281	0.257993	3.86104e-15	6.4735e-14	UP	Aebp1
ENSMUSG00000034614	36.7906	2.67682	0.356284	3.95888e-15	6.6323e-14	UP	Pik3ip1
ENSMUSG00000098014	34.4458	-2.07894	0.274279	4.01407e-15	6.71487e-14	DOWN	Gm26967
ENSMUSG00000024037	340.922	-0.741425	0.0957845	4.32334e-15	7.22008e-14	DOWN	Wdr4
ENSMUSG00000020805	25.7612	2.83414	0.375855	4.36235e-15	7.2795e-14	UP	Slc13a5
ENSMUSG00000042644	136.734	1.68875	0.222934	4.4229e-15	7.37475e-14	UP	Itpr3
ENSMUSG00000036278	335.632	-1.31819	0.173036	4.53326e-15	7.55282e-14	DOWN	Macrod1
ENSMUSG00000020080	21.3191	3.25667	0.430433	4.69443e-15	7.81521e-14	UP	Hkdc1
ENSMUSG00000038092	111.044	-5.2121	0.701745	5.351e-15	8.88041e-14	DOWN	Hsd3b5
ENSMUSG00000030020	70.5175	1.4891	0.196575	5.47706e-15	9.08251e-14	UP	Prickle2
ENSMUSG00000052684	633.371	1.7225	0.22862	5.9381e-15	9.80873e-14	UP	Jun
ENSMUSG00000002475	615.224	-1.06794	0.140255	6.13705e-15	1.01295e-13	DOWN	Abhd3
ENSMUSG00000032715	227.614	1.76194	0.234159	6.26437e-15	1.03236e-13	UP	Trib3
ENSMUSG00000031023	233.26	-0.736831	0.0957694	6.47687e-15	1.06655e-13	DOWN	Akip1
ENSMUSG00000026715	38075.7	-0.575503	0.0730977	6.48337e-15	1.06679e-13	DOWN	Serpinc1
ENSMUSG00000027831	20.7941	2.94005	0.391011	6.49255e-15	1.06747e-13	UP	Veph1
ENSMUSG00000030681	1127.6	1.51775	0.201184	6.73337e-15	1.10365e-13	UP	Mvp
ENSMUSG00000029064	2070.11	0.600867	0.0780058	7.09367e-15	1.16181e-13	UP	Gnb1
ENSMUSG00000015094	226.996	1.67995	0.223537	7.17081e-15	1.17264e-13	UP	Npdc1
ENSMUSG00000029919	47.5895	1.87519	0.249701	7.17085e-15	1.17264e-13	UP	Hpgds
ENSMUSG00000043668	16.5522	3.59629	0.474763	7.28801e-15	1.18905e-13	UP	Tox3
ENSMUSG00000026678	1603.26	1.47557	0.195841	7.56699e-15	1.23078e-13	UP	Rgs5
ENSMUSG00000026000	451.971	-0.922917	0.121031	7.89506e-15	1.28218e-13	DOWN	Lancl1
ENSMUSG00000022272	879.276	0.727878	0.0948708	7.92865e-15	1.28665e-13	UP	Myo10
ENSMUSG00000028128	114.176	1.38743	0.183968	7.99485e-15	1.2964e-13	UP	F3
ENSMUSG00000020017	3971.84	-1.73685	0.231824	8.02186e-15	1.29979e-13	DOWN	Hal
ENSMUSG00000054034	50.1838	1.68769	0.224946	8.10682e-15	1.31255e-13	UP	Tceal5
ENSMUSG00000002014	2422.85	-0.487594	0.0632408	8.68592e-15	1.4031e-13	DOWN	Ssr4
ENSMUSG00000032840	143.281	-0.95897	0.126169	8.84024e-15	1.42638e-13	DOWN	2410131K14Rik
ENSMUSG00000062661	26.3354	3.01097	0.404833	8.89088e-15	1.43294e-13	UP	Ncs1
ENSMUSG00000036438	3276.15	0.595047	0.0774391	9.10335e-15	1.46607e-13	UP	Calm2
ENSMUSG00000038240	152.606	-0.960894	0.126564	9.3534e-15	1.5052e-13	DOWN	Pdss2
ENSMUSG00000026981	145.359	2.58586	0.349157	9.72397e-15	1.56364e-13	UP	Il1rn
ENSMUSG00000087028	21.5904	2.81233	0.377262	9.73648e-15	1.56447e-13	UP	Gm13387
ENSMUSG00000019823	82.1654	1.61529	0.215849	1.00983e-14	1.62138e-13	UP	Mical1
ENSMUSG00000019710	1195.44	-0.516549	0.0672303	1.01876e-14	1.63325e-13	DOWN	Mrpl24
ENSMUSG00000008822	93.6179	-1.18623	0.157494	1.04073e-14	1.66721e-13	DOWN	Acyp1
ENSMUSG00000028729	500.591	-0.612369	0.0799812	1.07328e-14	1.71806e-13	DOWN	Ebna1bp2
ENSMUSG00000001089	528.553	0.648105	0.0847135	1.07595e-14	1.72104e-13	UP	Luzp1
ENSMUSG00000066319	900.535	-1.11294	0.147545	1.08436e-14	1.73046e-13	DOWN	Rtp3
ENSMUSG00000024030	193.255	1.02769	0.135871	1.08399e-14	1.73046e-13	UP	Abcg1
ENSMUSG00000027068	232.033	3.76367	0.51151	1.0851e-14	1.73046e-13	UP	Dhrs9
ENSMUSG00000026248	319.375	-0.766444	0.100649	1.11481e-14	1.77649e-13	DOWN	Mrpl44
ENSMUSG00000024349	108.613	1.40614	0.187661	1.12741e-14	1.79523e-13	UP	Tmem173
ENSMUSG00000060560	245.308	-4.77457	0.651244	1.15105e-14	1.8315e-13	DOWN	Ces4a
ENSMUSG00000021782	122.813	1.15532	0.153375	1.16659e-14	1.85484e-13	UP	Dlg5
ENSMUSG00000028841	18.2463	3.08597	0.413969	1.26901e-14	2.01315e-13	UP	Cnksr1
ENSMUSG00000026110	48.273	1.42187	0.189898	1.27196e-14	2.01633e-13	UP	Mgat4a
ENSMUSG00000037190	134.149	-0.800046	0.105419	1.30003e-14	2.05928e-13	DOWN	Cyb561d2
ENSMUSG00000073405	55.8546	2.79547	0.379149	1.31082e-14	2.07482e-13	UP	H2-T-ps
ENSMUSG00000024818	574.272	-0.798228	0.10529	1.37711e-14	2.17651e-13	DOWN	Slc25a45
ENSMUSG00000056938	720.296	-0.743112	0.0978384	1.38246e-14	2.18334e-13	DOWN	Acbd4
ENSMUSG00000035246	18.5409	3.53951	0.47571	1.42237e-14	2.2447e-13	UP	Pcyt1b
ENSMUSG00000050777	1729.69	-1.21458	0.162286	1.45509e-14	2.29293e-13	DOWN	Tmem37
ENSMUSG00000049091	14055.4	-0.976645	0.129672	1.46572e-14	2.30797e-13	DOWN	Sephs2
ENSMUSG00000074882	6816.48	-0.993041	0.131975	1.48936e-14	2.34344e-13	DOWN	Cyp2c68
ENSMUSG00000038065	78.4217	1.70469	0.229938	1.51179e-14	2.37698e-13	UP	Mturn
ENSMUSG00000042198	367.967	-1.04425	0.139069	1.5496e-14	2.43103e-13	DOWN	Chchd7
ENSMUSG00000026499	486.4	0.64734	0.0851335	1.54945e-14	2.43103e-13	UP	Acbd3
ENSMUSG00000026709	319.687	-0.816312	0.108038	1.5851e-14	2.48489e-13	DOWN	Dars2
ENSMUSG00000010796	22.7339	5.43764	0.71697	1.5917e-14	2.49339e-13	UP	Asz1
ENSMUSG00000051379	23.1981	3.97498	0.537706	1.60931e-14	2.51911e-13	UP	Flrt3
ENSMUSG00000020482	407.194	-0.670548	0.0883416	1.64223e-14	2.56776e-13	DOWN	Ccdc117
ENSMUSG00000047181	48.7271	2.14187	0.290874	1.64281e-14	2.56776e-13	UP	Samd14
ENSMUSG00000027223	107.722	1.72652	0.233428	1.66951e-14	2.60758e-13	UP	Mapk8ip1
ENSMUSG00000007655	107.08	1.99195	0.269899	1.67383e-14	2.6124e-13	UP	Cav1
ENSMUSG00000029066	947.832	-0.563817	0.0741226	1.69353e-14	2.64121e-13	DOWN	Mrpl20
ENSMUSG00000092545	858.397	-1.03554	0.138038	1.70271e-14	2.65357e-13	DOWN	Gm20319
ENSMUSG00000030220	294.408	1.11397	0.14887	1.77043e-14	2.75709e-13	UP	Arhgdib
ENSMUSG00000031274	244.518	1.24045	0.166411	1.83176e-14	2.84842e-13	UP	Col4a5
ENSMUSG00000040543	16.8429	3.73288	0.501827	1.9352e-14	3.00267e-13	UP	Pitpnm3
ENSMUSG00000020120	91.361	1.43499	0.193744	2.1195e-14	3.28144e-13	UP	Plek
ENSMUSG00000026004	293.951	1.11582	0.149598	2.13208e-14	3.29851e-13	UP	Kansl1l
ENSMUSG00000045095	551.446	0.730021	0.0967775	2.14077e-14	3.30955e-13	UP	Magi1
ENSMUSG00000026260	2860.87	-0.509124	0.0671321	2.20827e-14	3.40893e-13	DOWN	Ndufa10
ENSMUSG00000044288	10.9285	8.40779	2.66227	2.21506e-14	3.41692e-13	UP	Cnr1
ENSMUSG00000047635	125.563	-0.859695	0.114609	2.21828e-14	3.41941e-13	DOWN	2810006K23Rik
ENSMUSG00000028343	1368.67	-0.603645	0.079769	2.22372e-14	3.4253e-13	DOWN	Erp44
ENSMUSG00000050010	18.9701	2.66943	0.362387	2.27836e-14	3.50693e-13	UP	Shisa3
ENSMUSG00000026295	3463.31	-0.755225	0.100415	2.2907e-14	3.52337e-13	DOWN	Spp2
ENSMUSG00000027646	210.388	1.10398	0.148364	2.43351e-14	3.7349e-13	UP	Src
ENSMUSG00000035112	61.4657	1.82822	0.248768	2.4734e-14	3.79339e-13	UP	Wnk4
ENSMUSG00000031284	21.641	3.96719	0.541552	2.56487e-14	3.93082e-13	UP	Pak3
ENSMUSG00000017774	1571.65	0.749128	0.0996643	2.60084e-14	3.98307e-13	UP	Myo1c
ENSMUSG00000054630	6127.1	-0.878114	0.117408	2.60898e-14	3.99267e-13	DOWN	Ugt2b5
ENSMUSG00000028979	4907.44	-0.675924	0.0898092	2.61483e-14	3.99872e-13	DOWN	Masp2
ENSMUSG00000034462	433.36	0.819472	0.109489	2.79424e-14	4.26387e-13	UP	Pkd2
ENSMUSG00000024486	59.8732	1.7407	0.237514	2.81559e-14	4.29337e-13	UP	Hbegf
ENSMUSG00000024924	164.321	1.41748	0.192619	2.90617e-14	4.42514e-13	UP	Vldlr
ENSMUSG00000030861	1667.81	-0.866259	0.116047	3.00427e-14	4.56205e-13	DOWN	Acadsb
ENSMUSG00000033722	33.0999	2.08924	0.286013	3.00468e-14	4.56205e-13	UP	BC034090
ENSMUSG00000027332	5090.85	-0.782995	0.105181	3.02729e-14	4.59308e-13	DOWN	Ivd
ENSMUSG00000033898	5915.42	-1.01428	0.136633	3.08874e-14	4.68296e-13	DOWN	Cfhr2
ENSMUSG00000053768	1964.02	-0.398541	0.0527551	3.30822e-14	5.00858e-13	DOWN	Chchd3
ENSMUSG00000032875	240.066	1.13976	0.15431	3.45771e-14	5.23117e-13	UP	Arhgef17
ENSMUSG00000033066	233.028	2.19941	0.302982	3.47682e-14	5.25634e-13	UP	Gas7
ENSMUSG00000086432	20.8182	-2.71947	0.374067	3.85791e-14	5.82832e-13	DOWN	B430119L08Rik
ENSMUSG00000026414	19.7893	2.57933	0.353513	3.89705e-14	5.87909e-13	UP	Tnnt2
ENSMUSG00000025158	253.353	-0.947397	0.127982	4.02063e-14	6.06121e-13	DOWN	Rfng
ENSMUSG00000026411	394.262	-1.02998	0.139553	4.15292e-14	6.25619e-13	DOWN	Tmem9
ENSMUSG00000107369	177.92	1.20279	0.163791	4.22355e-14	6.35809e-13	UP	Gstm2-ps1
ENSMUSG00000021900	1197.37	-0.677782	0.0908155	4.24718e-14	6.38913e-13	DOWN	Btd
ENSMUSG00000009894	1068.87	-0.783616	0.105351	4.26708e-14	6.41453e-13	DOWN	Snap47
ENSMUSG00000036545	540.664	1.44366	0.197574	4.28876e-14	6.44255e-13	UP	Adamts2
ENSMUSG00000045667	62.9559	1.94675	0.268625	4.32646e-14	6.49114e-13	UP	Smtnl2
ENSMUSG00000032925	29.6907	3.04979	0.422629	4.32722e-14	6.49114e-13	UP	Itgbl1
ENSMUSG00000028036	26.5631	3.44444	0.476242	4.39372e-14	6.58623e-13	UP	Ptgfr
ENSMUSG00000033174	3110.75	-1.24808	0.170462	4.44756e-14	6.65753e-13	DOWN	Mgll
ENSMUSG00000074211	254.079	-1.04692	0.142014	4.4602e-14	6.67176e-13	DOWN	Sdhaf1
ENSMUSG00000026810	351.3	-0.70851	0.0950672	4.47907e-14	6.69526e-13	DOWN	Dpm2
ENSMUSG00000020537	796.84	-0.525138	0.0701424	4.64318e-14	6.93081e-13	DOWN	Drg2
ENSMUSG00000033676	17.1132	3.65964	0.499538	4.67686e-14	6.97619e-13	UP	Gabrb3
ENSMUSG00000037946	58.7672	1.95947	0.270499	4.70785e-14	7.01748e-13	UP	Fgd3
ENSMUSG00000032527	2513.95	-0.641249	0.0860044	4.77561e-14	7.11348e-13	DOWN	Pccb
ENSMUSG00000049538	18.3962	3.536	0.485237	4.80676e-14	7.15486e-13	UP	Adamts16
ENSMUSG00000050989	157.765	1.32453	0.181261	4.94948e-14	7.36213e-13	UP	Selenon
ENSMUSG00000031173	7870.42	-0.872327	0.117982	5.02004e-14	7.46187e-13	DOWN	Otc
ENSMUSG00000027207	242.474	-1.03165	0.140296	5.09098e-14	7.56201e-13	DOWN	Galk2
ENSMUSG00000087047	17.6873	5.08102	0.678747	5.19661e-14	7.71352e-13	UP	1700110K17Rik
ENSMUSG00000001445	886.911	-0.512547	0.068548	5.2922e-14	7.84443e-13	DOWN	Mrpl10
ENSMUSG00000029557	124.331	-1.08117	0.147348	5.32261e-14	7.884e-13	DOWN	Mrm2
ENSMUSG00000047617	451.214	-1.32062	0.181121	5.37528e-14	7.95646e-13	DOWN	Paxx
ENSMUSG00000034285	3603.69	-0.53219	0.0714754	5.49272e-14	8.12463e-13	DOWN	Nipsnap1
ENSMUSG00000066877	223.022	1.16657	0.159511	5.72203e-14	8.45793e-13	UP	Nck2
ENSMUSG00000020937	43.9106	2.34373	0.326312	5.88925e-14	8.69904e-13	UP	Plcd3
ENSMUSG00000001521	84.5052	1.40183	0.192912	6.12359e-14	9.03262e-13	UP	Tulp3
ENSMUSG00000018920	359.097	1.6363	0.226235	6.12071e-14	9.03262e-13	UP	Cxcl16
ENSMUSG00000038521	6174.92	-0.689029	0.0929732	6.16596e-14	9.0888e-13	DOWN	C1s1
ENSMUSG00000034785	3097.43	-1.20853	0.165698	6.19615e-14	9.12695e-13	DOWN	Dio1
ENSMUSG00000025225	303.13	1.44756	0.199538	6.32373e-14	9.30842e-13	UP	Nfkb2
ENSMUSG00000060572	78.9597	2.48713	0.347678	6.63831e-14	9.75795e-13	UP	Mfap2
ENSMUSG00000033170	717.613	1.2285	0.16868	6.72587e-14	9.87981e-13	UP	Card10
ENSMUSG00000085651	110.154	1.49745	0.206814	6.76461e-14	9.92984e-13	UP	Gm11695
ENSMUSG00000025317	1321.52	-0.886345	0.12058	6.81879e-14	1.00025e-12	DOWN	Car5a
ENSMUSG00000058833	546.522	-0.732693	0.0992183	6.97134e-14	1.02192e-12	DOWN	Rex1bd
ENSMUSG00000020176	893.876	1.0489	0.143462	7.07539e-14	1.03645e-12	UP	Grb10
ENSMUSG00000027544	22.0102	2.96687	0.412842	7.10106e-14	1.0395e-12	UP	Nfatc2
ENSMUSG00000024516	425.983	-0.675231	0.0913839	7.33674e-14	1.07252e-12	DOWN	Sec11c
ENSMUSG00000090266	267.044	-0.744481	0.100924	7.39634e-14	1.08006e-12	DOWN	Mettl23
ENSMUSG00000044770	28.0294	3.45999	0.483636	7.3985e-14	1.08006e-12	UP	Scml4
ENSMUSG00000057335	233.324	1.32353	0.18251	7.55552e-14	1.10148e-12	UP	Cep170
ENSMUSG00000038178	462.653	1.37548	0.189948	7.55563e-14	1.10148e-12	UP	Slc43a2
ENSMUSG00000051504	25.7641	2.33707	0.325707	7.70099e-14	1.1219e-12	UP	Siglech
ENSMUSG00000078452	57.7254	-2.56464	0.359661	7.8908e-14	1.14877e-12	DOWN	Raet1d
ENSMUSG00000020520	276.708	1.29755	0.179007	7.96844e-14	1.15848e-12	UP	Galnt10
ENSMUSG00000033739	54.0367	-1.33543	0.184602	7.99299e-14	1.16125e-12	DOWN	Fkbpl
ENSMUSG00000040688	476.697	-0.98465	0.134946	8.47147e-14	1.22909e-12	DOWN	Tbl3
ENSMUSG00000015750	833.264	-0.517875	0.0699447	8.68933e-14	1.25897e-12	DOWN	Aph1a
ENSMUSG00000017969	70.2046	1.82313	0.254151	8.68908e-14	1.25897e-12	UP	Ptgis
ENSMUSG00000046589	23.4598	2.36782	0.33002	8.7219e-14	1.26283e-12	UP	Lrrc8e
ENSMUSG00000026568	5489.49	-0.538078	0.0727428	8.93455e-14	1.29186e-12	DOWN	Mpc2
ENSMUSG00000055553	544.371	-0.980291	0.134462	9.06221e-14	1.30853e-12	DOWN	Kxd1
ENSMUSG00000046768	144.757	1.49373	0.20774	9.77941e-14	1.40922e-12	UP	Rhoj
ENSMUSG00000020941	128.149	1.40776	0.195509	9.9135e-14	1.42757e-12	UP	Map3k14
ENSMUSG00000006930	101.006	1.26759	0.17552	9.93525e-14	1.42973e-12	UP	Hap1
ENSMUSG00000039943	95.7145	1.30007	0.180099	1.00037e-13	1.43861e-12	UP	Plcb4
ENSMUSG00000031253	83.4838	1.21018	0.167345	1.02835e-13	1.47785e-12	UP	Srpx2
ENSMUSG00000026170	6956.17	-0.870444	0.119433	1.11143e-13	1.59401e-12	DOWN	apoc4
ENSMUSG00000035439	251.078	1.26434	0.175433	1.1326e-13	1.62253e-12	UP	Haus8
ENSMUSG00000085541	20.9217	3.29941	0.462318	1.13285e-13	1.62253e-12	UP	Gm16010
ENSMUSG00000085192	21.5603	2.88672	0.404868	1.15745e-13	1.65665e-12	UP	Gm12195
ENSMUSG00000026387	19.7429	5.22624	0.713749	1.15984e-13	1.65895e-12	UP	Sctr
ENSMUSG00000012519	158.524	1.17966	0.163615	1.22328e-13	1.74733e-12	UP	Mlkl
ENSMUSG00000011884	149.992	0.817191	0.112127	1.24362e-13	1.77519e-12	UP	Gltp
ENSMUSG00000024830	333.126	-0.918334	0.126479	1.25279e-13	1.78708e-12	DOWN	Rps6kb2
ENSMUSG00000003573	104.578	1.30044	0.18093	1.26212e-13	1.79918e-12	UP	Homer3
ENSMUSG00000045973	1052.85	-0.893987	0.123167	1.32632e-13	1.88816e-12	DOWN	Slc25a51
ENSMUSG00000018143	390.745	1.45056	0.202737	1.3256e-13	1.88816e-12	UP	Mafk
ENSMUSG00000018442	1241.59	-0.680009	0.0929484	1.34076e-13	1.90743e-12	DOWN	Derl2
ENSMUSG00000018196	359.42	-0.597215	0.0814978	1.35553e-13	1.92587e-12	DOWN	Glrx2
ENSMUSG00000031375	3578.46	1.28748	0.179404	1.36768e-13	1.94184e-12	UP	Bgn
ENSMUSG00000070699	252.145	-0.939577	0.129878	1.43135e-13	2.02952e-12	DOWN	Sars2
ENSMUSG00000031503	2348.32	1.06191	0.147138	1.43346e-13	2.03115e-12	UP	Col4a2
ENSMUSG00000017188	1008.81	-0.634251	0.0867821	1.45384e-13	2.05866e-12	DOWN	Coa3
ENSMUSG00000062210	111.389	1.12096	0.155778	1.49484e-13	2.11529e-12	UP	Tnfaip8
ENSMUSG00000024181	854.45	-0.612213	0.0837655	1.51414e-13	2.13976e-12	DOWN	Mrpl28
ENSMUSG00000027502	888.041	-0.637381	0.0873285	1.57796e-13	2.22697e-12	DOWN	Rtf2
ENSMUSG00000049047	174.791	0.862652	0.118991	1.58075e-13	2.22944e-12	UP	Armcx3
ENSMUSG00000020903	194.616	-0.896188	0.123846	1.58249e-13	2.23041e-12	DOWN	Stx8
ENSMUSG00000018648	71.9045	1.10402	0.153534	1.61171e-13	2.27008e-12	UP	Dusp14
ENSMUSG00000016526	48.4512	1.66819	0.234453	1.61739e-13	2.27657e-12	UP	Dyrk3
ENSMUSG00000090925	25.9969	2.45606	0.347973	1.64533e-13	2.31436e-12	UP	1810064F22Rik
ENSMUSG00000024500	15.661	4.04303	0.563199	1.6883e-13	2.37167e-12	UP	Ppp2r2b
ENSMUSG00000025532	532.022	-0.657196	0.0902244	1.69714e-13	2.38251e-12	DOWN	Crcp
ENSMUSG00000016510	423.564	-0.560498	0.0767164	1.718e-13	2.4102e-12	DOWN	Mtif3
ENSMUSG00000093622	22.2509	2.45836	0.348014	1.76554e-13	2.47361e-12	UP	Gm20703
ENSMUSG00000053461	23.2716	3.2935	0.468063	1.76793e-13	2.47534e-12	UP	Hhipl2
ENSMUSG00000027239	85.8301	1.66054	0.23442	1.78153e-13	2.49273e-12	UP	Mdk
ENSMUSG00000070704	7600.84	-0.734499	0.10112	1.79739e-13	2.51327e-12	DOWN	Ugt2b36
ENSMUSG00000028063	1637.27	0.87366	0.12091	1.83749e-13	2.56596e-12	UP	Lmna
ENSMUSG00000040048	2455.61	-0.670971	0.0923174	1.85621e-13	2.5904e-12	DOWN	Ndufb10
ENSMUSG00000040447	934.795	0.782134	0.108012	1.88737e-13	2.63216e-12	UP	Spns2
ENSMUSG00000079480	266.305	-0.646334	0.0889094	1.94159e-13	2.70571e-12	DOWN	Pin4
ENSMUSG00000027603	27.8623	1.95083	0.276048	1.94267e-13	2.70571e-12	UP	Ggt7
ENSMUSG00000055912	3265.77	-0.834943	0.115766	1.98587e-13	2.76407e-12	DOWN	Tmem150a
ENSMUSG00000037139	66.2209	2.10671	0.300387	2.06311e-13	2.86782e-12	UP	Myom3
ENSMUSG00000029096	82.3211	2.38665	0.341088	2.06665e-13	2.87086e-12	UP	Htra3
ENSMUSG00000057440	133.419	0.922883	0.128223	2.12833e-13	2.9546e-12	UP	Mpp7
ENSMUSG00000060371	103.01	-1.6974	0.240871	2.14615e-13	2.9774e-12	DOWN	Caln1
ENSMUSG00000031207	885.665	0.892475	0.124002	2.16595e-13	3.00291e-12	UP	Msn
ENSMUSG00000030284	687.147	-0.858403	0.119236	2.21974e-13	3.07547e-12	DOWN	Creld1
ENSMUSG00000024998	408.034	0.793084	0.109939	2.28222e-13	3.15792e-12	UP	Plce1
ENSMUSG00000021203	49.6839	-1.21015	0.170039	2.31143e-13	3.19625e-12	DOWN	Otub2
ENSMUSG00000040938	337.857	-0.894976	0.124537	2.34495e-13	3.24049e-12	DOWN	Slc16a11
ENSMUSG00000036402	1153.04	0.546237	0.0752124	2.43419e-13	3.36163e-12	UP	Gng12
ENSMUSG00000036751	5290.9	-0.438126	0.0602012	2.53449e-13	3.49332e-12	DOWN	Cox6b1
ENSMUSG00000016833	228.617	-0.808038	0.112467	2.57484e-13	3.54663e-12	DOWN	Mrps18c
ENSMUSG00000039246	304.555	-0.621535	0.0858886	2.57899e-13	3.55004e-12	DOWN	Lyplal1
ENSMUSG00000042901	272.31	0.909603	0.126894	2.58621e-13	3.55768e-12	UP	Aida
ENSMUSG00000032103	71.9999	-1.06763	0.14969	2.59616e-13	3.56905e-12	DOWN	Pus3
ENSMUSG00000007610	224.224	-0.870853	0.121391	2.60299e-13	3.57612e-12	DOWN	Gtpbp3
ENSMUSG00000019935	178.244	-1.65767	0.235689	2.61288e-13	3.58739e-12	DOWN	Slc17a8
ENSMUSG00000026433	166.365	-0.931831	0.130135	2.62331e-13	3.59938e-12	DOWN	Rab29
ENSMUSG00000028847	607.148	-0.578003	0.0797823	2.63037e-13	3.6044e-12	DOWN	Trappc3
ENSMUSG00000005103	1222.8	0.730323	0.101289	2.67555e-13	3.66395e-12	UP	Wdr1
ENSMUSG00000073609	319.867	-0.81036	0.112788	2.69575e-13	3.68923e-12	DOWN	D2hgdh
ENSMUSG00000055485	71.5299	1.34238	0.189636	2.70731e-13	3.70266e-12	UP	Soga1
ENSMUSG00000041642	92.421	1.12376	0.157917	2.75333e-13	3.76318e-12	UP	Kif21b
ENSMUSG00000036955	195.908	-0.770976	0.107242	2.75616e-13	3.76462e-12	DOWN	Kif1bp
ENSMUSG00000035390	18.668	2.31581	0.329398	2.81732e-13	3.84322e-12	UP	Brsk1
ENSMUSG00000033542	729.186	0.832448	0.116038	2.8243e-13	3.85026e-12	UP	Arhgef5
ENSMUSG00000032384	172.635	1.03175	0.144899	2.91602e-13	3.96766e-12	UP	Csnk1g1
ENSMUSG00000040274	842.625	0.527151	0.0727867	2.92432e-13	3.9764e-12	UP	Cdk6
ENSMUSG00000026321	48.8471	1.43324	0.20317	2.94451e-13	4.00129e-12	UP	Tnfrsf11a
ENSMUSG00000037916	3610.44	-0.601257	0.0833157	3.06027e-13	4.15062e-12	DOWN	Ndufv1
ENSMUSG00000036073	946.004	-0.527912	0.0730433	3.11629e-13	4.2239e-12	DOWN	Galt
ENSMUSG00000041064	77.2066	1.95562	0.280306	3.12451e-13	4.23235e-12	UP	Pif1
ENSMUSG00000026385	11246.1	-0.807198	0.112729	3.15823e-13	4.2753e-12	DOWN	Dbi
ENSMUSG00000012117	469.892	-0.891089	0.124828	3.20598e-13	4.33717e-12	DOWN	Dhdds
ENSMUSG00000075284	151.126	1.03983	0.146397	3.28257e-13	4.43513e-12	UP	Wipf1
ENSMUSG00000026087	1108.74	-0.468026	0.0646912	3.30297e-13	4.45985e-12	DOWN	Mrpl30
ENSMUSG00000062906	210.752	-0.720013	0.10027	3.3063e-13	4.46151e-12	DOWN	Hdac10
ENSMUSG00000002679	165.377	-0.846234	0.118433	3.32916e-13	4.48949e-12	DOWN	Med6
ENSMUSG00000028581	443.775	1.01241	0.142414	3.3502e-13	4.51501e-12	UP	Laptm5
ENSMUSG00000000290	185.205	1.04239	0.146832	3.4094e-13	4.58896e-12	UP	Itgb2
ENSMUSG00000066441	1213.7	-1.6504	0.236192	3.4817e-13	4.68331e-12	DOWN	Rdh11
ENSMUSG00000002455	930.667	-0.586652	0.0814297	3.48824e-13	4.68914e-12	DOWN	Prpf6
ENSMUSG00000040370	597.368	-0.918328	0.129363	3.49228e-13	4.6916e-12	DOWN	Etfrf1
ENSMUSG00000007613	574.8	0.916554	0.128645	3.53248e-13	4.74259e-12	UP	Tgfbr1
ENSMUSG00000001670	27095.2	-1.37907	0.196369	3.5468e-13	4.7558e-12	DOWN	Tat
ENSMUSG00000001642	372.46	0.868212	0.121688	3.54511e-13	4.7558e-12	UP	Akr1b3
ENSMUSG00000022821	10578.7	-0.707453	0.0987895	3.70604e-13	4.96619e-12	DOWN	Hgd
ENSMUSG00000029404	480.157	-0.935441	0.131601	3.71011e-13	4.9685e-12	DOWN	Arl6ip4
ENSMUSG00000025271	1212.99	-0.97952	0.138025	3.72493e-13	4.98521e-12	DOWN	Pfkfb1
ENSMUSG00000042118	4446.04	-0.648055	0.0902605	3.84411e-13	5.14146e-12	DOWN	Bhmt2
ENSMUSG00000028618	4144.39	-0.54624	0.0758932	3.85087e-13	5.14727e-12	DOWN	Tmem59
ENSMUSG00000048878	940.655	-0.713169	0.0996633	3.86999e-13	5.16956e-12	DOWN	Hexim1
ENSMUSG00000071178	86814	-0.739044	0.104044	3.91482e-13	5.22616e-12	DOWN	Serpina1b
ENSMUSG00000047414	37.3367	2.12553	0.306343	4.0523e-13	5.4063e-12	UP	Flrt2
ENSMUSG00000029503	16.3311	4.69189	0.659127	4.24451e-13	5.65917e-12	UP	P2rx2
ENSMUSG00000074227	1363.31	0.914373	0.129204	4.8825e-13	6.49348e-12	UP	Spint2
ENSMUSG00000039660	299.077	-0.933464	0.13204	4.96179e-13	6.5948e-12	DOWN	Spout1
ENSMUSG00000070520	228.007	-0.740949	0.104225	5.1082e-13	6.7809e-12	DOWN	Nsmce3
ENSMUSG00000040254	61.3761	1.32384	0.189343	5.17933e-13	6.8693e-12	UP	Sema3d
ENSMUSG00000022781	704.931	0.565883	0.0790925	5.20623e-13	6.8981e-12	UP	Pak2
ENSMUSG00000018672	267.855	-0.997175	0.141702	5.38597e-13	7.12734e-12	DOWN	Copz2
ENSMUSG00000040808	66.7243	2.38343	0.346714	5.40459e-13	7.14752e-12	UP	S100g
ENSMUSG00000031799	1295.8	1.09672	0.156199	5.43842e-13	7.18779e-12	UP	Tpm4
ENSMUSG00000062312	64.9565	1.64689	0.237705	5.5045e-13	7.26155e-12	UP	Erbb2
ENSMUSG00000024909	192.289	1.16478	0.166523	5.87525e-13	7.74584e-12	UP	Efemp2
ENSMUSG00000047150	133.085	-1.21233	0.173753	5.95353e-13	7.83445e-12	DOWN	1700001C19Rik
ENSMUSG00000070509	15.3996	2.52037	0.363395	6.2669e-13	8.23661e-12	UP	Rgma
ENSMUSG00000036892	4650.18	-1.09582	0.156778	6.6452e-13	8.71761e-12	DOWN	Prodh2
ENSMUSG00000040690	324.207	1.70327	0.247429	6.84183e-13	8.97002e-12	UP	Col16a1
ENSMUSG00000026278	315.448	1.61244	0.233705	6.86379e-13	8.99326e-12	UP	Bok
ENSMUSG00000020536	325.403	0.66975	0.094459	6.89171e-13	9.02201e-12	UP	Llgl1
ENSMUSG00000062157	22.6083	2.98289	0.435926	6.89423e-13	9.02201e-12	UP	Ifnlr1
ENSMUSG00000062542	47.3447	1.66908	0.241914	7.03031e-13	9.18875e-12	UP	Syt9
ENSMUSG00000002602	698.262	0.871678	0.123867	7.05716e-13	9.21818e-12	UP	Axl
ENSMUSG00000027428	233.142	-0.908192	0.129289	7.11622e-13	9.2896e-12	DOWN	Rbbp9
ENSMUSG00000029918	201.967	-0.709618	0.100374	7.42827e-13	9.6791e-12	DOWN	Mrps33
ENSMUSG00000027628	337.041	-0.673732	0.0952031	7.44725e-13	9.69787e-12	DOWN	Aar2
ENSMUSG00000070811	6119.94	-1.26886	0.182916	7.48704e-13	9.74371e-12	DOWN	Sult2a2
ENSMUSG00000008136	33.2433	2.62064	0.384718	7.58519e-13	9.86539e-12	UP	Fhl2
ENSMUSG00000026043	8156.88	1.77776	0.257529	7.64304e-13	9.93455e-12	UP	Col3a1
ENSMUSG00000003484	27.6168	2.51851	0.368638	7.86872e-13	1.02216e-11	UP	Cyp4f18
ENSMUSG00000039262	1335.59	0.550258	0.0775804	8.36374e-13	1.0858e-11	UP	Prrc2b
ENSMUSG00000086158	45.4141	-1.56713	0.227505	8.37708e-13	1.08621e-11	DOWN	Ccpg1os
ENSMUSG00000008540	31693	-0.722195	0.102473	8.41308e-13	1.09021e-11	DOWN	Mgst1
ENSMUSG00000030605	1015.23	1.55862	0.226676	8.54683e-13	1.10686e-11	UP	Mfge8
ENSMUSG00000006356	2182.17	0.906083	0.129424	8.60748e-13	1.11404e-11	UP	Crip2
ENSMUSG00000031958	1837.92	-0.605323	0.085585	8.72079e-13	1.12802e-11	DOWN	Ldhd
ENSMUSG00000056025	362.689	1.05584	0.151677	8.76621e-13	1.1332e-11	UP	Clca3a1
ENSMUSG00000026335	951.682	0.986143	0.141365	8.94185e-13	1.1552e-11	UP	Pam
ENSMUSG00000017009	5690.54	-0.910687	0.13062	9.04476e-13	1.16779e-11	DOWN	Sdc4
ENSMUSG00000030042	498.313	-0.706049	0.100293	9.22915e-13	1.19087e-11	DOWN	Pole4
ENSMUSG00000026657	252.012	0.984647	0.141238	9.26086e-13	1.19423e-11	UP	Frmd4a
ENSMUSG00000037868	13.534	3.27422	0.473998	9.50702e-13	1.22523e-11	UP	Egr2
ENSMUSG00000098276	14.4979	8.8319	2.76768	9.74092e-13	1.25462e-11	UP	Mir6358
ENSMUSG00000028964	2082.49	-0.414573	0.0584895	1.03324e-12	1.32758e-11	DOWN	Park7
ENSMUSG00000047798	51.2487	1.37484	0.19994	1.07294e-12	1.37775e-11	UP	Cd300lf
ENSMUSG00000028480	123.636	2.55873	0.378822	1.08366e-12	1.39068e-11	UP	Glipr2
ENSMUSG00000073481	6454	-0.497896	0.0704755	1.09273e-12	1.40147e-11	DOWN	2024-03-02
ENSMUSG00000069833	938.649	1.31574	0.191428	1.159e-12	1.48556e-11	UP	Ahnak
ENSMUSG00000085241	206.018	1.01664	0.14656	1.15989e-12	1.48581e-11	UP	Snhg3
ENSMUSG00000039069	290.759	-0.741193	0.105995	1.18014e-12	1.5106e-11	DOWN	Mtg2
ENSMUSG00000021036	779.606	0.833748	0.119646	1.2365e-12	1.58012e-11	UP	Sptlc2
ENSMUSG00000041798	3607.99	-1.50338	0.220273	1.25063e-12	1.59722e-11	DOWN	Gck
ENSMUSG00000028893	225.079	0.975633	0.140795	1.26467e-12	1.61419e-11	UP	Sesn2
ENSMUSG00000028138	7145.91	-0.504574	0.0716586	1.27585e-12	1.62748e-11	DOWN	Adh5
ENSMUSG00000024906	201.994	-0.686271	0.098108	1.34958e-12	1.7205e-11	DOWN	Mus81
ENSMUSG00000024078	177.716	-0.953175	0.137779	1.354e-12	1.72422e-11	DOWN	Ttc27
ENSMUSG00000004951	81.079	2.38145	0.354065	1.35764e-12	1.72766e-11	UP	Hspb1
ENSMUSG00000037905	518.517	-0.525217	0.0747034	1.35997e-12	1.72959e-11	DOWN	Bri3bp
ENSMUSG00000061455	496.85	-0.453041	0.0643535	1.41672e-12	1.80067e-11	DOWN	Stx17
ENSMUSG00000026159	530.652	0.696699	0.0997449	1.42231e-12	1.8067e-11	UP	Agfg1
ENSMUSG00000099143	32.8712	3.6265	0.539973	1.43224e-12	1.81823e-11	UP	Gm27483
ENSMUSG00000005087	314.984	1.72569	0.254704	1.45592e-12	1.84719e-11	UP	Cd44
ENSMUSG00000074336	11636.3	-0.704465	0.0997499	1.46357e-12	1.85467e-11	DOWN	Apoc4
ENSMUSG00000015363	1729.33	-0.964756	0.139757	1.52397e-12	1.93006e-11	DOWN	Trabd
ENSMUSG00000033429	844.161	-0.527922	0.0752738	1.54312e-12	1.95315e-11	DOWN	Mcee
ENSMUSG00000020321	12181.9	-0.582595	0.0825068	1.55138e-12	1.96243e-11	DOWN	Mdh1
ENSMUSG00000027612	17.6199	5.36952	0.764127	1.58359e-12	2.00079e-11	UP	Mmp24
ENSMUSG00000020010	1640.69	-0.510764	0.0729218	1.58729e-12	2.00427e-11	DOWN	Vnn3
ENSMUSG00000003037	1235.47	-0.366784	0.0521291	1.61617e-12	2.03953e-11	DOWN	Rab8a
ENSMUSG00000005204	683.768	-0.627586	0.0898816	1.62968e-12	2.05535e-11	DOWN	Senp3
ENSMUSG00000019689	494.509	-0.751446	0.108229	1.67087e-12	2.10604e-11	DOWN	Fmc1
ENSMUSG00000028868	777.851	0.595259	0.085221	1.69867e-12	2.13982e-11	UP	Wasf2
ENSMUSG00000020515	758.116	-0.455507	0.0649201	1.70307e-12	2.14409e-11	DOWN	Cnot8
ENSMUSG00000021144	695.914	0.690311	0.0991924	1.72475e-12	2.16881e-11	UP	Mta1
ENSMUSG00000029769	19.5949	3.40911	0.507043	1.74302e-12	2.19049e-11	UP	Ccdc136
ENSMUSG00000034432	555.92	-0.579998	0.0831521	1.81671e-12	2.28039e-11	DOWN	Cops8
ENSMUSG00000078680	331.762	-4.77343	0.722468	1.95311e-12	2.44727e-11	DOWN	Mup10
ENSMUSG00000023143	246.84	-0.838717	0.121573	1.98886e-12	2.48766e-11	DOWN	Nagpa
ENSMUSG00000028563	236.773	-0.641135	0.0923303	2.02749e-12	2.53448e-11	DOWN	Tm2d1
ENSMUSG00000015474	300.523	-0.668173	0.0962994	2.03056e-12	2.53602e-11	DOWN	Ppt2
ENSMUSG00000023089	1223.22	-0.670225	0.0966586	2.08038e-12	2.59449e-11	DOWN	Ndufa5
ENSMUSG00000001025	76.5518	2.51785	0.378115	2.13466e-12	2.65749e-11	UP	S100a6
ENSMUSG00000028076	2612.89	-0.922101	0.134315	2.13679e-12	2.65859e-11	DOWN	Cd1d1
ENSMUSG00000001105	727.282	-0.513703	0.0737402	2.16738e-12	2.69506e-11	DOWN	Ift20
ENSMUSG00000056529	41.7169	1.5503	0.229363	2.17816e-12	2.70689e-11	UP	Ptafr
ENSMUSG00000018217	186.127	1.03883	0.152097	2.25991e-12	2.80356e-11	UP	Pmp22
ENSMUSG00000042305	1822.97	-0.545244	0.0784082	2.28902e-12	2.83801e-11	DOWN	Tmem183a
ENSMUSG00000034675	166.271	1.45641	0.215825	2.29192e-12	2.83995e-11	UP	Dbn1
ENSMUSG00000106303	70.6384	-1.93292	0.288464	2.30322e-12	2.85228e-11	DOWN	Gm7652
ENSMUSG00000066366	36913	-0.798143	0.115999	2.34353e-12	2.90052e-11	DOWN	Serpina1a
ENSMUSG00000043439	118.434	-1.7103	0.255295	2.44442e-12	3.02185e-11	DOWN	Epop
ENSMUSG00000051076	25.1794	3.21333	0.483283	2.46299e-12	3.04304e-11	UP	Vtcn1
ENSMUSG00000040875	18.8909	2.43459	0.36325	2.47125e-12	3.05147e-11	UP	Osbpl10
ENSMUSG00000001844	276.682	-0.740689	0.107543	2.48114e-12	3.0619e-11	DOWN	Zdhhc4
ENSMUSG00000033014	433.195	0.588034	0.0848356	2.50402e-12	3.08655e-11	UP	Trim33
ENSMUSG00000072582	346.902	-0.615327	0.0890278	2.61974e-12	3.22731e-11	DOWN	Ptrh2
ENSMUSG00000036875	492.658	1.25088	0.184873	2.63599e-12	3.24545e-11	UP	Dna2
ENSMUSG00000060002	838.777	-1.07649	0.158404	2.70092e-12	3.32346e-11	DOWN	Chpt1
ENSMUSG00000020918	495.617	-0.533922	0.0771076	2.82888e-12	3.47185e-11	DOWN	Kat2a
ENSMUSG00000031616	165.828	1.07768	0.158741	2.82969e-12	3.47185e-11	UP	Ednra
ENSMUSG00000026036	258.738	-0.900379	0.131933	2.89529e-12	3.55028e-11	DOWN	Nif3l1
ENSMUSG00000024678	130.821	1.12494	0.166055	2.90007e-12	3.55409e-11	UP	Ms4a4d
ENSMUSG00000002550	785.78	-0.964936	0.141708	2.91507e-12	3.56992e-11	DOWN	Uck1
ENSMUSG00000021536	19.7487	2.17145	0.324652	2.91635e-12	3.56992e-11	UP	Adcy2
ENSMUSG00000032402	339.177	1.0181	0.149761	2.93596e-12	3.58979e-11	UP	Smad3
ENSMUSG00000004508	94.877	1.13949	0.168309	2.96387e-12	3.62183e-11	UP	Gab2
ENSMUSG00000034613	101.733	1.15443	0.170624	3.01573e-12	3.68308e-11	UP	Ppm1h
ENSMUSG00000002064	651.851	-0.660716	0.0960655	3.20633e-12	3.90911e-11	DOWN	Sdf2
ENSMUSG00000054453	15.6952	2.97843	0.447248	3.26327e-12	3.97625e-11	UP	Sytl5
ENSMUSG00000070730	1033.9	-0.779047	0.114014	3.49427e-12	4.25039e-11	DOWN	Rmdn3
ENSMUSG00000002963	396.82	-0.561053	0.0815294	3.61733e-12	4.39505e-11	DOWN	Pnkp
ENSMUSG00000068011	581.925	0.906342	0.133393	3.71668e-12	4.51317e-11	UP	Mkrn2os
ENSMUSG00000028159	62.9161	1.51183	0.226463	3.725e-12	4.52069e-11	UP	Dapp1
ENSMUSG00000027001	68.4075	-1.12739	0.167252	3.91101e-12	4.74101e-11	DOWN	Dusp19
ENSMUSG00000029136	183.765	-0.620339	0.0904903	3.97932e-12	4.82106e-11	DOWN	Rbks
ENSMUSG00000062729	463.836	-0.907302	0.13385	3.98505e-12	4.82525e-11	DOWN	Ppox
ENSMUSG00000021023	130.947	-0.993615	0.147071	4.11417e-12	4.97592e-11	DOWN	1110008L16Rik
ENSMUSG00000063730	785.576	-1.46408	0.219957	4.15567e-12	5.02324e-11	DOWN	Hsd3b2
ENSMUSG00000033540	110.634	0.940836	0.138915	4.18636e-12	5.05747e-11	UP	Idua
ENSMUSG00000007338	660.855	-0.470271	0.0683387	4.25637e-12	5.13911e-11	DOWN	Mrpl49
ENSMUSG00000033793	911.527	-0.544728	0.0793514	4.2844e-12	5.17002e-11	DOWN	Atp6v1h
ENSMUSG00000028657	456.328	-0.650246	0.0951476	4.3624e-12	5.25816e-11	DOWN	Ppt1
ENSMUSG00000025940	737.692	-0.557041	0.0812333	4.36063e-12	5.25816e-11	DOWN	Tmem70
ENSMUSG00000027870	1177.34	-1.582	0.238618	4.37944e-12	5.27571e-11	DOWN	Hao2
ENSMUSG00000051768	228.257	-0.85747	0.126612	4.42842e-12	5.32867e-11	DOWN	Xrcc1
ENSMUSG00000040997	1049.53	0.688398	0.100825	4.45248e-12	5.35458e-11	UP	Abhd4
ENSMUSG00000032606	247.961	-1.02188	0.15195	4.64356e-12	5.57489e-11	DOWN	Nicn1
ENSMUSG00000030281	468.746	-0.79156	0.116653	4.65911e-12	5.5904e-11	DOWN	Il17rc
ENSMUSG00000059901	116.158	1.46909	0.221286	4.71961e-12	5.65979e-11	UP	Adamts14
ENSMUSG00000020792	455.61	-0.532641	0.0777803	4.85685e-12	5.82108e-11	DOWN	Exoc7
ENSMUSG00000008999	102.165	1.81772	0.275747	4.86578e-12	5.8285e-11	UP	Bmp7
ENSMUSG00000040564	42378.3	-0.751888	0.110723	4.87454e-12	5.8357e-11	DOWN	Apoc1
ENSMUSG00000006345	13.7796	4.43198	0.655799	4.91428e-12	5.87665e-11	UP	Ggt1
ENSMUSG00000020315	1996.88	0.640533	0.0939083	4.94571e-12	5.90426e-11	UP	Sptbn1
ENSMUSG00000030714	253.309	-0.662975	0.0973606	5.02946e-12	6.00086e-11	DOWN	Sgf29
ENSMUSG00000026748	40.5255	2.79628	0.42805	5.06617e-12	6.04126e-11	UP	Plxdc2
ENSMUSG00000043831	193.41	-0.676114	0.0993237	5.09424e-12	6.07133e-11	DOWN	Lysmd4
ENSMUSG00000032892	45.9055	-1.64064	0.248575	5.1416e-12	6.12434e-11	DOWN	Rangrf
ENSMUSG00000062691	210.448	-0.746111	0.109949	5.26801e-12	6.26436e-11	DOWN	Cebpzos
ENSMUSG00000070867	27.2417	1.96153	0.297887	5.28215e-12	6.27765e-11	UP	Trabd2b
ENSMUSG00000058254	586.664	0.646835	0.0950491	5.38202e-12	6.38919e-11	UP	Tspan7
ENSMUSG00000032936	13.8726	5.89793	0.993833	5.76504e-12	6.83243e-11	UP	Camkv
ENSMUSG00000024526	15.5503	6.07106	1.02041	5.82933e-12	6.90476e-11	UP	Cidea
ENSMUSG00000028344	132.942	-1.51217	0.229309	6.1236e-12	7.22912e-11	DOWN	Invs
ENSMUSG00000060288	159.431	-0.937241	0.139765	6.14132e-12	7.24601e-11	DOWN	Ppih
ENSMUSG00000008035	969.792	-1.09808	0.164615	6.15144e-12	7.25391e-11	DOWN	Mid1ip1
ENSMUSG00000032479	1170.76	0.852213	0.126646	6.33794e-12	7.46554e-11	UP	Map4
ENSMUSG00000034855	271.744	1.87305	0.286506	6.36063e-12	7.48812e-11	UP	Cxcl10
ENSMUSG00000042992	141.645	-0.955494	0.142708	6.49415e-12	7.64107e-11	DOWN	Borcs5
ENSMUSG00000039252	39.6051	2.44821	0.376391	6.51587e-12	7.66237e-11	UP	Lgi2
ENSMUSG00000002020	102.298	2.64057	0.407614	6.73044e-12	7.90593e-11	UP	Ltbp2
ENSMUSG00000037211	210.491	1.38615	0.210116	6.77925e-12	7.95886e-11	UP	Spry1
ENSMUSG00000079507	1138.3	1.07384	0.161145	6.80866e-12	7.98898e-11	UP	H2-Q1
ENSMUSG00000018574	7633.88	-0.633486	0.0928295	6.84664e-12	8.02911e-11	DOWN	Acadvl
ENSMUSG00000036216	664.053	-1.58269	0.241324	7.03486e-12	8.24072e-11	DOWN	Leap2
ENSMUSG00000024548	19.9256	2.05032	0.312608	7.03279e-12	8.24072e-11	UP	Setbp1
ENSMUSG00000039621	180.573	0.946336	0.141492	7.04053e-12	8.24281e-11	UP	Prex1
ENSMUSG00000024810	66.4391	1.49263	0.226978	7.14809e-12	8.36413e-11	UP	Il33
ENSMUSG00000059552	814.421	0.710004	0.105239	7.34161e-12	8.58454e-11	UP	Trp53
ENSMUSG00000035640	56.9562	1.15292	0.173531	7.34454e-12	8.58454e-11	UP	Cbarp
ENSMUSG00000026425	579.256	0.80967	0.120544	7.41332e-12	8.66016e-11	UP	Srgap2
ENSMUSG00000020610	304.176	-0.569838	0.084092	7.48567e-12	8.73986e-11	DOWN	Amz2
ENSMUSG00000056629	1238.31	-0.681617	0.101101	7.59885e-12	8.86714e-11	DOWN	Fkbp2
ENSMUSG00000000416	17.5195	2.24845	0.343759	8.00962e-12	9.32595e-11	UP	Cttnbp2
ENSMUSG00000015126	233.736	-0.816344	0.121879	8.15706e-12	9.48722e-11	DOWN	Tsr3
ENSMUSG00000072944	28.1373	2.07855	0.319339	8.2477e-12	9.58739e-11	UP	Nup62cl
ENSMUSG00000022041	68.7475	-1.66593	0.255337	8.5756e-12	9.96309e-11	DOWN	Chrna2
ENSMUSG00000002416	725.973	-0.583003	0.0864245	9.02514e-12	1.04625e-10	DOWN	Ndufb2
ENSMUSG00000007039	171.389	1.08597	0.1641	9.17473e-12	1.06243e-10	UP	Ddah2
ENSMUSG00000001999	258.562	-0.639758	0.095103	9.32015e-12	1.07868e-10	DOWN	Blvra
ENSMUSG00000033860	43321.2	-0.767216	0.114692	9.5146e-12	1.10026e-10	DOWN	Fgg
ENSMUSG00000032263	1564.67	-0.523362	0.0775423	9.55261e-12	1.10318e-10	DOWN	Bckdhb
ENSMUSG00000031285	19.1911	2.713	0.419499	9.551e-12	1.10318e-10	UP	Dcx
ENSMUSG00000028163	640.135	0.573018	0.0850064	9.64075e-12	1.11275e-10	UP	Nfkb1
ENSMUSG00000040563	140.466	-1.43817	0.220232	1.00102e-11	1.15413e-10	DOWN	Plppr2
ENSMUSG00000061132	39.3475	1.93507	0.298037	1.01031e-11	1.16422e-10	UP	Blnk
ENSMUSG00000022661	54.8627	1.81166	0.279705	1.04246e-11	1.19996e-10	UP	Cd200
ENSMUSG00000001127	1272.81	-0.362717	0.0536175	1.089e-11	1.25083e-10	DOWN	Araf
ENSMUSG00000036057	565.855	1.05211	0.159385	1.08901e-11	1.25083e-10	UP	Ptpn23
ENSMUSG00000033855	112.84	1.05678	0.16015	1.09149e-11	1.253e-10	UP	Ston1
ENSMUSG00000030609	539.979	0.964637	0.1457	1.10496e-11	1.2671e-10	UP	Aen
ENSMUSG00000028211	1379.63	1.36931	0.209647	1.10932e-11	1.27141e-10	UP	Trp53inp1
ENSMUSG00000026270	658.479	-0.74928	0.112296	1.11766e-11	1.28027e-10	DOWN	Capn10
ENSMUSG00000026674	174.625	1.17104	0.178304	1.11869e-11	1.28076e-10	UP	Ddr2
ENSMUSG00000078350	150.636	-1.06756	0.162156	1.12409e-11	1.28625e-10	DOWN	Smim1
ENSMUSG00000022186	193.58	1.02593	0.155447	1.14181e-11	1.30582e-10	UP	Oxct1
ENSMUSG00000070738	699.621	0.72826	0.109103	1.15255e-11	1.31739e-10	UP	Dgkd
ENSMUSG00000034947	311.627	0.939227	0.141917	1.1754e-11	1.34279e-10	UP	Tmem106a
ENSMUSG00000031103	97.7318	1.35664	0.207957	1.17985e-11	1.34642e-10	UP	Elf4
ENSMUSG00000093661	111.574	1.24996	0.190952	1.18616e-11	1.35289e-10	UP	Eif4e3
ENSMUSG00000061540	247.507	1.3318	0.204069	1.19342e-11	1.36045e-10	UP	Orm2
ENSMUSG00000024312	371.119	-0.674816	0.101082	1.21449e-11	1.38372e-10	DOWN	Wdr46
ENSMUSG00000014668	327.475	-0.531375	0.0791413	1.23186e-11	1.40276e-10	DOWN	Chfr
ENSMUSG00000030203	776.765	0.690921	0.103492	1.23861e-11	1.40893e-10	UP	Dusp16
ENSMUSG00000070283	224.987	-0.727845	0.109188	1.25038e-11	1.42156e-10	DOWN	Ndufaf3
ENSMUSG00000004562	337.425	0.806541	0.121497	1.2662e-11	1.43878e-10	UP	Arhgef40
ENSMUSG00000020774	218.292	-1.34657	0.20681	1.27441e-11	1.44733e-10	DOWN	Aspa
ENSMUSG00000073418	17916.4	-0.362218	0.0537759	1.31223e-11	1.48949e-10	DOWN	C4b
ENSMUSG00000022890	4140.62	-0.410842	0.0610689	1.33006e-11	1.50892e-10	DOWN	Atp5j
ENSMUSG00000074649	376.739	0.877786	0.132819	1.39375e-11	1.57948e-10	UP	BC029722
ENSMUSG00000025041	494.598	0.555829	0.0831704	1.47031e-11	1.66536e-10	UP	Nt5c2
ENSMUSG00000105954	13.1322	5.80527	0.999202	1.48933e-11	1.68421e-10	UP	Gm42793
ENSMUSG00000028185	320.611	-0.844458	0.128005	1.5314e-11	1.72901e-10	DOWN	Dnase2b
ENSMUSG00000018286	2452.84	-0.453749	0.067737	1.53092e-11	1.72901e-10	DOWN	Psmb6
ENSMUSG00000102095	308.639	-3.3079	0.522946	1.5904e-11	1.79467e-10	DOWN	C730036E19Rik
ENSMUSG00000027227	23815.9	-0.773003	0.116968	1.62488e-11	1.83164e-10	DOWN	Sord
ENSMUSG00000030217	196.186	1.57725	0.245043	1.64259e-11	1.84964e-10	UP	Art4
ENSMUSG00000024360	1929.22	0.335119	0.0499341	1.66017e-11	1.86844e-10	UP	Etf1
ENSMUSG00000029994	1438.53	0.568852	0.0854419	1.76972e-11	1.98857e-10	UP	Anxa4
ENSMUSG00000024357	931.624	-0.632245	0.0953303	1.7807e-11	1.99936e-10	DOWN	Sil1
ENSMUSG00000036256	3391.74	1.10389	0.169452	1.78121e-11	1.99936e-10	UP	Igfbp7
ENSMUSG00000061118	364.962	-0.705252	0.106681	1.8145e-11	2.03566e-10	DOWN	Dnajc30
ENSMUSG00000029777	1202.78	0.608572	0.0916659	1.82131e-11	2.04222e-10	UP	Gars
ENSMUSG00000023004	2472.24	0.711667	0.107669	1.85706e-11	2.0801e-10	UP	Tuba1b
ENSMUSG00000022090	77.9982	1.448	0.224965	1.90712e-11	2.13392e-10	UP	Pdlim2
ENSMUSG00000026548	31.5546	2.44885	0.385746	1.93227e-11	2.16092e-10	UP	Slamf9
ENSMUSG00000024371	622.209	-0.575314	0.0868035	2.0398e-11	2.27458e-10	DOWN	C2
ENSMUSG00000019179	6762.57	0.388706	0.0582698	2.03934e-11	2.27458e-10	UP	Mdh2
ENSMUSG00000040158	245.545	1.10261	0.169869	2.10542e-11	2.33977e-10	UP	Tax1bp3
ENSMUSG00000003559	952.749	-0.716317	0.108824	2.15188e-11	2.39015e-10	DOWN	As3mt
ENSMUSG00000023008	205.436	1.13813	0.175745	2.18032e-11	2.42047e-10	UP	Fmnl3
ENSMUSG00000020399	16.6558	2.61606	0.41143	2.21595e-11	2.45874e-10	UP	Havcr2
ENSMUSG00000025574	1051.32	-1.24522	0.193327	2.23441e-11	2.47793e-10	DOWN	Tk1
ENSMUSG00000029597	3911.95	-2.57178	0.40883	2.25036e-11	2.49432e-10	DOWN	Sds
ENSMUSG00000046727	319.538	1.36679	0.212788	2.27084e-11	2.5157e-10	UP	Cystm1
ENSMUSG00000023572	249.05	-0.789894	0.120568	2.28064e-11	2.52524e-10	DOWN	Ccndbp1
ENSMUSG00000028328	15.8593	3.07397	0.484227	2.34482e-11	2.59495e-10	UP	Tmod1
ENSMUSG00000028760	1120.32	0.590526	0.0894458	2.35978e-11	2.61015e-10	UP	Eif4g3
ENSMUSG00000025868	975.22	-0.5213	0.0787422	2.36852e-11	2.61709e-10	DOWN	Higd2a
ENSMUSG00000027495	1460.18	-0.704056	0.107127	2.37032e-11	2.61771e-10	DOWN	Fam210b
ENSMUSG00000056708	291.461	1.11935	0.173154	2.38839e-11	2.63498e-10	UP	Ier5
ENSMUSG00000064080	140.021	1.57941	0.247449	2.38844e-11	2.63498e-10	UP	Fbln2
ENSMUSG00000024672	41.1403	2.56424	0.407138	2.45372e-11	2.70559e-10	UP	Ms4a7
ENSMUSG00000024253	34.9857	1.9206	0.303262	2.54328e-11	2.80144e-10	UP	Dync2li1
ENSMUSG00000005505	268.189	-0.807338	0.123585	2.56563e-11	2.82459e-10	DOWN	Kbtbd4
ENSMUSG00000059278	453.869	-0.597787	0.0907535	2.58765e-11	2.84735e-10	DOWN	Naa38
ENSMUSG00000062646	328.407	-0.655294	0.0997689	2.67349e-11	2.93876e-10	DOWN	Ganc
ENSMUSG00000007041	547.381	0.839812	0.128856	2.71959e-11	2.98789e-10	UP	Clic1
ENSMUSG00000025813	648.889	-1.14775	0.178397	2.77976e-11	3.05084e-10	DOWN	Homer2
ENSMUSG00000063683	4168.11	-0.650726	0.0993382	2.79433e-11	3.06524e-10	DOWN	Glyat
ENSMUSG00000068566	1462.94	0.61498	0.0935945	2.85926e-11	3.13323e-10	UP	Myadm
ENSMUSG00000001520	13.1437	2.6142	0.410897	2.89507e-11	3.17083e-10	UP	Nrip2
ENSMUSG00000032068	93.1912	2.02103	0.320744	2.90572e-11	3.18086e-10	UP	Plet1
ENSMUSG00000054836	65.189	-1.20504	0.187805	2.91676e-11	3.1913e-10	DOWN	Elp6
ENSMUSG00000006435	25.5287	2.158	0.342326	2.97316e-11	3.25132e-10	UP	Neurl1a
ENSMUSG00000085156	153.849	1.36302	0.213507	3.04999e-11	3.3302e-10	UP	Snhg15
ENSMUSG00000000983	21.6065	4.05456	0.645901	3.11391e-11	3.39649e-10	UP	Wfdc18
ENSMUSG00000030527	344.927	0.664231	0.101512	3.1255e-11	3.40739e-10	UP	Crtc3
ENSMUSG00000022377	329.099	0.825683	0.127063	3.14681e-11	3.42886e-10	UP	Asap1
ENSMUSG00000039354	197.414	-0.725479	0.111205	3.16264e-11	3.44434e-10	DOWN	Smarcal1
ENSMUSG00000049882	98.9673	0.87979	0.13562	3.21146e-11	3.49571e-10	UP	Vcpkmt
ENSMUSG00000029661	2124.07	1.60096	0.253136	3.21322e-11	3.49584e-10	UP	Col1a2
ENSMUSG00000027656	31.6414	5.57506	0.88626	3.3019e-11	3.58864e-10	UP	Wisp2
ENSMUSG00000063628	15.3859	2.56165	0.405961	3.33034e-11	3.61769e-10	UP	Gm7665
ENSMUSG00000027359	15291.4	-1.00826	0.156516	3.35763e-11	3.64548e-10	DOWN	Slc27a2
ENSMUSG00000039428	1632.39	-0.549098	0.0837244	3.38887e-11	3.67751e-10	DOWN	Tmem135
ENSMUSG00000031239	117.739	0.885352	0.136837	3.39725e-11	3.68473e-10	UP	Itm2a
ENSMUSG00000034765	57.6361	1.8696	0.297174	3.46452e-11	3.75385e-10	UP	Dusp5
ENSMUSG00000039130	209.78	-0.697092	0.106963	3.47181e-11	3.75812e-10	DOWN	Zc3hc1
ENSMUSG00000023914	19.8249	3.59228	0.574414	3.472e-11	3.75812e-10	UP	Mep1a
ENSMUSG00000005533	110.248	1.23422	0.193562	3.50687e-11	3.79392e-10	UP	Igf1r
ENSMUSG00000026494	23.6313	1.95448	0.309467	3.54666e-11	3.83502e-10	UP	Kif26b
ENSMUSG00000091366	15.9981	-2.3347	0.370311	3.5894e-11	3.8773e-10	DOWN	Gm17040
ENSMUSG00000024665	9789.55	-1.0596	0.164793	3.58941e-11	3.8773e-10	DOWN	Fads2
ENSMUSG00000041429	72.9569	-1.15217	0.180304	3.63802e-11	3.92781e-10	DOWN	Nthl1
ENSMUSG00000070972	455.554	-0.606996	0.0929543	3.66337e-11	3.95316e-10	DOWN	Dnajc25
ENSMUSG00000029545	3200.57	-0.490815	0.0748116	3.69366e-11	3.9818e-10	DOWN	Acads
ENSMUSG00000036398	413.748	-0.65292	0.100139	3.70932e-11	3.99665e-10	DOWN	Ppp1r11
ENSMUSG00000047907	219.766	0.985233	0.153371	3.85905e-11	4.14955e-10	UP	Tshz2
ENSMUSG00000028838	104.022	1.64127	0.260565	3.87016e-11	4.1594e-10	UP	Extl1
ENSMUSG00000038976	290.798	0.980669	0.152649	3.9056e-11	4.19536e-10	UP	Ppp1r9b
ENSMUSG00000021493	348.467	1.26181	0.198435	3.92678e-11	4.21598e-10	UP	Pdlim7
ENSMUSG00000074607	27.2062	3.35744	0.541513	3.93471e-11	4.22236e-10	UP	Tox2
ENSMUSG00000100075	57.4378	-1.14633	0.179453	3.96855e-11	4.25651e-10	DOWN	1700018L02Rik
ENSMUSG00000008373	318.774	-0.895031	0.138955	3.98354e-11	4.26828e-10	DOWN	Prpf31
ENSMUSG00000066150	3733.09	-0.490071	0.0748346	3.98172e-11	4.26828e-10	DOWN	Slc31a1
ENSMUSG00000017652	24.8488	1.67399	0.264912	4.12823e-11	4.4144e-10	UP	Cd40
ENSMUSG00000059316	595.931	-0.57261	0.0878225	4.29074e-11	4.58355e-10	DOWN	Slc27a4
ENSMUSG00000043388	10.5548	6.24512	1.32667	4.33642e-11	4.63002e-10	UP	Tmem130
ENSMUSG00000040687	382.085	-0.725317	0.112038	4.46195e-11	4.75926e-10	DOWN	Madd
ENSMUSG00000028648	727.272	-0.541217	0.0830149	4.5278e-11	4.82708e-10	DOWN	Ndufs5
ENSMUSG00000026496	710.539	-0.773377	0.119937	4.70441e-11	5.01284e-10	DOWN	Parp1
ENSMUSG00000046822	220.722	-0.801762	0.12451	4.73245e-11	5.04019e-10	DOWN	Slc39a3
ENSMUSG00000085936	13.0419	3.744	0.5927	4.82643e-11	5.13255e-10	UP	2610307P16Rik
ENSMUSG00000018211	12.4316	3.50858	0.556365	4.8376e-11	5.14186e-10	UP	Wfdc15b
ENSMUSG00000037710	2331.68	-0.82264	0.128042	4.94828e-11	5.25424e-10	DOWN	Cisd1
ENSMUSG00000055745	15.6518	2.33606	0.373559	5.06675e-11	5.37735e-10	UP	Rtl6
ENSMUSG00000027285	183.773	-0.72516	0.112432	5.11071e-11	5.42129e-10	DOWN	Haus2
ENSMUSG00000033610	2163.03	-0.934769	0.146236	5.12289e-11	5.4315e-10	DOWN	Pank1
ENSMUSG00000029346	105.907	-0.929122	0.145553	5.36093e-11	5.6782e-10	DOWN	Srrd
ENSMUSG00000030868	573.597	-0.513556	0.0790857	5.55908e-11	5.88514e-10	DOWN	Dctn5
ENSMUSG00000070690	930.444	-0.798068	0.12441	5.67065e-11	5.99727e-10	DOWN	5830473C10Rik
ENSMUSG00000046679	184.569	-0.676419	0.104959	5.72801e-11	6.05492e-10	DOWN	C87436
ENSMUSG00000025196	4374.47	-0.654639	0.101486	5.75855e-11	6.08417e-10	DOWN	Cpn1
ENSMUSG00000039196	3037.39	-1.42582	0.227719	5.82053e-11	6.1466e-10	DOWN	Orm1
ENSMUSG00000039960	1356.79	0.818323	0.127711	5.86407e-11	6.1895e-10	UP	Rhou
ENSMUSG00000002767	724.96	-0.778813	0.121447	6.02648e-11	6.3546e-10	DOWN	Mrpl2
ENSMUSG00000045284	63.2001	-1.01455	0.159553	6.05887e-11	6.38558e-10	DOWN	Dcaf12l1
ENSMUSG00000039195	301.969	-0.808003	0.126219	6.07133e-11	6.39554e-10	DOWN	1110008P14Rik
ENSMUSG00000030545	839.628	-1.15786	0.183472	6.13003e-11	6.45417e-10	DOWN	Pex11a
ENSMUSG00000048429	751.173	-0.574515	0.088887	6.16349e-11	6.48618e-10	DOWN	Timm29
ENSMUSG00000035168	315.219	0.916726	0.144013	6.38063e-11	6.71136e-10	UP	Tanc1
ENSMUSG00000028553	9705.39	-0.853318	0.133739	6.42594e-11	6.75233e-10	DOWN	Angptl3
ENSMUSG00000025781	5405.68	-0.349914	0.0539057	6.79495e-11	7.12949e-10	DOWN	Atp5c1
ENSMUSG00000032643	36.3741	1.82298	0.294469	6.9826e-11	7.30831e-10	UP	Fhl3
ENSMUSG00000038463	34.8081	2.3508	0.382915	6.98828e-11	7.31066e-10	UP	Olfml2b
ENSMUSG00000034209	11.6422	4.16192	0.656628	7.04617e-11	7.36759e-10	UP	Rasl10a
ENSMUSG00000027605	3104.73	-1.59513	0.25708	7.17279e-11	7.49629e-10	DOWN	Acss2
ENSMUSG00000061947	3308.82	-0.410192	0.0633247	7.18735e-11	7.50781e-10	DOWN	Serpina10
ENSMUSG00000028394	412.742	-0.517611	0.0802257	7.20124e-11	7.51862e-10	DOWN	Pole3
ENSMUSG00000029102	4936.08	-0.873248	0.137398	7.22569e-11	7.54044e-10	DOWN	Hgfac
ENSMUSG00000042670	319.44	-0.579514	0.0900007	7.26461e-11	7.5736e-10	DOWN	Immp1l
ENSMUSG00000070697	452.481	-0.58626	0.0911129	7.272e-11	7.57759e-10	DOWN	Utp3
ENSMUSG00000030200	14.5154	2.63393	0.425115	7.51584e-11	7.824e-10	UP	Bcl2l14
ENSMUSG00000032602	2089.87	-0.811298	0.127494	7.58985e-11	7.89716e-10	DOWN	Slc25a20
ENSMUSG00000032035	713.438	0.745973	0.116802	7.64374e-11	7.94544e-10	UP	Ets1
ENSMUSG00000071657	883.949	-0.575554	0.0894936	7.72532e-11	8.02632e-10	DOWN	Bscl2
ENSMUSG00000079043	127.446	-0.728186	0.114175	8.06139e-11	8.36697e-10	DOWN	Fastkd5
ENSMUSG00000015709	13.7297	5.36346	0.834177	8.28583e-11	8.59184e-10	UP	Arnt2
ENSMUSG00000071064	25.3688	1.74367	0.28229	8.75073e-11	9.06948e-10	UP	Zfp827
ENSMUSG00000001666	5134.89	-0.626171	0.0976045	8.84792e-11	9.16574e-10	DOWN	Ddt
ENSMUSG00000053063	115.955	1.00353	0.159418	8.90966e-11	9.2252e-10	UP	Clec12a
ENSMUSG00000092607	212.18	-0.688546	0.108068	9.0343e-11	9.34969e-10	DOWN	Scnm1
ENSMUSG00000028771	457.879	0.516929	0.0804976	9.07217e-11	9.3843e-10	UP	Ptpn12
ENSMUSG00000026272	5783.75	-0.887278	0.140518	9.16988e-11	9.48075e-10	DOWN	Agxt
ENSMUSG00000061878	27.3414	1.79981	0.292128	9.25133e-11	9.55566e-10	UP	Sphk1
ENSMUSG00000028005	214.902	0.818384	0.129301	9.60693e-11	9.90528e-10	UP	Gucy1b1
ENSMUSG00000109311	13.3231	2.80121	0.455408	9.60848e-11	9.90528e-10	UP	AI314278
ENSMUSG00000026626	2574.72	-0.450753	0.0702071	9.62814e-11	9.92073e-10	DOWN	Ppp2r5a
ENSMUSG00000059146	19.49	2.52451	0.412637	9.76913e-11	1.00611e-09	UP	Ntrk3
ENSMUSG00000022949	14.3531	2.94002	0.477917	9.80869e-11	1.0097e-09	UP	Clic6
ENSMUSG00000033917	1088.36	-1.37913	0.222866	9.88633e-11	1.01719e-09	DOWN	Gde1
ENSMUSG00000047638	2208.76	-0.820547	0.129776	9.94693e-11	1.02293e-09	DOWN	Nr1h4
ENSMUSG00000017778	3583.37	-0.474813	0.0740286	9.97532e-11	1.02486e-09	DOWN	Cox7c
ENSMUSG00000038425	79.7227	-1.18337	0.189658	1.00321e-10	1.0302e-09	DOWN	Poli
ENSMUSG00000037568	12.6251	3.37429	0.54775	1.01131e-10	1.03801e-09	UP	Vash2
ENSMUSG00000047260	1262.3	-0.569297	0.0891077	1.012e-10	1.03822e-09	DOWN	Emc6
ENSMUSG00000028540	116.998	-0.753477	0.118827	1.0128e-10	1.03854e-09	DOWN	Dph2
ENSMUSG00000038248	13.6163	3.81466	0.615881	1.01609e-10	1.0414e-09	UP	Sobp
ENSMUSG00000098557	331.595	0.825139	0.130536	1.02025e-10	1.04517e-09	UP	Kctd12
ENSMUSG00000039968	295.979	1.02656	0.163803	1.0224e-10	1.04686e-09	UP	Rsbn1l
ENSMUSG00000102252	106.675	-0.977431	0.155562	1.02705e-10	1.05111e-09	DOWN	Snrpn
ENSMUSG00000019874	54.4485	1.42354	0.230368	1.04682e-10	1.07032e-09	UP	Fabp7
ENSMUSG00000036667	176.397	1.00001	0.159625	1.05641e-10	1.07908e-09	UP	Tcaf1
ENSMUSG00000057092	33.6939	2.33568	0.385326	1.09353e-10	1.11593e-09	UP	Fxyd3
ENSMUSG00000028926	63.6302	1.19796	0.192687	1.11361e-10	1.13478e-09	UP	Cdk14
ENSMUSG00000033773	131.054	-0.875203	0.139249	1.12985e-10	1.15078e-09	DOWN	Rpap2
ENSMUSG00000049321	63.8215	-1.07942	0.173349	1.13229e-10	1.1527e-09	DOWN	Zfp2
ENSMUSG00000040029	717.758	-0.793844	0.125839	1.13508e-10	1.15444e-09	DOWN	Ipo8
ENSMUSG00000028970	22.6539	1.96145	0.320484	1.13469e-10	1.15444e-09	UP	Abcb1b
ENSMUSG00000001755	2347.51	-0.528429	0.0828373	1.15507e-10	1.17421e-09	DOWN	Coasy
ENSMUSG00000024242	562.611	0.465702	0.0728196	1.15593e-10	1.17452e-09	UP	Map4k3
ENSMUSG00000006335	167.91	-0.730546	0.115528	1.16296e-10	1.1811e-09	DOWN	Tfpt
ENSMUSG00000015289	301.548	-0.779918	0.123678	1.18995e-10	1.20678e-09	DOWN	Lage3
ENSMUSG00000050323	268.78	-0.569935	0.0895475	1.1906e-10	1.20686e-09	DOWN	Ndufaf6
ENSMUSG00000029131	928.85	-0.508027	0.0796554	1.20667e-10	1.22256e-09	DOWN	Dnajb6
ENSMUSG00000031709	67.0314	1.47063	0.239383	1.22067e-10	1.23557e-09	UP	Tbc1d9
ENSMUSG00000030084	348.413	0.798862	0.126821	1.22148e-10	1.23581e-09	UP	Plxna1
ENSMUSG00000025209	593.572	-0.681503	0.107696	1.232e-10	1.24585e-09	DOWN	Twnk
ENSMUSG00000024007	342.279	-1.03314	0.165965	1.24899e-10	1.26243e-09	DOWN	Ppil1
ENSMUSG00000027297	20.2035	2.18704	0.359497	1.28134e-10	1.29328e-09	UP	Ltk
ENSMUSG00000030008	173.096	-0.780861	0.124105	1.28773e-10	1.2985e-09	DOWN	Pradc1
ENSMUSG00000059401	57.5508	1.56755	0.256181	1.30476e-10	1.31504e-09	UP	Mamld1
ENSMUSG00000041684	204.049	-0.887922	0.141851	1.30646e-10	1.31613e-09	DOWN	Bivm
ENSMUSG00000034663	194.573	0.67915	0.107403	1.31212e-10	1.3212e-09	UP	Bmp2k
ENSMUSG00000037762	80.6773	1.01671	0.16335	1.34624e-10	1.35364e-09	UP	Slc16a9
ENSMUSG00000028992	315.949	-0.640003	0.101175	1.37766e-10	1.38392e-09	DOWN	Nmnat1
ENSMUSG00000090306	191.163	-1.1714	0.189547	1.38853e-10	1.39418e-09	DOWN	Adh6-ps1
ENSMUSG00000028622	844.285	-0.53642	0.0845062	1.39535e-10	1.40036e-09	DOWN	Mrpl37
ENSMUSG00000028613	13.2608	4.12985	0.670098	1.42016e-10	1.42405e-09	UP	Lrp8
ENSMUSG00000023861	2905.64	-0.600815	0.0949545	1.43502e-10	1.43746e-09	DOWN	Mpc1
ENSMUSG00000040481	559.16	0.624897	0.0988913	1.46026e-10	1.46205e-09	UP	Bptf
ENSMUSG00000000440	242.715	0.761258	0.121186	1.46435e-10	1.46545e-09	UP	Pparg
ENSMUSG00000026594	486.202	0.714109	0.113507	1.49862e-10	1.49833e-09	UP	Ralgps2
ENSMUSG00000009863	3779.34	-0.499156	0.0787801	1.55939e-10	1.55763e-09	DOWN	Sdhb
ENSMUSG00000097391	11.5546	3.00279	0.491376	1.5887e-10	1.58541e-09	UP	Mirg
ENSMUSG00000002997	37.109	2.07791	0.344414	1.60269e-10	1.59862e-09	UP	Prkar2b
ENSMUSG00000020423	675.647	1.14085	0.185095	1.62845e-10	1.62355e-09	UP	Btg2
ENSMUSG00000041697	6620.65	-0.507793	0.0805005	1.63364e-10	1.62796e-09	DOWN	Cox6a1
ENSMUSG00000042190	72.3726	1.27791	0.2084	1.67617e-10	1.66956e-09	UP	Cmklr1
ENSMUSG00000039985	50.8134	1.28376	0.209461	1.72265e-10	1.71425e-09	UP	Sinhcaf
ENSMUSG00000034274	293.417	-0.856611	0.137569	1.72419e-10	1.71497e-09	DOWN	Thoc5
ENSMUSG00000039316	61.6535	1.21074	0.197086	1.74471e-10	1.73431e-09	UP	Rftn1
ENSMUSG00000032083	200749	-0.669763	0.107033	1.75651e-10	1.74468e-09	DOWN	Apoa1
ENSMUSG00000037108	91.3287	-1.20558	0.196927	1.79226e-10	1.77852e-09	DOWN	Zcwpw1
ENSMUSG00000039483	208.259	-0.724582	0.115747	1.80145e-10	1.7868e-09	DOWN	Asb6
ENSMUSG00000028670	1005.9	-0.634613	0.10103	1.81467e-10	1.79907e-09	DOWN	Lypla2
ENSMUSG00000028544	12.5279	4.83616	0.769291	1.81623e-10	1.79978e-09	UP	Slc5a9
ENSMUSG00000061207	174.606	-0.952957	0.154028	1.84266e-10	1.82512e-09	DOWN	Stk19
ENSMUSG00000004113	210.841	4.01328	0.67975	1.88616e-10	1.86647e-09	UP	Cacna1b
ENSMUSG00000042340	82.6909	-1.03414	0.168046	1.92285e-10	1.90011e-09	DOWN	Ctf1
ENSMUSG00000020781	175.112	-0.694288	0.110996	1.92959e-10	1.90589e-09	DOWN	Tsen54
ENSMUSG00000026288	144.532	0.960991	0.155463	1.93191e-10	1.90729e-09	UP	Inpp5d
ENSMUSG00000003032	33.0961	1.58109	0.260637	1.93317e-10	1.90765e-09	UP	Klf4
ENSMUSG00000038690	3745.52	-0.418649	0.0661965	1.94252e-10	1.91598e-09	DOWN	Atp5j2
ENSMUSG00000030980	638.015	-0.457338	0.0724143	1.9497e-10	1.92217e-09	DOWN	Knop1
ENSMUSG00000057234	69.186	-1.11042	0.180921	1.9569e-10	1.92838e-09	DOWN	Mettl15
ENSMUSG00000021235	315.588	-0.669323	0.106909	1.96906e-10	1.93856e-09	DOWN	Coq6
ENSMUSG00000062127	141.156	1.26139	0.206582	1.97728e-10	1.94574e-09	UP	Cttnbp2nl
ENSMUSG00000020737	790.482	0.970404	0.157114	1.98554e-10	1.95297e-09	UP	Jpt1
ENSMUSG00000031209	70.6841	1.201	0.196416	2.02673e-10	1.99256e-09	UP	Heph
ENSMUSG00000063146	142.556	1.39602	0.229902	2.05096e-10	2.01545e-09	UP	Clip2
ENSMUSG00000029135	232.31	1.10404	0.179998	2.06143e-10	2.02387e-09	UP	Fosl2
ENSMUSG00000043448	45.6619	1.54633	0.255538	2.07572e-10	2.03695e-09	UP	Gjc2
ENSMUSG00000022584	27.6054	2.24499	0.375473	2.10895e-10	2.06861e-09	UP	Ly6c2
ENSMUSG00000030087	2294.61	-1.1074	0.180995	2.11811e-10	2.07663e-09	DOWN	Klf15
ENSMUSG00000030470	252.693	-1.10728	0.18091	2.25069e-10	2.20341e-09	DOWN	Csrp3
ENSMUSG00000015202	179.877	0.939334	0.152417	2.27225e-10	2.22261e-09	UP	Cnksr3
ENSMUSG00000026970	842.236	0.677959	0.108727	2.31508e-10	2.26243e-09	UP	Rbms1
ENSMUSG00000039745	1459.39	0.783208	0.126278	2.31824e-10	2.26447e-09	UP	Htatip2
ENSMUSG00000026691	5993.75	-2.93921	0.498726	2.32154e-10	2.26665e-09	DOWN	Fmo3
ENSMUSG00000039653	3263.38	-0.682308	0.109559	2.34245e-10	2.28601e-09	DOWN	Baat
ENSMUSG00000040616	181.813	0.952229	0.154836	2.38013e-10	2.31959e-09	UP	Tmem51
ENSMUSG00000029108	50.0789	1.71981	0.286882	2.38866e-10	2.32684e-09	UP	Pcdh7
ENSMUSG00000028691	22898.9	-0.389791	0.0619146	2.44674e-10	2.38232e-09	DOWN	Prdx1
ENSMUSG00000031749	129.853	1.26987	0.209387	2.46963e-10	2.4035e-09	UP	St3gal2
ENSMUSG00000024424	3106.86	-1.3648	0.225877	2.48521e-10	2.41756e-09	DOWN	Ttc39c
ENSMUSG00000046432	199.704	0.959378	0.156174	2.48721e-10	2.41839e-09	UP	Bex3
ENSMUSG00000043639	40.9227	-1.44696	0.240014	2.53227e-10	2.45931e-09	DOWN	Rbm20
ENSMUSG00000034165	931.413	-0.536764	0.0858164	2.53277e-10	2.45931e-09	DOWN	Ccnd3
ENSMUSG00000028803	140.487	-0.772695	0.125002	2.584e-10	2.50791e-09	DOWN	Nipal3
ENSMUSG00000051343	67.6999	1.79352	0.300054	2.61477e-10	2.53662e-09	UP	Rab11fip5
ENSMUSG00000030407	282.284	-0.667958	0.107533	2.62785e-10	2.54814e-09	DOWN	Qpctl
ENSMUSG00000026887	431.366	-0.474875	0.0757916	2.67379e-10	2.59032e-09	DOWN	Mrrf
ENSMUSG00000028798	1686.29	-0.486581	0.0777242	2.70145e-10	2.61592e-09	DOWN	Eif3i
ENSMUSG00000043843	5.21071	7.09285	2.52021	2.72732e-10	2.63977e-09	UP	Tmem145
ENSMUSG00000030204	610.831	-0.542424	0.0869121	2.74519e-10	2.65585e-09	DOWN	Ddx47
ENSMUSG00000032562	2023.72	0.649882	0.104589	2.76896e-10	2.67641e-09	UP	Gnai2
ENSMUSG00000030403	607.822	0.772227	0.125061	2.83529e-10	2.73803e-09	UP	Vasp
ENSMUSG00000026199	428.559	-0.591457	0.0951198	2.91429e-10	2.81176e-09	DOWN	Ankzf1
ENSMUSG00000040263	374.893	-0.710582	0.114976	2.97432e-10	2.86708e-09	DOWN	Klhdc4
ENSMUSG00000059713	86.8247	0.986136	0.161444	2.98373e-10	2.87484e-09	UP	Rcan3
ENSMUSG00000035437	492.266	0.61237	0.0986222	3.0414e-10	2.92907e-09	UP	Rabgap1
ENSMUSG00000025887	71.829	1.97218	0.33292	3.07567e-10	2.96074e-09	UP	Casp12
ENSMUSG00000060675	342.019	-0.478865	0.0767628	3.09977e-10	2.97988e-09	DOWN	Pla2g16
ENSMUSG00000040963	3354.57	-0.514046	0.0825387	3.12484e-10	3.00262e-09	DOWN	Asgr2
ENSMUSG00000003438	904.918	-0.638315	0.103053	3.13527e-10	3.01128e-09	DOWN	Timm50
ENSMUSG00000035829	23.301	2.20601	0.372795	3.14873e-10	3.02284e-09	UP	Ppp1r26
ENSMUSG00000079316	809.945	-0.557771	0.089721	3.1522e-10	3.02344e-09	DOWN	Rab9
ENSMUSG00000036334	65.2829	1.32997	0.221124	3.16155e-10	3.03103e-09	UP	Igsf10
ENSMUSG00000061718	142.478	-1.32096	0.219786	3.18344e-10	3.04927e-09	DOWN	Ppp1r1b
ENSMUSG00000025132	2878.08	0.671122	0.108529	3.22791e-10	3.09046e-09	UP	Arhgdia
ENSMUSG00000033294	319.395	-0.714853	0.115884	3.23241e-10	3.09338e-09	DOWN	Noc4l
ENSMUSG00000020439	407.248	0.902045	0.147531	3.27206e-10	3.12991e-09	UP	Smtn
ENSMUSG00000031360	418.26	0.851194	0.138901	3.27971e-10	3.13581e-09	UP	Ctps2
ENSMUSG00000028019	150.767	1.8538	0.31309	3.33211e-10	3.18448e-09	UP	Pdgfc
ENSMUSG00000039115	492.785	0.756153	0.122902	3.34334e-10	3.19377e-09	UP	Itga9
ENSMUSG00000064302	388.925	0.627684	0.101401	3.34627e-10	3.19513e-09	UP	Clasp1
ENSMUSG00000057497	1100.53	-0.51482	0.0827959	3.3635e-10	3.20871e-09	DOWN	Fam136a
ENSMUSG00000024150	4793	-0.525576	0.0847469	3.55553e-10	3.38885e-09	DOWN	Mcfd2
ENSMUSG00000050445	3039.85	-1.78587	0.302061	3.60956e-10	3.43726e-09	DOWN	Cyp8b1
ENSMUSG00000024388	13.8699	3.97818	0.668415	3.68885e-10	3.50804e-09	UP	Myo7b
ENSMUSG00000027134	40.7953	1.60783	0.270235	3.71102e-10	3.52755e-09	UP	Lpcat4
ENSMUSG00000026925	252.281	0.878793	0.144047	3.7168e-10	3.53146e-09	UP	Inpp5e
ENSMUSG00000029714	837.884	0.798492	0.130504	3.85656e-10	3.66097e-09	UP	Gigyf1
ENSMUSG00000097426	190.132	-2.94716	0.506437	3.88051e-10	3.68206e-09	DOWN	Gm8941
ENSMUSG00000025959	174.625	0.972866	0.16037	3.88651e-10	3.6861e-09	UP	Klf7
ENSMUSG00000098132	12.9044	3.04573	0.514357	3.89641e-10	3.69384e-09	UP	Rassf10
ENSMUSG00000028256	146.508	-0.683205	0.111215	3.92352e-10	3.71789e-09	DOWN	Odf2l
ENSMUSG00000029119	637.276	-0.643296	0.1045	3.98444e-10	3.77224e-09	DOWN	Man2b2
ENSMUSG00000036834	10.7664	3.61232	0.601757	3.99113e-10	3.77689e-09	UP	Plch1
ENSMUSG00000013584	13.5934	2.16707	0.364661	4.08798e-10	3.86682e-09	UP	Aldh1a2
ENSMUSG00000045382	30.806	1.83056	0.310265	4.11242e-10	3.88821e-09	UP	Cxcr4
ENSMUSG00000026596	230.607	0.67049	0.109168	4.25246e-10	4.01703e-09	UP	Abl2
ENSMUSG00000021236	5996.34	0.745341	0.121861	4.32191e-10	4.08061e-09	UP	Entpd5
ENSMUSG00000038168	44.1417	1.32413	0.221787	4.3236e-10	4.08061e-09	UP	P3h2
ENSMUSG00000025190	4808.18	-0.971685	0.160747	4.34376e-10	4.09599e-09	DOWN	Got1
ENSMUSG00000039747	42.6997	1.38285	0.232141	4.34375e-10	4.09599e-09	UP	Orai2
ENSMUSG00000051236	375.296	0.664208	0.108199	4.35297e-10	4.10284e-09	UP	Msrb3
ENSMUSG00000063160	67.5044	1.4819	0.249765	4.4451e-10	4.18597e-09	UP	Numbl
ENSMUSG00000048731	255.544	-1.09931	0.183064	4.54707e-10	4.2782e-09	DOWN	Ggnbp1
ENSMUSG00000054342	22.5728	1.87501	0.318083	4.58303e-10	4.31012e-09	UP	Kcnn4
ENSMUSG00000020925	189.129	-0.784803	0.128896	4.6232e-10	4.34597e-09	DOWN	Ccdc43
ENSMUSG00000030725	128.463	0.766035	0.125539	4.63053e-10	4.34901e-09	UP	Lipt2
ENSMUSG00000016253	599.783	-0.727042	0.11914	4.73446e-10	4.44466e-09	DOWN	Nelfcd
ENSMUSG00000068328	2602.98	-0.591611	0.09632	4.73978e-10	4.44768e-09	DOWN	Aup1
ENSMUSG00000034121	38.8609	-1.23514	0.207173	4.75225e-10	4.45742e-09	DOWN	Mks1
ENSMUSG00000038046	174.082	-0.756844	0.124213	4.79316e-10	4.4938e-09	DOWN	Mrm3
ENSMUSG00000108207	73.8448	-1.08455	0.180805	4.82854e-10	4.52497e-09	DOWN	1810059H22Rik
ENSMUSG00000028603	27425.5	-0.73223	0.120003	4.86298e-10	4.55523e-09	DOWN	Scp2
ENSMUSG00000034035	60.0647	-1.01617	0.168743	4.90135e-10	4.58713e-09	DOWN	Ccdc17
ENSMUSG00000020843	300.972	-0.654817	0.107035	4.93172e-10	4.61149e-09	DOWN	Timm22
ENSMUSG00000073676	3657.89	-0.451017	0.0730968	4.96343e-10	4.63705e-09	DOWN	Hspe1
ENSMUSG00000041891	4266.64	-0.806374	0.132843	5.0313e-10	4.69632e-09	DOWN	Lman1
ENSMUSG00000020211	488.983	0.873911	0.144445	5.17319e-10	4.82664e-09	UP	Sf3a2
ENSMUSG00000092837	56.0868	-1.62742	0.276456	5.17635e-10	4.82747e-09	DOWN	Rpph1
ENSMUSG00000017286	548.314	-0.57684	0.0940865	5.20953e-10	4.85628e-09	DOWN	Glod4
ENSMUSG00000085404	74.2343	-1.93209	0.330122	5.21213e-10	4.85657e-09	DOWN	Gm12909
ENSMUSG00000028851	1124.8	-0.450844	0.0732635	5.26326e-10	4.90206e-09	DOWN	Nudc
ENSMUSG00000025102	174.308	-0.697605	0.11443	5.29055e-10	4.92316e-09	DOWN	3110040N11Rik
ENSMUSG00000029642	734.283	-0.539362	0.0878641	5.28914e-10	4.92316e-09	DOWN	Polr1d
ENSMUSG00000028249	1599.41	0.692844	0.113618	5.3127e-10	4.9416e-09	UP	Sdcbp
ENSMUSG00000048078	17.7641	2.52807	0.433154	5.35419e-10	4.97801e-09	UP	Tenm4
ENSMUSG00000002985	295897	-0.507602	0.0804796	5.36516e-10	4.98603e-09	DOWN	Apoe
ENSMUSG00000041782	26.3689	2.97695	0.514389	5.42167e-10	5.03634e-09	UP	Lad1
ENSMUSG00000044393	2954.31	0.718344	0.118053	5.51498e-10	5.12077e-09	UP	Dsg2
ENSMUSG00000043924	17.4455	2.38839	0.409016	5.58576e-10	5.18196e-09	UP	Ncmap
ENSMUSG00000033910	399.636	0.935956	0.155595	5.63643e-10	5.22668e-09	UP	Gucy1a1
ENSMUSG00000028862	49.4093	1.43721	0.243428	5.64121e-10	5.22883e-09	UP	Map3k6
ENSMUSG00000041698	171.356	-4.63511	0.812845	5.65625e-10	5.24048e-09	DOWN	Slco1a1
ENSMUSG00000078786	243.347	-0.906065	0.150463	5.68365e-10	5.26358e-09	DOWN	BC024978
ENSMUSG00000060807	8072.41	-1.24657	0.210091	5.84864e-10	5.41165e-09	DOWN	Serpina6
ENSMUSG00000018927	147.546	0.905506	0.15036	5.87269e-10	5.43153e-09	UP	Ccl6
ENSMUSG00000007987	67.8363	-1.17737	0.198161	5.93715e-10	5.48876e-09	DOWN	Ift22
ENSMUSG00000040413	1498.77	-0.643654	0.105773	6.16867e-10	5.69288e-09	DOWN	Timd2
ENSMUSG00000023952	1265.35	0.869097	0.144358	6.18584e-10	5.70625e-09	UP	Gtpbp2
ENSMUSG00000028790	741.531	0.577896	0.0947967	6.19019e-10	5.70777e-09	UP	Khdrbs1
ENSMUSG00000057101	249.507	-0.683671	0.112705	6.37699e-10	5.87492e-09	DOWN	Zfp180
ENSMUSG00000004748	493.036	-0.84731	0.140825	6.44251e-10	5.9327e-09	DOWN	Mtfp1
ENSMUSG00000017144	554.177	0.650524	0.107026	6.49211e-10	5.97319e-09	UP	Rnd3
ENSMUSG00000039128	698.26	-0.435356	0.0710523	6.70747e-10	6.16599e-09	DOWN	Cdc123
ENSMUSG00000040473	36.1493	1.40956	0.239635	6.76757e-10	6.21855e-09	UP	Cfap69
ENSMUSG00000047281	40.1548	2.04524	0.353235	6.82663e-10	6.26468e-09	UP	Sfn
ENSMUSG00000060703	4432.42	-0.491479	0.0804381	6.86579e-10	6.29789e-09	DOWN	Cd302
ENSMUSG00000010142	16.0289	1.93802	0.331398	6.92132e-10	6.34335e-09	UP	Tnfrsf13b
ENSMUSG00000037111	244.103	0.818709	0.136127	6.96293e-10	6.37873e-09	UP	Setd7
ENSMUSG00000025145	236.447	-0.953592	0.159739	7.06589e-10	6.47026e-09	DOWN	Lrrc45
ENSMUSG00000045827	192.419	1.39287	0.237385	7.07628e-10	6.47698e-09	UP	Serpinb9
ENSMUSG00000069920	55.5438	1.77133	0.304873	7.10799e-10	6.49872e-09	UP	B3gnt9
ENSMUSG00000011305	1193.62	-0.921608	0.15428	7.27434e-10	6.63822e-09	DOWN	Plin5
ENSMUSG00000078348	373.513	-0.578854	0.0952994	7.42865e-10	6.77322e-09	DOWN	Sf3b5
ENSMUSG00000025037	181.365	-0.989333	0.166083	7.47957e-10	6.81672e-09	DOWN	Maoa
ENSMUSG00000049751	2647.47	-0.464388	0.0761592	7.6276e-10	6.94864e-09	DOWN	Rpl36al
ENSMUSG00000056812	16.5583	1.97839	0.340092	7.7069e-10	7.01788e-09	UP	St8sia3
ENSMUSG00000015085	87.3655	1.54175	0.264508	7.7939e-10	7.09406e-09	UP	Entpd2
ENSMUSG00000033751	788.073	-0.693669	0.115011	7.87306e-10	7.16303e-09	DOWN	Gadd45gip1
ENSMUSG00000046688	165.848	1.33303	0.227385	7.88538e-10	7.17117e-09	UP	Tifa
ENSMUSG00000037907	195.593	1.06126	0.179078	8.00121e-10	7.26768e-09	UP	Ankrd13b
ENSMUSG00000028763	1334.88	1.07456	0.181393	8.00177e-10	7.26768e-09	UP	Hspg2
ENSMUSG00000037542	5470.99	-0.606497	0.100715	8.0483e-10	7.30681e-09	DOWN	Aldh8a1
ENSMUSG00000049288	165.513	1.0509	0.177412	8.10113e-10	7.35162e-09	UP	Lix1l
ENSMUSG00000005982	1412.09	-0.943267	0.158545	8.17906e-10	7.41284e-09	DOWN	Naa60
ENSMUSG00000030865	91.2637	1.04857	0.176978	8.43804e-10	7.6443e-09	UP	Chp2
ENSMUSG00000062939	9.73951	2.84939	0.486615	8.44691e-10	7.64907e-09	UP	Stat4
ENSMUSG00000032679	735.665	-0.548462	0.0905096	8.56651e-10	7.75076e-09	DOWN	Cd59a
ENSMUSG00000063455	89.3576	0.956363	0.160817	8.58131e-10	7.76084e-09	UP	D630045J12Rik
ENSMUSG00000052821	31.2706	1.87482	0.324995	8.61554e-10	7.78848e-09	UP	Cysltr1
ENSMUSG00000025026	322.61	0.725811	0.120781	8.64198e-10	7.80905e-09	UP	Add3
ENSMUSG00000059518	563.161	-0.602596	0.0997299	8.82177e-10	7.96135e-09	DOWN	Znhit1
ENSMUSG00000003500	137.135	0.898074	0.150803	8.86501e-10	7.99697e-09	UP	Impdh1
ENSMUSG00000039942	22.512	1.59306	0.273347	8.89312e-10	8.01892e-09	UP	Ptger4
ENSMUSG00000086389	40.4629	-1.9769	0.34475	9.03699e-10	8.14173e-09	DOWN	Gm15998
ENSMUSG00000070469	10.6985	3.42316	0.587185	9.13111e-10	8.22303e-09	UP	Adamtsl3
ENSMUSG00000004849	703.056	-0.606202	0.100484	9.15013e-10	8.23667e-09	DOWN	Ap1s1
ENSMUSG00000036775	3279.53	-0.719048	0.117885	9.15428e-10	8.23691e-09	DOWN	Decr2
ENSMUSG00000015401	13.2308	3.55836	0.618002	9.36487e-10	8.42283e-09	UP	Cltrn
ENSMUSG00000046062	2071.61	-0.712927	0.118863	9.38933e-10	8.44125e-09	DOWN	Ppp1r15b
ENSMUSG00000002797	396.891	0.541948	0.0896261	9.4106e-10	8.45679e-09	UP	Ggct
ENSMUSG00000007097	86.505	2.21574	0.388253	9.42863e-10	8.46941e-09	UP	Atp1a2
ENSMUSG00000022668	261.667	-0.606159	0.10059	9.45582e-10	8.49024e-09	DOWN	Gtpbp8
ENSMUSG00000019370	1361.34	0.594403	0.0985391	9.5516e-10	8.57261e-09	UP	Calm3
ENSMUSG00000078234	569.495	0.97043	0.163843	9.56392e-10	8.58004e-09	UP	Klhdc7a
ENSMUSG00000037035	55.8351	2.22003	0.389045	9.69917e-10	8.6977e-09	UP	Inhbb
ENSMUSG00000024421	47.8004	-1.69876	0.294188	1.00695e-09	9.02598e-09	DOWN	Lama3
ENSMUSG00000036390	156.758	1.33816	0.229888	1.01723e-09	9.11428e-09	UP	Gadd45a
ENSMUSG00000022394	374.514	-0.687483	0.114787	1.02181e-09	9.15149e-09	DOWN	L3mbtl2
ENSMUSG00000032590	1333.8	-0.48675	0.0805175	1.03205e-09	9.23923e-09	DOWN	Apeh
ENSMUSG00000049804	222.614	1.09395	0.186132	1.03407e-09	9.25344e-09	UP	Armcx4
ENSMUSG00000006315	1672.67	-0.466255	0.0770294	1.03665e-09	9.26872e-09	DOWN	Tmem147
ENSMUSG00000038522	358.829	-0.851592	0.143423	1.04907e-09	9.37585e-09	DOWN	Mfsd4b1
ENSMUSG00000025962	255.669	-0.575224	0.0956009	1.0569e-09	9.43782e-09	DOWN	Fastkd2
ENSMUSG00000028552	883.088	0.531634	0.0881253	1.0566e-09	9.43782e-09	UP	Eps15
ENSMUSG00000074093	138.604	-1.40958	0.243058	1.06697e-09	9.51574e-09	DOWN	Svip
ENSMUSG00000006392	629.193	-0.524968	0.0870822	1.06639e-09	9.51574e-09	DOWN	Med8
ENSMUSG00000028857	484.651	-0.480617	0.0795684	1.06683e-09	9.51574e-09	DOWN	Tmem222
ENSMUSG00000048538	53.6153	-1.56438	0.271856	1.0838e-09	9.66178e-09	DOWN	Gm9826
ENSMUSG00000061689	438.383	1.06667	0.181569	1.08463e-09	9.66518e-09	UP	Dlgap4
ENSMUSG00000048163	98.2763	0.989185	0.167863	1.11532e-09	9.93444e-09	UP	Selplg
ENSMUSG00000023021	107.888	1.11294	0.189983	1.11782e-09	9.95257e-09	UP	Cers5
ENSMUSG00000023224	8283.81	-0.554905	0.0928369	1.12642e-09	1.00207e-08	DOWN	Serping1
ENSMUSG00000045752	359.523	-0.760383	0.127767	1.1305e-09	1.00528e-08	DOWN	Tssc4
ENSMUSG00000041025	499.666	0.91434	0.154684	1.1313e-09	1.00557e-08	UP	Iffo2
ENSMUSG00000024422	610.458	-0.539668	0.0897289	1.14423e-09	1.01664e-08	DOWN	Dhx16
ENSMUSG00000078794	30.3105	1.6852	0.292711	1.15952e-09	1.02979e-08	UP	Dact3
ENSMUSG00000041592	35.4893	1.56593	0.271982	1.16816e-09	1.03665e-08	UP	Sdk2
ENSMUSG00000051225	25.4801	2.43234	0.428136	1.17416e-09	1.04148e-08	UP	Fam83a
ENSMUSG00000061474	172.492	-0.943836	0.160115	1.18306e-09	1.04851e-08	DOWN	Mrps36
ENSMUSG00000028457	37.0627	1.55227	0.268774	1.1827e-09	1.04851e-08	UP	Atp8b5
ENSMUSG00000031949	99.5287	-0.782292	0.131721	1.20442e-09	1.06699e-08	DOWN	Adat1
ENSMUSG00000020921	96.1637	-1.07666	0.184022	1.20611e-09	1.06775e-08	DOWN	Tmem101
ENSMUSG00000005371	471.525	0.520274	0.0865128	1.20629e-09	1.06775e-08	UP	Fbxo11
ENSMUSG00000015120	1024.27	0.370541	0.0612843	1.21498e-09	1.075e-08	UP	Ube2i
ENSMUSG00000051048	13.9508	3.26981	0.572657	1.22655e-09	1.08479e-08	UP	P4ha3
ENSMUSG00000030341	1572.27	0.463944	0.0770443	1.26175e-09	1.11452e-08	UP	Tnfrsf1a
ENSMUSG00000044894	7923.97	-0.512024	0.0848569	1.27703e-09	1.12755e-08	DOWN	Uqcrq
ENSMUSG00000006304	2272.4	0.327082	0.0540914	1.29433e-09	1.14235e-08	UP	Arpc2
ENSMUSG00000035557	9.44325	5.27848	1.01836	1.31866e-09	1.16286e-08	UP	Krt17
ENSMUSG00000034255	103.093	1.18993	0.20471	1.32951e-09	1.17193e-08	UP	Arhgap27
ENSMUSG00000062683	1508.13	-0.470154	0.0782881	1.34965e-09	1.1887e-08	DOWN	Atp5g2
ENSMUSG00000043496	26.0291	1.87227	0.328147	1.35466e-09	1.19262e-08	UP	Tril
ENSMUSG00000071528	2737.23	-0.384405	0.0638082	1.35729e-09	1.19444e-08	DOWN	Usmg5
ENSMUSG00000034684	247.683	1.27599	0.220675	1.37816e-09	1.2123e-08	UP	Sema3f
ENSMUSG00000018841	162.922	-0.910631	0.155184	1.38546e-09	1.21822e-08	DOWN	Rad51d
ENSMUSG00000039183	658.569	-0.491826	0.0820254	1.39084e-09	1.22244e-08	DOWN	Nubp2
ENSMUSG00000028392	16.9577	2.28097	0.401323	1.43145e-09	1.25709e-08	UP	Bspry
ENSMUSG00000057230	478.377	0.677019	0.113999	1.43628e-09	1.26082e-08	UP	Aak1
ENSMUSG00000020142	649.538	1.50661	0.263454	1.43884e-09	1.26254e-08	UP	Slc1a4
ENSMUSG00000020422	1217.44	0.749811	0.126728	1.45827e-09	1.27853e-08	UP	Tns3
ENSMUSG00000028251	492.044	-0.593868	0.0996355	1.47023e-09	1.28848e-08	DOWN	Tstd3
ENSMUSG00000101517	326.279	-0.725096	0.122482	1.47626e-09	1.29324e-08	DOWN	4732465J04Rik
ENSMUSG00000001555	149.782	1.43797	0.250941	1.5323e-09	1.34177e-08	UP	Fkbp10
ENSMUSG00000024446	188.14	-0.762443	0.129207	1.53926e-09	1.34731e-08	DOWN	Rpp21
ENSMUSG00000021040	591.717	-0.450558	0.0752461	1.55206e-09	1.35795e-08	DOWN	Slirp
ENSMUSG00000018287	620.788	-0.410008	0.0684178	1.59295e-09	1.39316e-08	DOWN	Spag7
ENSMUSG00000033634	6647.06	-0.920904	0.157634	1.61464e-09	1.41096e-08	DOWN	Nat8f2
ENSMUSG00000022325	213.209	1.14424	0.197715	1.62225e-09	1.41703e-08	UP	Pop1
ENSMUSG00000029695	4834.74	-0.93379	0.159969	1.63799e-09	1.43019e-08	DOWN	Aass
ENSMUSG00000033845	1207.12	-0.456306	0.07631	1.64471e-09	1.43547e-08	DOWN	Mrpl15
ENSMUSG00000029592	269.667	-0.571608	0.0961567	1.6699e-09	1.45626e-08	DOWN	Usp30
ENSMUSG00000026458	46.4354	1.66653	0.29314	1.68742e-09	1.47093e-08	UP	Ppfia4
ENSMUSG00000047084	312.242	-0.578284	0.0973905	1.73866e-09	1.51435e-08	DOWN	Ngrn
ENSMUSG00000029536	364.32	-0.635564	0.107369	1.74808e-09	1.52194e-08	DOWN	Gatc
ENSMUSG00000060538	657.823	-0.452161	0.075786	1.75899e-09	1.53081e-08	DOWN	Tmem219
ENSMUSG00000034729	530.38	-0.566579	0.0954692	1.76198e-09	1.53278e-08	DOWN	Mrps10
ENSMUSG00000105095	49.4382	-1.31249	0.228948	1.7821e-09	1.54965e-08	DOWN	8430422M14Rik
ENSMUSG00000030590	181.171	-1.21466	0.211374	1.81585e-09	1.57835e-08	DOWN	Fam98c
ENSMUSG00000020747	569.876	-0.478946	0.0804394	1.82888e-09	1.58786e-08	DOWN	Tmem94
ENSMUSG00000063193	34.4643	1.36638	0.238432	1.82904e-09	1.58786e-08	UP	Cd300lb
ENSMUSG00000061613	952.928	-0.560294	0.0944532	1.83259e-09	1.5903e-08	DOWN	U2af1
ENSMUSG00000029993	539.571	-0.424726	0.0711874	1.8522e-09	1.60665e-08	DOWN	Nfu1
ENSMUSG00000042055	604.742	-0.389191	0.0651556	1.85802e-09	1.61104e-08	DOWN	Wdr11
ENSMUSG00000026632	106.118	-0.9612	0.165653	1.88688e-09	1.6354e-08	DOWN	Tatdn3
ENSMUSG00000023191	145.267	1.19382	0.207739	1.89679e-09	1.64332e-08	UP	P3h3
ENSMUSG00000025920	119.045	0.745419	0.126835	1.91215e-09	1.65489e-08	UP	Stau2
ENSMUSG00000029122	107.719	1.46258	0.25728	1.94381e-09	1.68062e-08	UP	Evc
ENSMUSG00000042453	1865.59	0.868086	0.148886	1.97228e-09	1.70316e-08	UP	Reln
ENSMUSG00000032648	46.7863	1.29187	0.226146	2.02735e-09	1.75e-08	UP	Pygm
ENSMUSG00000086554	12.5624	5.21682	0.895317	2.04082e-09	1.7602e-08	UP	9530034E10Rik
ENSMUSG00000006169	1184.2	0.601977	0.101927	2.05091e-09	1.76818e-08	UP	Clint1
ENSMUSG00000026556	42.631	1.33121	0.233353	2.05563e-09	1.77153e-08	UP	Vangl2
ENSMUSG00000043572	79.4166	-0.85762	0.147268	2.06069e-09	1.77517e-08	DOWN	Pars2
ENSMUSG00000070594	2966.24	-0.954365	0.165094	2.06195e-09	1.77553e-08	DOWN	Gm4788
ENSMUSG00000028776	774.684	0.960304	0.16573	2.07671e-09	1.78752e-08	UP	Tinagl1
ENSMUSG00000053819	201.332	0.779697	0.133351	2.10464e-09	1.81083e-08	UP	Camk2d
ENSMUSG00000050174	143.583	-0.850966	0.146229	2.10793e-09	1.81292e-08	DOWN	Nudt6
ENSMUSG00000029345	400.228	-0.508021	0.0857967	2.11145e-09	1.81521e-08	DOWN	Tfip11
ENSMUSG00000026096	222.294	-0.732332	0.125071	2.16406e-09	1.85969e-08	DOWN	Osgepl1
ENSMUSG00000001036	275.262	0.692183	0.117979	2.1787e-09	1.87151e-08	UP	Epn2
ENSMUSG00000063362	530.714	-0.556627	0.0942657	2.18127e-09	1.87296e-08	DOWN	Alg11
ENSMUSG00000008226	769.453	-0.644692	0.109638	2.19014e-09	1.87982e-08	DOWN	Scrn3
ENSMUSG00000078201	123.428	-0.79829	0.136864	2.19379e-09	1.88219e-08	DOWN	Tmem203
ENSMUSG00000024521	28.6452	2.2284	0.399579	2.2183e-09	1.90245e-08	UP	Pmaip1
ENSMUSG00000032358	11.392	5.06221	0.866948	2.22643e-09	1.90865e-08	UP	Fam83b
ENSMUSG00000036745	44.2399	1.5113	0.266911	2.23789e-09	1.9177e-08	UP	Ttll7
ENSMUSG00000042817	15.3972	2.22179	0.395994	2.25725e-09	1.93273e-08	UP	Flt3
ENSMUSG00000054827	12266.3	-1.18027	0.206489	2.26204e-09	1.93527e-08	DOWN	Cyp2c50
ENSMUSG00000074639	2549.98	-0.617076	0.106122	2.26147e-09	1.93527e-08	DOWN	Rdh16f2
ENSMUSG00000043903	9.01948	4.02511	0.691742	2.27656e-09	1.94691e-08	UP	Zfp469
ENSMUSG00000024501	95.2227	1.36234	0.239956	2.29587e-09	1.96263e-08	UP	Dpysl3
ENSMUSG00000019794	253.638	-0.513896	0.0869944	2.30967e-09	1.97363e-08	DOWN	Katna1
ENSMUSG00000027961	37.1614	1.94542	0.347426	2.318e-09	1.97996e-08	UP	Lrrc39
ENSMUSG00000042747	1010.05	-0.590431	0.100383	2.36735e-09	2.01967e-08	DOWN	Krtcap2
ENSMUSG00000041329	26.4372	1.50663	0.265859	2.38111e-09	2.03059e-08	UP	Atp1b2
ENSMUSG00000042035	42.0029	1.80269	0.322166	2.40766e-09	2.05241e-08	UP	Igsf3
ENSMUSG00000051498	28.3462	1.46845	0.259182	2.46447e-09	2.09831e-08	UP	Tlr6
ENSMUSG00000058267	669.601	-0.449779	0.0760673	2.46783e-09	2.10033e-08	DOWN	Mrps14
ENSMUSG00000004609	48.9136	1.64137	0.292319	2.49773e-09	2.12407e-08	UP	Cd33
ENSMUSG00000063320	170.952	-0.690118	0.118084	2.52273e-09	2.14361e-08	DOWN	1190007I07Rik
ENSMUSG00000038602	5.90701	5.35235	1.27822	2.5321e-09	2.15071e-08	UP	Slc35f1
ENSMUSG00000035279	24.2897	1.89636	0.339144	2.55752e-09	2.17144e-08	UP	Ssc5d
ENSMUSG00000032757	819.241	-0.914341	0.158554	2.60032e-09	2.20689e-08	DOWN	Bet1
ENSMUSG00000100812	4.93805	6.96154	2.52805	2.61051e-09	2.21466e-08	UP	A730098A19Rik
ENSMUSG00000015217	267.447	0.671296	0.114851	2.61555e-09	2.21804e-08	UP	Hmgb3
ENSMUSG00000030249	729.643	1.33975	0.236792	2.62403e-09	2.22435e-08	UP	Abcc9
ENSMUSG00000073555	1230.85	-0.913598	0.158502	2.62938e-09	2.22799e-08	DOWN	Gm4951
ENSMUSG00000039153	12.6023	2.60823	0.466829	2.6453e-09	2.24059e-08	UP	Runx2
ENSMUSG00000030983	1169.09	-0.37719	0.0638356	2.76303e-09	2.33844e-08	DOWN	Bccip
ENSMUSG00000041881	2167.25	-0.365483	0.0618284	2.77643e-09	2.34885e-08	DOWN	Ndufa7
ENSMUSG00000038542	226.735	-0.81357	0.14063	2.78299e-09	2.35346e-08	DOWN	Pcid2
ENSMUSG00000020231	145.452	0.680095	0.11672	2.81225e-09	2.37725e-08	UP	Dip2a
ENSMUSG00000026095	118.777	-0.969613	0.169053	2.85485e-09	2.4123e-08	DOWN	Asnsd1
ENSMUSG00000033684	9640.15	-0.450737	0.0765808	2.88551e-09	2.43724e-08	DOWN	Qsox1
ENSMUSG00000042520	1175.52	0.329216	0.0557018	2.94665e-09	2.48789e-08	UP	Ubap2l
ENSMUSG00000019762	1568.49	-0.453697	0.0771485	2.96216e-09	2.499e-08	DOWN	Iyd
ENSMUSG00000023991	633.363	0.734556	0.126574	2.97262e-09	2.50683e-08	UP	Foxp4
ENSMUSG00000016559	4801.19	0.495075	0.0843521	3.05683e-09	2.57477e-08	UP	H3f3b
ENSMUSG00000055717	14.4483	2.57048	0.46432	3.06498e-09	2.58061e-08	UP	Slain1
ENSMUSG00000035834	158.197	-1.01346	0.177412	3.07083e-09	2.58451e-08	DOWN	Polr3g
ENSMUSG00000031078	1242.53	0.726156	0.125206	3.08988e-09	2.59952e-08	UP	Cttn
ENSMUSG00000029207	206.734	0.638542	0.109634	3.11384e-09	2.61864e-08	UP	Apbb2
ENSMUSG00000051256	537.058	-0.624403	0.107219	3.18431e-09	2.67578e-08	DOWN	Jagn1
ENSMUSG00000026825	20.9689	2.42874	0.441934	3.18836e-09	2.67812e-08	UP	Dnm1
ENSMUSG00000027406	3742.41	-0.417836	0.0711295	3.21847e-09	2.70234e-08	DOWN	Idh3b
ENSMUSG00000046805	1093.48	1.04799	0.184094	3.30909e-09	2.77295e-08	UP	Mpeg1
ENSMUSG00000044864	251.111	0.656733	0.113116	3.34123e-09	2.79878e-08	UP	Ankrd50
ENSMUSG00000058076	3139.5	-0.333957	0.0567485	3.36405e-09	2.81678e-08	DOWN	Sdhc
ENSMUSG00000032624	526.004	0.803471	0.13954	3.43091e-09	2.87163e-08	UP	Eml4
ENSMUSG00000052373	12.9909	2.18541	0.393368	3.442e-09	2.87978e-08	UP	Mpp3
ENSMUSG00000044881	94.4912	-0.777534	0.134887	3.45205e-09	2.88591e-08	DOWN	Coa4
ENSMUSG00000069662	788.969	0.938216	0.164238	3.50128e-09	2.92476e-08	UP	Marcks
ENSMUSG00000042515	20.204	2.31934	0.420952	3.56784e-09	2.97802e-08	UP	Mum1l1
ENSMUSG00000010911	197.299	-0.628353	0.108298	3.58714e-09	2.99295e-08	DOWN	Apip
ENSMUSG00000041361	27.2263	1.46789	0.261979	3.59526e-09	2.99854e-08	UP	Myzap
ENSMUSG00000104394	54.1655	-1.22321	0.217384	3.60111e-09	3.00224e-08	DOWN	Gm37254
ENSMUSG00000052794	60.2083	-0.936298	0.164028	3.60868e-09	3.00738e-08	DOWN	1700030K09Rik
ENSMUSG00000023073	76.5839	2.9006	0.534174	3.63766e-09	3.03034e-08	UP	Slc10a2
ENSMUSG00000086593	122.483	-0.828757	0.144311	3.65253e-09	3.04153e-08	DOWN	Gm16548
ENSMUSG00000090175	608.721	1.65298	0.298131	3.66745e-09	3.05276e-08	UP	Ugt1a9
ENSMUSG00000070733	342.308	0.437445	0.0747766	3.66916e-09	3.05298e-08	UP	Fryl
ENSMUSG00000027737	5.84651	7.24792	2.59114	3.70281e-09	3.07977e-08	UP	Slc7a11
ENSMUSG00000029089	98.8371	-0.77738	0.135291	3.71146e-09	3.08576e-08	DOWN	5730480H06Rik
ENSMUSG00000018800	178.98	1.18203	0.20979	3.74936e-09	3.11605e-08	UP	Abca5
ENSMUSG00000103288	11.703	-3.37266	0.615329	3.76872e-09	3.13091e-08	DOWN	Gm37273
ENSMUSG00000028107	651.126	-0.489916	0.0840288	3.79287e-09	3.14974e-08	DOWN	Tars2
ENSMUSG00000046056	19.9193	1.94846	0.352407	3.80393e-09	3.15769e-08	UP	Sbsn
ENSMUSG00000020692	99.4131	-0.880143	0.154039	3.86615e-09	3.20683e-08	DOWN	Nle1
ENSMUSG00000025176	3200.81	-0.453933	0.0777997	3.89956e-09	3.23328e-08	DOWN	Hoga1
ENSMUSG00000036748	283.655	-0.916487	0.160893	3.90627e-09	3.23758e-08	DOWN	Cuedc2
ENSMUSG00000023048	471.845	-0.603859	0.104216	3.94102e-09	3.26384e-08	DOWN	Prr13
ENSMUSG00000027384	103.063	-0.782648	0.136398	3.96565e-09	3.28295e-08	DOWN	Ndufaf5
ENSMUSG00000028082	1394.85	0.651957	0.112739	3.97824e-09	3.29209e-08	UP	Sh3d19
ENSMUSG00000057715	7.12656	5.60288	1.33208	4.0039e-09	3.31133e-08	UP	A830018L16Rik
ENSMUSG00000026167	10.2688	5.39273	1.07082	4.04125e-09	3.34033e-08	UP	Wnt10a
ENSMUSG00000028549	56.5121	-1.03108	0.182148	4.06502e-09	3.35867e-08	DOWN	Itgb3bp
ENSMUSG00000068587	1458.11	-0.671186	0.11641	4.0833e-09	3.37245e-08	DOWN	Mgam
ENSMUSG00000032449	122.985	0.838788	0.146719	4.08606e-09	3.37342e-08	UP	Slc25a36
ENSMUSG00000025766	122.227	-0.851912	0.149161	4.1651e-09	3.43601e-08	DOWN	D3Ertd751e
ENSMUSG00000027282	2917.46	-0.449396	0.0770915	4.17785e-09	3.44518e-08	DOWN	Mtch2
ENSMUSG00000036833	2047.66	-0.479615	0.0824679	4.20693e-09	3.46782e-08	DOWN	Pnpla7
ENSMUSG00000070691	12.1924	2.16857	0.391705	4.26288e-09	3.51121e-08	UP	Runx3
ENSMUSG00000001870	77.5093	1.36471	0.24517	4.31234e-09	3.5492e-08	UP	Ltbp1
ENSMUSG00000107177	4.30354	6.7332	2.49023	4.32148e-09	3.55534e-08	UP	Gm43845
ENSMUSG00000036940	404.85	0.616629	0.106822	4.34696e-09	3.57492e-08	UP	Kdm1a
ENSMUSG00000039683	64.1405	1.19357	0.212734	4.38112e-09	3.60161e-08	UP	Sdk1
ENSMUSG00000020143	95.3419	1.01767	0.180003	4.41931e-09	3.6316e-08	UP	Dock2
ENSMUSG00000027261	5083.72	-0.992762	0.174969	4.42473e-09	3.63465e-08	DOWN	Hao1
ENSMUSG00000035845	189.274	-1.04778	0.185928	4.44332e-09	3.64851e-08	DOWN	Alg12
ENSMUSG00000000581	617.148	-0.550558	0.0950958	4.44944e-09	3.65212e-08	DOWN	C1d
ENSMUSG00000063972	325.791	0.677049	0.117728	4.46709e-09	3.66519e-08	UP	Nr6a1
ENSMUSG00000020538	6049.16	-1.49772	0.271226	4.48221e-09	3.67617e-08	DOWN	Srebf1
ENSMUSG00000034586	79.0784	1.43753	0.259304	4.50436e-09	3.69291e-08	UP	Hid1
ENSMUSG00000027339	53.891	1.29153	0.231658	4.57881e-09	3.7525e-08	UP	Rassf2
ENSMUSG00000034993	603.771	0.7284	0.127047	4.59049e-09	3.76062e-08	UP	Vat1
ENSMUSG00000055923	159.927	-0.707337	0.12337	4.61922e-09	3.7827e-08	DOWN	Aasdh
ENSMUSG00000018001	186.801	1.00061	0.177459	4.81007e-09	3.93595e-08	UP	Cyth3
ENSMUSG00000049940	787.792	-0.478705	0.0826363	4.8279e-09	3.9475e-08	DOWN	Pgrmc2
ENSMUSG00000035835	13.8052	2.03964	0.370563	4.82609e-09	3.9475e-08	UP	Plppr3
ENSMUSG00000035212	511.747	0.781288	0.136947	4.86214e-09	3.97396e-08	UP	Leprot
ENSMUSG00000038860	16.6157	2.06883	0.377982	4.92336e-09	4.0209e-08	UP	Garnl3
ENSMUSG00000106734	159.704	0.906929	0.160261	5.06079e-09	4.12996e-08	UP	Gm20559
ENSMUSG00000070810	10.4456	-4.16481	0.762004	5.06599e-09	4.13262e-08	DOWN	Sult2a6
ENSMUSG00000048108	8.79869	5.15304	1.03468	5.1542e-09	4.20134e-08	UP	Tmem72
ENSMUSG00000050199	816.732	-0.660825	0.115478	5.35852e-09	4.36612e-08	DOWN	Lgr4
ENSMUSG00000031343	53.8731	1.26413	0.227592	5.36046e-09	4.36612e-08	UP	Gabra3
ENSMUSG00000051855	187.823	-0.987062	0.175698	5.37491e-09	4.37621e-08	DOWN	Mest
ENSMUSG00000038366	3336.72	0.902571	0.159744	5.38828e-09	4.38542e-08	UP	Lasp1
ENSMUSG00000029234	313.011	0.693461	0.121378	5.42836e-09	4.41634e-08	UP	Tmem165
ENSMUSG00000041548	2543.6	-0.502462	0.0873471	5.4337e-09	4.41899e-08	DOWN	Hspb8
ENSMUSG00000021520	3346.03	-0.33764	0.0581924	5.44665e-09	4.42783e-08	DOWN	Uqcrb
ENSMUSG00000038370	420.022	-1.64325	0.300659	5.4555e-09	4.43163e-08	DOWN	Pcp4l1
ENSMUSG00000013698	732.013	0.873341	0.154388	5.45474e-09	4.43163e-08	UP	Pea15a
ENSMUSG00000031072	217.562	-0.692466	0.121265	5.47603e-09	4.44661e-08	DOWN	Oraov1
ENSMUSG00000033377	961.329	0.65639	0.114675	5.48305e-09	4.4506e-08	UP	Palmd
ENSMUSG00000001506	1742.85	2.40853	0.447036	5.56563e-09	4.51418e-08	UP	Col1a1
ENSMUSG00000028337	37.293	1.35172	0.244212	5.60735e-09	4.54628e-08	UP	Coro2a
ENSMUSG00000026211	111.79	1.54301	0.281496	5.66576e-09	4.59013e-08	UP	Obsl1
ENSMUSG00000036315	206.741	-0.563853	0.0981232	5.67358e-09	4.59471e-08	DOWN	Znrd1
ENSMUSG00000022787	117.827	-0.667237	0.117027	6.09774e-09	4.93257e-08	DOWN	Wdr53
ENSMUSG00000031245	640.414	-0.793611	0.140391	6.10552e-09	4.9354e-08	DOWN	Hmgn5
ENSMUSG00000103560	14.3892	-2.87538	0.537617	6.18569e-09	4.998e-08	DOWN	Gm38070
ENSMUSG00000028445	1063.19	-0.686172	0.120548	6.19814e-09	5.00615e-08	DOWN	Enho
ENSMUSG00000038112	14.1001	2.01462	0.369064	6.2014e-09	5.00688e-08	UP	AW551984
ENSMUSG00000038608	144.521	0.98531	0.175942	6.21813e-09	5.01848e-08	UP	Dock10
ENSMUSG00000026782	104.881	0.8426	0.14945	6.39505e-09	5.15734e-08	UP	Abi2
ENSMUSG00000039206	261.816	-0.623939	0.109388	6.5243e-09	5.25958e-08	DOWN	Daglb
ENSMUSG00000052485	13.6421	3.09181	0.574335	6.73846e-09	5.42399e-08	UP	Tmem171
ENSMUSG00000020364	57.0881	-1.04702	0.188278	6.9035e-09	5.55473e-08	DOWN	Zfp354a
ENSMUSG00000061286	503.934	-0.622674	0.109391	6.91816e-09	5.56441e-08	DOWN	Exosc5
ENSMUSG00000053644	6731.16	-0.522369	0.0912692	6.97765e-09	5.61014e-08	DOWN	Aldh7a1
ENSMUSG00000051000	83.0076	1.0583	0.190352	6.99407e-09	5.61908e-08	UP	Fam160a1
ENSMUSG00000031723	182.351	-0.802471	0.142436	7.11831e-09	5.71673e-08	DOWN	Txnl4b
ENSMUSG00000028186	20339.9	-0.968923	0.173068	7.12701e-09	5.72155e-08	DOWN	Uox
ENSMUSG00000024855	113.814	1.03682	0.1865	7.20991e-09	5.78592e-08	UP	Pacs1
ENSMUSG00000027555	18.1369	2.04474	0.378064	7.31123e-09	5.86058e-08	UP	Car13
ENSMUSG00000004317	265.716	1.26875	0.230907	7.41487e-09	5.93917e-08	UP	Clcn5
ENSMUSG00000029311	2355.8	-0.884564	0.15806	7.46904e-09	5.9803e-08	DOWN	Hsd17b11
ENSMUSG00000031353	1630.58	0.382679	0.0666389	7.50236e-09	6.00471e-08	UP	Rbbp7
ENSMUSG00000054509	198.058	0.713433	0.126207	7.52506e-09	6.02062e-08	UP	Parp4
ENSMUSG00000075543	1133.35	-0.665343	0.117475	7.55174e-09	6.03969e-08	DOWN	Urad
ENSMUSG00000026575	76.617	-0.787132	0.13985	7.6171e-09	6.08967e-08	DOWN	Nme7
ENSMUSG00000031347	255.727	-0.73742	0.130704	7.65406e-09	6.11461e-08	DOWN	Cetn2
ENSMUSG00000028028	72.8229	1.43279	0.262688	7.75305e-09	6.18903e-08	UP	Alpk1
ENSMUSG00000001095	10.4248	-3.76264	0.701081	7.77828e-09	6.20684e-08	DOWN	Slc13a2
ENSMUSG00000040174	227.855	-0.509088	0.0891931	7.80008e-09	6.22189e-08	DOWN	Alkbh3
ENSMUSG00000085133	79.9287	0.893586	0.15985	7.9548e-09	6.34292e-08	UP	B930095G15Rik
ENSMUSG00000085990	32.7567	-2.08464	0.38958	7.97384e-09	6.35572e-08	DOWN	Gm16731
ENSMUSG00000017210	375.112	-0.709067	0.125796	8.04757e-09	6.41208e-08	DOWN	Med24
ENSMUSG00000024683	704.627	-0.543734	0.0955262	8.06027e-09	6.41978e-08	DOWN	Mrpl16
ENSMUSG00000034951	342.9	-0.587726	0.10354	8.15286e-09	6.4882e-08	DOWN	Cog7
ENSMUSG00000052298	319.722	0.65543	0.115865	8.15782e-09	6.4882e-08	UP	Cdc42se2
ENSMUSG00000030093	6.12511	5.37089	1.31206	8.15839e-09	6.4882e-08	UP	Wnt7a
ENSMUSG00000087516	200.52	-1.55172	0.286703	8.22585e-09	6.53939e-08	DOWN	Tbx3os1
ENSMUSG00000091498	338.826	-0.670087	0.118791	8.30705e-09	6.59654e-08	DOWN	Mpc1-ps
ENSMUSG00000091971	32.9581	2.11312	0.39539	8.35209e-09	6.62983e-08	UP	Hspa1a
ENSMUSG00000020549	540.752	-0.485872	0.0853282	8.46614e-09	6.71533e-08	DOWN	Elac2
ENSMUSG00000037016	11.7807	2.32982	0.431608	8.62827e-09	6.84138e-08	UP	Frem2
ENSMUSG00000028409	859.645	-0.458161	0.080418	8.66399e-09	6.86713e-08	DOWN	Smu1
ENSMUSG00000063882	4100.61	-0.483742	0.0850211	8.81712e-09	6.98454e-08	DOWN	Uqcrh
ENSMUSG00000048388	87.114	1.55893	0.28864	8.8187e-09	6.98454e-08	UP	Fam171b
ENSMUSG00000027984	6297.8	-0.435414	0.076374	8.83822e-09	6.99739e-08	DOWN	Hadh
ENSMUSG00000063904	950.746	-0.639285	0.113296	8.91735e-09	7.05741e-08	DOWN	Dpp3
ENSMUSG00000087331	31.6603	-1.39888	0.257926	9.44379e-09	7.4657e-08	DOWN	1810021B22Rik
ENSMUSG00000103653	317.566	1.0574	0.19209	9.46717e-09	7.47861e-08	UP	Gstp-ps
ENSMUSG00000015134	40.8744	1.88738	0.353883	9.65571e-09	7.62471e-08	UP	Aldh1a3
ENSMUSG00000018654	69.745	0.822343	0.147512	9.76275e-09	7.70637e-08	UP	Ikzf1
ENSMUSG00000028011	11783.8	-1.13812	0.208046	9.81389e-09	7.74385e-08	DOWN	Tdo2
ENSMUSG00000032714	183.832	1.15454	0.211074	9.8431e-09	7.76402e-08	UP	Syde1
ENSMUSG00000027293	282.833	0.900953	0.162502	9.86621e-09	7.77935e-08	UP	Ehd4
ENSMUSG00000003123	293.432	-0.998527	0.181133	9.94605e-09	7.83649e-08	DOWN	Lipe
ENSMUSG00000035765	337.21	-0.545519	0.0965473	9.97334e-09	7.85507e-08	DOWN	Dym
ENSMUSG00000034006	1209.86	-0.626036	0.110786	1.01532e-08	7.99082e-08	DOWN	Pqlc1
ENSMUSG00000035901	807.367	0.411683	0.0724153	1.01714e-08	8.00218e-08	UP	Dennd5a
ENSMUSG00000072704	1302.78	-0.476474	0.0841648	1.05797e-08	8.31411e-08	DOWN	Smim10l1
ENSMUSG00000099032	297.446	-0.644346	0.114763	1.05878e-08	8.31746e-08	DOWN	Tcf24
ENSMUSG00000016409	169.904	-0.64419	0.114832	1.06077e-08	8.32994e-08	DOWN	Nkap
ENSMUSG00000046694	9.31912	2.7474	0.510179	1.06307e-08	8.34497e-08	UP	Tent5b
ENSMUSG00000106928	14.8063	-1.9969	0.37451	1.06803e-08	8.38077e-08	DOWN	Gm43860
ENSMUSG00000031388	371.383	-0.650304	0.116002	1.08069e-08	8.47696e-08	DOWN	Naa10
ENSMUSG00000035184	231.142	1.38031	0.255637	1.0879e-08	8.53038e-08	UP	Fam124a
ENSMUSG00000036632	580.216	-0.37518	0.0660594	1.09561e-08	8.58454e-08	DOWN	Alg5
ENSMUSG00000042476	4538.3	0.819563	0.147889	1.13405e-08	8.88238e-08	UP	Abcb4
ENSMUSG00000013593	4825.38	-0.378792	0.0667992	1.14045e-08	8.92926e-08	DOWN	Ndufs2
ENSMUSG00000033831	60741.3	-0.572787	0.101993	1.17627e-08	9.19951e-08	DOWN	Fgb
ENSMUSG00000049086	67.6478	1.36273	0.253077	1.19616e-08	9.34822e-08	UP	Bmyc
ENSMUSG00000078713	579.993	-0.398154	0.0703649	1.19969e-08	9.37232e-08	DOWN	Tomm5
ENSMUSG00000026832	39.2232	1.7435	0.327582	1.20279e-08	9.3931e-08	UP	Cytip
ENSMUSG00000033983	83.7205	-0.783088	0.141195	1.20504e-08	9.40717e-08	DOWN	Coil
[truncated: 38,476 more rows]

## Sheet: 2_dTAG-Kansl3 Hepa1-6_DE genes
	baseMean	log2FoldChange	lfcSE	pvalue	padj	gene_names
ENSMUSG00000056832.14	56.5952	-3.37784	0.866155	3.47e-06	4.23e-05	Ttc26
ENSMUSG00000042616.8	31.6743	-3.33928	0.50335	3.08e-12	1.51e-10	Oscp1
ENSMUSG00000109946.1	27.0811	-3.17331	0.536048	2.58e-10	8.47e-09	Brd3os
ENSMUSG00000001166.17	16.2041	-2.98846	0.67023	6.85e-07	1.02e-05	Oas1c
ENSMUSG00000002908.17	9.2257	-2.78239	0.921679	0.00017124	0.00121742	Kcnn1
ENSMUSG00000027378.16	95.5388	-2.73469	0.268383	1.76e-25	8.69e-23	Nphp1
ENSMUSG00000033276.18	81.1609	-2.70425	0.290859	8.58e-22	2.35e-19	Stk36
ENSMUSG00000007987.12	177.06	-2.51816	0.192828	3.92e-40	1.26e-36	Ift22
ENSMUSG00000040591.18	31.8391	-2.5065	0.454213	2.01e-09	5.43e-08	1110051M20Rik
ENSMUSG00000031951.8	29.0566	-2.37559	0.451381	9.04e-09	2.12e-07	Tmem231
ENSMUSG00000027165.16	111.998	-2.37255	0.269491	6.8e-20	1.34e-17	B230118H07Rik
ENSMUSG00000074457.10	50.5155	-2.37016	0.33638	1.16e-13	7.38e-12	S100a16
ENSMUSG00000087547.1	16.5714	-2.34409	0.670877	2.42e-05	0.00022621	Platr27
ENSMUSG00000006784.14	12.924	-2.34366	0.704414	4.93e-05	0.00041858	Ttc25
ENSMUSG00000045064.4	12.3127	-2.23772	0.728942	0.00011242	0.00084901	Zc2hc1c
ENSMUSG00000041343.19	35.7053	-2.2131	0.399931	1.86e-09	5.05e-08	Ankrd42
ENSMUSG00000021368.15	107.655	-2.16031	0.236422	3.7e-21	9.5e-19	Tbc1d7
ENSMUSG00000074194.4	16.9212	-2.14016	0.640421	4.02e-05	0.00034815	Zfp791
ENSMUSG00000027412.12	11.9995	-2.09899	0.789882	0.00034178	0.00218349	Lpin3
ENSMUSG00000054939.6	24.8675	-2.07332	0.48157	9.51e-07	1.35e-05	Zfp174
ENSMUSG00000031787.8	192.125	-2.05158	0.175276	6.74e-33	1.24e-29	Katnb1
ENSMUSG00000039824.4	96.9211	-2.05134	0.245852	4.65e-18	6.5e-16	Myl6b
ENSMUSG00000045031.18	25.8057	-2.03971	0.481104	1.18e-06	1.64e-05	Cetn4
ENSMUSG00000056598.16	11.2464	-2.0155	0.783244	0.00045112	0.00275473	Drc3
ENSMUSG00000027010.16	149.541	-1.94575	0.198742	6.87e-24	2.21e-21	Slc25a12
ENSMUSG00000037594.11	29.4464	-1.94307	0.440965	5.68e-07	8.69e-06	Clba1
ENSMUSG00000035142.18	91.5046	-1.94233	0.257396	2.32e-15	1.98e-13	Nubpl
ENSMUSG00000074576.4	26.4966	-1.93373	0.480756	3.17e-06	3.9e-05	Mocs3
ENSMUSG00000029168.14	17.3615	-1.89849	0.59229	6.49e-05	0.00052966	Dpysl5
ENSMUSG00000021209.12	25.2876	-1.89308	0.468375	2.87e-06	3.6e-05	Ppp4r4
ENSMUSG00000052776.10	27.6441	-1.8925	0.442094	1.03e-06	1.46e-05	Oas1a
ENSMUSG00000034245.10	153.777	-1.88448	0.185264	1.58e-25	8.47e-23	Hdac11
ENSMUSG00000037337.11	114.049	-1.87804	0.231544	2.91e-17	3.43e-15	Map4k1
ENSMUSG00000068762.11	54.5774	-1.86696	0.309797	9.9e-11	3.54e-09	Gstm6
ENSMUSG00000039983.13	52.4973	-1.86052	0.320524	3.58e-10	1.16e-08	Ccdc32
ENSMUSG00000029049.14	12.0797	-1.85426	0.723349	0.00045597	0.00277643	Morn1
ENSMUSG00000037108.13	116.885	-1.85199	0.211115	1.07e-19	2.01e-17	Zcwpw1
ENSMUSG00000075273.4	13.5953	-1.84029	0.689749	0.00034112	0.00218035	Ttc30b
ENSMUSG00000016637.7	102.292	-1.8381	0.241166	1.43e-15	1.27e-13	Ift27
ENSMUSG00000044072.14	64.4858	-1.83241	0.293101	2.44e-11	9.97e-10	Eml6
ENSMUSG00000053985.10	24.0715	-1.81957	0.52727	2.67e-05	0.0002471	Zfp14
ENSMUSG00000003363.15	244.88	-1.80619	0.162376	4.99e-30	5.35e-27	Pld3
ENSMUSG00000062110.14	29.3596	-1.804	0.459996	4.41e-06	5.22e-05	Scfd2
ENSMUSG00000040345.10	22.1246	-1.80203	0.530156	3.31e-05	0.00029476	Arhgap9
ENSMUSG00000021007.14	97.6293	-1.7984	0.246933	1.8e-14	1.34e-12	Spata7
ENSMUSG00000026578.6	183.737	-1.78165	0.177357	6.29e-25	2.61e-22	Ccdc181
ENSMUSG00000092312.1	18.0209	-1.78123	0.600821	0.00013895	0.00102356	Zfp419
ENSMUSG00000085767.1	15.7098	-1.76363	0.625805	0.00021254	0.00145705	Gm13563
ENSMUSG00000015016.8	139.765	-1.75865	0.19744	3.05e-20	6.75e-18	Acsf3
ENSMUSG00000024866.9	95.9884	-1.7397	0.234251	6.21e-15	5.08e-13	Acy3
ENSMUSG00000001942.8	144.408	-1.72627	0.19675	1.13e-19	2.1e-17	Siae
ENSMUSG00000030101.15	394.924	-1.71843	0.126738	3.66e-43	1.57e-39	Sumf1
ENSMUSG00000067567.12	77.9799	-1.71192	0.262403	4.04e-12	1.93e-10	Hdac8
ENSMUSG00000003863.18	11.5941	-1.705	0.75485	0.00092422	0.00501687	Ppfia3
ENSMUSG00000018169.12	68.8396	-1.70371	0.28036	7.01e-11	2.56e-09	Mfng
ENSMUSG00000058331.15	32.3354	-1.69867	0.429958	3.97e-06	4.75e-05	Zfp85
ENSMUSG00000028549.17	50.6484	-1.69568	0.319372	6.47e-09	1.59e-07	Itgb3bp
ENSMUSG00000035919.16	60.5353	-1.67381	0.288763	3.89e-10	1.24e-08	Bbs9
ENSMUSG00000034570.12	10.7653	-1.67289	0.871966	0.00188325	0.00920079	Inpp5j
ENSMUSG00000057229.11	186.536	-1.64121	0.166725	4.36e-24	1.45e-21	coq4
ENSMUSG00000032606.7	119.527	-1.61705	0.220249	1.3e-14	9.91e-13	Nicn1
ENSMUSG00000001039.12	245.26	-1.61164	0.166774	2.55e-23	8e-21	B9d1
ENSMUSG00000037847.13	52.5295	-1.59806	0.320924	3.41e-08	7.15e-07	Nmrk1
ENSMUSG00000003354.6	18.9662	-1.59745	0.607771	0.00036158	0.00229181	Ccdc65
ENSMUSG00000020785.17	38.8731	-1.59722	0.370142	8.6e-07	1.25e-05	Camkk1
ENSMUSG00000097908.7	36.8956	-1.59001	0.390977	2.48e-06	3.16e-05	4933404O12Rik
ENSMUSG00000086158.2	53.4611	-1.58994	0.329	6.98e-08	1.36e-06	Ccpg1os
ENSMUSG00000038122.9	105.466	-1.58302	0.223349	8.71e-14	5.71e-12	Tbc1d32
ENSMUSG00000022176.11	9.77872	-1.57698	0.897353	0.00249269	0.011509	Rem2
ENSMUSG00000041035.8	167.031	-1.56513	0.179741	1.81e-19	3.18e-17	Gm17018
ENSMUSG00000036860.14	187.949	-1.56257	0.1788	1.27e-19	2.34e-17	Mrpl55
ENSMUSG00000073889.10	151.95	-1.55615	0.193115	4.24e-17	4.78e-15	Il11ra1
ENSMUSG00000026208.9	213.353	-1.55528	0.162733	6.77e-23	2.07e-20	Des
ENSMUSG00000001524.14	172.286	-1.5546	0.184748	2.39e-18	3.41e-16	Gtf2h4
ENSMUSG00000042523.12	153.909	-1.55305	0.189174	1.46e-17	1.86e-15	Dnal1
ENSMUSG00000019039.14	124.504	-1.54924	0.201214	8.27e-16	7.6e-14	Dalrd3
ENSMUSG00000045100.11	43.2998	-1.5487	0.360412	9.01e-07	1.29e-05	Slc25a26
ENSMUSG00000056043.5	32.637	-1.54825	0.397359	5.07e-06	5.87e-05	Rgs9bp
ENSMUSG00000048240.14	36.9506	-1.54105	0.383485	2.97e-06	3.7e-05	Gng7
ENSMUSG00000021203.15	22.2744	-1.52016	0.526519	0.00017582	0.00124511	Otub2
ENSMUSG00000030613.13	128.286	-1.50409	0.209257	3.81e-14	2.69e-12	Ccdc90b
ENSMUSG00000090626.9	47.4683	-1.4965	0.332139	3.73e-07	6.05e-06	Tex9
ENSMUSG00000078716.10	125.907	-1.49126	0.214848	2.39e-13	1.43e-11	Tmem8b
ENSMUSG00000047921.16	210.144	-1.48776	0.158051	2.88e-22	8.21e-20	Trappc9
ENSMUSG00000028453.10	77.298	-1.48528	0.250364	1.79e-10	6.01e-09	Fancg
ENSMUSG00000020752.11	249.874	-1.48437	0.149786	2.53e-24	9.03e-22	Recql5
ENSMUSG00000043760.16	60.6359	-1.47697	0.290844	2.12e-08	4.63e-07	Pkhd1
ENSMUSG00000105692.1	51.5093	-1.45871	0.324567	3.87e-07	6.25e-06	Gm43737
ENSMUSG00000047656.8	70.4394	-1.45345	0.279864	1.16e-08	2.65e-07	Trpt1
ENSMUSG00000026504.17	177.26	-1.44582	0.177231	2.21e-17	2.69e-15	Sdccag8
ENSMUSG00000079190.3	57.0206	-1.44527	0.298162	6.96e-08	1.36e-06	AC133103.1
ENSMUSG00000022853.7	17.3469	-1.44099	0.669328	0.00115139	0.00607304	Ehhadh
ENSMUSG00000030739.18	128.945	-1.42949	0.222095	7.32e-12	3.37e-10	Myh14
ENSMUSG00000004952.13	27.1505	-1.42729	0.460836	9.34e-05	0.0007217	Rasa4
ENSMUSG00000023066.9	125.547	-1.42459	0.207324	3.97e-13	2.3e-11	Rttn
ENSMUSG00000038523.10	61.9671	-1.42323	0.324918	5.93e-07	9.02e-06	1700003F12Rik
ENSMUSG00000026851.9	365.561	-1.41912	0.129021	2.29e-29	1.96e-26	BC005624
ENSMUSG00000057054.11	25.6179	-1.40571	0.501213	0.00021875	0.00149343	Inca1
ENSMUSG00000041420.18	32.5697	-1.40484	0.397328	2.07e-05	0.00019746	Meis3
ENSMUSG00000037493.6	37.415	-1.40032	0.401032	2.35e-05	0.00022086	Cib2
ENSMUSG00000061894.15	66.0718	-1.39299	0.308145	3.23e-07	5.3e-06	Zscan20
ENSMUSG00000028341.9	12.3001	-1.38974	0.762546	0.00229216	0.0107688	Nr4a3
ENSMUSG00000024769.7	53.8443	-1.37936	0.310736	5.16e-07	8.01e-06	Cdc42bpg
ENSMUSG00000027222.14	119.988	-1.37609	0.214745	8.74e-12	3.96e-10	Pex16
ENSMUSG00000049411.14	43.8903	-1.37322	0.353245	5.51e-06	6.29e-05	Tmem241
ENSMUSG00000057181.15	300.676	-1.3709	0.134504	1.35e-25	7.55e-23	5730455P16Rik
ENSMUSG00000005674.9	369.278	-1.36778	0.13541	3.37e-25	1.45e-22	Tomm40l
ENSMUSG00000040040.16	86.5055	-1.36158	0.243335	1.29e-09	3.56e-08	Ift88
ENSMUSG00000060675.13	20.1538	-1.35883	0.598343	0.00088523	0.00485029	Plaat3
ENSMUSG00000026798.10	70.8152	-1.35777	0.269669	2.75e-08	5.88e-07	Coq4
ENSMUSG00000071266.13	87.2219	-1.35645	0.280549	7.76e-08	1.5e-06	Zfp946
ENSMUSG00000028690.4	100.261	-1.35625	0.220473	4.75e-11	1.84e-09	Mmachc
ENSMUSG00000037890.13	195.187	-1.35003	0.162806	7.16e-18	9.58e-16	Wdr19
ENSMUSG00000097487.7	13.9281	-1.32621	0.694824	0.00196655	0.00952031	Ptges3l
ENSMUSG00000028251.5	117.788	-1.32107	0.202912	4.76e-12	2.27e-10	Tstd3
ENSMUSG00000030611.10	129.405	-1.31879	0.204989	7.42e-12	3.4e-10	Mrps11
ENSMUSG00000066632.3	22.34	-1.31468	0.526155	0.00054269	0.00321018	Pgk1-rs7
ENSMUSG00000033427.14	46.62	-1.31358	0.329661	3.62e-06	4.38e-05	Upb1
ENSMUSG00000036073.17	129.963	-1.31216	0.22154	1.9e-10	6.38e-09	Galt
ENSMUSG00000039715.8	165.347	-1.31083	0.183055	4.85e-14	3.34e-12	Wdr34
ENSMUSG00000078201.5	53.4707	-1.30863	0.315546	1.86e-06	2.44e-05	Tmem203
ENSMUSG00000064215.13	366.754	-1.30741	0.140367	7.19e-22	2.01e-19	Ifi27
ENSMUSG00000026575.15	213.232	-1.30454	0.158145	9.69e-18	1.25e-15	Nme7
ENSMUSG00000029125.14	135.404	-1.30402	0.213828	6.28e-11	2.35e-09	Stx18
ENSMUSG00000027428.9	308.407	-1.30287	0.146028	3.02e-20	6.75e-18	Rbbp9
ENSMUSG00000019158.9	171.682	-1.28495	0.202269	1.25e-11	5.51e-10	Tmem160
ENSMUSG00000033282.14	126.066	-1.28492	0.203733	1.73e-11	7.35e-10	Rpgrip1l
ENSMUSG00000079434.8	11.5883	-1.2848	0.85048	0.00366624	0.0158994	Neu2
ENSMUSG00000022574.7	14.7367	-1.27913	0.68569	0.00221331	0.0104794	Naprt
ENSMUSG00000029060.17	158.009	-1.27162	0.177077	4.48e-14	3.11e-12	Mib2
ENSMUSG00000039047.17	270.874	-1.26635	0.14213	3.18e-20	6.92e-18	Pigk
ENSMUSG00000022686.14	26.6128	-1.26547	0.450538	0.00023285	0.00157446	B3gnt5
ENSMUSG00000035601.9	118.561	-1.25933	0.226298	1.58e-09	4.35e-08	Trmt10b
ENSMUSG00000025245.14	98.8623	-1.25657	0.227933	2.2e-09	5.91e-08	Lztfl1
ENSMUSG00000020832.14	339.669	-1.25116	0.125657	1.58e-24	5.97e-22	Eral1
ENSMUSG00000055991.15	146.21	-1.24908	0.203516	5.12e-11	1.98e-09	Zkscan5
ENSMUSG00000072915.3	80.3094	-1.24719	0.280572	5.17e-07	8.02e-06	Gm12258
ENSMUSG00000031851.14	226.424	-1.23896	0.161677	1.13e-15	1.02e-13	Ntpcr
ENSMUSG00000024901.14	50.7983	-1.23743	0.320241	6.4e-06	7.16e-05	Peli3
ENSMUSG00000032299.10	210.477	-1.23718	0.177709	1.99e-13	1.21e-11	Commd4
ENSMUSG00000021044.15	99.4291	-1.23549	0.223493	1.96e-09	5.31e-08	Adck1
ENSMUSG00000059013.12	29.1494	-1.23538	0.424368	0.0001748	0.0012386	Sh2d3c
ENSMUSG00000026200.13	44.686	-1.23515	0.357763	2.84e-05	0.00025952	Glb1l
ENSMUSG00000020576.10	228.395	-1.23434	0.151666	2.75e-17	3.27e-15	Nbas
ENSMUSG00000064068.14	281.026	-1.23395	0.153478	5.52e-17	6.06e-15	Mtx1
ENSMUSG00000014704.10	11.8995	-1.23358	0.838366	0.00399292	0.0170119	Hoxa2
ENSMUSG00000045917.17	70.3053	-1.23294	0.265092	2.03e-07	3.51e-06	Tmem268
ENSMUSG00000005043.13	322.221	-1.23263	0.143004	4.07e-19	6.54e-17	Sgsh
ENSMUSG00000015747.5	231.659	-1.23224	0.149198	9.24e-18	1.2e-15	Vps45
ENSMUSG00000001983.7	81.8446	-1.23053	0.258759	1.17e-07	2.16e-06	Taco1
ENSMUSG00000070283.4	66.4783	-1.23033	0.278548	5.7e-07	8.71e-06	Ndufaf3
ENSMUSG00000035944.17	218.346	-1.22875	0.153416	7.39e-17	7.98e-15	Ttc38
ENSMUSG00000090150.10	102.52	-1.22346	0.231266	7.66e-09	1.85e-07	Acad11
ENSMUSG00000046753.10	112.926	-1.22173	0.227839	5.4e-09	1.35e-07	Ccdc66
ENSMUSG00000037126.16	77.5587	-1.22104	0.256125	1.14e-07	2.12e-06	Psd
ENSMUSG00000038240.13	71.1031	-1.21921	0.259635	1.63e-07	2.87e-06	Pdss2
ENSMUSG00000055305.15	42.946	-1.21838	0.3787	6.36e-05	0.00051975	Zfp93
ENSMUSG00000038593.18	177.43	-1.21743	0.181169	1.14e-12	5.93e-11	Tctn1
ENSMUSG00000054469.14	191.229	-1.21457	0.16387	8.48e-15	6.64e-13	Lclat1
ENSMUSG00000027890.17	112.785	-1.21113	0.206098	2.68e-10	8.79e-09	Gstm4
ENSMUSG00000027931.12	59.2847	-1.20655	0.302627	3.65e-06	4.41e-05	Npr1
ENSMUSG00000022722.18	98.749	-1.20394	0.219989	2.8e-09	7.35e-08	Arl6
ENSMUSG00000023143.10	135.092	-1.19999	0.204123	2.45e-10	8.09e-09	Nagpa
ENSMUSG00000037579.7	42.7772	-1.19847	0.343422	2.65e-05	0.00024511	Kcnh3
ENSMUSG00000031788.14	277.399	-1.19571	0.15221	2.48e-16	2.43e-14	Kifc3
ENSMUSG00000075702.9	298.961	-1.19417	0.143738	6e-18	8.2e-16	Selenom
ENSMUSG00000051147.10	52.8707	-1.19284	0.319142	1.03e-05	0.00010807	Nat2
ENSMUSG00000022337.7	670.911	-1.19245	0.109902	1.29e-28	1.03e-25	Emc2
ENSMUSG00000062590.13	155.195	-1.192	0.17572	7.69e-13	4.26e-11	Armc9
ENSMUSG00000020319.9	23.8241	-1.1904	0.549601	0.0011811	0.0061992	Wdpcp
ENSMUSG00000026307.12	157.417	-1.18536	0.185425	1.01e-11	4.54e-10	Scly
ENSMUSG00000020462.14	225.002	-1.18434	0.175491	9.23e-13	5e-11	Cfap36
ENSMUSG00000025422.9	46.0609	-1.18244	0.34832	3.6e-05	0.0003168	Agap2
ENSMUSG00000061533.16	123.183	-1.18151	0.205313	5.57e-10	1.71e-08	Cep128
ENSMUSG00000026632.17	52.2216	-1.17616	0.321662	1.43e-05	0.00014413	Tatdn3
ENSMUSG00000011832.15	285.407	-1.17546	0.137879	1.01e-18	1.51e-16	Evi5l
ENSMUSG00000024902.4	390.016	-1.17166	0.137421	1.01e-18	1.51e-16	Mrpl11
ENSMUSG00000027649.15	703.326	-1.16871	0.105719	1.41e-29	1.29e-26	Ctnnbl1
ENSMUSG00000039763.10	42.4924	-1.16379	0.355318	5.65e-05	0.00046989	Dnajc28
ENSMUSG00000032584.12	22.1891	-1.15787	0.544685	0.00137772	0.00707517	Mst1r
ENSMUSG00000052085.6	291.716	-1.15757	0.132646	1.76e-19	3.14e-17	Dock8
ENSMUSG00000032607.12	19.8787	-1.15656	0.578316	0.00177674	0.0087646	Amt
ENSMUSG00000038622.8	388.901	-1.15622	0.13369	3.38e-19	5.57e-17	Med30
ENSMUSG00000028243.5	150.858	-1.15593	0.182119	1.46e-11	6.31e-10	Ubxn2b
ENSMUSG00000069184.4	57.0536	-1.15564	0.300503	7.04e-06	7.76e-05	Zfp72
ENSMUSG00000032298.13	55.3286	-1.14308	0.300988	8.33e-06	8.96e-05	Neil1
ENSMUSG00000022701.18	167.992	-1.14162	0.175775	5.71e-12	2.7e-10	Ccdc191
ENSMUSG00000005983.15	23.7354	-1.1335	0.490416	0.00090112	0.00492057	1700037C18Rik
ENSMUSG00000026172.12	200.62	-1.13245	0.158718	6.66e-14	4.46e-12	Bcs1l
ENSMUSG00000023938.8	185.486	-1.12951	0.164721	4.83e-13	2.76e-11	Aars2
ENSMUSG00000041396.13	47.4245	-1.12854	0.368746	0.00010843	0.00082129	Mettl18
ENSMUSG00000048965.9	37.042	-1.12587	0.381826	0.00016157	0.00115828	Mrgpre
ENSMUSG00000026032.8	578.406	-1.12503	0.114188	4.4e-24	1.45e-21	Ndufb3
ENSMUSG00000036214.14	77.3208	-1.11934	0.287108	5.24e-06	6.04e-05	Znrd1as
ENSMUSG00000037085.8	99.0126	-1.11905	0.243255	2.5e-07	4.25e-06	Trmt12
ENSMUSG00000020087.5	170.444	-1.1148	0.178203	2.58e-11	1.05e-09	Tysnd1
ENSMUSG00000023572.16	297.343	-1.11123	0.135964	2.14e-17	2.64e-15	Ccndbp1
ENSMUSG00000030584.14	159.769	-1.11106	0.178713	3.42e-11	1.36e-09	Dpf1
ENSMUSG00000062040.14	22.837	-1.1104	0.605614	0.00242727	0.0112676	Zfp27
ENSMUSG00000005089.15	199.603	-1.10869	0.184922	1.42e-10	4.84e-09	Slc1a2
ENSMUSG00000057346.12	111.548	-1.10595	0.208412	7.22e-09	1.75e-07	Apol9a
ENSMUSG00000002332.16	142.523	-1.10591	0.195541	9.95e-10	2.84e-08	Dhrs1
ENSMUSG00000034159.12	19.8752	-1.10576	0.615092	0.0025784	0.0118486	Mab21l4
ENSMUSG00000086848.3	29.8544	-1.10282	0.439672	0.00057436	0.00336655	Lce6a
ENSMUSG00000061118.8	104.765	-1.10201	0.230625	1.16e-07	2.13e-06	Dnajc30
ENSMUSG00000066647.6	49.186	-1.09972	0.321366	3.58e-05	0.00031624	Gm5113
ENSMUSG00000029263.15	161.679	-1.09839	0.174921	2.41e-11	9.85e-10	Pigg
ENSMUSG00000033096.7	298.184	-1.09693	0.129719	1.96e-18	2.84e-16	Apmap
ENSMUSG00000056698.11	116.593	-1.09673	0.244957	4.4e-07	7e-06	Elmod3
ENSMUSG00000006021.5	223.311	-1.09606	0.165748	2.51e-12	1.24e-10	Kptn
ENSMUSG00000057375.13	212.901	-1.09214	0.154697	1.14e-13	7.27e-12	Yipf1
ENSMUSG00000004032.10	217.912	-1.09087	0.151099	3.57e-14	2.54e-12	Gstm5
ENSMUSG00000034951.10	242.56	-1.07972	0.152219	8.96e-14	5.85e-12	Cog7
ENSMUSG00000035521.13	215.6	-1.07812	0.155968	3.26e-13	1.91e-11	Gnptg
ENSMUSG00000028841.14	12.4413	-1.0781	0.852729	0.00547595	0.0219551	Cnksr1
ENSMUSG00000021993.10	128.561	-1.07805	0.196204	2.64e-09	6.93e-08	Mipep
ENSMUSG00000046603.16	55.584	-1.07409	0.300298	2.07e-05	0.00019746	Tcaim
ENSMUSG00000053134.13	131.594	-1.07139	0.19886	4.72e-09	1.19e-07	Supt7l
ENSMUSG00000025494.8	29.1629	-1.06546	0.44948	0.00081706	0.00452695	Sigirr
ENSMUSG00000047379.6	341.817	-1.06402	0.136942	5.54e-16	5.23e-14	B4gat1
ENSMUSG00000006058.10	390.328	-1.06402	0.129672	1.6e-17	2.01e-15	Snf8
ENSMUSG00000030347.6	153.927	-1.06339	0.176472	1.19e-10	4.14e-09	D6Wsu163e
ENSMUSG00000022008.4	196.451	-1.06236	0.160465	2.4e-12	1.19e-10	Gpalpp1
ENSMUSG00000031174.17	36.3052	-1.06202	0.392139	0.0003354	0.00214915	Rpgr
ENSMUSG00000028229.11	67.4	-1.05827	0.267844	4.87e-06	5.66e-05	Rmdn1
ENSMUSG00000079418.3	162.354	-1.05823	0.172101	5.49e-11	2.1e-09	Atg4a
ENSMUSG00000026087.11	1059.89	-1.057	0.106368	1.94e-24	7.11e-22	Mrpl30
ENSMUSG00000005378.17	282.157	-1.0546	0.150658	1.68e-13	1.04e-11	Bud23
ENSMUSG00000032602.6	183.973	-1.05385	0.166665	1.75e-11	7.42e-10	Slc25a20
ENSMUSG00000026814.16	57.2575	-1.05182	0.307255	3.53e-05	0.00031291	Eng
ENSMUSG00000021704.8	167.966	-1.04899	0.184076	8.58e-10	2.51e-08	Mtx3
ENSMUSG00000009640.11	226.733	-1.04722	0.166524	2.13e-11	8.84e-10	Dmap1
ENSMUSG00000034616.16	432.862	-1.04475	0.11851	8.39e-20	1.61e-17	Ssh3
ENSMUSG00000022383.13	20.362	-1.04463	0.579115	0.00269536	0.0122815	Ppara
ENSMUSG00000008822.15	67.0569	-1.04404	0.273209	7.98e-06	8.63e-05	Acyp1
ENSMUSG00000017858.12	793.646	-1.04344	0.0915297	2.95e-31	3.45e-28	Ift52
ENSMUSG00000021715.12	323.3	-1.04083	0.136754	1.82e-15	1.6e-13	Cwc27
ENSMUSG00000001134.9	99.7053	-1.04039	0.262253	4.43e-06	5.24e-05	Uxt
ENSMUSG00000025008.15	166.454	-1.03994	0.193297	5.1e-09	1.28e-07	Tctn3
ENSMUSG00000060288.13	242.206	-1.03939	0.194787	6.21e-09	1.53e-07	Ppih
ENSMUSG00000028657.14	604.491	-1.03653	0.101813	1.69e-25	8.69e-23	Ppt1
ENSMUSG00000020056.16	384.205	-1.0361	0.119127	2.48e-19	4.19e-17	Washc3
ENSMUSG00000029119.9	266.308	-1.03446	0.14083	1.46e-14	1.1e-12	Man2b2
ENSMUSG00000021013.16	86.2863	-1.03115	0.266313	6.45e-06	7.19e-05	Ttc8
ENSMUSG00000033739.8	80.4662	-1.03076	0.253203	2.96e-06	3.7e-05	Fkbpl
ENSMUSG00000041650.15	39.1975	-1.03066	0.413801	0.0005912	0.00344637	Pcca
ENSMUSG00000032579.14	55.5794	-1.03029	0.310046	5.17e-05	0.00043587	Hemk1
ENSMUSG00000031723.8	81.1542	-1.02896	0.261578	5.13e-06	5.93e-05	Txnl4b
ENSMUSG00000028031.6	68.2307	-1.02715	0.264737	6.58e-06	7.32e-05	Dkk2
ENSMUSG00000031385.14	48.8911	-1.02643	0.331149	0.00010793	0.00081848	Plxnb3
ENSMUSG00000047789.5	150.313	-1.02385	0.229382	5.45e-07	8.4e-06	Slc38a9
ENSMUSG00000016833.14	96.2467	-1.02356	0.227902	4.58e-07	7.23e-06	Mrps18c
ENSMUSG00000087179.8	71.9709	-1.02115	0.29985	3.87e-05	0.00033736	Gm14230
ENSMUSG00000022089.9	93.1105	-1.02057	0.233088	7.86e-07	1.15e-05	Bin3
ENSMUSG00000026088.15	158.475	-1.02036	0.187701	3.82e-09	9.73e-08	Mitd1
ENSMUSG00000031700.11	282.181	-1.01996	0.137965	1.01e-14	7.88e-13	Gpt2
ENSMUSG00000078942.10	192.324	-1.01793	0.164222	4.12e-11	1.61e-09	Naip6
ENSMUSG00000095930.1	31.6666	-1.01775	0.42144	0.00076359	0.00428986	Nim1k
ENSMUSG00000030652.11	193.801	-1.01741	0.178249	7.92e-10	2.34e-08	Coq7
ENSMUSG00000025218.6	223.385	-1.01688	0.168265	1.05e-10	3.71e-09	Poll
ENSMUSG00000045466.18	54.5592	-1.01183	0.301747	4.88e-05	0.00041403	Zfp956
ENSMUSG00000026585.13	516.719	-1.00941	0.112333	1.9e-20	4.44e-18	Kifap3
ENSMUSG00000045538.6	111.039	-1.00739	0.21633	2.19e-07	3.75e-06	Ddx28
ENSMUSG00000028085.12	123.09	-1.00678	0.21737	2.4e-07	4.1e-06	Gatb
ENSMUSG00000059439.15	356.915	-1.00574	0.130047	7.2e-16	6.71e-14	Bcas3
ENSMUSG00000063488.6	63.7307	-1.00157	0.310167	7.08e-05	0.00057184	Zkscan7
ENSMUSG00000068663.14	470.557	-0.999963	0.113155	7.55e-20	1.47e-17	Clec16a
ENSMUSG00000036622.15	303.77	-0.99874	0.131035	1.89e-15	1.63e-13	Atp13a2
ENSMUSG00000059540.15	31.3335	-0.995078	0.504533	0.00207866	0.00995868	Tcea2
ENSMUSG00000037916.13	1175.52	-0.995004	0.0811954	1.19e-35	2.54e-32	Ndufv1
ENSMUSG00000006906.10	345.878	-0.993658	0.12573	1.96e-16	1.98e-14	Stambp
ENSMUSG00000031820.9	858.967	-0.99115	0.107899	2.94e-21	7.72e-19	Babam1
ENSMUSG00000051864.10	429.337	-0.989739	0.111674	5.99e-20	1.22e-17	Tbc1d22a
ENSMUSG00000058586.12	319.557	-0.987915	0.14834	1.92e-12	9.66e-11	Serhl
ENSMUSG00000048175.13	391.449	-0.9842	0.124683	2.25e-16	2.23e-14	Asb8
ENSMUSG00000078970.5	195.959	-0.983408	0.16688	2.69e-10	8.79e-09	Wdr92
ENSMUSG00000043987.18	241.634	-0.980375	0.1534	1.21e-11	5.34e-10	Cep164
ENSMUSG00000027714.11	384.556	-0.978839	0.123906	2.13e-16	2.12e-14	Exosc9
ENSMUSG00000003809.14	219.102	-0.978326	0.16	7.01e-11	2.56e-09	Gcdh
ENSMUSG00000033938.5	443.372	-0.973041	0.119853	3.45e-17	3.93e-15	Ndufb7
ENSMUSG00000042810.14	478.124	-0.968058	0.114952	3.02e-18	4.26e-16	Krba1
ENSMUSG00000040560.9	386.598	-0.966278	0.123419	3.97e-16	3.81e-14	Wdr7
ENSMUSG00000048138.9	67.9285	-0.96411	0.271739	2.41e-05	0.00022587	Dmrt2
ENSMUSG00000028048.11	824.713	-0.962552	0.0925781	2.11e-26	1.36e-23	Gba
ENSMUSG00000038696.14	426.438	-0.961814	0.119114	4.95e-17	5.54e-15	Mapkap1
ENSMUSG00000022013.4	95.1372	-0.96172	0.232797	2.35e-06	3.01e-05	Dnajc15
ENSMUSG00000024078.6	308.421	-0.960462	0.133021	3.93e-14	2.76e-12	Ttc27
ENSMUSG00000020903.13	342.384	-0.957065	0.141976	1.14e-12	5.93e-11	Stx8
ENSMUSG00000003762.13	221.788	-0.956795	0.156163	6.54e-11	2.43e-09	Coq8b
ENSMUSG00000026240.12	219.639	-0.956337	0.166534	6.97e-10	2.09e-08	Cops7b
ENSMUSG00000026000.16	607.33	-0.956059	0.100821	1.89e-22	5.52e-20	Lancl1
ENSMUSG00000033594.11	97.6139	-0.955727	0.219242	9.02e-07	1.29e-05	Spata2l
ENSMUSG00000029097.11	71.6719	-0.955302	0.282064	4.5e-05	0.00038511	Trmt44
ENSMUSG00000045007.9	183.825	-0.955177	0.167952	9.67e-10	2.77e-08	Tubg2
ENSMUSG00000026791.14	249.372	-0.951432	0.150634	1.91e-11	8e-10	Slc2a8
ENSMUSG00000031730.18	143.655	-0.950181	0.202506	1.91e-07	3.32e-06	Dhodh
ENSMUSG00000001767.5	639.972	-0.946716	0.111199	1.35e-18	1.97e-16	Crnkl1
ENSMUSG00000031993.7	298.127	-0.943531	0.130875	4.25e-14	2.97e-12	Snx19
ENSMUSG00000042271.13	68.5553	-0.943529	0.283295	5.43e-05	0.00045589	Nxt2
ENSMUSG00000032182.15	127.46	-0.939655	0.205134	3.25e-07	5.32e-06	Yipf2
ENSMUSG00000029456.12	69.0265	-0.939612	0.273181	3.63e-05	0.0003193	Acad10
ENSMUSG00000075318.12	69.8786	-0.939121	0.268753	3.08e-05	0.00027757	Scn2a
ENSMUSG00000030630.16	85.0092	-0.938616	0.24586	8.83e-06	9.44e-05	Fah
ENSMUSG00000051705.13	72.6463	-0.938222	0.268189	3.01e-05	0.00027163	Senp8
ENSMUSG00000032243.8	15.927	-0.937855	0.826987	0.00637795	0.0248205	Itga11
ENSMUSG00000024319.17	331.954	-0.937536	0.133472	1.61e-13	1e-11	Vps52
ENSMUSG00000035759.4	46.1533	-0.936726	0.338727	0.00031769	0.00205735	Bbs10
ENSMUSG00000056666.13	291.163	-0.935169	0.141736	3.05e-12	1.5e-10	Retsat
ENSMUSG00000027502.11	1048.43	-0.934799	0.0904965	3.91e-26	2.4e-23	Rtf2
ENSMUSG00000030839.12	73.0947	-0.933898	0.271226	3.56e-05	0.00031436	Sergef
ENSMUSG00000019864.14	83.2041	-0.932776	0.24212	7.72e-06	8.4e-05	Rtn4ip1
ENSMUSG00000039509.8	1334.32	-0.93249	0.0816905	2.76e-31	3.45e-28	Nup133
ENSMUSG00000031840.12	58.9391	-0.93167	0.306146	0.0001406	0.00103217	Rab3a
ENSMUSG00000086454.7	548.22	-0.931616	0.104557	3.91e-20	8.27e-18	Platr14
ENSMUSG00000021420.13	141.808	-0.929409	0.188784	6.08e-08	1.2e-06	Fars2
ENSMUSG00000025825.12	160.34	-0.927137	0.203028	3.41e-07	5.58e-06	Iscu
ENSMUSG00000036435.13	320.05	-0.924924	0.12695	2.57e-14	1.86e-12	Exoc1
ENSMUSG00000025235.8	95.2291	-0.923213	0.232373	5e-06	5.81e-05	Bbs4
ENSMUSG00000028454.16	278.539	-0.921959	0.143271	9.35e-12	4.22e-10	Pigo
ENSMUSG00000001844.10	308.17	-0.920572	0.135939	9.38e-13	5.05e-11	Zdhhc4
ENSMUSG00000068246.6	165.143	-0.919436	0.180396	2.47e-08	5.3e-07	Apol9b
ENSMUSG00000039183.5	284.822	-0.918293	0.159572	6.32e-10	1.91e-08	Nubp2
ENSMUSG00000020728.17	127.439	-0.917634	0.206523	6.41e-07	9.63e-06	Cep112
ENSMUSG00000047875.6	28.9711	-0.917078	0.47002	0.0022744	0.0107089	Gpr157
ENSMUSG00000031360.14	80.7336	-0.915079	0.244235	1.21e-05	0.00012498	Ctps2
ENSMUSG00000038253.6	26.7928	-0.914467	0.567844	0.00383647	0.0164903	Hoxa5
ENSMUSG00000028017.7	22.4034	-0.911766	0.555821	0.00383455	0.0164903	Egf
ENSMUSG00000030281.16	322.312	-0.91064	0.13435	9.51e-13	5.09e-11	Il17rc
ENSMUSG00000038208.13	49.6286	-0.910449	0.32147	0.00027712	0.0018314	Pgap3
ENSMUSG00000031021.13	242.48	-0.909421	0.145532	3.26e-11	1.3e-09	Tmem9b
ENSMUSG00000006651.8	1008.69	-0.907174	0.0909792	1.58e-24	5.97e-22	Aplp1
ENSMUSG00000024983.10	472.597	-0.904343	0.105978	1.17e-18	1.72e-16	Vti1a
ENSMUSG00000085498.1	11.488	-0.903338	1.06814	0.00821302	0.0304237	Gm14023
ENSMUSG00000071661.6	27.6496	-0.900847	0.473195	0.00252509	0.0116377	Zbtb3
ENSMUSG00000031216.13	41.1439	-0.900826	0.359166	0.00067626	0.00385994	Stard8
ENSMUSG00000078868.3	45.2147	-0.899315	0.367241	0.0007976	0.00443826	Gm14412
ENSMUSG00000007837.11	34.7333	-0.899236	0.401249	0.00129642	0.00670051	Prrg2
ENSMUSG00000029557.7	83.5209	-0.897191	0.248795	2.06e-05	0.00019746	Mrm2
ENSMUSG00000027935.14	137.539	-0.896991	0.18905	1.61e-07	2.85e-06	Rab13
ENSMUSG00000028470.10	153.133	-0.896778	0.204632	8.2e-07	1.19e-05	Hint2
ENSMUSG00000032372.14	59.6143	-0.89558	0.28999	0.00012573	0.00093528	Plscr2
ENSMUSG00000038417.4	227.191	-0.892813	0.162485	2.91e-09	7.6e-08	Fig4
ENSMUSG00000063145.10	81.2643	-0.890876	0.242434	1.66e-05	0.00016342	Bbs5
ENSMUSG00000048280.18	176.756	-0.890731	0.197824	5.11e-07	7.96e-06	Zfp738
ENSMUSG00000023007.15	562.252	-0.890627	0.113357	3.13e-16	3.03e-14	Prpf40b
ENSMUSG00000027634.14	524.39	-0.889135	0.108756	2.44e-17	2.94e-15	Ndrg3
ENSMUSG00000000399.10	1082.02	-0.888075	0.0928473	9.05e-23	2.71e-20	Ndufa9
ENSMUSG00000022671.13	135.45	-0.887789	0.199324	6.16e-07	9.31e-06	Mzt2
ENSMUSG00000048481.15	167.45	-0.886577	0.190994	2.55e-07	4.33e-06	Mypop
ENSMUSG00000034800.15	50.2748	-0.885538	0.342449	0.00057062	0.00334616	Zfp661
ENSMUSG00000024830.16	209.642	-0.883811	0.16076	3.1e-09	8.03e-08	Rps6kb2
ENSMUSG00000003282.9	17.2415	-0.882818	0.722316	0.00657349	0.0254046	Plag1
ENSMUSG00000024854.3	306.059	-0.882466	0.1397	2.09e-11	8.7e-10	Pold4
ENSMUSG00000021998.16	45.8494	-0.880551	0.337131	0.00052406	0.00311573	Lcp1
ENSMUSG00000031861.15	205.177	-0.880376	0.174373	3.39e-08	7.14e-07	Lpar2
ENSMUSG00000028578.8	53.0139	-0.878931	0.319737	0.00035973	0.00228455	Caap1
ENSMUSG00000028648.13	319.891	-0.878032	0.148161	2.33e-10	7.75e-09	Ndufs5
ENSMUSG00000029559.15	364.506	-0.876801	0.123982	1.24e-13	7.82e-12	2210016L21Rik
ENSMUSG00000053226.6	30.6373	-0.875764	0.445978	0.0023502	0.0109778	Dand5
ENSMUSG00000039826.13	213.366	-0.872906	0.151108	6.24e-10	1.9e-08	Trub2
ENSMUSG00000033126.5	51.6142	-0.872267	0.328143	0.00046662	0.00283055	Ybey
ENSMUSG00000074269.10	272.9	-0.871546	0.145651	1.71e-10	5.76e-09	Rec114
ENSMUSG00000036955.16	437.262	-0.871211	0.119187	2.29e-14	1.67e-12	Kifbp
ENSMUSG00000027810.14	1301.68	-0.871169	0.07574	1.07e-31	1.71e-28	Eif2a
ENSMUSG00000028622.11	559.022	-0.870858	0.104974	9.02e-18	1.18e-15	Mrpl37
ENSMUSG00000086784.2	108.321	-0.870816	0.215309	3.88e-06	4.66e-05	Isoc2a
ENSMUSG00000052962.3	400.379	-0.870326	0.120707	4.6e-14	3.18e-12	Mrpl35
ENSMUSG00000060798.7	169.479	-0.86958	0.184542	1.84e-07	3.2e-06	Intu
ENSMUSG00000054034.10	584.15	-0.867442	0.109277	1.63e-16	1.69e-14	Tceal5
ENSMUSG00000028576.12	100.173	-0.866807	0.230407	1.16e-05	0.00012069	Ift74
ENSMUSG00000035933.5	313.639	-0.865402	0.138765	3.77e-11	1.49e-09	Cog5
ENSMUSG00000067369.12	269.654	-0.865245	0.135758	1.5e-11	6.45e-10	Trmt2b
ENSMUSG00000087260.5	575.785	-0.864031	0.112524	1.28e-15	1.15e-13	Lamtor5
ENSMUSG00000011148.14	105.846	-0.863869	0.219374	6.11e-06	6.87e-05	Adssl1
ENSMUSG00000035578.16	30.3356	-0.863316	0.464904	0.00289986	0.013056	Iqcg
ENSMUSG00000028861.13	510.667	-0.862711	0.112962	1.84e-15	1.6e-13	Mrps15
ENSMUSG00000029535.4	159.4	-0.861466	0.177355	9.13e-08	1.73e-06	Triap1
ENSMUSG00000029141.16	258.168	-0.861145	0.149438	6.96e-10	2.09e-08	Slc4a1ap
ENSMUSG00000024878.8	210.502	-0.858969	0.176579	9.27e-08	1.75e-06	Cbwd1
ENSMUSG00000045410.18	531.178	-0.85864	0.117128	1.93e-14	1.43e-12	Akr1e1
ENSMUSG00000064138.14	203.672	-0.857718	0.176942	1.02e-07	1.9e-06	Fam172a
ENSMUSG00000029816.10	213.933	-0.85759	0.159973	6.66e-09	1.62e-07	Gpnmb
ENSMUSG00000031387.14	11.1712	-0.857291	1.31897	0.00866231	0.0317042	Renbp
ENSMUSG00000029440.15	366.713	-0.85657	0.129517	3.21e-12	1.55e-10	Psmd9
ENSMUSG00000048439.15	58.6709	-0.856489	0.307752	0.00034724	0.0022129	Nupl2
ENSMUSG00000027371.10	18.1752	-0.855599	0.649455	0.00629566	0.0245598	Fahd2a
ENSMUSG00000024892.16	198.182	-0.855518	0.164007	1.44e-08	3.24e-07	Pcx
ENSMUSG00000026213.15	430.226	-0.855439	0.118734	5.02e-14	3.44e-12	Stk11ip
ENSMUSG00000039354.16	488.281	-0.85534	0.114308	6.43e-15	5.22e-13	Smarcal1
ENSMUSG00000022621.16	84.6328	-0.85503	0.240743	2.77e-05	0.0002546	Rabl2
ENSMUSG00000041654.15	234.821	-0.854361	0.161484	9.23e-09	2.16e-07	Slc39a11
ENSMUSG00000040714.14	466.213	-0.853769	0.11987	8.59e-14	5.66e-12	Klc3
ENSMUSG00000024800.7	213.016	-0.853741	0.159585	7.06e-09	1.72e-07	Rpp30
ENSMUSG00000002767.13	396.17	-0.852726	0.148708	8e-10	2.36e-08	Mrpl2
ENSMUSG00000027305.9	173.957	-0.852705	0.167828	3.02e-08	6.43e-07	Ndufaf1
ENSMUSG00000035845.17	106.52	-0.852565	0.22132	8.49e-06	9.1e-05	Alg12
ENSMUSG00000025165.12	56.5448	-0.852372	0.303884	0.00032129	0.00207742	Sectm1a
ENSMUSG00000020871.8	138.891	-0.852158	0.188426	4.68e-07	7.36e-06	Dlx4
ENSMUSG00000028378.6	612.391	-0.849924	0.107782	2.66e-16	2.59e-14	Ptgr1
ENSMUSG00000000881.12	120.886	-0.848486	0.217732	7.34e-06	8.02e-05	Dlg3
ENSMUSG00000037826.5	141.795	-0.847921	0.183547	3e-07	4.98e-06	Ppm1k
ENSMUSG00000038982.10	196.328	-0.847265	0.167383	3.27e-08	6.93e-07	Bloc1s5
ENSMUSG00000018411.17	42.9577	-0.847046	0.365996	0.00112436	0.00595	Mapt
ENSMUSG00000000340.10	164.904	-0.846614	0.19313	9e-07	1.29e-05	Dbt
ENSMUSG00000047473.14	122.441	-0.84583	0.214684	5.91e-06	6.68e-05	Zfp30
ENSMUSG00000029199.11	181.027	-0.844094	0.167599	3.78e-08	7.84e-07	Lias
ENSMUSG00000020873.15	282.407	-0.843502	0.140467	1.62e-10	5.48e-09	Slc35b1
ENSMUSG00000022788.16	60.557	-0.843105	0.298373	0.00030183	0.0019704	Fgd4
ENSMUSG00000059734.6	714.078	-0.841613	0.119262	1.39e-13	8.7e-12	Ndufs8
ENSMUSG00000005823.9	684.724	-0.840186	0.103186	3.23e-17	3.72e-15	Gpr108
ENSMUSG00000014232.14	99.7188	-0.84001	0.217289	8.31e-06	8.96e-05	Cluap1
ENSMUSG00000005699.16	40.1687	-0.835028	0.404209	0.00201818	0.00972694	Pard6a
ENSMUSG00000030207.15	185.551	-0.834803	0.16278	2.33e-08	5.04e-07	Fam234b
ENSMUSG00000058997.8	215.546	-0.833485	0.164841	3.41e-08	7.15e-07	Vwa8
ENSMUSG00000051238.6	30.2949	-0.832818	0.481144	0.00380585	0.0164052	Swsap1
ENSMUSG00000063808.14	284.389	-0.832302	0.136885	1.01e-10	3.59e-09	Gpatch1
ENSMUSG00000021918.10	186.339	-0.830299	0.164658	3.67e-08	7.63e-07	Nek4
ENSMUSG00000037049.9	461.377	-0.829161	0.116829	1.1e-13	7.1e-12	Smpd1
ENSMUSG00000074283.5	50.0013	-0.829081	0.336903	0.00083782	0.00462798	Zfp109
ENSMUSG00000036613.8	181.657	-0.827561	0.173292	1.46e-07	2.6e-06	Eipr1
ENSMUSG00000024963.11	158.546	-0.827136	0.180553	3.65e-07	5.94e-06	Dnajc4
ENSMUSG00000022889.7	462.78	-0.827004	0.12169	9.06e-13	4.94e-11	Mrpl39
ENSMUSG00000029392.12	155.102	-0.826328	0.17745	2.6e-07	4.39e-06	Rilpl1
ENSMUSG00000038383.16	628.718	-0.82569	0.0962508	8.67e-19	1.33e-16	Pigu
ENSMUSG00000022540.16	73.5075	-0.824131	0.290977	0.00029464	0.00193426	Rogdi
ENSMUSG00000046861.9	353.542	-0.823666	0.12663	6.72e-12	3.14e-10	Hectd3
ENSMUSG00000068134.13	376.843	-0.823461	0.13365	6.44e-11	2.4e-09	Zfp120
ENSMUSG00000003420.8	386.925	-0.822951	0.119705	5.5e-13	3.13e-11	Fcgrt
ENSMUSG00000030612.6	121.044	-0.821122	0.204183	4.47e-06	5.27e-05	Mrpl46
ENSMUSG00000040029.14	1052.96	-0.820694	0.0805298	2.04e-25	9.38e-23	Ipo8
ENSMUSG00000025176.14	76.5857	-0.820257	0.268387	0.00015258	0.00110495	Hoga1
ENSMUSG00000036086.16	182.98	-0.818097	0.168072	9.64e-08	1.82e-06	Zranb3
ENSMUSG00000012117.13	324.039	-0.817135	0.125473	6.49e-12	3.05e-10	Dhdds
ENSMUSG00000030323.13	182.885	-0.817048	0.17608	2.77e-07	4.64e-06	Ift122
ENSMUSG00000026648.18	76.8245	-0.816605	0.25597	0.00010303	0.00078592	Dclre1c
ENSMUSG00000025607.15	1222.78	-0.815401	0.075837	5.37e-28	4.06e-25	Copg2
ENSMUSG00000039523.16	376.293	-0.813592	0.118379	5.69e-13	3.2e-11	Cep104
ENSMUSG00000066838.7	74.4485	-0.812825	0.294855	0.00036963	0.00233473	Zfp772
ENSMUSG00000061207.11	161.757	-0.812635	0.177683	3.89e-07	6.26e-06	Stk19
ENSMUSG00000028910.12	213.943	-0.812604	0.153648	1.02e-08	2.37e-07	Mecr
ENSMUSG00000020284.16	173.519	-0.811803	0.166889	9.43e-08	1.78e-06	Cfap410
ENSMUSG00000021245.15	482.432	-0.811225	0.106309	2.11e-15	1.81e-13	Mlh3
ENSMUSG00000039230.14	814.201	-0.811173	0.0914917	6.67e-20	1.34e-17	Tbcd
ENSMUSG00000020340.16	158.308	-0.810519	0.181023	6.3e-07	9.5e-06	Cyfip2
ENSMUSG00000026308.8	202.347	-0.810291	0.159893	3.23e-08	6.86e-07	Klhl30
ENSMUSG00000024829.12	523.768	-0.809887	0.108446	7.18e-15	5.73e-13	Mrpl21
ENSMUSG00000019810.15	666.261	-0.807279	0.101256	1.45e-16	1.52e-14	Fuca2
ENSMUSG00000027167.11	167.592	-0.806672	0.172813	2.51e-07	4.26e-06	Elp4
ENSMUSG00000048647.9	14.0939	-0.805867	0.859862	0.00887271	0.0323087	Exd1
ENSMUSG00000041236.8	1169.02	-0.80559	0.0790014	1.92e-25	9.16e-23	Vps41
ENSMUSG00000069520.6	186.592	-0.805479	0.161891	5.46e-08	1.1e-06	Tmem19
ENSMUSG00000046947.12	140.09	-0.805026	0.18584	1.22e-06	1.68e-05	Adck2
ENSMUSG00000027618.17	641.261	-0.802936	0.0958177	4.87e-18	6.73e-16	Nfs1
ENSMUSG00000034022.8	785.666	-0.802598	0.093187	6.77e-19	1.05e-16	Cpsf1
ENSMUSG00000039206.13	96.9737	-0.801217	0.235869	5.08e-05	0.00042918	Daglb
ENSMUSG00000028447.11	599.63	-0.800631	0.10652	5.07e-15	4.21e-13	Dctn3
ENSMUSG00000017697.3	80.9852	-0.799946	0.252362	0.00010868	0.00082269	Ada
ENSMUSG00000004633.17	79.508	-0.799769	0.262142	0.00016207	0.00116122	Chn2
ENSMUSG00000032263.14	129.188	-0.799478	0.206913	8.75e-06	9.37e-05	Bckdhb
ENSMUSG00000067629.13	40.9625	-0.794624	0.382586	0.00208872	0.0100031	Syngap1
ENSMUSG00000045996.12	162.218	-0.794534	0.176949	5.84e-07	8.9e-06	Polr2k
ENSMUSG00000038312.10	740.001	-0.792099	0.0918536	5.94e-19	9.31e-17	Edem2
ENSMUSG00000071252.6	16.5489	-0.791907	0.733857	0.00832486	0.0307281	2210408I21Rik
ENSMUSG00000028469.15	664.044	-0.79162	0.0983712	7.72e-17	8.27e-15	Npr2
ENSMUSG00000018659.12	144.127	-0.791548	0.190322	2.62e-06	3.32e-05	Pnpo
ENSMUSG00000044881.7	46.3806	-0.791546	0.362773	0.00169974	0.00843894	Coa4
ENSMUSG00000103979.1	33.9783	-0.790558	0.406136	0.00273224	0.0124144	Gm20305
ENSMUSG00000019868.16	397.335	-0.789852	0.119248	3.31e-12	1.59e-10	Vta1
ENSMUSG00000095325.2	147.972	-0.789589	0.190458	2.82e-06	3.55e-05	Zfp870
ENSMUSG00000024350.5	365.287	-0.789324	0.127848	6.09e-11	2.28e-09	Dnajc18
ENSMUSG00000036941.2	95.1745	-0.789005	0.226073	3.78e-05	0.00033057	Elac1
ENSMUSG00000027285.13	417.5	-0.788755	0.115764	8.82e-13	4.85e-11	Haus2
ENSMUSG00000032571.14	349.772	-0.788495	0.127668	6.07e-11	2.28e-09	Pik3r4
ENSMUSG00000025495.15	352.676	-0.788299	0.123446	1.55e-11	6.65e-10	Ptdss2
ENSMUSG00000026458.13	27.8276	-0.788197	0.483325	0.00456878	0.0190533	Ppfia4
ENSMUSG00000002103.15	411.152	-0.787337	0.12796	6.85e-11	2.53e-09	Acp2
ENSMUSG00000050382.14	81.8786	-0.786401	0.255049	0.00014675	0.0010681	Kif7
ENSMUSG00000024875.4	483.889	-0.786137	0.115862	1.03e-12	5.42e-11	Yif1a
ENSMUSG00000036977.8	166.933	-0.785747	0.17078	3.67e-07	5.96e-06	Anapc10
ENSMUSG00000078546.8	118.232	-0.785188	0.251578	0.00013313	0.00098403	Zfp995
ENSMUSG00000042148.8	149.654	-0.784995	0.183734	1.59e-06	2.12e-05	Cox10
ENSMUSG00000032705.9	235.134	-0.784995	0.15371	2.85e-08	6.09e-07	Exd2
ENSMUSG00000020926.16	24.5638	-0.782905	0.519472	0.00559479	0.0223132	Adam11
ENSMUSG00000055538.7	157.666	-0.781251	0.17304	5.48e-07	8.42e-06	Zcchc24
ENSMUSG00000035392.17	227.303	-0.78072	0.151112	2.13e-08	4.64e-07	Dennd1a
ENSMUSG00000038515.10	107.7	-0.779988	0.213114	2.02e-05	0.00019341	Grtp1
ENSMUSG00000035868.9	41.3608	-0.779774	0.394377	0.00263701	0.0120627	Zfp983
ENSMUSG00000068732.5	516.33	-0.779141	0.104042	6.63e-15	5.33e-13	Tmem167b
ENSMUSG00000005899.14	341.109	-0.778925	0.133706	5.33e-10	1.65e-08	Smpd4
ENSMUSG00000026799.15	109.806	-0.778891	0.218439	2.87e-05	0.00026132	Med27
ENSMUSG00000050323.14	56.168	-0.778841	0.324874	0.00101818	0.00545546	Ndufaf6
ENSMUSG00000037344.14	255.885	-0.777968	0.147996	1.27e-08	2.88e-07	Slc12a9
ENSMUSG00000034274.11	518.327	-0.777691	0.105393	1.51e-14	1.13e-12	Thoc5
ENSMUSG00000038000.10	300.294	-0.777646	0.133514	5.22e-10	1.62e-08	Acd
ENSMUSG00000023277.13	176.031	-0.777245	0.172203	5.41e-07	8.37e-06	Twf2
ENSMUSG00000049690.15	276.177	-0.776676	0.141837	3.77e-09	9.63e-08	Nckap5
ENSMUSG00000042709.14	208.409	-0.776637	0.161604	1.34e-07	2.42e-06	Atpaf2
ENSMUSG00000015474.16	181.316	-0.776083	0.189931	3.55e-06	4.32e-05	Ppt2
ENSMUSG00000042642.13	157.136	-0.7753	0.217658	2.85e-05	0.00025984	Flad1
ENSMUSG00000046822.12	295.598	-0.773488	0.138316	2.01e-09	5.43e-08	Slc39a3
ENSMUSG00000042505.6	67.5122	-0.771439	0.269951	0.00030962	0.00201207	Sdhaf3
ENSMUSG00000039195.4	143.392	-0.770916	0.211297	2.08e-05	0.00019812	1110008P14Rik
ENSMUSG00000069939.8	32.9311	-0.768879	0.499033	0.00542712	0.0218137	Gm12070
ENSMUSG00000021418.15	50.8674	-0.768814	0.322491	0.00111564	0.0059087	Rpp40
ENSMUSG00000036686.16	179.818	-0.767718	0.195449	6.93e-06	7.66e-05	Cc2d1a
ENSMUSG00000059355.13	320.681	-0.766828	0.125982	1.05e-10	3.71e-09	Wdr83os
ENSMUSG00000032850.16	30.3832	-0.76564	0.483774	0.0050546	0.0206391	Rnft2
ENSMUSG00000071281.12	111.402	-0.764129	0.213683	2.78e-05	0.00025472	Zfp65
ENSMUSG00000040174.14	190.122	-0.761848	0.177079	1.43e-06	1.94e-05	Alkbh3
ENSMUSG00000053333.15	328.002	-0.760686	0.131928	7.22e-10	2.15e-08	Dis3l2
ENSMUSG00000038967.13	210.782	-0.759772	0.154587	7.9e-08	1.53e-06	Pdk2
ENSMUSG00000030123.15	137.36	-0.75934	0.197354	9.9e-06	0.00010452	Plxnd1
ENSMUSG00000033703.9	224.826	-0.759326	0.166484	4.44e-07	7.04e-06	Fcsk
ENSMUSG00000044730.17	130.176	-0.759265	0.19951	1.19e-05	0.00012254	9930104L06Rik
ENSMUSG00000051427.14	92.364	-0.759014	0.238991	0.00011671	0.00087831	Ccdc157
ENSMUSG00000001158.13	506.209	-0.758372	0.1082	2.28e-13	1.38e-11	Snrnp27
ENSMUSG00000023345.17	95.2881	-0.758059	0.248334	0.00017042	0.00121497	Poc1a
ENSMUSG00000047067.7	97.4092	-0.758021	0.24925	0.00017428	0.00123696	Dusp28
ENSMUSG00000020628.16	258.154	-0.754853	0.14694	2.44e-08	5.25e-07	Trappc12
ENSMUSG00000039018.15	113.873	-0.753553	0.207528	2.34e-05	0.00021963	Mtg1
ENSMUSG00000025413.13	405.509	-0.75334	0.121002	4.44e-11	1.73e-09	Ttc4
ENSMUSG00000036278.6	85.815	-0.753018	0.258169	0.00025351	0.00169785	Macrod1
ENSMUSG00000041921.16	253.569	-0.752583	0.144996	1.99e-08	4.37e-07	Metap1d
ENSMUSG00000052369.8	979.513	-0.752388	0.105097	7.55e-14	5.03e-12	Tmem106c
ENSMUSG00000026239.14	486.029	-0.75234	0.121355	5.25e-11	2.02e-09	Pde6d
ENSMUSG00000022748.8	124.737	-0.750395	0.202451	1.77e-05	0.00017316	Cmss1
ENSMUSG00000002963.17	148.508	-0.750006	0.193703	9.06e-06	9.64e-05	Pnkp
ENSMUSG00000018425.18	602.714	-0.749696	0.110139	1.01e-12	5.32e-11	Dhx40
ENSMUSG00000004788.11	512.694	-0.748433	0.134725	2.54e-09	6.7e-08	Eif2b2
ENSMUSG00000031901.12	141.387	-0.748234	0.187451	5.76e-06	6.54e-05	Dus2
ENSMUSG00000052477.15	486.589	-0.747153	0.109811	1e-12	5.32e-11	C130026I21Rik
ENSMUSG00000034910.5	53.118	-0.74569	0.353919	0.00215953	0.010281	Pygo1
ENSMUSG00000032872.16	303.285	-0.745164	0.135187	3.44e-09	8.85e-08	Cyb5r4
ENSMUSG00000015542.17	196.779	-0.74221	0.15927	2.83e-07	4.74e-06	Nat9
ENSMUSG00000039963.18	20.5032	-0.741859	0.613392	0.00826333	0.0305748	Ccdc40
ENSMUSG00000089832.8	213.415	-0.741774	0.149927	6.94e-08	1.36e-06	Shkbp1
ENSMUSG00000023830.14	604.582	-0.740937	0.103819	9.5e-14	6.16e-12	Igf2r
ENSMUSG00000037971.10	62.5687	-0.740418	0.290264	0.00074449	0.00420647	1110032A03Rik
ENSMUSG00000025144.17	183.29	-0.740004	0.183372	4.66e-06	5.45e-05	Cenpx
ENSMUSG00000042055.13	456.588	-0.738722	0.108847	1.15e-12	5.98e-11	Wdr11
ENSMUSG00000027166.14	125.967	-0.737997	0.204029	2.53e-05	0.00023625	Dnajc24
ENSMUSG00000001227.12	432.745	-0.737767	0.132825	2.62e-09	6.91e-08	Sema6b
ENSMUSG00000021671.9	193.263	-0.737664	0.169248	1.2e-06	1.66e-05	Poc5
ENSMUSG00000038775.14	138.401	-0.736295	0.198174	1.72e-05	0.00016908	Vill
ENSMUSG00000027291.15	1006.59	-0.734121	0.0810952	1.42e-20	3.37e-18	Vps39
ENSMUSG00000113346.2	308.402	-0.733403	0.138267	1.06e-08	2.44e-07	Eprn
ENSMUSG00000002679.14	173.709	-0.732953	0.16517	8.4e-07	1.22e-05	Med6
ENSMUSG00000004285.12	1157.97	-0.732008	0.0987944	1.23e-14	9.5e-13	Atp6v1f
ENSMUSG00000009076.10	177.304	-0.731896	0.196788	1.66e-05	0.00016333	Zmat5
ENSMUSG00000010936.11	556.126	-0.73156	0.102156	8.1e-14	5.36e-12	Vac14
ENSMUSG00000047115.15	41.6032	-0.729757	0.361919	0.00266742	0.01218	Fam221a
ENSMUSG00000115987.1	501.865	-0.729493	0.117517	5.21e-11	2.01e-09	Vps28
ENSMUSG00000020491.15	113.48	-0.729138	0.210369	4.55e-05	0.00038852	2810021J22Rik
ENSMUSG00000050947.9	201.381	-0.729118	0.161815	6.02e-07	9.12e-06	Amigo1
ENSMUSG00000039130.18	506.786	-0.728364	0.106939	9.57e-13	5.1e-11	Zc3hc1
ENSMUSG00000042111.9	376.324	-0.728218	0.120168	1.31e-10	4.5e-09	Ccdc115
ENSMUSG00000032109.15	48.7198	-0.728025	0.359187	0.00262456	0.0120357	Nlrx1
ENSMUSG00000025782.12	212.558	-0.727859	0.159185	4.56e-07	7.21e-06	Taf3
ENSMUSG00000027163.13	293.726	-0.72693	0.139491	1.76e-08	3.9e-07	Commd9
ENSMUSG00000002428.12	301.394	-0.726738	0.138561	1.56e-08	3.48e-07	Hltf
ENSMUSG00000032386.15	144.983	-0.726722	0.193179	1.51e-05	0.00015036	Trip4
ENSMUSG00000032478.14	107.956	-0.726172	0.221819	8.81e-05	0.0006857	Nme6
ENSMUSG00000026260.12	1857.03	-0.726051	0.079604	7.55e-21	1.83e-18	Ndufa10
ENSMUSG00000022546.5	89.7933	-0.725821	0.236009	0.00017116	0.00121742	Gpt
ENSMUSG00000019470.12	668.052	-0.725596	0.0980581	1.36e-14	1.03e-12	Xab2
ENSMUSG00000002109.14	132.096	-0.725214	0.189094	1.12e-05	0.00011651	Ddb2
ENSMUSG00000063801.7	492.627	-0.723712	0.108053	2.14e-12	1.06e-10	Ap3s2
ENSMUSG00000020921.6	251.434	-0.723156	0.147557	9.21e-08	1.74e-06	Tmem101
ENSMUSG00000034292.13	268.936	-0.721789	0.137415	1.47e-08	3.29e-07	Traf3ip1
ENSMUSG00000031347.12	169.07	-0.721658	0.171918	2.44e-06	3.12e-05	Cetn2
ENSMUSG00000031755.6	146.791	-0.721176	0.189944	1.32e-05	0.00013468	Bbs2
ENSMUSG00000017721.15	1124.5	-0.719829	0.0863167	7.47e-18	9.89e-16	Pigt
ENSMUSG00000027679.13	197.625	-0.719646	0.181959	6.76e-06	7.51e-05	Dnajc19
ENSMUSG00000024055.14	302.627	-0.718987	0.133109	6.3e-09	1.56e-07	Cyp4f13
ENSMUSG00000040282.13	197.117	-0.718852	0.178047	4.72e-06	5.51e-05	BC052040
ENSMUSG00000033540.18	82.3794	-0.717338	0.247658	0.00029644	0.00194197	Idua
ENSMUSG00000024228.12	122.224	-0.71711	0.210633	5.65e-05	0.00046989	Nudt12
ENSMUSG00000044788.10	463.907	-0.715634	0.108825	5.08e-12	2.41e-10	Fads6
ENSMUSG00000037257.8	248.569	-0.715406	0.146701	1e-07	1.88e-06	Aagab
ENSMUSG00000033983.13	168.813	-0.714089	0.167189	1.84e-06	2.42e-05	Coil
ENSMUSG00000001323.17	225.705	-0.713549	0.156041	4.68e-07	7.36e-06	Srr
ENSMUSG00000024944.5	468.012	-0.71322	0.108893	5.88e-12	2.77e-10	Arl2
ENSMUSG00000029592.11	367.781	-0.7132	0.12146	4.47e-10	1.41e-08	Usp30
ENSMUSG00000022765.10	361.698	-0.71084	0.122334	6.22e-10	1.9e-08	Snap29
ENSMUSG00000022428.8	97.6935	-0.710749	0.242166	0.00026331	0.00175002	Cby1
ENSMUSG00000042831.13	107.264	-0.709806	0.211391	6.77e-05	0.00054935	Alkbh6
ENSMUSG00000000876.11	304.331	-0.708785	0.142617	6.29e-08	1.24e-06	Pxmp4
ENSMUSG00000005142.10	718.905	-0.708732	0.0907302	6.06e-16	5.69e-14	Man2b1
ENSMUSG00000001143.13	317.794	-0.708706	0.129471	4.36e-09	1.1e-07	Lman2l
ENSMUSG00000060679.14	623.57	-0.7078	0.104607	1.32e-12	6.8e-11	Mrps9
ENSMUSG00000054715.11	107.027	-0.706379	0.238948	0.00024733	0.00166362	Zscan22
ENSMUSG00000005150.16	148.098	-0.706352	0.19239	2.17e-05	0.00020582	Wdr83
ENSMUSG00000038084.16	1268.64	-0.706136	0.0806336	2.18e-19	3.74e-17	Opa1
ENSMUSG00000021494.9	1565.68	-0.705536	0.0805898	2.15e-19	3.74e-17	Ddx41
ENSMUSG00000063564.13	98.932	-0.705271	0.229127	0.00017116	0.00121742	Col23a1
ENSMUSG00000063236.6	193.423	-0.705196	0.160787	1.12e-06	1.58e-05	1110038F14Rik
ENSMUSG00000060671.12	134.932	-0.70515	0.198285	3.31e-05	0.00029476	Atp8b2
ENSMUSG00000017210.14	639.064	-0.704897	0.106019	3.17e-12	1.54e-10	Med24
ENSMUSG00000031762.7	157.916	-0.704778	0.190882	1.97e-05	0.00018953	Mt2
ENSMUSG00000017747.13	471.56	-0.7045	0.109973	1.56e-11	6.68e-10	Ghdc
ENSMUSG00000001289.12	992.548	-0.704495	0.109594	1.47e-11	6.36e-10	Pfdn5
ENSMUSG00000004994.12	121.174	-0.704307	0.199574	3.69e-05	0.00032419	Ccdc130
ENSMUSG00000033458.17	68.5263	-0.703629	0.281615	0.00094638	0.00511768	Fan1
ENSMUSG00000030741.15	299.95	-0.703314	0.135485	2.12e-08	4.63e-07	Spns1
ENSMUSG00000037531.8	208.444	-0.702274	0.152171	3.83e-07	6.18e-06	Mrpl47
ENSMUSG00000000374.8	684.636	-0.701342	0.0958952	2.68e-14	1.92e-12	Trappc10
ENSMUSG00000000594.7	804.359	-0.701291	0.0932288	5.67e-15	4.68e-13	Gm2a
ENSMUSG00000041298.15	386.026	-0.701008	0.119272	4.31e-10	1.36e-08	Katnal1
ENSMUSG00000073791.11	57.0339	-0.700913	0.314064	0.00180678	0.00888121	Efcab7
ENSMUSG00000006567.11	107.973	-0.700573	0.210718	7.78e-05	0.00061894	Atp7b
ENSMUSG00000029613.15	721.089	-0.698405	0.0982461	1.24e-13	7.84e-12	Eif2ak1
ENSMUSG00000018999.14	403.273	-0.696248	0.117741	3.56e-10	1.15e-08	Slc35b4
ENSMUSG00000039936.18	79.441	-0.696183	0.260723	0.00060335	0.00350292	Pik3cd
ENSMUSG00000020843.15	234.429	-0.695923	0.184176	1.48e-05	0.00014796	Timm22
ENSMUSG00000041303.7	616.527	-0.692804	0.0999067	4.44e-13	2.56e-11	Gtf3c3
ENSMUSG00000006342.15	74.1679	-0.692716	0.2591	0.00059496	0.00346516	Susd2
ENSMUSG00000070699.5	143.781	-0.692686	0.192009	2.81e-05	0.00025769	Sars2
ENSMUSG00000025348.9	103.1	-0.690145	0.254078	0.00051485	0.00307377	Itga7
ENSMUSG00000043510.12	134.431	-0.689858	0.195163	3.64e-05	0.0003201	Hscb
ENSMUSG00000022420.16	177.411	-0.689186	0.170296	5.04e-06	5.85e-05	Dnal4
ENSMUSG00000024667.11	48.895	-0.689064	0.352206	0.00324925	0.0143673	Tmem216
ENSMUSG00000045211.5	56.7559	-0.688825	0.301226	0.00161224	0.00808258	Nudt18
ENSMUSG00000028102.15	151.896	-0.688327	0.186884	2.18e-05	0.00020644	Pex11b
ENSMUSG00000009090.17	914.075	-0.687647	0.0849286	6.15e-17	6.7e-15	Ap1b1
ENSMUSG00000066151.11	716.192	-0.687398	0.100693	9.36e-13	5.05e-11	Fkbp15
ENSMUSG00000043614.13	83.5653	-0.687388	0.273828	0.00090601	0.00494096	Vps37d
ENSMUSG00000023072.14	275.746	-0.687077	0.142657	1.45e-07	2.59e-06	Cep89
ENSMUSG00000030982.19	1224.17	-0.686515	0.0855308	1.08e-16	1.15e-14	Vps35l
ENSMUSG00000034290.9	1620.64	-0.686508	0.074024	1.91e-21	5.11e-19	Nek9
ENSMUSG00000028538.12	214.797	-0.686312	0.158111	1.36e-06	1.85e-05	St3gal3
ENSMUSG00000028969.10	323.013	-0.685565	0.146849	3.04e-07	5.03e-06	Cdk5
ENSMUSG00000091183.5	29.1025	-0.684851	0.48053	0.00741481	0.0279912	Gm5141
ENSMUSG00000013155.10	164.541	-0.684177	0.175922	9.6e-06	0.00010154	Enkd1
ENSMUSG00000042500.11	65.6206	-0.684053	0.306689	0.00183734	0.00900732	Ago4
ENSMUSG00000063172.13	159.024	-0.683335	0.179899	1.39e-05	0.00014047	Hspb11
ENSMUSG00000034263.13	266.167	-0.682249	0.137651	7.36e-08	1.43e-06	Ints14
ENSMUSG00000027080.6	390.845	-0.679328	0.11672	6.3e-10	1.91e-08	Med19
ENSMUSG00000054474.15	44.5761	-0.679309	0.365672	0.00397593	0.0169508	Thnsl2
ENSMUSG00000039199.6	209.905	-0.678864	0.155072	1.2e-06	1.66e-05	Zdhhc1
ENSMUSG00000113440.1	106.643	-0.678586	0.222633	0.00020325	0.00140163	Gm46404
ENSMUSG00000025145.13	344.29	-0.678079	0.121108	2.34e-09	6.26e-08	Lrrc45
ENSMUSG00000030034.11	245.816	-0.677806	0.151378	7.69e-07	1.13e-05	Ino80b
ENSMUSG00000029404.15	324.372	-0.67751	0.134735	5.09e-08	1.02e-06	Arl6ip4
ENSMUSG00000017740.17	45.0934	-0.677319	0.361432	0.00378039	0.0163159	Slc12a5
ENSMUSG00000030220.13	480.304	-0.676004	0.120907	2.37e-09	6.32e-08	Arhgdib
ENSMUSG00000089876.3	172.606	-0.675201	0.170376	7.21e-06	7.91e-05	Tmem102
ENSMUSG00000076441.9	178.07	-0.675056	0.16529	4.35e-06	5.17e-05	Ass1
ENSMUSG00000022972.10	519.937	-0.674073	0.114969	4.86e-10	1.52e-08	Cfap298
ENSMUSG00000029020.13	366.238	-0.674046	0.11744	1.03e-09	2.92e-08	Mfn2
ENSMUSG00000020677.7	1346.23	-0.673759	0.073444	5.07e-21	1.25e-18	Ddx52
ENSMUSG00000024127.14	391.051	-0.673185	0.117705	1.18e-09	3.32e-08	Prepl
ENSMUSG00000029345.13	379.717	-0.672843	0.122596	4.31e-09	1.09e-07	Tfip11
ENSMUSG00000058402.14	42.8971	-0.672652	0.370587	0.0044117	0.0185018	Zfp420
ENSMUSG00000022159.16	92.8974	-0.671666	0.232998	0.00033888	0.00216823	Rab2b
ENSMUSG00000060708.4	109.048	-0.671595	0.232003	0.00032181	0.0020797	Bloc1s4
ENSMUSG00000037411.10	2265.85	-0.67089	0.0650484	7.02e-26	4.1e-23	Serpine1
ENSMUSG00000028189.12	300.904	-0.670624	0.133904	5.83e-08	1.16e-06	Ctbs
ENSMUSG00000040525.13	203.88	-0.670267	0.164321	4.46e-06	5.26e-05	Cblc
ENSMUSG00000089872.10	449.361	-0.669885	0.113301	3.73e-10	1.19e-08	Rps6kc1
ENSMUSG00000028295.14	59.2537	-0.669814	0.290545	0.00162009	0.00811242	Smim8
ENSMUSG00000038542.14	380.675	-0.669318	0.120401	2.95e-09	7.69e-08	Pcid2
ENSMUSG00000025737.5	307.722	-0.669174	0.144686	3.88e-07	6.25e-06	Wdr24
ENSMUSG00000055480.7	27.6783	-0.669129	0.488748	0.00826995	0.0305905	Zfp458
ENSMUSG00000038527.9	379.782	-0.668255	0.123346	6.6e-09	1.61e-07	C1rl
ENSMUSG00000027082.15	95.873	-0.667769	0.226692	0.00028258	0.00186557	Tfpi
ENSMUSG00000029017.13	723.935	-0.667216	0.0990692	1.84e-12	9.29e-11	Pmpcb
ENSMUSG00000019809.16	182.47	-0.667032	0.169101	8.04e-06	8.69e-05	Pex3
ENSMUSG00000031171.11	208.302	-0.665038	0.156674	2.26e-06	2.92e-05	Ftsj1
ENSMUSG00000030086.16	175.822	-0.664869	0.183417	2.78e-05	0.00025499	Chchd6
ENSMUSG00000027298.17	69.6206	-0.664554	0.272941	0.00119038	0.00623519	Tyro3
ENSMUSG00000028232.13	313.15	-0.664514	0.127969	2.25e-08	4.89e-07	Tmem68
ENSMUSG00000024422.14	883.785	-0.662827	0.0877503	4.78e-15	3.99e-13	Dhx16
ENSMUSG00000024978.10	18.0615	-0.661816	0.769254	0.0114781	0.0395442	Gpam
ENSMUSG00000001482.15	1372.26	-0.660768	0.0757099	2.98e-19	4.97e-17	Def8
ENSMUSG00000021235.13	237.321	-0.65991	0.158033	2.99e-06	3.71e-05	Coq6
ENSMUSG00000026248.9	338.056	-0.659041	0.123118	9.47e-09	2.21e-07	Mrpl44
ENSMUSG00000032398.7	34.6043	-0.658837	0.43236	0.00695633	0.0265916	Snapc5
ENSMUSG00000016495.12	306.858	-0.658654	0.129212	3.72e-08	7.72e-07	Plgrkt
ENSMUSG00000004460.17	633.437	-0.658389	0.115086	1.13e-09	3.17e-08	Dnajb11
ENSMUSG00000087687.3	158.652	-0.657367	0.217162	0.00021877	0.00149343	Pet100
ENSMUSG00000021357.14	660.479	-0.655717	0.1017	1.3e-11	5.72e-10	Exoc2
ENSMUSG00000054021.6	156.578	-0.655573	0.190384	5.49e-05	0.00045952	Sirt5
ENSMUSG00000005986.15	127.585	-0.655486	0.194763	7.33e-05	0.00058714	Ankrd13d
ENSMUSG00000028070.7	840.657	-0.655229	0.105445	5.67e-11	2.15e-09	Naxe
ENSMUSG00000021550.6	62.7205	-0.654918	0.293117	0.00197914	0.00957104	2210016F16Rik
ENSMUSG00000064037.13	184.903	-0.654888	0.166887	8.92e-06	9.51e-05	Gpn1
ENSMUSG00000021028.8	216.725	-0.654755	0.149898	1.34e-06	1.83e-05	Mbip
ENSMUSG00000026471.14	257.357	-0.654378	0.137191	2.01e-07	3.47e-06	Mr1
ENSMUSG00000022437.7	1051.12	-0.653765	0.0880839	1.32e-14	1.01e-12	Samm50
ENSMUSG00000015149.14	870.579	-0.653187	0.102939	2.46e-11	9.99e-10	Sirt2
ENSMUSG00000053553.11	137.508	-0.652983	0.211486	0.00018578	0.00130494	3110082I17Rik
ENSMUSG00000070883.3	16.2443	-0.652665	1.08702	0.0110101	0.0382602	Ccdc173
ENSMUSG00000049482.16	446.436	-0.652486	0.123033	1.23e-08	2.79e-07	Ctu2
ENSMUSG00000015013.9	593.931	-0.652317	0.112089	6.31e-10	1.91e-08	Trappc2l
ENSMUSG00000057069.7	24.6856	-0.652092	0.605358	0.0106384	0.0373216	Ero1lb
ENSMUSG00000059970.7	84.9305	-0.651451	0.243456	0.00063738	0.00367231	Hspa2
ENSMUSG00000038022.11	173.513	-0.651253	0.181362	3.18e-05	0.00028511	Mindy4
ENSMUSG00000001150.7	874.948	-0.651126	0.0969087	2.09e-12	1.05e-10	Mcm3ap
ENSMUSG00000025962.15	417.94	-0.650973	0.124217	1.77e-08	3.92e-07	Fastkd2
ENSMUSG00000022561.13	232.712	-0.650364	0.148516	1.27e-06	1.74e-05	Gpaa1
ENSMUSG00000027698.14	176.026	-0.650051	0.182878	3.84e-05	0.00033461	Nceh1
ENSMUSG00000021190.14	426.656	-0.649778	0.114873	1.71e-09	4.65e-08	Lgmn
ENSMUSG00000042350.13	624.864	-0.649689	0.102015	2.2e-11	9.08e-10	Arel1
ENSMUSG00000051034.7	54.4205	-0.649582	0.350524	0.0041334	0.0174948	Zfp11
ENSMUSG00000074064.6	200.584	-0.648856	0.156995	3.75e-06	4.51e-05	Mlycd
ENSMUSG00000048921.11	36.4324	-0.648733	0.407314	0.00655727	0.0253648	Zfp689
ENSMUSG00000041733.10	365.21	-0.647976	0.119135	6.06e-09	1.5e-07	Coq5
ENSMUSG00000055917.15	444.82	-0.64757	0.112152	8.81e-10	2.56e-08	Zfp277
ENSMUSG00000027774.16	833.164	-0.647073	0.0917938	2.13e-13	1.29e-11	Gfm1
ENSMUSG00000025086.12	408.306	-0.646985	0.115558	2.45e-09	6.5e-08	Trub1
ENSMUSG00000035151.12	255.366	-0.646846	0.148109	1.37e-06	1.87e-05	Elmod2
ENSMUSG00000029547.10	1333.51	-0.646289	0.0771443	6.52e-18	8.82e-16	Ints1
ENSMUSG00000026134.11	473.737	-0.646141	0.126169	3.41e-08	7.15e-07	Prim2
ENSMUSG00000027709.9	440.892	-0.645665	0.114927	2.21e-09	5.92e-08	Mccc1
ENSMUSG00000004945.15	619.7	-0.645261	0.110109	5.2e-10	1.62e-08	Tmem242
ENSMUSG00000100164.1	68.7477	-0.643287	0.286988	0.00198595	0.00958234	2610306M01Rik
ENSMUSG00000020153.14	371.749	-0.642773	0.136975	2.88e-07	4.8e-06	Ndufs7
ENSMUSG00000001751.9	623.839	-0.642652	0.107338	2.39e-10	7.94e-09	Naglu
ENSMUSG00000059183.12	114.125	-0.64257	0.224087	0.00037832	0.00237914	Mtfmt
ENSMUSG00000035284.10	840.237	-0.642385	0.0980884	6.8e-12	3.14e-10	Vps13c
ENSMUSG00000037325.10	73.2827	-0.642054	0.261421	0.00118058	0.006199	Bbs7
ENSMUSG00000038079.14	358.585	-0.641549	0.121885	1.6e-08	3.55e-07	Tmem237
ENSMUSG00000029617.10	1043.21	-0.641015	0.0906154	1.82e-13	1.11e-11	Ccz1
ENSMUSG00000008333.12	1132.62	-0.640474	0.0858291	1.04e-14	8.04e-13	Snrpb2
ENSMUSG00000027088.10	177.403	-0.639413	0.165804	1.23e-05	0.00012649	Phospho2
ENSMUSG00000066839.12	204.192	-0.638967	0.166208	1.25e-05	0.00012838	Ecsit
ENSMUSG00000037440.8	209.298	-0.638666	0.174672	2.57e-05	0.00023898	Vnn1
ENSMUSG00000004462.7	158.892	-0.638389	0.181407	4.36e-05	0.0003749	Tbccd1
ENSMUSG00000050550.7	70.1168	-0.637637	0.286658	0.00213588	0.0101834	Gm11868
ENSMUSG00000046519.15	351.387	-0.636668	0.1266	5.72e-08	1.14e-06	Golph3l
ENSMUSG00000040234.16	345.75	-0.636495	0.130965	1.33e-07	2.4e-06	Tm7sf3
ENSMUSG00000024862.16	456.234	-0.636466	0.108186	4.69e-10	1.47e-08	Klc2
ENSMUSG00000061979.8	217.194	-0.63633	0.173867	2.64e-05	0.00024486	Rcc1l
ENSMUSG00000036975.5	127.432	-0.636209	0.201232	0.00015587	0.00112435	Tmem177
ENSMUSG00000022787.10	105.946	-0.6359	0.211307	0.0002539	0.00169892	Wdr53
ENSMUSG00000052794.13	124.459	-0.6357	0.196947	0.00012507	0.00093142	1700030K09Rik
ENSMUSG00000029594.12	410.794	-0.635103	0.120632	1.58e-08	3.5e-07	Rbm19
ENSMUSG00000078572.3	86.273	-0.634885	0.248326	0.00093181	0.00505381	Ndufaf8
ENSMUSG00000028409.11	1265.52	-0.634882	0.0794768	1.98e-16	1.99e-14	Smu1
ENSMUSG00000050552.8	335.597	-0.634456	0.134162	2.49e-07	4.23e-06	Lamtor4
ENSMUSG00000045932.12	238.975	-0.633631	0.144088	1.19e-06	1.66e-05	Ifit2
ENSMUSG00000016253.12	672.775	-0.632836	0.0966105	6.74e-12	3.14e-10	Nelfcd
ENSMUSG00000061650.6	361.645	-0.631671	0.133407	2.45e-07	4.17e-06	Med9
ENSMUSG00000035790.15	116.291	-0.630475	0.209791	0.0002597	0.00173229	Cep19
ENSMUSG00000033222.16	317.451	-0.62904	0.126303	7.4e-08	1.44e-06	Ttf2
ENSMUSG00000023904.10	763.758	-0.628966	0.103878	1.65e-10	5.57e-09	Hcfc1r1
ENSMUSG00000071253.8	215.193	-0.628737	0.152117	3.98e-06	4.75e-05	Slc25a16
ENSMUSG00000022386.12	103.621	-0.628692	0.216017	0.00034923	0.00222336	Trmu
ENSMUSG00000037526.7	238.525	-0.627923	0.149532	2.97e-06	3.7e-05	Atg14
ENSMUSG00000021238.11	87.8133	-0.627755	0.258816	0.00129387	0.00669002	Aldh6a1
ENSMUSG00000003660.10	2863.01	-0.627578	0.0622551	8.4e-25	3.37e-22	Snrnp200
ENSMUSG00000074652.3	100.089	-0.627343	0.235765	0.00071708	0.00406945	Myh7b
ENSMUSG00000049858.8	186.569	-0.626692	0.162624	1.26e-05	0.00012882	Suox
ENSMUSG00000055553.16	481.376	-0.626153	0.116139	7.93e-09	1.9e-07	Kxd1
ENSMUSG00000031221.7	1400.52	-0.625502	0.0783648	1.75e-16	1.8e-14	Igbp1
ENSMUSG00000050627.13	320.01	-0.625213	0.125206	6.9e-08	1.35e-06	Gpd1l
ENSMUSG00000001173.15	352.347	-0.625041	0.132699	2.93e-07	4.87e-06	Ocrl
ENSMUSG00000022790.14	269.876	-0.624358	0.1441	1.66e-06	2.21e-05	Igsf11
ENSMUSG00000028958.14	118.747	-0.623992	0.206842	0.00025291	0.00169504	Tmub1
ENSMUSG00000020911.14	61.0676	-0.623959	0.301724	0.00302174	0.0135336	Krt19
ENSMUSG00000037190.12	70.2196	-0.623094	0.284089	0.00232257	0.0108719	Cyb561d2
ENSMUSG00000032551.7	75.7172	-0.623014	0.274749	0.00194625	0.00944041	1110059G10Rik
ENSMUSG00000033065.14	1063.02	-0.622894	0.0892599	3.57e-13	2.08e-11	Pfkm
ENSMUSG00000032757.6	301.786	-0.622761	0.128941	1.6e-07	2.84e-06	Bet1
ENSMUSG00000023170.14	292.008	-0.622158	0.135511	5.03e-07	7.85e-06	Gps2
ENSMUSG00000051978.9	233.528	-0.621429	0.148903	3.32e-06	4.07e-05	Erich1
ENSMUSG00000001376.17	742.293	-0.621343	0.0947295	6.78e-12	3.14e-10	Vps50
ENSMUSG00000019143.15	355.374	-0.620991	0.129642	1.98e-07	3.42e-06	Hars2
ENSMUSG00000018166.8	260.889	-0.620715	0.146686	2.58e-06	3.28e-05	Erbb3
ENSMUSG00000005299.6	343.67	-0.620641	0.127112	1.23e-07	2.26e-06	Letm1
ENSMUSG00000019952.15	267.368	-0.62061	0.140519	1.17e-06	1.64e-05	Poc1b
ENSMUSG00000033526.16	152.628	-0.620055	0.174924	4.27e-05	0.00036788	Ppip5k1
ENSMUSG00000055670.14	900.548	-0.619476	0.0931171	3.55e-12	1.7e-10	Zzef1
ENSMUSG00000043015.15	100.38	-0.619043	0.224936	0.00056834	0.00333886	Nemp2
ENSMUSG00000026939.12	29.6048	-0.618146	0.494221	0.0103181	0.0363865	Tmem141
ENSMUSG00000002280.10	173.996	-0.618029	0.196218	0.00016789	0.00119822	Ciao3
ENSMUSG00000035268.14	334.784	-0.615239	0.130401	2.74e-07	4.6e-06	Pkig
ENSMUSG00000028062.15	438.239	-0.614492	0.122021	5.57e-08	1.11e-06	Lamtor2
ENSMUSG00000006143.12	198.095	-0.613527	0.16773	2.72e-05	0.00025071	Upk3bl
ENSMUSG00000071302.10	155.242	-0.611983	0.212168	0.00038837	0.00243635	2610044O15Rik8
ENSMUSG00000043572.7	92.2878	-0.61108	0.236809	0.0009231	0.00501292	Pars2
ENSMUSG00000096433.2	136.494	-0.609649	0.192049	0.00015951	0.00114556	Zfp994
ENSMUSG00000004096.9	655.18	-0.609343	0.132316	4.87e-07	7.61e-06	Cwc15
ENSMUSG00000042751.14	29.9092	-0.609062	0.577813	0.0116729	0.0401293	Nmnat2
ENSMUSG00000040570.14	95.5455	-0.608094	0.24085	0.00109416	0.0058141	Rundc3b
ENSMUSG00000107709.1	136.367	-0.607466	0.190514	0.00015257	0.00110495	9430018G01Rik
ENSMUSG00000034278.3	121.916	-0.607129	0.222071	0.00061236	0.00354722	Dnajc17
ENSMUSG00000026705.16	334.251	-0.607077	0.133674	6.88e-07	1.02e-05	Klhl20
ENSMUSG00000020829.9	284.423	-0.606716	0.133472	6.63e-07	9.91e-06	Slc46a1
ENSMUSG00000041958.10	1291.35	-0.606499	0.080566	6.46e-15	5.22e-13	Pigs
ENSMUSG00000029469.14	204.224	-0.606445	0.156011	1.17e-05	0.00012115	Ift81
ENSMUSG00000038102.15	606.528	-0.606417	0.099663	1.5e-10	5.09e-09	Trappc11
ENSMUSG00000039210.16	268.553	-0.605809	0.137287	1.2e-06	1.66e-05	Gpatch2
ENSMUSG00000000127.15	305.674	-0.605788	0.130834	4.41e-07	7.01e-06	Fer
ENSMUSG00000008373.16	636.94	-0.605011	0.103175	5.54e-10	1.71e-08	Prpf31
ENSMUSG00000045980.13	301.521	-0.604114	0.1363	1.13e-06	1.59e-05	Tmem104
ENSMUSG00000025810.9	61.5746	-0.60324	0.34579	0.00559987	0.0223265	Nrp1
ENSMUSG00000006335.16	161.503	-0.603152	0.189202	0.00014821	0.00107818	Tfpt
ENSMUSG00000108350.1	28.0746	-0.603127	0.500582	0.0111005	0.0385326	Gm44950
ENSMUSG00000111375.4	67.3439	-0.602056	0.274212	0.00243273	0.0112808	Btbd8
ENSMUSG00000001829.17	599.618	-0.600795	0.101149	3.64e-10	1.17e-08	Clpb
ENSMUSG00000029136.9	45.005	-0.600755	0.35398	0.00626446	0.0244529	Rbks
ENSMUSG00000020003.16	158.766	-0.6006	0.1796	8.95e-05	0.00069405	Pex7
ENSMUSG00000024273.7	154.655	-0.600506	0.199961	0.00027555	0.001822	2700062C07Rik
ENSMUSG00000064105.12	134.069	-0.599633	0.189917	0.0001707	0.00121558	Cnnm2
ENSMUSG00000091586.1	127.938	-0.59903	0.197614	0.00025919	0.0017298	Cyp4f17
ENSMUSG00000003299.10	310.361	-0.598588	0.133043	8.32e-07	1.21e-05	Mrpl4
ENSMUSG00000027131.3	495.505	-0.597848	0.11177	1.1e-08	2.52e-07	Emc4
ENSMUSG00000084786.9	666.527	-0.597157	0.128296	2.85e-07	4.76e-06	Ubl5
ENSMUSG00000034544.17	472.109	-0.597143	0.10907	5.67e-09	1.41e-07	Rsrc1
ENSMUSG00000021639.17	232.975	-0.596984	0.148807	7.23e-06	7.93e-05	Gtf2h2
ENSMUSG00000031072.14	320.467	-0.596943	0.132467	7.97e-07	1.16e-05	LTO1
ENSMUSG00000022940.17	160.483	-0.596673	0.178317	9.15e-05	0.00070832	Pigp
ENSMUSG00000053768.13	1149.8	-0.596438	0.0863127	6.28e-13	3.5e-11	Chchd3
ENSMUSG00000010607.8	100.501	-0.596092	0.227519	0.00086246	0.00474167	Pigyl
ENSMUSG00000078862.10	254.108	-0.594929	0.160356	2.45e-05	0.00022896	Gm14326
ENSMUSG00000026688.5	67.7908	-0.594814	0.271952	0.00254785	0.0117216	Mgst3
ENSMUSG00000053390.15	87.6286	-0.594374	0.245195	0.00144796	0.00738278	Zfp952
ENSMUSG00000027281.16	208.551	-0.594271	0.153478	1.28e-05	0.00013069	Slx4ip
ENSMUSG00000059586.10	676.206	-0.594268	0.102024	7.36e-10	2.19e-08	Nsmce2
ENSMUSG00000039781.14	145.225	-0.593717	0.192965	0.00022666	0.00153667	Cep131
ENSMUSG00000024382.13	541.062	-0.593635	0.116392	4.14e-08	8.51e-07	Ercc3
ENSMUSG00000048478.7	26.2003	-0.593451	0.686685	0.0133507	0.0446087	Spata33
ENSMUSG00000030595.15	279.508	-0.593246	0.142981	3.97e-06	4.75e-05	Nfkbib
ENSMUSG00000041231.15	305.468	-0.593004	0.14313	4.17e-06	4.96e-05	Ublcp1
ENSMUSG00000016510.11	404.063	-0.592244	0.131281	7.78e-07	1.14e-05	Mtif3
ENSMUSG00000003549.9	179.596	-0.592097	0.176017	8.46e-05	0.00066264	Ercc1
ENSMUSG00000027332.11	418.132	-0.591734	0.112469	1.86e-08	4.1e-07	Ivd
ENSMUSG00000021606.8	536.357	-0.591409	0.147298	6.92e-06	7.66e-05	Ndufs6
ENSMUSG00000005881.13	2158.66	-0.591044	0.0825324	1.04e-13	6.69e-12	Ergic3
ENSMUSG00000043881.9	51.3205	-0.590955	0.337686	0.00611492	0.0239711	Kbtbd7
ENSMUSG00000029166.14	186.381	-0.590916	0.170378	5.98e-05	0.0004936	Mapre3
ENSMUSG00000027339.15	82.3028	-0.590317	0.247932	0.00163896	0.00818463	Rassf2
ENSMUSG00000059890.16	476.266	-0.590135	0.115921	4.5e-08	9.16e-07	Ube4a
ENSMUSG00000020308.6	356.422	-0.589749	0.139483	2.84e-06	3.57e-05	Tpgs1
ENSMUSG00000048440.15	430.512	-0.589595	0.142762	4.47e-06	5.26e-05	Cyp4f16
ENSMUSG00000020549.14	314.278	-0.589379	0.126421	3.97e-07	6.36e-06	Elac2
ENSMUSG00000057649.6	420.93	-0.588364	0.116387	5.63e-08	1.12e-06	Brd9
ENSMUSG00000023921.9	720.881	-0.587152	0.0953869	1.01e-10	3.59e-09	Mmut
ENSMUSG00000022477.13	2886.08	-0.587106	0.0654334	3.93e-20	8.27e-18	Aco2
ENSMUSG00000024982.10	1047.03	-0.586656	0.0847083	5.81e-13	3.24e-11	Zdhhc6
ENSMUSG00000023089.12	392.769	-0.586338	0.135028	1.72e-06	2.27e-05	Ndufa5
ENSMUSG00000028030.12	340.188	-0.585898	0.128808	6.8e-07	1.01e-05	Tbck
ENSMUSG00000050359.7	921.73	-0.58589	0.100121	6.29e-10	1.91e-08	Sprr1a
ENSMUSG00000005949.9	579.787	-0.585859	0.101995	1.23e-09	3.44e-08	Ctns
ENSMUSG00000024082.5	264.42	-0.585726	0.147761	8.87e-06	9.47e-05	Ndufaf7
ENSMUSG00000028195.4	175.216	-0.585065	0.166133	4.99e-05	0.00042253	Ccn1
ENSMUSG00000026825.17	350.425	-0.585048	0.123399	2.73e-07	4.59e-06	Dnm1
ENSMUSG00000002496.10	959.183	-0.58497	0.0939982	6.65e-11	2.46e-09	Tsc2
ENSMUSG00000032932.15	590.991	-0.584551	0.105028	3.47e-09	8.9e-08	Hspa13
ENSMUSG00000030801.10	226.687	-0.583744	0.161821	3.58e-05	0.00031624	Kat8
ENSMUSG00000070690.7	41.606	-0.583587	0.369026	0.00788539	0.0294391	Albfm1
ENSMUSG00000020381.10	69.6879	-0.583578	0.284362	0.00347343	0.0151656	Mrnip
ENSMUSG00000020514.8	426.983	-0.582227	0.125761	4.59e-07	7.24e-06	Mrpl22
ENSMUSG00000026709.10	402.602	-0.582148	0.117181	8.69e-08	1.66e-06	Dars2
ENSMUSG00000022685.9	662.013	-0.581492	0.0930889	5.68e-11	2.15e-09	Parn
ENSMUSG00000030861.15	534.411	-0.581113	0.112799	3.34e-08	7.04e-07	Acadsb
ENSMUSG00000020882.17	23.4983	-0.580946	0.569555	0.01329	0.0444174	Cacnb1
ENSMUSG00000040767.10	189.441	-0.580658	0.19228	0.00027212	0.00180207	Snrnp25
ENSMUSG00000059401.13	27.8699	-0.578886	0.494015	0.0122645	0.0416838	Mamld1
ENSMUSG00000086552.3	105.025	-0.578698	0.221076	0.00090056	0.00491958	Dlx4os
ENSMUSG00000022951.16	199.957	-0.578504	0.167586	6.55e-05	0.00053358	Rcan1
ENSMUSG00000026455.14	460.018	-0.578449	0.113331	4.49e-08	9.15e-07	Klhl12
ENSMUSG00000022035.6	233.348	-0.578109	0.150055	1.43e-05	0.00014413	Ccdc25
ENSMUSG00000032459.9	235.765	-0.578042	0.150884	1.58e-05	0.00015732	Mrps22
ENSMUSG00000031634.13	561.395	-0.577651	0.102636	2.52e-09	6.65e-08	Ufsp2
ENSMUSG00000052428.10	742.107	-0.577622	0.10629	7.32e-09	1.77e-07	Tmco1
ENSMUSG00000035378.17	158.893	-0.577468	0.173846	0.00010493	0.00079857	Shq1
ENSMUSG00000028344.12	290.627	-0.577011	0.14341	7.19e-06	7.9e-05	Invs
ENSMUSG00000030314.16	817.487	-0.576587	0.0909506	3.07e-11	1.23e-09	Atg7
ENSMUSG00000036748.15	1435.89	-0.576573	0.092736	6.86e-11	2.53e-09	Cuedc2
ENSMUSG00000052456.9	1705.62	-0.576417	0.090426	2.38e-11	9.79e-10	Asna1
ENSMUSG00000028329.13	264.363	-0.576403	0.147016	1.07e-05	0.00011206	Xpa
ENSMUSG00000036291.6	292.431	-0.576396	0.135415	2.7e-06	3.42e-05	Ap5m1
ENSMUSG00000034152.6	568.88	-0.576001	0.110323	2.33e-08	5.04e-07	Exoc3
ENSMUSG00000026664.7	149.234	-0.57485	0.179353	0.00015867	0.00114194	Phyh
ENSMUSG00000034210.13	668.308	-0.574768	0.0931759	9.57e-11	3.42e-09	Efcab14
ENSMUSG00000026896.14	269.997	-0.574311	0.143308	7.75e-06	8.43e-05	Ifih1
ENSMUSG00000016942.6	364.035	-0.574265	0.13036	1.33e-06	1.82e-05	Tmprss6
ENSMUSG00000002105.15	183.152	-0.574098	0.167945	7.53e-05	0.00060192	Slc39a13
ENSMUSG00000029575.17	159.602	-0.572968	0.188199	0.00026485	0.00175754	Mmab
ENSMUSG00000027628.10	458.352	-0.57239	0.107969	1.55e-08	3.47e-07	Aar2
ENSMUSG00000031429.14	650.514	-0.572217	0.0990657	1.03e-09	2.92e-08	Psmd10
ENSMUSG00000068206.13	101.419	-0.571956	0.241695	0.00178614	0.0088033	Pick1
ENSMUSG00000021611.9	145.562	-0.57161	0.190208	0.00030414	0.00198392	Tert
ENSMUSG00000034211.14	541.14	-0.570774	0.11215	4.7e-08	9.51e-07	Mrps17
ENSMUSG00000028848.13	54.0128	-0.570057	0.316409	0.00579327	0.0229199	Gpn2
ENSMUSG00000086995.1	62.4184	-0.570009	0.305585	0.00531733	0.0214597	Gm13544
ENSMUSG00000050856.16	332.611	-0.569155	0.168654	8.57e-05	0.00067016	Atp5k
ENSMUSG00000001855.15	886.886	-0.56854	0.0873577	1.06e-11	4.69e-10	Nup214
ENSMUSG00000031823.14	679.298	-0.56821	0.0922506	1.02e-10	3.6e-09	Zdhhc7
ENSMUSG00000000934.9	223.296	-0.567126	0.150432	2.08e-05	0.00019812	Top1mt
ENSMUSG00000032531.15	541.306	-0.567117	0.103572	5.85e-09	1.45e-07	Amotl2
ENSMUSG00000031105.16	46.9657	-0.566837	0.391889	0.0100032	0.0355297	Slc25a14
ENSMUSG00000032175.11	394.051	-0.566742	0.115465	1.22e-07	2.24e-06	Tyk2
ENSMUSG00000030979.13	101.488	-0.565609	0.245165	0.00207847	0.00995868	Uros
ENSMUSG00000036908.16	349.337	-0.564363	0.130507	1.99e-06	2.59e-05	Unc93b1
ENSMUSG00000028603.15	410.875	-0.56397	0.118604	2.65e-07	4.47e-06	Scp2
ENSMUSG00000092607.9	315.208	-0.563726	0.138897	6.35e-06	7.11e-05	Scnm1
ENSMUSG00000057788.13	524.761	-0.563317	0.113089	8.34e-08	1.6e-06	Ddx49
ENSMUSG00000032583.7	97.0599	-0.56306	0.266702	0.00330711	0.0145815	Mon1a
ENSMUSG00000040356.16	622.7	-0.56255	0.0977385	1.2e-09	3.36e-08	Skiv2l
ENSMUSG00000018841.17	257.793	-0.562261	0.148496	1.96e-05	0.00018855	Rad51d
ENSMUSG00000030225.11	473.786	-0.560544	0.118567	3.06e-07	5.06e-06	Dera
ENSMUSG00000047030.15	417.894	-0.559245	0.1148	1.52e-07	2.71e-06	Spata2
ENSMUSG00000034032.15	407.41	-0.558965	0.115741	1.86e-07	3.24e-06	Rpap1
ENSMUSG00000061536.13	133.221	-0.558932	0.209122	0.00081179	0.00450745	Sec22c
ENSMUSG00000009563.16	274.738	-0.558851	0.147204	1.9e-05	0.00018411	Tor2a
ENSMUSG00000030590.15	93.2699	-0.558664	0.233759	0.00176144	0.00870668	Fam98c
ENSMUSG00000020684.14	347.066	-0.557731	0.126885	1.48e-06	1.99e-05	Rasl10b
ENSMUSG00000041199.2	154.501	-0.55733	0.210112	0.00087913	0.00482506	Rpusd1
ENSMUSG00000037787.14	264.933	-0.55683	0.154344	3.9e-05	0.000339	Apopt1
ENSMUSG00000031666.15	659.863	-0.556411	0.0975432	1.69e-09	4.63e-08	Rbl2
ENSMUSG00000019984.16	653.72	-0.555442	0.0972986	1.62e-09	4.44e-08	Med23
ENSMUSG00000097616.7	45.4062	-0.555239	0.397616	0.0112038	0.0387759	1110019D14Rik
ENSMUSG00000058093.13	96.0624	-0.554975	0.25138	0.00279665	0.0126444	Zfp729b
ENSMUSG00000031979.17	814.58	-0.554916	0.089304	7.6e-11	2.75e-09	Cog2
ENSMUSG00000021916.16	103.406	-0.554632	0.225998	0.00153749	0.00776536	Glt8d1
ENSMUSG00000048106.5	156.91	-0.554622	0.188682	0.00039396	0.00247021	4632415L05Rik
ENSMUSG00000021666.16	477.875	-0.554002	0.108905	5.16e-08	1.04e-06	Gfm2
ENSMUSG00000024507.6	905.275	-0.553964	0.0849863	1.03e-11	4.63e-10	Hsd17b4
ENSMUSG00000047003.15	145.253	-0.553763	0.190607	0.00043135	0.0026593	Zfp41
ENSMUSG00000026638.15	176.733	-0.553072	0.169781	0.00013943	0.0010261	Irf6
ENSMUSG00000030393.8	106.979	-0.551902	0.245605	0.00253641	0.0116815	Zik1
ENSMUSG00000020658.10	79.1178	-0.550177	0.298288	0.00572176	0.0227183	Efr3b
ENSMUSG00000035936.6	260.084	-0.550052	0.141605	1.38e-05	0.00013964	Aldh5a1
ENSMUSG00000030045.10	533.104	-0.549727	0.114019	1.94e-07	3.37e-06	Mrpl19
ENSMUSG00000030319.8	114	-0.549243	0.217609	0.00127099	0.00658762	Cand2
ENSMUSG00000051169.14	69.1979	-0.549146	0.284826	0.00487817	0.0200525	Rpusd3
ENSMUSG00000058444.8	237.542	-0.549005	0.148338	2.88e-05	0.00026154	Map2k5
ENSMUSG00000005907.14	227.54	-0.54873	0.149694	3.26e-05	0.00029128	Pex1
ENSMUSG00000047635.6	116.283	-0.548157	0.204601	0.00084934	0.00468357	2810006K23Rik
ENSMUSG00000020755.9	1167.3	-0.547959	0.0942865	8.85e-10	2.57e-08	Sap30bp
ENSMUSG00000087679.2	141.559	-0.547794	0.188654	0.00045022	0.00275186	Tmem250-ps
ENSMUSG00000049299.14	310.495	-0.547715	0.14457	2.02e-05	0.00019341	Trappc1
ENSMUSG00000035078.6	395.152	-0.547627	0.11812	5.01e-07	7.82e-06	Mtmr9
ENSMUSG00000026273.13	320.358	-0.547171	0.134255	6.44e-06	7.19e-05	Mterf4
ENSMUSG00000046694.6	18.6577	-0.546559	0.744233	0.0149344	0.048772	Tent5b
ENSMUSG00000034653.11	280.736	-0.546528	0.147518	2.84e-05	0.00025935	Ythdc2
ENSMUSG00000116138.1	79.1083	-0.546045	0.25174	0.00311674	0.0138865	C030006K11Rik
ENSMUSG00000037032.16	309.011	-0.545739	0.148012	2.97e-05	0.00026941	Apbb1
ENSMUSG00000033227.7	622.479	-0.545505	0.109347	8.42e-08	1.62e-06	Wnt6
ENSMUSG00000059182.7	878.758	-0.54539	0.0851356	2.22e-11	9.15e-10	Skap2
ENSMUSG00000028974.13	124.238	-0.545338	0.203581	0.00085906	0.00472701	Dffa
ENSMUSG00000028991.15	523.325	-0.544755	0.115148	3.11e-07	5.12e-06	Mtor
ENSMUSG00000115388.2	96.2765	-0.544754	0.264924	0.00383515	0.0164903	Eppk1
ENSMUSG00000005505.12	250.163	-0.54462	0.149849	3.66e-05	0.00032166	Kbtbd4
ENSMUSG00000025280.8	340.34	-0.544567	0.121668	1.06e-06	1.5e-05	Polr3a
ENSMUSG00000058076.12	1517.62	-0.544039	0.0790711	8.94e-13	4.89e-11	Sdhc
ENSMUSG00000031375.17	113.906	-0.543384	0.211886	0.0011697	0.00615195	Bgn
ENSMUSG00000040462.13	1215.29	-0.542279	0.0907886	3.38e-10	1.1e-08	Os9
ENSMUSG00000030286.6	825.186	-0.541561	0.0884676	1.37e-10	4.69e-09	Emc3
ENSMUSG00000029434.12	682.381	-0.541215	0.093507	1.06e-09	2.98e-08	Vps33a
ENSMUSG00000039660.16	361.209	-0.539722	0.134937	8.61e-06	9.22e-05	Spout1
ENSMUSG00000030423.7	448.654	-0.539509	0.110847	1.65e-07	2.89e-06	Pop4
ENSMUSG00000054385.14	67.0521	-0.538906	0.289009	0.00576942	0.0228451	Ceacam2
ENSMUSG00000042590.16	452.772	-0.538371	0.128029	3.77e-06	4.53e-05	Ipo11
ENSMUSG00000026383.14	363.249	-0.537614	0.118444	8.13e-07	1.18e-05	Epb41l5
ENSMUSG00000038777.19	31.2837	-0.537325	0.465693	0.0143451	0.0471471	Sema6c
ENSMUSG00000039043.5	317.71	-0.537195	0.132236	6.89e-06	7.63e-05	Arpin
ENSMUSG00000020925.16	768.48	-0.537079	0.0922612	8.99e-10	2.6e-08	Ccdc43
ENSMUSG00000021764.8	1063.39	-0.536623	0.0996551	1.05e-08	2.42e-07	Ndufs4
ENSMUSG00000006241.16	71.7012	-0.536139	0.285171	0.00563844	0.0224327	Ccdc159
ENSMUSG00000029098.17	193.488	-0.533583	0.158555	0.00010268	0.00078422	Acox3
ENSMUSG00000018387.12	45.6158	-0.533036	0.400996	0.0125277	0.042399	Shroom1
ENSMUSG00000021192.16	390.738	-0.532712	0.117975	9.38e-07	1.34e-05	Golga5
ENSMUSG00000038174.14	282.05	-0.532445	0.154653	7.88e-05	0.00062479	Fam126b
ENSMUSG00000047719.2	144.577	-0.532416	0.185599	0.00052157	0.00310383	Ubiad1
ENSMUSG00000052584.10	17.8514	-0.531804	0.878122	0.0148601	0.048595	Serp2
ENSMUSG00000074754.4	112.143	-0.531717	0.212731	0.0014387	0.00734724	Smim26
ENSMUSG00000039771.13	590.102	-0.531666	0.138051	1.57e-05	0.00015639	Polr2j
ENSMUSG00000032834.11	358.769	-0.531108	0.119067	1.2e-06	1.66e-05	Pwp2
ENSMUSG00000024666.5	159.202	-0.531035	0.172134	0.00026632	0.00176549	Tmem138
ENSMUSG00000021222.9	301.011	-0.531033	0.139258	1.91e-05	0.00018414	Dcaf4
ENSMUSG00000026822.14	215.079	-0.530919	0.15153	6.23e-05	0.00051055	Lcn2
ENSMUSG00000037669.15	267.276	-0.530409	0.144013	3.22e-05	0.00028812	Ldah
ENSMUSG00000071014.10	375.15	-0.530105	0.131774	8.08e-06	8.73e-05	Ndufb6
ENSMUSG00000022881.15	266.765	-0.529797	0.149181	5.36e-05	0.00044975	Rfc4
ENSMUSG00000035674.13	575.949	-0.529444	0.136158	1.4e-05	0.00014172	Ndufa3
ENSMUSG00000059669.8	219.627	-0.528753	0.14922	5.55e-05	0.00046352	Taf1b
ENSMUSG00000024474.6	1654.2	-0.52872	0.0815926	1.43e-11	6.21e-10	Ik
ENSMUSG00000043664.7	37.956	-0.528324	0.462756	0.0144397	0.0474214	Tmem221
ENSMUSG00000022827.14	176.531	-0.5282	0.171323	0.00026588	0.00176349	Rabl3
ENSMUSG00000054737.11	149.204	-0.527959	0.198061	0.00095679	0.00516527	Zfp182
ENSMUSG00000042670.5	277.802	-0.527923	0.137504	1.78e-05	0.00017422	Immp1l
ENSMUSG00000068114.7	145.384	-0.526079	0.18323	0.00053049	0.0031426	Ccdc134
ENSMUSG00000020895.14	43.215	-0.525543	0.35261	0.0108774	0.0379219	Tmem107
ENSMUSG00000018381.15	52.2383	-0.52492	0.343071	0.0103952	0.0366081	Abi3
ENSMUSG00000045160.14	168.41	-0.524802	0.175423	0.00036109	0.00229181	Bola3
ENSMUSG00000019256.17	847.169	-0.52371	0.0950813	5.61e-09	1.4e-07	Ahr
ENSMUSG00000050335.17	2523.41	-0.523599	0.0970366	1.05e-08	2.42e-07	Lgals3
ENSMUSG00000047434.14	193.579	-0.523592	0.172716	0.00032273	0.00208186	Xxylt1
ENSMUSG00000032563.16	371.407	-0.523037	0.120209	2.05e-06	2.66e-05	Mrpl3
ENSMUSG00000003644.17	296.253	-0.522867	0.141235	3.04e-05	0.00027436	Rps6ka1
ENSMUSG00000031785.16	197.933	-0.522562	0.173211	0.0003351	0.00214832	Adgrg1
ENSMUSG00000039254.16	346.739	-0.522191	0.121422	2.52e-06	3.21e-05	Pomt1
ENSMUSG00000015461.15	436.25	-0.521524	0.113822	6.86e-07	1.02e-05	Atf6b
ENSMUSG00000027198.16	1354.47	-0.521249	0.0809427	1.9e-11	8e-10	Ext2
ENSMUSG00000034757.15	714.955	-0.521157	0.0911669	1.7e-09	4.64e-08	Tmub2
ENSMUSG00000042050.8	199.99	-0.520993	0.164451	0.0002079	0.00142982	Wdr60
ENSMUSG00000027655.14	477.837	-0.520407	0.110883	4.11e-07	6.58e-06	Dhx35
ENSMUSG00000022672.8	475.485	-0.520207	0.14533	4.95e-05	0.00041971	Prkdc
ENSMUSG00000018574.14	1750.72	-0.518884	0.0802989	1.65e-11	7e-10	Acadvl
ENSMUSG00000028247.2	235.661	-0.518254	0.162094	0.00019056	0.0013312	Coq3
ENSMUSG00000019863.7	162.675	-0.517997	0.177907	0.0004817	0.00290284	Qrsl1
ENSMUSG00000027673.12	734.188	-0.517643	0.0951009	7.95e-09	1.9e-07	Ndufb5
ENSMUSG00000037349.9	281.56	-0.517217	0.158522	0.00015255	0.00110495	Nudt22
ENSMUSG00000018672.15	398.979	-0.517174	0.132388	1.36e-05	0.00013799	Copz2
ENSMUSG00000017801.15	892.218	-0.517112	0.0885714	8.61e-10	2.51e-08	Mlx
ENSMUSG00000010057.8	108.015	-0.516715	0.214051	0.00189437	0.00924107	Nprl2
ENSMUSG00000028689.14	132.38	-0.516237	0.207567	0.00159577	0.00800936	Ccdc163
ENSMUSG00000042613.9	862.159	-0.515981	0.0881033	7.76e-10	2.3e-08	Pbxip1
ENSMUSG00000028223.8	827.894	-0.515797	0.0920356	3.34e-09	8.62e-08	Decr1
ENSMUSG00000041530.16	831.548	-0.515564	0.091085	2.43e-09	6.46e-08	Ago1
ENSMUSG00000064128.8	144.914	-0.514694	0.180633	0.00058134	0.00339664	Cenpj
ENSMUSG00000063320.11	106.676	-0.514488	0.217124	0.00213081	0.0101703	1190007I07Rik
ENSMUSG00000042737.9	231.31	-0.514467	0.178371	0.0005164	0.0030773	Dpm3
ENSMUSG00000006191.17	169.367	-0.514422	0.167363	0.00029173	0.00191971	Cdkal1
ENSMUSG00000044024.15	16.3659	-0.514168	0.833619	0.0154134	0.0499807	Rell2
ENSMUSG00000066643.12	326.328	-0.513028	0.124299	5.63e-06	6.41e-05	Wdr35
ENSMUSG00000019738.15	167.577	-0.512631	0.180161	0.00058339	0.00340551	Polr2i
ENSMUSG00000078348.4	531.793	-0.512269	0.134557	2.05e-05	0.00019623	Sf3b5
ENSMUSG00000034206.15	197.501	-0.511654	0.15704	0.00015916	0.00114454	Polq
ENSMUSG00000031483.8	1051.02	-0.511577	0.0810926	4.63e-11	1.8e-09	Erlin2
ENSMUSG00000020085.15	403.96	-0.511024	0.126908	8.48e-06	9.1e-05	Aifm2
ENSMUSG00000025207.15	249.863	-0.510841	0.146335	7.12e-05	0.00057341	Sema4g
ENSMUSG00000029504.5	193.423	-0.510451	0.16873	0.00034371	0.00219364	Ddx51
ENSMUSG00000034931.15	1197.87	-0.510364	0.0852788	3.59e-10	1.16e-08	Dhx8
ENSMUSG00000022558.16	990.358	-0.508376	0.0838177	2.18e-10	7.29e-09	Mroh1
ENSMUSG00000006095.12	577.895	-0.50791	0.124234	5.73e-06	6.51e-05	Tbcb
ENSMUSG00000073616.10	747.497	-0.507839	0.11953	3.25e-06	3.99e-05	Cops9
ENSMUSG00000031537.15	867.712	-0.507648	0.0896379	2.47e-09	6.55e-08	Ikbkb
ENSMUSG00000024287.7	479.099	-0.507586	0.118577	2.98e-06	3.71e-05	Thoc1
ENSMUSG00000020432.12	739.138	-0.507511	0.103412	1.46e-07	2.6e-06	Tcn2
ENSMUSG00000010064.15	39.166	-0.506634	0.406877	0.0150171	0.0490049	Slc38a3
ENSMUSG00000038280.12	548.824	-0.506025	0.113683	1.36e-06	1.85e-05	Ostm1
ENSMUSG00000053898.12	811.778	-0.505431	0.102205	1.23e-07	2.24e-06	Ech1
ENSMUSG00000022453.8	361.923	-0.505243	0.121749	5.18e-06	5.97e-05	Naga
ENSMUSG00000022000.11	321.15	-0.505204	0.1274	1.08e-05	0.000113	Zc3h13
ENSMUSG00000051236.13	302.315	-0.505112	0.135571	2.95e-05	0.00026753	Msrb3
ENSMUSG00000069020.9	568.058	-0.504419	0.106889	3.7e-07	6.01e-06	Urm1
ENSMUSG00000048174.2	43.6499	-0.504273	0.353043	0.0127823	0.0430003	Tmem81
ENSMUSG00000073096.11	120.793	-0.503671	0.198459	0.00146255	0.00744541	Lrrc61
ENSMUSG00000074282.10	51.6748	-0.502826	0.331654	0.0112604	0.0389241	Zfp94
ENSMUSG00000028096.13	472.801	-0.502776	0.125583	9.87e-06	0.00010429	Gpr89
ENSMUSG00000016458.14	112.124	-0.502695	0.222004	0.00288918	0.013017	Wt1
ENSMUSG00000054484.14	94.7205	-0.502149	0.244135	0.00450712	0.0188405	Tmem62
ENSMUSG00000027429.16	1129.3	-0.501752	0.0804749	7.77e-11	2.8e-09	Sec23b
ENSMUSG00000041528.15	400.295	-0.50091	0.124061	8.46e-06	9.09e-05	Rnf123
ENSMUSG00000019564.12	95.9561	-0.50061	0.233973	0.00383714	0.0164903	Arid3a
ENSMUSG00000029175.17	179.928	-0.500584	0.170527	0.00046463	0.00282112	Slc35f6
ENSMUSG00000021243.14	496.959	-0.500023	0.116672	2.91e-06	3.64e-05	Fcf1
ENSMUSG00000021645.16	454.312	-0.499886	0.115026	2.22e-06	2.87e-05	Smn1
ENSMUSG00000014550.14	540.724	-0.499814	0.104916	3.1e-07	5.12e-06	Rbsn
ENSMUSG00000014767.17	320.677	-0.499749	0.134921	3.33e-05	0.00029689	Tbp
ENSMUSG00000019997.11	1852.91	-0.499362	0.0722987	8.56e-13	4.72e-11	Ccn2
ENSMUSG00000002416.13	374.538	-0.498978	0.150377	0.00013245	0.00098047	Ndufb2
ENSMUSG00000025487.15	735.401	-0.498414	0.107336	5.48e-07	8.42e-06	Psmd13
ENSMUSG00000112134.1	15.1619	-0.498403	0.984361	0.0144993	0.0475929	Gm40723
ENSMUSG00000031916.17	360.981	-0.497121	0.120847	6.21e-06	6.97e-05	Cog8
ENSMUSG00000043683.4	355.694	-0.497013	0.12105	6.49e-06	7.23e-05	Fem1a
ENSMUSG00000020325.10	489.459	-0.496535	0.122222	7.65e-06	8.34e-05	Fstl3
ENSMUSG00000040389.15	174.275	-0.496167	0.1795	0.000788	0.00439242	Wdr47
ENSMUSG00000001999.15	266.507	-0.496161	0.135657	3.97e-05	0.00034475	Blvra
ENSMUSG00000024911.6	422.536	-0.496111	0.140088	6.09e-05	0.00050104	Fibp
ENSMUSG00000089862.8	108.36	-0.495967	0.211853	0.00246166	0.0113821	Umad1
ENSMUSG00000029465.14	1898.21	-0.495889	0.0908578	8.2e-09	1.96e-07	Arpc3
ENSMUSG00000024803.8	511.705	-0.49552	0.103969	3.08e-07	5.09e-06	Ankrd1
ENSMUSG00000038225.15	367.188	-0.495474	0.127486	1.66e-05	0.00016347	Primpol
ENSMUSG00000021982.14	203.138	-0.495453	0.16813	0.00046993	0.00284392	Cdadc1
ENSMUSG00000020386.5	502.736	-0.495386	0.111044	1.34e-06	1.83e-05	Sar1b
ENSMUSG00000040669.14	346.529	-0.495098	0.122342	8.32e-06	8.96e-05	Phc1
ENSMUSG00000021958.5	99.6455	-0.494656	0.235903	0.00426882	0.0179927	Pinx1
ENSMUSG00000022323.11	519.311	-0.494539	0.102445	2.32e-07	3.96e-06	Rida
ENSMUSG00000025200.6	249.504	-0.494298	0.140118	6.59e-05	0.00053672	Cwf19l1
ENSMUSG00000015806.12	281.174	-0.493453	0.142203	7.95e-05	0.00062996	Qdpr
ENSMUSG00000027963.14	216.852	-0.493017	0.151298	0.00017006	0.00121305	Extl2
ENSMUSG00000030051.10	189.715	-0.492835	0.161426	0.00032891	0.00211603	Aplf
ENSMUSG00000074749.10	428.973	-0.492602	0.120814	7.34e-06	8.02e-05	Kiz
ENSMUSG00000054302.15	481.844	-0.492342	0.110792	1.46e-06	1.97e-05	Eapp
ENSMUSG00000027349.5	294.214	-0.491885	0.136406	4.87e-05	0.000414	Fam98b
ENSMUSG00000006463.13	218.397	-0.491545	0.148378	0.00014264	0.00104474	Zdhhc24
ENSMUSG00000039427.14	257.572	-0.491415	0.147089	0.00012573	0.00093528	Alg1
ENSMUSG00000040383.16	1233.09	-0.490747	0.0819968	3.8e-10	1.22e-08	Aqr
ENSMUSG00000058267.13	637.97	-0.490616	0.10349	3.59e-07	5.85e-06	Mrps14
ENSMUSG00000079627.2	396.408	-0.490603	0.144695	0.00010801	0.00081862	Rhox2h
ENSMUSG00000021033.11	331.79	-0.490505	0.123461	1.16e-05	0.00012082	Gstz1
ENSMUSG00000026489.13	83.4501	-0.490234	0.247169	0.0055458	0.0221522	Coq8a
ENSMUSG00000033075.17	1002.83	-0.490208	0.0805841	2.08e-10	6.97e-09	Senp1
ENSMUSG00000027475.9	1083.11	-0.488821	0.0791741	1.19e-10	4.13e-09	Kif3b
ENSMUSG00000028088.14	70.9536	-0.488782	0.261557	0.00695271	0.0265913	Fmo5
ENSMUSG00000017639.13	81.5429	-0.488654	0.246781	0.00561131	0.0223573	Rab11fip4
ENSMUSG00000037710.8	314.256	-0.487831	0.136125	5.36e-05	0.00044975	Cisd1
ENSMUSG00000079480.3	296.284	-0.48747	0.140498	8.17e-05	0.00064349	Pin4
ENSMUSG00000044502.16	398.244	-0.487437	0.128365	2.33e-05	0.00021924	Bod1
ENSMUSG00000073987.4	443.116	-0.487314	0.114368	3.42e-06	4.18e-05	Ggh
ENSMUSG00000036636.10	565.12	-0.486973	0.109293	1.42e-06	1.93e-05	Clcn7
ENSMUSG00000039542.16	63.9414	-0.485935	0.287178	0.00958651	0.0343628	Ncam1
ENSMUSG00000002781.19	119.804	-0.485256	0.19809	0.00195228	0.00946608	Tmem143
ENSMUSG00000019467.15	431.736	-0.484792	0.118151	7e-06	7.72e-05	Arhgef25
ENSMUSG00000026411.17	648.242	-0.484662	0.104959	6.65e-07	9.92e-06	Tmem9
ENSMUSG00000063052.9	469.454	-0.48451	0.116919	5.68e-06	6.46e-05	Lrrc40
ENSMUSG00000040044.11	527.584	-0.483904	0.10915	1.61e-06	2.14e-05	Orc3
ENSMUSG00000091625.8	301.051	-0.483873	0.153846	0.00025645	0.00171418	Lsm5
ENSMUSG00000016206.6	157.692	-0.483789	0.179068	0.00099962	0.00537169	H2-M3
ENSMUSG00000015980.14	310.467	-0.483752	0.137369	6.88e-05	0.00055673	Lrrc27
ENSMUSG00000027207.15	592.009	-0.483743	0.0977891	1.33e-07	2.4e-06	Galk2
ENSMUSG00000025377.14	158.737	-0.483681	0.175717	0.00085726	0.00472117	Tepsin
ENSMUSG00000022090.10	160.93	-0.483679	0.198414	0.00202707	0.00976244	Pdlim2
ENSMUSG00000047712.8	146.077	-0.483172	0.204945	0.00250405	0.011549	Ust
ENSMUSG00000015023.7	619.776	-0.482854	0.0989916	1.88e-07	3.27e-06	Ddx19a
ENSMUSG00000020495.13	538.82	-0.482457	0.100714	2.88e-07	4.8e-06	Smg8
ENSMUSG00000029790.16	150.7	-0.482441	0.183929	0.00125814	0.00653153	Cep41
ENSMUSG00000039828.7	498.097	-0.482004	0.113077	3.46e-06	4.22e-05	Wdr70
ENSMUSG00000029802.13	620.972	-0.481768	0.10303	5.13e-07	7.98e-06	Abcg2
ENSMUSG00000026142.15	778.881	-0.481129	0.0942916	5.81e-08	1.16e-06	Rhbdd1
ENSMUSG00000028099.8	936.326	-0.480832	0.0883086	9.13e-09	2.14e-07	Polr3c
ENSMUSG00000030868.6	505.721	-0.480736	0.105751	9.59e-07	1.36e-05	Dctn5
ENSMUSG00000031153.16	430.093	-0.480054	0.117278	7.34e-06	8.02e-05	Gripap1
ENSMUSG00000078908.10	369.081	-0.479911	0.135547	6.73e-05	0.00054665	Mon1b
ENSMUSG00000107283.3	134.885	-0.478861	0.194385	0.00195634	0.00947864	Mpv17
ENSMUSG00000027286.16	112.685	-0.478852	0.225554	0.00433481	0.018215	Lrrc57
ENSMUSG00000006127.9	439.107	-0.478374	0.115408	5.92e-06	6.69e-05	Inpp5k
ENSMUSG00000018599.5	86.3427	-0.47799	0.237538	0.00552755	0.022093	Mief2
ENSMUSG00000018858.15	708.582	-0.477324	0.0994613	2.8e-07	4.69e-06	Mrpl58
ENSMUSG00000042010.16	91.5229	-0.477311	0.230248	0.00490436	0.0201215	Acacb
ENSMUSG00000027406.12	1646.9	-0.476529	0.085987	5.39e-09	1.35e-07	Idh3b
ENSMUSG00000015214.14	306.749	-0.476295	0.133664	6.08e-05	0.00050104	Mtmr1
ENSMUSG00000030337.16	131.928	-0.47597	0.189789	0.00176005	0.00870477	Vamp1
ENSMUSG00000042790.16	392.501	-0.475513	0.11617	7.45e-06	8.12e-05	Rnf214
ENSMUSG00000040562.12	1172.55	-0.475116	0.0819963	1.25e-09	3.48e-08	Gstm2
ENSMUSG00000035847.15	297.034	-0.474055	0.15382	0.00032818	0.0021124	Ids
ENSMUSG00000070939.9	470.34	-0.473773	0.106207	1.45e-06	1.96e-05	Tgfbrap1
ENSMUSG00000027822.16	251.522	-0.473514	0.141739	0.00013652	0.00100624	Slc33a1
ENSMUSG00000039048.15	117.184	-0.47327	0.224008	0.00454988	0.0189919	Foxred1
ENSMUSG00000011751.16	154.487	-0.473019	0.189184	0.00180437	0.00887276	Sptbn4
ENSMUSG00000021597.16	203.319	-0.471463	0.1847	0.00160812	0.00806822	Slf1
ENSMUSG00000041765.6	142.576	-0.470636	0.187755	0.00180945	0.00889094	Ubac2
ENSMUSG00000021179.8	290.93	-0.470437	0.137304	0.00010214	0.00078197	Nrde2
ENSMUSG00000035086.13	1270.58	-0.469768	0.0773635	2.41e-10	8e-09	Becn1
ENSMUSG00000039840.7	447.478	-0.469666	0.114538	7.2e-06	7.91e-05	Epg5
ENSMUSG00000030614.8	184.236	-0.469269	0.170611	0.00091724	0.00498526	Tmem126b
ENSMUSG00000002900.16	489.635	-0.468289	0.118839	1.41e-05	0.00014191	Lamb1
ENSMUSG00000006392.16	352.244	-0.467613	0.119993	1.71e-05	0.00016797	Med8
ENSMUSG00000045039.9	1693.54	-0.466309	0.0854179	8.87e-09	2.09e-07	Megf8
ENSMUSG00000027164.8	698.86	-0.465106	0.0921676	8.35e-08	1.6e-06	Traf6
ENSMUSG00000027001.10	126.1	-0.464413	0.197909	0.00273084	0.0124124	Dusp19
ENSMUSG00000039063.5	155.888	-0.464243	0.177531	0.00136388	0.0070125	Echdc3
ENSMUSG00000038831.16	79.8593	-0.464173	0.244546	0.00728412	0.0275805	Ralgps1
ENSMUSG00000097101.3	56.4984	-0.464159	0.32404	0.0149511	0.0488142	1810034E14Rik
ENSMUSG00000026584.14	343.179	-0.463848	0.120045	2e-05	0.00019236	Scyl3
ENSMUSG00000024174.9	117.048	-0.46379	0.212276	0.00413551	0.0174976	Pot1b
ENSMUSG00000064120.14	220.137	-0.463725	0.157532	0.00051964	0.0030952	Mocs1
ENSMUSG00000020321.15	2049.88	-0.463428	0.0801185	1.35e-09	3.73e-08	Mdh1
ENSMUSG00000026479.13	188.134	-0.463366	0.175852	0.00129312	0.00669002	Lamc2
ENSMUSG00000013822.7	354.655	-0.463231	0.140105	0.00015774	0.00113592	Elof1
ENSMUSG00000033902.12	339.061	-0.462876	0.12781	5.09e-05	0.00042918	Mapkbp1
ENSMUSG00000020691.13	339.177	-0.462406	0.1242	3.54e-05	0.00031316	Mettl2
ENSMUSG00000031959.15	441.291	-0.462302	0.112334	6.96e-06	7.69e-05	Wdr59
ENSMUSG00000069895.4	994.011	-0.462212	0.0856243	1.3e-08	2.95e-07	Atxn1l
ENSMUSG00000028199.18	906.449	-0.461357	0.0858567	1.47e-08	3.29e-07	Cryz
ENSMUSG00000054309.9	593.613	-0.460278	0.098431	5.47e-07	8.42e-06	Cpsf3
ENSMUSG00000006958.14	158.505	-0.460216	0.191355	0.00238636	0.0111243	Chrd
ENSMUSG00000038010.9	71.7009	-0.460056	0.274983	0.0111741	0.0387253	Ccdc138
ENSMUSG00000033021.16	808.312	-0.459744	0.0880576	3.45e-08	7.21e-07	Gmppa
ENSMUSG00000034445.7	145.351	-0.459351	0.186731	0.0021158	0.0101215	Cyb561a3
ENSMUSG00000032604.16	1468.11	-0.459284	0.0787142	1.05e-09	2.96e-08	Qars
ENSMUSG00000063802.5	232.533	-0.458571	0.14819	0.00033226	0.00213221	Hspbp1
ENSMUSG00000029725.10	297.346	-0.45853	0.143204	0.0002307	0.00156157	Ppp1r35
ENSMUSG00000005882.18	763.218	-0.457868	0.0976095	5.14e-07	7.99e-06	Uqcc1
ENSMUSG00000097960.1	112.746	-0.457861	0.20915	0.00413348	0.0174948	A330074K22Rik
ENSMUSG00000028664.14	70.227	-0.457092	0.293058	0.0128925	0.0433143	Ephb2
ENSMUSG00000027742.13	460.537	-0.457037	0.108362	4.64e-06	5.44e-05	Cog6
ENSMUSG00000038286.11	85.0361	-0.456581	0.261149	0.00991931	0.0352998	Bphl
ENSMUSG00000035429.13	176.975	-0.45654	0.171023	0.00121822	0.00634738	Ptprh
ENSMUSG00000046805.9	951.936	-0.455698	0.0835726	9.68e-09	2.25e-07	Mpeg1
ENSMUSG00000032508.8	126.469	-0.455646	0.214739	0.00481581	0.0198341	Myd88
ENSMUSG00000026102.9	235.134	-0.455359	0.145289	0.00029647	0.00194197	Inpp1
ENSMUSG00000021510.11	285.761	-0.455046	0.14163	0.00023225	0.00157124	Zfp729a
ENSMUSG00000009894.15	1202.48	-0.454718	0.0838885	1.18e-08	2.7e-07	Snap47
ENSMUSG00000020079.15	339.87	-0.454378	0.131427	9.86e-05	0.00075745	Supv3l1
ENSMUSG00000010290.7	224.078	-0.454274	0.150471	0.00043007	0.00265267	AI597479
ENSMUSG00000027427.13	724.871	-0.453682	0.103477	2.27e-06	2.92e-05	Polr3f
ENSMUSG00000043587.15	153.301	-0.453596	0.176327	0.00162211	0.0081167	Pxylp1
ENSMUSG00000027650.12	722.242	-0.453539	0.0920613	1.63e-07	2.87e-06	Tti1
ENSMUSG00000020459.14	462.896	-0.453242	0.119819	2.87e-05	0.00026112	Mtif2
ENSMUSG00000030816.8	887.171	-0.452853	0.0854414	2.29e-08	4.95e-07	Rnf40
ENSMUSG00000022427.4	1233.47	-0.452828	0.082551	8.25e-09	1.96e-07	Tomm22
ENSMUSG00000057143.15	193.524	-0.452731	0.157351	0.00068565	0.00391008	Trim12c
ENSMUSG00000028673.10	613.408	-0.452513	0.100182	1.21e-06	1.67e-05	Fuca1
ENSMUSG00000036398.13	800.743	-0.452481	0.12644	6.22e-05	0.00051028	Ppp1r11
ENSMUSG00000033632.15	122.427	-0.452311	0.212248	0.00483442	0.0198917	AW554918
ENSMUSG00000022361.14	1439.57	-0.451905	0.0770817	9.35e-10	2.69e-08	Zhx1
ENSMUSG00000043207.10	876.418	-0.451889	0.0890603	7.85e-08	1.52e-06	Zmpste24
ENSMUSG00000085843.1	142.183	-0.451829	0.191033	0.00279617	0.0126444	Kank4os
ENSMUSG00000008036.11	1155.42	-0.451721	0.100726	1.39e-06	1.89e-05	Ap2s1
ENSMUSG00000021403.3	1680.23	-0.451488	0.0764442	6.86e-10	2.07e-08	Serpinb9b
ENSMUSG00000029062.14	796.182	-0.451289	0.0902458	1.14e-07	2.11e-06	Cdk11b
ENSMUSG00000030714.14	87.4396	-0.451132	0.260639	0.0104414	0.0367608	Sgf29
ENSMUSG00000027259.15	95.9731	-0.45096	0.220544	0.00579823	0.0229325	Adal
ENSMUSG00000063281.9	254.969	-0.450919	0.147883	0.00040433	0.0025193	Zfp35
ENSMUSG00000027831.9	70.3605	-0.450847	0.274574	0.0119546	0.040863	Veph1
ENSMUSG00000021807.6	1151.18	-0.450713	0.0830526	1.15e-08	2.64e-07	Rtraf
ENSMUSG00000024217.10	945.185	-0.449969	0.127492	7.63e-05	0.00060853	Snrpc
ENSMUSG00000036513.15	287.654	-0.449436	0.144927	0.00033459	0.00214611	Commd2
ENSMUSG00000047603.9	68.9409	-0.449198	0.280518	0.0130597	0.0437844	Zfp235
ENSMUSG00000031813.8	963.366	-0.449085	0.102399	2.25e-06	2.9e-05	Mvb12a
ENSMUSG00000021103.12	598.33	-0.44866	0.108618	6.86e-06	7.61e-05	Mnat1
ENSMUSG00000025481.12	174.158	-0.448544	0.18419	0.00230754	0.0108173	Urah
ENSMUSG00000004665.10	1393.1	-0.448425	0.0822673	9.97e-09	2.32e-07	Cnn2
ENSMUSG00000074916.5	265.582	-0.448082	0.137812	0.00020835	0.00143132	Chst14
ENSMUSG00000021519.11	210.63	-0.447178	0.163274	0.00105814	0.00565546	Mterf3
ENSMUSG00000002329.7	209.74	-0.447034	0.159323	0.00085772	0.00472169	Mdp1
ENSMUSG00000030921.17	353.511	-0.447005	0.120625	4.04e-05	0.00035021	Trim30a
ENSMUSG00000034105.9	374.344	-0.445973	0.124175	6.12e-05	0.00050328	Meak7
ENSMUSG00000032127.9	683.209	-0.445821	0.100211	1.69e-06	2.25e-05	Vps11
ENSMUSG00000090247.7	160.871	-0.445633	0.192313	0.00316986	0.0140695	Bloc1s1
ENSMUSG00000015027.11	552.175	-0.445499	0.100919	1.97e-06	2.57e-05	Galns
ENSMUSG00000040621.14	107.559	-0.445474	0.209015	0.00493484	0.0202143	Gemin8
ENSMUSG00000028398.8	408.995	-0.445456	0.135183	0.00017748	0.00125558	Dmac1
ENSMUSG00000102224.5	96.092	-0.44542	0.276388	0.0127681	0.0429861	4930447F24Rik
ENSMUSG00000000901.17	130.305	-0.444898	0.203072	0.00430612	0.0181181	Mmp11
ENSMUSG00000031503.13	1009.8	-0.444895	0.0901979	1.61e-07	2.85e-06	Col4a2
ENSMUSG00000051989.11	167.882	-0.444851	0.203714	0.00431105	0.0181329	Smim11
ENSMUSG00000040022.14	102.529	-0.444535	0.214622	0.00563871	0.0224327	Rab11fip2
ENSMUSG00000049036.7	116.023	-0.444326	0.22648	0.00707887	0.0269765	Tmem121
ENSMUSG00000029771.12	156.601	-0.443391	0.187237	0.00285886	0.012903	Irf5
ENSMUSG00000024251.9	422.373	-0.443059	0.114033	1.95e-05	0.0001885	Thada
ENSMUSG00000052395.17	107.497	-0.442813	0.223749	0.00694036	0.0265826	Rft1
ENSMUSG00000022855.9	636.126	-0.442681	0.0986208	1.45e-06	1.96e-05	Senp2
ENSMUSG00000087598.9	199.808	-0.442196	0.161397	0.0010805	0.00575768	Zfp111
ENSMUSG00000027884.16	363.25	-0.441088	0.119575	4.37e-05	0.0003749	Clcc1
ENSMUSG00000044017.16	281.858	-0.44076	0.134509	0.0001946	0.00135652	Adgrd1
ENSMUSG00000041966.18	313.733	-0.44044	0.141619	0.00034571	0.00220423	Dcaf17
ENSMUSG00000022394.14	321.233	-0.440311	0.130733	0.00014098	0.00103435	L3mbtl2
ENSMUSG00000057667.7	259.399	-0.440259	0.143098	0.0003777	0.00237637	Bloc1s3
ENSMUSG00000029346.12	63.7857	-0.440137	0.294138	0.0153805	0.0499117	Srrd
ENSMUSG00000059554.12	114.508	-0.440048	0.227985	0.0077618	0.0290875	Ccdc28a
ENSMUSG00000069678.10	159.431	-0.439296	0.191427	0.00344529	0.0150812	Pcgf1
ENSMUSG00000080268.3	463.367	-0.438821	0.129834	0.00013429	0.00099092	Brms1
ENSMUSG00000028563.16	165.213	-0.438728	0.176016	0.00212601	0.0101552	Tm2d1
ENSMUSG00000079022.10	93.4642	-0.438714	0.247247	0.01034	0.0364339	Col22a1
ENSMUSG00000054226.13	405.637	-0.437844	0.127864	0.00011705	0.00087986	Tprkb
ENSMUSG00000007805.4	90.3192	-0.436971	0.250893	0.0108881	0.0379387	Twist2
ENSMUSG00000026333.14	150.2	-0.436605	0.193415	0.00397072	0.0169342	Gin1
ENSMUSG00000002395.14	610.062	-0.436542	0.118507	4.51e-05	0.0003862	Use1
ENSMUSG00000025155.15	477.333	-0.436173	0.127349	0.00011705	0.00087986	Dus1l
ENSMUSG00000034729.16	547.364	-0.434855	0.106642	9.13e-06	9.71e-05	Mrps10
ENSMUSG00000036833.16	78.7421	-0.4347	0.255258	0.0119667	0.040888	Pnpla7
ENSMUSG00000051786.15	401.632	-0.434601	0.116155	3.66e-05	0.00032167	Tubgcp6
ENSMUSG00000039813.14	97.9179	-0.434285	0.220177	0.00729352	0.0276063	Tbc1d2
ENSMUSG00000024958.12	288.683	-0.434258	0.144982	0.00050174	0.00300528	Gpr137
ENSMUSG00000073406.10	141.483	-0.434012	0.195143	0.00421509	0.0177933	H2-Bl
ENSMUSG00000032763.11	361.039	-0.433182	0.121037	6.78e-05	0.00054994	Ilvbl
ENSMUSG00000037149.10	1588.68	-0.432994	0.0798105	1.23e-08	2.79e-07	Ddx1
ENSMUSG00000035969.15	301.714	-0.432878	0.131838	0.00019912	0.00137904	Rusc2
ENSMUSG00000040390.13	409.148	-0.432082	0.122674	8.21e-05	0.00064619	Map3k10
ENSMUSG00000021716.14	261.807	-0.432046	0.137066	0.00031034	0.00201574	Srek1ip1
ENSMUSG00000087165.7	85.8587	-0.431811	0.251935	0.0116085	0.0399506	2010001A14Rik
ENSMUSG00000036188.4	305.063	-0.431397	0.128441	0.00015546	0.00112324	Ankmy2
ENSMUSG00000040550.16	459.939	-0.430723	0.117895	5.19e-05	0.00043675	Otud6b
ENSMUSG00000071547.4	288.668	-0.430106	0.141334	0.00044299	0.00272062	Nt5dc2
ENSMUSG00000009863.14	593.268	-0.429927	0.117736	5.24e-05	0.00044045	Sdhb
ENSMUSG00000040209.12	551.485	-0.429818	0.10397	7.41e-06	8.08e-05	Zfp704
ENSMUSG00000054312.6	643.618	-0.429747	0.128788	0.00016323	0.00116886	Mrps21
ENSMUSG00000048503.7	65.0159	-0.429715	0.27441	0.0150966	0.0492016	Tlcd5
ENSMUSG00000029146.14	699.954	-0.429548	0.0982661	2.59e-06	3.28e-05	Snx17
ENSMUSG00000007603.9	329.819	-0.429218	0.130323	0.00019193	0.00134009	Dus3l
ENSMUSG00000045348.16	296.19	-0.428813	0.130907	0.00020847	0.00143132	Nyap1
ENSMUSG00000030763.7	205.253	-0.428592	0.157992	0.00120733	0.00629828	Lcmt1
ENSMUSG00000117284.1	261.687	-0.428252	0.190751	0.00415188	0.0175438	Gm7072
ENSMUSG00000028797.20	1060.74	-0.428134	0.0895044	3.64e-07	5.93e-06	Tmem234
ENSMUSG00000003585.13	75.1881	-0.427608	0.25572	0.0129479	0.0434661	Sec14l2
ENSMUSG00000053536.6	880.472	-0.427581	0.101443	5.35e-06	6.14e-05	Cstf2t
ENSMUSG00000062931.15	91.393	-0.427502	0.269512	0.0148312	0.0485337	Zfp938
ENSMUSG00000055660.8	145.326	-0.427425	0.183692	0.00344136	0.0150716	Mettl4
ENSMUSG00000022204.9	322.355	-0.426763	0.125629	0.00013626	0.0010049	Ngdn
ENSMUSG00000026856.14	163.698	-0.426185	0.17269	0.0023886	0.0111243	Dolpp1
ENSMUSG00000095362.7	326.691	-0.425644	0.141235	0.00050741	0.00303782	Gm14325
ENSMUSG00000017969.13	268.115	-0.425407	0.156624	0.00120625	0.00629828	Ptgis
ENSMUSG00000027602.9	206.487	-0.424897	0.165602	0.00185629	0.00908413	Map1lc3a
ENSMUSG00000014470.4	587.182	-0.424522	0.106786	1.45e-05	0.00014538	Rnf166
ENSMUSG00000000916.15	155.369	-0.424462	0.174977	0.00268289	0.0122377	Nsun5
ENSMUSG00000021975.8	231.772	-0.424016	0.153574	0.00108758	0.0057863	Ints9
ENSMUSG00000029401.8	186.645	-0.423875	0.17186	0.00241499	0.0112187	Rilpl2
ENSMUSG00000019715.14	593.514	-0.423812	0.0997155	4.58e-06	5.38e-05	Gle1
ENSMUSG00000030301.17	799.088	-0.423504	0.1005	5.36e-06	6.15e-05	Ccdc91
ENSMUSG00000026439.14	704.91	-0.423095	0.0905911	6.62e-07	9.91e-06	Rbbp5
ENSMUSG00000004266.15	839.503	-0.423068	0.0974667	2.98e-06	3.71e-05	Ptpn6
ENSMUSG00000029387.10	359.774	-0.422811	0.128241	0.00019497	0.00135721	Gtf2h3
ENSMUSG00000048429.10	363.476	-0.422692	0.119347	8.16e-05	0.00064315	Timm29
ENSMUSG00000026111.15	470.653	-0.422294	0.109129	2.27e-05	0.00021446	Unc50
ENSMUSG00000028140.13	1000.12	-0.421268	0.0872039	2.96e-07	4.93e-06	Mrpl9
ENSMUSG00000027488.12	184.625	-0.420964	0.180798	0.00346721	0.0151511	Snta1
ENSMUSG00000022822.16	2096.35	-0.420416	0.0699989	4.39e-10	1.39e-08	Abcc5
ENSMUSG00000027014.14	734.185	-0.420202	0.0968799	3.15e-06	3.89e-05	Cwc22
ENSMUSG00000071551.13	296.048	-0.419786	0.130472	0.00026459	0.00175721	Akr1c19
ENSMUSG00000037773.14	276.428	-0.419651	0.147047	0.00082102	0.00454689	Pced1a
ENSMUSG00000061755.10	1215.33	-0.419505	0.0884273	4.69e-07	7.36e-06	Bod1l
ENSMUSG00000031577.10	173.748	-0.41889	0.167713	0.00230338	0.0108017	Tti2
ENSMUSG00000028343.10	744.869	-0.418606	0.0993762	5.6e-06	6.38e-05	Erp44
ENSMUSG00000061559.15	511.258	-0.418399	0.121794	0.0001211	0.00090656	Wdr61
ENSMUSG00000063800.5	504.895	-0.418216	0.112438	4.25e-05	0.00036667	Prpf38a
ENSMUSG00000020744.13	391.655	-0.418208	0.121733	0.00012246	0.00091571	Slc25a19
ENSMUSG00000040253.15	203.637	-0.417571	0.161097	0.00179264	0.00882544	Gbp7
ENSMUSG00000001763.14	111.62	-0.417509	0.216123	0.00846527	0.0311516	Tspan33
ENSMUSG00000026816.14	320.786	-0.417346	0.143636	0.00071518	0.00406119	Gtf3c5
ENSMUSG00000022635.9	1169.95	-0.417313	0.0866807	3.36e-07	5.51e-06	Zcrb1
ENSMUSG00000021038.17	592.98	-0.417163	0.101468	8.39e-06	9.02e-05	Vipas39
ENSMUSG00000051768.9	608.706	-0.417068	0.109096	2.77e-05	0.0002546	Xrcc1
ENSMUSG00000038206.13	329.281	-0.416829	0.131864	0.00031932	0.0020667	Fbxo8
ENSMUSG00000019814.5	403.012	-0.416798	0.118228	8.94e-05	0.00069316	Ltv1
ENSMUSG00000028274.17	371.287	-0.416417	0.123576	0.00015921	0.00114454	Rngtt
ENSMUSG00000025645.8	99.5323	-0.416212	0.226074	0.0101174	0.0358459	Ccdc51
ENSMUSG00000002635.11	223.278	-0.415751	0.148541	0.0010159	0.00544551	Pdcd2l
ENSMUSG00000020630.9	101.447	-0.415601	0.237399	0.0117571	0.0403324	Rnaseh1
ENSMUSG00000010376.15	727.091	-0.414798	0.117189	8.38e-05	0.00065684	Nedd8
ENSMUSG00000049922.8	271.496	-0.414692	0.135195	0.00043904	0.00269891	Slc35c1
ENSMUSG00000022594.14	195.562	-0.414479	0.16702	0.00245435	0.0113524	Lynx1
ENSMUSG00000040472.15	280.103	-0.414455	0.135366	0.00045479	0.00277188	Rabggta
ENSMUSG00000021911.16	405.886	-0.414432	0.113592	5.68e-05	0.00047159	Parg
ENSMUSG00000067825.11	430.764	-0.414406	0.127101	0.00023346	0.00157772	Pex26
ENSMUSG00000005469.10	941.211	-0.414345	0.0865493	3.8e-07	6.16e-06	Prkaca
ENSMUSG00000024369.16	729.012	-0.414042	0.107568	2.54e-05	0.00023711	Nelfe
ENSMUSG00000029191.16	1065.66	-0.414021	0.086429	3.82e-07	6.17e-06	Rfc1
ENSMUSG00000071042.11	337.334	-0.41401	0.125499	0.0002049	0.0014107	Rasgrp3
ENSMUSG00000022339.9	344.877	-0.413555	0.123285	0.00016705	0.00119294	Ebag9
ENSMUSG00000049881.13	142.417	-0.413189	0.206881	0.00763317	0.0287059	2810025M15Rik
ENSMUSG00000105402.4	146.316	-0.412688	0.186143	0.00468014	0.0193958	Gm3716
ENSMUSG00000037353.9	540.423	-0.412683	0.102153	1.18e-05	0.00012206	Letmd1
ENSMUSG00000024887.9	438.087	-0.412672	0.121251	0.00014246	0.00104456	Asah2
ENSMUSG00000038074.16	237.738	-0.412149	0.146399	0.00097591	0.00525309	Fkbp14
ENSMUSG00000046679.16	145.883	-0.412116	0.181023	0.00413826	0.0175035	C87436
ENSMUSG00000079491.9	385.089	-0.411933	0.120319	0.00013264	0.00098095	H2-T10
ENSMUSG00000024683.5	487.446	-0.411839	0.107147	2.7e-05	0.00024912	Mrpl16
ENSMUSG00000005804.14	447.557	-0.411764	0.113413	6.16e-05	0.00050536	Bloc1s6
ENSMUSG00000048772.15	96.7863	-0.411297	0.233512	0.0119206	0.0407877	Tmem53
ENSMUSG00000042569.13	618.201	-0.410996	0.114718	7.26e-05	0.00058242	Dhrs7b
ENSMUSG00000039737.11	367.06	-0.410933	0.130568	0.00034892	0.00222253	Prkrip1
ENSMUSG00000042426.6	347.867	-0.410866	0.119918	0.00013249	0.00098047	Dhx29
ENSMUSG00000015790.16	282.135	-0.410016	0.137208	0.00057972	0.00339178	Surf1
ENSMUSG00000031703.8	992.677	-0.409724	0.0821207	1.41e-07	2.54e-06	Itfg1
ENSMUSG00000033701.13	1024.45	-0.409694	0.103665	1.63e-05	0.00016127	Acbd6
ENSMUSG00000033294.11	354.474	-0.409631	0.12635	0.00025069	0.00168272	Noc4l
ENSMUSG00000079020.9	229.83	-0.409547	0.160632	0.00213358	0.0101762	Slc45a4
ENSMUSG00000078861.8	169.958	-0.409087	0.180413	0.00430271	0.0181097	Zfp931
ENSMUSG00000004500.9	98.6943	-0.408871	0.235322	0.0126064	0.0425867	Zfp324
ENSMUSG00000022354.4	1485.34	-0.408535	0.110095	4.54e-05	0.00038794	Ndufb9
ENSMUSG00000032735.14	692.034	-0.408452	0.0933843	2.77e-06	3.5e-05	Ablim3
ENSMUSG00000002455.14	2921.88	-0.408061	0.0711553	2.33e-09	6.25e-08	Prpf6
ENSMUSG00000024160.16	197.041	-0.407845	0.163535	0.00244317	0.0113088	Spsb3
ENSMUSG00000070031.11	1137.43	-0.407705	0.0928368	2.58e-06	3.28e-05	Sp140
ENSMUSG00000034473.14	239.039	-0.407616	0.151858	0.00147485	0.00749614	Sec22a
ENSMUSG00000022947.8	162.579	-0.407553	0.18111	0.00454935	0.0189919	Cbr3
ENSMUSG00000021792.15	573.553	-0.40716	0.0984599	7.96e-06	8.62e-05	Prxl2a
ENSMUSG00000031958.16	118.006	-0.407061	0.218266	0.0100585	0.0356864	Ldhd
ENSMUSG00000024164.15	7269.23	-0.40678	0.0635093	3.57e-11	1.41e-09	C3
ENSMUSG00000073888.13	92.5356	-0.406778	0.234688	0.0131094	0.0439168	Ccl27a
ENSMUSG00000031783.10	781.44	-0.406185	0.101802	1.49e-05	0.00014904	Polr2c
ENSMUSG00000020409.10	926.943	-0.406171	0.0919487	2.31e-06	2.97e-05	Slu7
ENSMUSG00000061458.9	239.621	-0.406114	0.157408	0.00196791	0.00952031	Nol10
ENSMUSG00000038212.16	729.014	-0.405917	0.108165	3.95e-05	0.00034327	Mfsd14b
ENSMUSG00000039414.10	776.178	-0.405894	0.0877044	8.71e-07	1.26e-05	Heatr5b
ENSMUSG00000060376.7	753.277	-0.405451	0.0914842	2.16e-06	2.8e-05	Bckdha
ENSMUSG00000025158.7	190.218	-0.404337	0.161591	0.00243914	0.0112983	Rfng
ENSMUSG00000066640.11	500.676	-0.404115	0.111375	6.52e-05	0.00053175	Fbxl18
ENSMUSG00000060992.9	1272.03	-0.403747	0.0823182	2.24e-07	3.84e-06	Copz1
ENSMUSG00000033253.18	479.581	-0.403235	0.110203	5.82e-05	0.00048236	Szt2
ENSMUSG00000027363.15	1303.12	-0.403058	0.078625	7.25e-08	1.41e-06	Usp8
ENSMUSG00000036339.18	217.208	-0.402998	0.153065	0.00171125	0.00849283	Tmem260
ENSMUSG00000026817.14	612.516	-0.402429	0.116482	0.00012245	0.00091571	Ak1
ENSMUSG00000092558.3	421.827	-0.4024	0.114735	0.00010246	0.00078396	Med20
ENSMUSG00000036104.12	1063.19	-0.401941	0.079965	1.21e-07	2.22e-06	Rab3gap1
ENSMUSG00000035473.10	528.346	-0.401341	0.102303	2.01e-05	0.00019258	Galm
ENSMUSG00000022186.14	2290.25	-0.401092	0.0669998	5.67e-10	1.74e-08	Oxct1
ENSMUSG00000075419.4	153.584	-0.400369	0.18352	0.00546663	0.0219376	Dolk
ENSMUSG00000020792.15	1152.31	-0.399891	0.0787141	9.13e-08	1.73e-06	Exoc7
ENSMUSG00000034108.5	414.746	-0.399828	0.120238	0.00019651	0.00136538	Ccs
ENSMUSG00000033809.15	116.955	-0.399707	0.201835	0.00843362	0.0310618	Alg3
ENSMUSG00000043702.9	236.398	-0.399673	0.145952	0.0012936	0.00669002	Pde12
ENSMUSG00000029701.15	1290.66	-0.399605	0.0807669	1.84e-07	3.2e-06	Rbm28
ENSMUSG00000021900.10	167.674	-0.399133	0.193289	0.00702008	0.0268001	Btd
ENSMUSG00000021615.13	147.217	-0.399053	0.197314	0.00785956	0.0293768	Xrcc4
ENSMUSG00000021417.15	780.11	-0.398593	0.096059	7.84e-06	8.51e-05	Eci2
ENSMUSG00000033728.14	180.688	-0.398506	0.161622	0.00275112	0.0124825	Lrrc14
ENSMUSG00000025077.13	415.372	-0.397993	0.119952	0.00020571	0.00141552	Dclre1a
ENSMUSG00000020561.8	299.805	-0.397846	0.135538	0.00072678	0.00411726	Twistnb
ENSMUSG00000029832.16	131.78	-0.397589	0.189053	0.0066071	0.0254885	Nfe2l3
ENSMUSG00000040701.16	266.726	-0.397564	0.140562	0.00100597	0.00540356	Ap1g2
ENSMUSG00000051185.9	254.099	-0.397551	0.142388	0.00112604	0.00595645	Fam174a
ENSMUSG00000049760.6	672.39	-0.396255	0.131175	0.00055138	0.00324813	Micos13
ENSMUSG00000025521.15	509.526	-0.395832	0.103441	3.07e-05	0.00027672	Tmem192
ENSMUSG00000024066.9	355.995	-0.395804	0.129085	0.00048863	0.00293774	Xdh
ENSMUSG00000006010.14	595.576	-0.39533	0.110325	7.91e-05	0.00062715	Odr4
ENSMUSG00000022358.7	303.386	-0.395056	0.135932	0.00079908	0.00444261	Fbxo32
ENSMUSG00000038521.17	4446.14	-0.395014	0.0605801	1.8e-11	7.58e-10	C1s1
ENSMUSG00000055943.5	658.004	-0.394697	0.094584	7.27e-06	7.97e-05	Emc7
ENSMUSG00000030610.13	111.505	-0.394633	0.210137	0.0106935	0.0374842	Det1
ENSMUSG00000028164.15	506.927	-0.394544	0.104126	3.59e-05	0.00031632	Manba
ENSMUSG00000037499.9	517.104	-0.394218	0.128444	0.00047484	0.00286551	Nenf
ENSMUSG00000019494.14	1683.04	-0.394147	0.0889637	2.3e-06	2.97e-05	Cops6
ENSMUSG00000067279.2	1045.08	-0.393956	0.0902905	3.15e-06	3.89e-05	Ppp1r3c
ENSMUSG00000036002.12	263.57	-0.39391	0.142211	0.00121501	0.00633581	Fam214b
ENSMUSG00000026568.6	316.979	-0.393796	0.135066	0.00078159	0.00436051	Mpc2
ENSMUSG00000021786.13	147.941	-0.393763	0.177691	0.00525406	0.0212717	Oxsm
ENSMUSG00000070394.10	328.352	-0.393399	0.16505	0.00347102	0.0151602	Tmem256
ENSMUSG00000051674.15	126.87	-0.392987	0.1895	0.00724431	0.0274686	Dcun1d4
ENSMUSG00000062753.14	206.487	-0.392645	0.157762	0.00266454	0.0121713	AI413582
ENSMUSG00000030509.17	185.808	-0.391838	0.171648	0.00455074	0.0189919	Asb7
ENSMUSG00000021598.9	382.779	-0.391826	0.123565	0.00034407	0.00219485	Med10
ENSMUSG00000053329.7	414.906	-0.391468	0.122082	0.00030573	0.00199178	Gatd3a
ENSMUSG00000013878.18	107.44	-0.391254	0.215295	0.0122796	0.041724	Rnf170
ENSMUSG00000026803.17	370.138	-0.391084	0.115784	0.00017236	0.00122406	Ttf1
ENSMUSG00000034854.8	247.66	-0.391028	0.153012	0.00224149	0.0105888	Mfsd12
ENSMUSG00000034083.16	311.362	-0.390996	0.135382	0.00087259	0.00479327	Ccdc174
ENSMUSG00000020253.15	179.217	-0.390919	0.167768	0.00398661	0.0169907	Ppm1m
ENSMUSG00000035297.14	654.607	-0.390336	0.0935096	7.33e-06	8.02e-05	Cops4
ENSMUSG00000030774.13	108.689	-0.390309	0.211769	0.0116642	0.0401102	Pak1
ENSMUSG00000024387.13	1144.72	-0.390169	0.0953037	1.03e-05	0.00010807	Csnk2b
ENSMUSG00000021120.11	234.311	-0.390169	0.143989	0.00145775	0.00742685	Pigh
ENSMUSG00000038949.8	230.825	-0.389997	0.144187	0.00148753	0.00754567	Cnst
ENSMUSG00000027998.11	907.302	-0.389894	0.0955444	1.06e-05	0.00011181	Plrg1
ENSMUSG00000024312.9	334.696	-0.389809	0.132322	0.00072446	0.0041077	Wdr46
ENSMUSG00000022364.14	564.232	-0.389747	0.101946	3.19e-05	0.00028527	Tbc1d31
ENSMUSG00000032526.11	97.3341	-0.389334	0.223939	0.0139079	0.0460277	Ss18l2
ENSMUSG00000023882.15	127.868	-0.389299	0.197942	0.00907555	0.0328851	Zfp54
ENSMUSG00000043822.18	282.783	-0.389216	0.133545	0.00081358	0.0045104	Adamtsl5
ENSMUSG00000025728.15	823.396	-0.388741	0.0903359	4.16e-06	4.95e-05	Pigq
ENSMUSG00000011837.4	527.048	-0.388442	0.108539	8.34e-05	0.00065498	Snapc2
ENSMUSG00000036138.16	449.382	-0.388105	0.117594	0.00022449	0.00152676	Acaa1a
ENSMUSG00000040105.3	289.01	-0.388103	0.135432	0.00093829	0.00508037	Plpp6
ENSMUSG00000043602.5	12.445	-0.388089	0.871362	0.0138409	0.0458771	Zfp3
ENSMUSG00000046152.16	197.926	-0.38787	0.165917	0.00400757	0.0170535	Fut10
ENSMUSG00000022110.13	322.285	-0.386787	0.125001	0.00046298	0.00281375	Sucla2
ENSMUSG00000062691.10	158.299	-0.386702	0.185282	0.00722374	0.0273986	Cebpzos
ENSMUSG00000020526.12	187.076	-0.386632	0.169151	0.00459357	0.0191272	Znhit3
ENSMUSG00000019295.8	240.282	-0.385896	0.159567	0.00331611	0.0145977	Tmem129
ENSMUSG00000027962.14	127.989	-0.385247	0.215438	0.0129321	0.0434246	Vcam1
ENSMUSG00000014075.15	145.268	-0.385019	0.186816	0.00779345	0.0291721	Tctex1d2
ENSMUSG00000053289.8	454.639	-0.384865	0.118991	0.00028945	0.00190703	Ddx10
ENSMUSG00000029103.16	443.542	-0.384795	0.124664	0.00046816	0.00283451	Lrpap1
ENSMUSG00000055720.10	387.52	-0.384465	0.123365	0.00042941	0.00264998	Ubl7
ENSMUSG00000050043.16	422.785	-0.38435	0.109608	0.00011136	0.00084155	Tmx2
ENSMUSG00000022466.6	746.888	-0.383756	0.089409	4.45e-06	5.26e-05	Rpap3
ENSMUSG00000027612.7	451.676	-0.383651	0.112094	0.00014896	0.00108261	Mmp24
ENSMUSG00000017167.6	378.451	-0.383615	0.137084	0.00117798	0.0061891	Cntnap1
ENSMUSG00000031617.16	405.643	-0.3833	0.117021	0.00025694	0.00171659	Tmem184c
ENSMUSG00000019948.4	134.408	-0.382912	0.187113	0.00803824	0.0298968	Actr6
ENSMUSG00000024566.9	703.406	-0.382503	0.095736	1.66e-05	0.00016372	Atp9b
ENSMUSG00000028821.8	378.764	-0.3821	0.130051	0.00076785	0.00430999	Syf2
ENSMUSG00000002847.7	472.242	-0.381901	0.116638	0.00025231	0.00169267	Pla1a
ENSMUSG00000030884.12	1609.18	-0.381849	0.0765603	1.61e-07	2.85e-06	Uqcrc2
ENSMUSG00000039187.16	139.345	-0.381262	0.184774	0.00787501	0.0294145	Fanci
ENSMUSG00000019845.8	128.519	-0.381041	0.211818	0.0132312	0.0442743	Tube1
ENSMUSG00000028902.4	856.468	-0.380615	0.0941013	1.34e-05	0.00013627	Sf3a3
ENSMUSG00000032330.7	972.672	-0.3804	0.112751	0.00018063	0.00127432	Cox7a2
ENSMUSG00000024331.11	1296.33	-0.380173	0.0838715	1.53e-06	2.04e-05	Dsc2
ENSMUSG00000028973.18	313.262	-0.380156	0.125265	0.00057655	0.00337781	Abcb8
ENSMUSG00000003154.15	364.079	-0.380117	0.122567	0.00046793	0.00283451	Foxj2
ENSMUSG00000085781.1	385.357	-0.380042	0.124056	0.00052611	0.00312359	Gm15640
ENSMUSG00000071648.3	112.658	-0.3797	0.219427	0.0151133	0.0492436	Rom1
ENSMUSG00000031672.8	3378.66	-0.37912	0.0628186	4.29e-10	1.36e-08	Got2
ENSMUSG00000018882.12	1650.31	-0.378929	0.0756498	1.4e-07	2.52e-06	Mrpl45
ENSMUSG00000031931.4	121.136	-0.378867	0.194265	0.0100981	0.0357931	Ankrd49
ENSMUSG00000038507.6	205.758	-0.378249	0.152358	0.00294217	0.0132141	Parp12
ENSMUSG00000039929.14	438.912	-0.378238	0.108173	0.00011907	0.00089296	Urb1
ENSMUSG00000053644.13	1097.1	-0.378108	0.0859913	2.93e-06	3.67e-05	Aldh7a1
ENSMUSG00000015536.14	356.913	-0.378092	0.120119	0.00040121	0.00250494	Mocs2
ENSMUSG00000027652.15	1923.33	-0.378051	0.0808571	7.83e-07	1.15e-05	Ralgapb
ENSMUSG00000032046.15	473.19	-0.377627	0.133339	0.00109921	0.0058361	Abhd12
ENSMUSG00000028419.5	1282.41	-0.37755	0.0798331	5.96e-07	9.05e-06	Chmp5
ENSMUSG00000022847.15	261.308	-0.377233	0.143263	0.00190679	0.00928716	Thpo
ENSMUSG00000027624.19	675.872	-0.377015	0.102248	5.72e-05	0.00047412	Epb41l1
ENSMUSG00000063894.15	362.855	-0.376884	0.137007	0.00141446	0.00723499	Zkscan8
ENSMUSG00000014668.15	419.033	-0.376307	0.113056	0.00021515	0.00147182	Chfr
ENSMUSG00000055371.17	921.907	-0.376107	0.099589	4.12e-05	0.00035635	Stam2
ENSMUSG00000043019.12	1544.57	-0.376036	0.0714153	3.8e-08	7.87e-07	Edem3
ENSMUSG00000026098.13	158.756	-0.375918	0.176288	0.00694729	0.0265913	Pms1
ENSMUSG00000010609.15	178.353	-0.375878	0.176529	0.00691479	0.0265005	Psen2
ENSMUSG00000052738.14	1024.51	-0.375835	0.0878714	4.95e-06	5.75e-05	Suclg1
ENSMUSG00000031371.14	533.075	-0.375778	0.11025	0.00016475	0.00117848	Haus7
ENSMUSG00000040712.16	767.017	-0.375564	0.0945787	1.84e-05	0.00017891	Camta2
ENSMUSG00000058240.14	623.887	-0.375348	0.0984144	3.54e-05	0.00031316	Cryzl1
ENSMUSG00000034566.10	3184.16	-0.374853	0.186445	0.00900808	0.0326939	Atp5h
ENSMUSG00000020664.10	930.913	-0.374522	0.0864188	3.94e-06	4.72e-05	Dld
ENSMUSG00000027430.12	208.274	-0.374496	0.156549	0.00372303	0.0161022	Dtd1
ENSMUSG00000026810.12	399.222	-0.374118	0.126658	0.00075029	0.0042318	Dpm2
ENSMUSG00000020864.13	1063.91	-0.374	0.0915164	1.15e-05	0.00012018	Ankrd40
ENSMUSG00000007867.9	395.809	-0.373997	0.121541	0.00051303	0.00306718	Ift43
ENSMUSG00000028684.14	676.989	-0.373973	0.0968217	2.91e-05	0.00026475	Urod
ENSMUSG00000027809.14	862.805	-0.37358	0.0909438	1.06e-05	0.00011089	Etfdh
ENSMUSG00000068245.14	130.554	-0.373462	0.191068	0.0102137	0.0361174	Phf11d
ENSMUSG00000022771.17	972.098	-0.373438	0.0893554	7.75e-06	8.43e-05	Ppil2
ENSMUSG00000031879.14	460.308	-0.373249	0.121919	0.00054328	0.00321221	Ciao2b
ENSMUSG00000026150.14	1548.6	-0.373249	0.0711844	4.35e-08	8.9e-07	Mff
ENSMUSG00000006281.8	508.346	-0.37323	0.11604	0.00032982	0.00212078	Tep1
ENSMUSG00000000168.9	929.254	-0.372816	0.0864897	4.36e-06	5.18e-05	Dlat
ENSMUSG00000023967.9	593.58	-0.372765	0.103485	8.06e-05	0.00063714	Mrps18a
ENSMUSG00000031357.3	839.482	-0.372599	0.0933439	1.74e-05	0.00017034	Syap1
ENSMUSG00000020472.14	2197.75	-0.372263	0.0671752	8.45e-09	2e-07	Zkscan17
ENSMUSG00000023055.10	1569.15	-0.372197	0.0760324	2.69e-07	4.53e-06	Calcoco1
ENSMUSG00000002345.18	370.328	-0.371968	0.13168	0.00115139	0.00607304	Borcs8
ENSMUSG00000000743.9	2792.36	-0.371487	0.0793603	7.75e-07	1.14e-05	Chmp1a
ENSMUSG00000023723.17	698.275	-0.37079	0.108152	0.00015653	0.00112845	Mrps23
ENSMUSG00000028309.14	1294.74	-0.37023	0.0789936	7.7e-07	1.13e-05	Rnf20
ENSMUSG00000005982.13	258.279	-0.370105	0.144366	0.00242549	0.0112635	Naa60
ENSMUSG00000041241.12	264.142	-0.369998	0.138431	0.00181198	0.00889656	Mul1
ENSMUSG00000018820.13	644.848	-0.369994	0.0935648	2.07e-05	0.00019746	Zfyve27
ENSMUSG00000035048.13	211.931	-0.369903	0.174631	0.00730146	0.0276282	Anapc13
ENSMUSG00000033931.9	802.227	-0.369739	0.0893098	9.39e-06	9.97e-05	Rbm34
ENSMUSG00000000339.14	536.567	-0.369316	0.112179	0.00025894	0.00172907	Rtca
ENSMUSG00000060149.7	132.776	-0.36927	0.18697	0.0102065	0.0361086	BC002059
ENSMUSG00000013846.10	2909.73	-0.368806	0.063173	1.49e-09	4.11e-08	St3gal1
ENSMUSG00000046329.14	514.574	-0.367607	0.109223	0.00020117	0.00138947	Slc25a23
ENSMUSG00000052299.9	1246.19	-0.367445	0.0840738	3.46e-06	4.22e-05	Ltn1
ENSMUSG00000018286.6	2730.45	-0.367422	0.0947357	2.83e-05	0.00025817	Psmb6
ENSMUSG00000031023.5	172.152	-0.366926	0.180349	0.00894677	0.0325323	Akip1
ENSMUSG00000019986.17	153.636	-0.366853	0.178273	0.00866822	0.0317168	Ahi1
ENSMUSG00000027487.11	366.725	-0.366472	0.119502	0.00055565	0.00327179	Cdk5rap1
ENSMUSG00000015889.8	831.798	-0.365944	0.0880264	8.82e-06	9.44e-05	Lta4h
ENSMUSG00000022684.15	438.118	-0.365825	0.108745	0.00020338	0.00140177	Bfar
ENSMUSG00000026112.7	1743.95	-0.365815	0.0718418	1.01e-07	1.89e-06	Coa5
ENSMUSG00000028847.8	783.24	-0.365735	0.0901729	1.36e-05	0.00013799	Trappc3
ENSMUSG00000026721.15	431.011	-0.365707	0.115177	0.00039441	0.00247183	Rabgap1l
ENSMUSG00000023973.13	563.658	-0.365564	0.106138	0.00014899	0.00108261	Cnpy3
ENSMUSG00000033530.8	590.69	-0.365468	0.105743	0.0001443	0.00105329	Ttc7b
ENSMUSG00000028756.12	622.026	-0.365053	0.100201	7.07e-05	0.0005714	Pink1
ENSMUSG00000041712.7	632.074	-0.364637	0.0963787	4.26e-05	0.00036746	Ubr7
ENSMUSG00000031954.6	1715.38	-0.364564	0.0944975	3.11e-05	0.00027939	Cfdp1
ENSMUSG00000050144.13	356.637	-0.364261	0.119197	0.00058037	0.00339404	Slc25a44
ENSMUSG00000107002.1	320.947	-0.363611	0.136465	0.00190743	0.00928716	0610012G03Rik
ENSMUSG00000026427.16	1402.51	-0.363364	0.0793925	1.33e-06	1.82e-05	Eif2d
ENSMUSG00000063200.4	705.454	-0.362971	0.0933295	2.77e-05	0.0002546	Nol7
ENSMUSG00000021901.10	747.037	-0.362752	0.0950307	3.72e-05	0.00032595	Bap1
ENSMUSG00000034165.16	1352.38	-0.362677	0.0826638	3.19e-06	3.92e-05	Ccnd3
ENSMUSG00000029208.16	177.359	-0.3625	0.180244	0.00946578	0.0340104	Guf1
ENSMUSG00000095041.7	2377.24	-0.362373	0.0691264	4.66e-08	9.44e-07	AC149090.1
ENSMUSG00000063334.16	543.621	-0.362097	0.102705	0.00011425	0.00086136	Krr1
ENSMUSG00000048495.16	165.896	-0.361814	0.171417	0.00785828	0.0293768	Tyw5
ENSMUSG00000019813.16	269.364	-0.361762	0.1388	0.00225062	0.0106202	Cep57l1
ENSMUSG00000041837.4	164.02	-0.361732	0.16894	0.00738783	0.0278975	Pdcd7
ENSMUSG00000020807.14	282.952	-0.361713	0.142277	0.00270768	0.0123246	4933427D14Rik
ENSMUSG00000001666.8	198.325	-0.361698	0.161154	0.00575634	0.0228159	Ddt
ENSMUSG00000025232.8	996.972	-0.361046	0.0828136	3.68e-06	4.44e-05	Hexa
ENSMUSG00000042870.15	226.464	-0.360766	0.147804	0.00355281	0.0154859	Tom1
ENSMUSG00000032393.15	1152.91	-0.359776	0.0835465	4.78e-06	5.58e-05	Dpp8
ENSMUSG00000021468.8	600.482	-0.359581	0.0983476	7.11e-05	0.00057341	Sptlc1
ENSMUSG00000019579.13	723.787	-0.359562	0.105788	0.00018466	0.00129867	Mydgf
ENSMUSG00000059883.16	633.208	-0.35939	0.0964979	5.46e-05	0.00045751	Irak4
ENSMUSG00000032306.14	295.927	-0.359225	0.141171	0.00269965	0.0122967	Mpi
ENSMUSG00000030243.16	257.537	-0.359073	0.142647	0.00289956	0.013056	Recql
ENSMUSG00000001285.12	317.346	-0.358864	0.125333	0.00109317	0.00581125	Myg1
ENSMUSG00000020964.14	1283.83	-0.358753	0.0762233	7.32e-07	1.08e-05	Sel1l
ENSMUSG00000024570.6	514.281	-0.358566	0.105725	0.0001933	0.00134819	Rbfa
ENSMUSG00000026179.14	332.29	-0.358485	0.121606	0.00084309	0.00465108	Pnkd
ENSMUSG00000003531.15	376.155	-0.358188	0.142086	0.00291029	0.0130938	Dgcr6
ENSMUSG00000024309.14	378.937	-0.358155	0.140349	0.00268981	0.0122606	Pfdn6
ENSMUSG00000091512.5	411.473	-0.358142	0.111863	0.0003711	0.00234175	Lamtor3
ENSMUSG00000007827.10	333.413	-0.358007	0.123357	0.00097424	0.0052463	Ankrd26
ENSMUSG00000003444.8	201.31	-0.357817	0.172102	0.00854687	0.031389	Med29
ENSMUSG00000031765.8	1917.45	-0.357498	0.114257	0.00046796	0.00283451	Mt1
ENSMUSG00000005510.9	680.185	-0.35709	0.0994165	9.14e-05	0.00070832	Ndufs3
ENSMUSG00000028080.16	365.205	-0.356983	0.121963	0.00091018	0.00495948	Lrba
ENSMUSG00000027546.15	1954.96	-0.356956	0.0718805	2.01e-07	3.47e-06	Atp9a
ENSMUSG00000053581.13	1553.77	-0.356876	0.0791572	1.92e-06	2.51e-05	Zfand2a
ENSMUSG00000039449.14	416.033	-0.356282	0.113393	0.0004582	0.00278737	Prpf18
ENSMUSG00000027710.14	401.034	-0.356253	0.113725	0.00047249	0.0028554	Acad9
ENSMUSG00000067722.4	237.194	-0.35624	0.145911	0.00361733	0.0157191	BC003965
ENSMUSG00000035246.16	390.404	-0.355688	0.119347	0.00077951	0.00435267	Pcyt1b
ENSMUSG00000036061.10	229.342	-0.355436	0.153379	0.00502619	0.0205492	Smug1
ENSMUSG00000026343.6	1245.9	-0.355163	0.0784106	1.73e-06	2.28e-05	Gpr39
ENSMUSG00000073131.12	226.004	-0.355147	0.145669	0.00369524	0.0160022	Vma21
ENSMUSG00000004637.15	178.084	-0.354916	0.170162	0.00864168	0.0316558	Wwox
ENSMUSG00000022774.13	717.236	-0.354588	0.099053	9.63e-05	0.00074156	Ncbp2
ENSMUSG00000039114.16	137.082	-0.354469	0.183565	0.0119804	0.040902	Nrn1
ENSMUSG00000002342.17	528.22	-0.353237	0.105888	0.00023751	0.00160173	Tmem161a
ENSMUSG00000043421.8	1921.45	-0.353208	0.0686311	8.05e-08	1.55e-06	Hilpda
ENSMUSG00000052926.16	406.534	-0.353057	0.123037	0.00108405	0.0057723	Rnaseh2a
ENSMUSG00000025651.14	1209.61	-0.353	0.0909398	3.01e-05	0.00027163	Uqcrc1
ENSMUSG00000029571.14	638.155	-0.352881	0.101505	0.00014258	0.00104474	Tmem106b
ENSMUSG00000030965.19	460.504	-0.35276	0.107791	0.00029657	0.00194197	Abraxas2
ENSMUSG00000020441.6	383.077	-0.352585	0.120041	0.00089004	0.00487246	2310033P09Rik
ENSMUSG00000027947.11	154.848	-0.352402	0.182527	0.0122027	0.0415504	Il6ra
ENSMUSG00000025868.6	531.356	-0.352199	0.112728	0.00049403	0.00296743	Higd2a
ENSMUSG00000025192.13	222.183	-0.351223	0.150403	0.00495855	0.0202896	Entpd7
ENSMUSG00000022956.11	1123.87	-0.351082	0.100096	0.00012966	0.00096171	Atp5o
ENSMUSG00000025408.15	173.268	-0.351012	0.170361	0.00932198	0.0335926	Ddit3
ENSMUSG00000022552.16	247.841	-0.350128	0.140433	0.00331555	0.0145977	Sharpin
ENSMUSG00000040631.8	250.898	-0.350017	0.142187	0.0035653	0.0155245	Dok4
ENSMUSG00000000581.8	437.965	-0.34954	0.115777	0.00069906	0.00397775	C1d
ENSMUSG00000046567.10	180.967	-0.349501	0.162181	0.00767721	0.0288293	4930430F08Rik
ENSMUSG00000017764.2	216.815	-0.349333	0.160117	0.00715161	0.0271812	Zswim1
ENSMUSG00000020522.13	1213.96	-0.349165	0.0815046	5.51e-06	6.29e-05	Mfap3
ENSMUSG00000030824.17	1653.51	-0.349055	0.0818717	6e-06	6.76e-05	Nucb1
ENSMUSG00000036327.18	329.472	-0.349049	0.126389	0.00156257	0.00787659	Qsox2
ENSMUSG00000098923.1	514.567	-0.348556	0.108329	0.00036602	0.00231539	Tmem185b
ENSMUSG00000026879.14	2861.63	-0.348396	0.0721413	4.18e-07	6.67e-06	Gsn
ENSMUSG00000020413.11	298.158	-0.348175	0.128898	0.00187784	0.00917783	Hus1
ENSMUSG00000035949.15	592.963	-0.347974	0.0970919	9.98e-05	0.00076544	Fbxw2
ENSMUSG00000014294.4	658.353	-0.347155	0.143878	0.00408019	0.0173035	Ndufa2
ENSMUSG00000031641.14	237.561	-0.347149	0.149692	0.00521291	0.0211511	Cbr4
ENSMUSG00000033904.16	239.567	-0.347043	0.175104	0.0113739	0.0392484	Ccp110
ENSMUSG00000039914.6	160.354	-0.347004	0.166857	0.00918745	0.0332102	Coq10a
ENSMUSG00000004667.18	1347.43	-0.34689	0.0987688	0.00012807	0.00095153	Polr2e
ENSMUSG00000061461.11	239.928	-0.346613	0.142501	0.00388532	0.0166362	Smim20
ENSMUSG00000002602.16	1573.25	-0.346424	0.0762529	1.72e-06	2.28e-05	Axl
ENSMUSG00000031832.15	212.478	-0.346291	0.155749	0.00658353	0.0254253	Taf1c
ENSMUSG00000027244.14	523.847	-0.346089	0.112052	0.00058095	0.00339587	Atg13
ENSMUSG00000010914.10	309.054	-0.345957	0.132329	0.00243231	0.0112808	Pdhx
ENSMUSG00000002658.9	1066.89	-0.345941	0.0884062	2.72e-05	0.00025071	Gtf2f1
ENSMUSG00000052102.14	275.028	-0.34506	0.143304	0.00423358	0.0178597	Gnpda1
ENSMUSG00000007721.6	644.911	-0.344143	0.0951357	8.83e-05	0.0006868	Ccdc124
ENSMUSG00000029179.14	142.258	-0.34387	0.180158	0.0133708	0.0446643	Zcchc4
ENSMUSG00000002833.11	1090.16	-0.343696	0.083503	1.18e-05	0.00012231	Hdgfl2
ENSMUSG00000003527.9	331.402	-0.343075	0.125941	0.00179527	0.00883478	Ess2
ENSMUSG00000032485.14	727.504	-0.343055	0.0919721	5.84e-05	0.0004837	Scap
ENSMUSG00000040018.9	696.625	-0.342936	0.0907146	4.79e-05	0.00040797	Cox15
ENSMUSG00000026126.15	202.83	-0.342651	0.180172	0.0134495	0.0448606	Ptpn18
ENSMUSG00000058388.14	397.432	-0.34251	0.13288	0.00272408	0.012386	Phtf1
ENSMUSG00000057531.14	312.84	-0.342485	0.128675	0.00214695	0.0102324	Dtnbp1
ENSMUSG00000038677.14	254.059	-0.342466	0.145069	0.00478227	0.0197087	Scube3
ENSMUSG00000063011.6	550.96	-0.342414	0.110627	0.00056732	0.0033344	Msln
ENSMUSG00000062421.13	2042.06	-0.341851	0.071118	4.83e-07	7.56e-06	Arf2
ENSMUSG00000051412.6	531.91	-0.34158	0.118353	0.00113168	0.00597887	Vamp7
ENSMUSG00000024644.16	2983.65	-0.341458	0.0668813	1.07e-07	1.99e-06	Cndp2
ENSMUSG00000029776.11	871.873	-0.341376	0.087542	2.98e-05	0.0002699	Hibadh
ENSMUSG00000044795.12	180.97	-0.341024	0.163784	0.00940194	0.0338238	Cyb5d1
ENSMUSG00000037287.15	638.126	-0.340998	0.0960582	0.00011736	0.00088167	Tbcel
ENSMUSG00000032047.5	595.394	-0.340199	0.110299	0.00059384	0.00346023	Acat1
ENSMUSG00000023919.7	178.97	-0.340161	0.157681	0.00801549	0.0298306	Cenpq
ENSMUSG00000001383.8	941.015	-0.340058	0.0922852	7.01e-05	0.00056644	Zmat2
ENSMUSG00000038564.11	443.293	-0.33959	0.120449	0.00137167	0.00704696	Ift172
ENSMUSG00000030966.13	166.92	-0.339309	0.167549	0.0108024	0.0377731	Trim21
ENSMUSG00000002379.7	743.589	-0.337479	0.116627	0.00108084	0.00575768	Ndufa11
ENSMUSG00000003421.13	504.868	-0.337349	0.118921	0.00130721	0.00674812	Nosip
ENSMUSG00000019428.16	2057.29	-0.336984	0.0870312	3.38e-05	0.00030022	Fkbp8
ENSMUSG00000005501.14	741.064	-0.336866	0.0903819	6.06e-05	0.00049964	Usp40
ENSMUSG00000025504.14	1708.18	-0.336637	0.0774225	4.37e-06	5.19e-05	Eps8l2
ENSMUSG00000024889.4	341.964	-0.336601	0.122092	0.0016941	0.0084197	Rce1
ENSMUSG00000062729.11	804.757	-0.336433	0.0858655	2.82e-05	0.00025814	Ppox
ENSMUSG00000011427.16	212.264	-0.336226	0.153188	0.00744444	0.0280865	Zfp790
ENSMUSG00000029596.13	258.09	-0.335759	0.158282	0.00876687	0.0319868	Sdsl
ENSMUSG00000060538.14	184.558	-0.335566	0.178689	0.01441	0.0473362	Tmem219
ENSMUSG00000030761.15	410.131	-0.335311	0.115541	0.00111227	0.00589329	Myo7a
ENSMUSG00000059975.15	192.29	-0.335281	0.16131	0.00971198	0.0347351	Zfp74
ENSMUSG00000036561.8	215.407	-0.334953	0.149445	0.00681953	0.0262214	Ppp6r2
ENSMUSG00000028029.10	1751.33	-0.334931	0.0893768	5.59e-05	0.0004664	Aimp1
ENSMUSG00000025857.10	703.441	-0.334842	0.100524	0.0002628	0.00174757	Dnaaf5
ENSMUSG00000046185.10	153.08	-0.334579	0.178282	0.0148613	0.048595	Zfp84
ENSMUSG00000031913.9	666.233	-0.333605	0.100991	0.00029541	0.00193836	Vps4a
ENSMUSG00000026035.15	500.492	-0.333044	0.10752	0.000601	0.00349306	Ppil3
ENSMUSG00000057388.9	441.768	-0.332998	0.109437	0.0007129	0.00405111	Mrpl18
ENSMUSG00000026097.9	228.752	-0.332962	0.169592	0.0128791	0.0432806	Ormdl1
ENSMUSG00000016409.4	200.839	-0.332771	0.160378	0.0100584	0.0356864	Nkap
ENSMUSG00000049354.8	1755.72	-0.332448	0.0701209	7.05e-07	1.04e-05	Dcaf7
ENSMUSG00000024856.10	316.458	-0.332242	0.125949	0.00243509	0.0112836	Cdk2ap2
ENSMUSG00000021661.16	269.649	-0.332111	0.135015	0.00400799	0.0170535	Ankra2
ENSMUSG00000078877.11	250.465	-0.331697	0.141084	0.00521937	0.0211707	Gm14295
ENSMUSG00000024792.8	312.179	-0.331475	0.132804	0.0036173	0.0157191	Zfpl1
ENSMUSG00000031839.7	2061.43	-0.331394	0.0892087	6.42e-05	0.00052481	Hsbp1
ENSMUSG00000020783.14	702.579	-0.331332	0.0911439	8.87e-05	0.00068953	Ncbp3
ENSMUSG00000025971.6	373.548	-0.331179	0.113767	0.00109823	0.00583331	Maip1
ENSMUSG00000003662.10	644.783	-0.331071	0.0950008	0.0001556	0.00112362	Ciao1
ENSMUSG00000038563.14	495.932	-0.330327	0.107168	0.00063851	0.00367384	Efl1
ENSMUSG00000018347.16	195.826	-0.3303	0.164405	0.0117485	0.0403245	Zkscan6
ENSMUSG00000051232.13	691.563	-0.330086	0.100918	0.00033152	0.00212856	Tmem199
ENSMUSG00000024413.13	938.98	-0.330026	0.0940101	0.00014412	0.00105257	Npc1
ENSMUSG00000061518.11	2073.24	-0.329892	0.0941576	0.00014555	0.00106057	Cox5b
ENSMUSG00000036879.15	552.627	-0.329437	0.104373	0.0005002	0.00299748	Phkb
ENSMUSG00000030726.16	315.32	-0.329126	0.132478	0.00385064	0.0165169	Pold3
ENSMUSG00000062797.13	359.72	-0.328816	0.118489	0.00166975	0.00831646	Hikeshi
ENSMUSG00000027775.9	2246.49	-0.32872	0.0706175	1.1e-06	1.55e-05	Mfsd1
ENSMUSG00000026727.10	596.536	-0.328196	0.10269	0.0004371	0.00268825	Rsu1
ENSMUSG00000042502.10	646.066	-0.328194	0.100983	0.0003582	0.00227595	Cd2bp2
ENSMUSG00000017760.16	6262.97	-0.327659	0.0690729	7.12e-07	1.05e-05	Ctsa
ENSMUSG00000051518.8	218.767	-0.327605	0.163554	0.011941	0.0408325	Rps19bp1
ENSMUSG00000020412.16	988.582	-0.327548	0.0828862	2.56e-05	0.00023837	Ascc2
ENSMUSG00000005686.17	1059.47	-0.327451	0.0829455	2.64e-05	0.00024468	Ampd3
ENSMUSG00000041144.10	165.469	-0.327448	0.164931	0.0125998	0.0425857	Dnah7b
ENSMUSG00000028218.19	709.299	-0.327356	0.0933236	0.00014567	0.00106088	Fam92a
ENSMUSG00000004105.8	200.149	-0.326136	0.162586	0.0119846	0.0409056	Angptl2
ENSMUSG00000041147.10	530.686	-0.325869	0.113309	0.00126884	0.00657915	Brca2
ENSMUSG00000025204.10	1395.05	-0.325412	0.0913137	0.0001192	0.0008934	Ndufb8
ENSMUSG00000024191.14	401.912	-0.325251	0.113064	0.00125899	0.00653335	Bnip1
ENSMUSG00000024231.14	947.879	-0.325234	0.0885719	8.01e-05	0.00063381	Cul2
ENSMUSG00000050244.9	710.917	-0.325056	0.0948201	0.00019982	0.00138313	Heatr1
ENSMUSG00000020057.2	1069.72	-0.324804	0.0785328	1.19e-05	0.00012254	Dram1
ENSMUSG00000032279.11	756.986	-0.324684	0.0912757	0.00012456	0.00092838	Idh3a
ENSMUSG00000028497.12	547.103	-0.324475	0.0992386	0.00034354	0.00219364	Hacd4
ENSMUSG00000036270.16	929.855	-0.324385	0.0912376	0.00012426	0.00092703	Edc4
ENSMUSG00000040661.6	738.013	-0.324356	0.0907414	0.0001162	0.00087498	Rad54l2
ENSMUSG00000032126.16	288.669	-0.324142	0.151348	0.0090914	0.0329185	Hmbs
ENSMUSG00000022401.12	332.272	-0.323523	0.119583	0.00212407	0.0101511	Xpnpep3
ENSMUSG00000017286.15	891.916	-0.323351	0.0961063	0.00024831	0.00166883	Glod4
ENSMUSG00000014980.14	346.626	-0.322647	0.126664	0.003305	0.0145787	Tsen15
ENSMUSG00000051671.7	279.667	-0.322091	0.150757	0.00922452	0.033288	Coa6
ENSMUSG00000054723.6	317.106	-0.321345	0.126414	0.00336665	0.0147999	Vmac
ENSMUSG00000032411.15	414.704	-0.321294	0.125997	0.00326246	0.0144158	Tfdp2
ENSMUSG00000020231.15	836.343	-0.321179	0.0841499	4.59e-05	0.00039241	Dip2a
ENSMUSG00000020393.16	550.153	-0.321131	0.104307	0.00067465	0.0038525	Kremen1
ENSMUSG00000028397.13	1104.9	-0.31971	0.0913471	0.00015581	0.00112435	Kdm4c
ENSMUSG00000032086.12	376.655	-0.31968	0.119644	0.00239128	0.01113	Bace1
ENSMUSG00000032480.17	657.074	-0.319587	0.0986368	0.00039769	0.00248873	Dhx30
ENSMUSG00000034601.17	336.543	-0.31954	0.124311	0.00315932	0.0140276	2700049A03Rik
ENSMUSG00000020604.13	217.693	-0.318965	0.15375	0.0108165	0.0377917	Arsg
ENSMUSG00000022620.14	1200.72	-0.318626	0.0765239	1.09e-05	0.00011346	Arsa
ENSMUSG00000045435.9	240.063	-0.318602	0.157543	0.0122282	0.0416043	Tmem60
ENSMUSG00000021650.7	372.471	-0.318582	0.121655	0.00276019	0.0125192	Ptcd2
ENSMUSG00000013833.15	402.316	-0.318373	0.112106	0.0014709	0.00748197	Med16
ENSMUSG00000024613.16	1069.81	-0.317696	0.09513	0.00027487	0.00181938	Tcof1
ENSMUSG00000047284.14	678.123	-0.31768	0.102644	0.00065448	0.00375143	Neurl4
ENSMUSG00000034111.6	234.017	-0.317517	0.140652	0.007142	0.0271653	Tmed8
ENSMUSG00000024158.17	318.338	-0.31741	0.131504	0.00488367	0.0200622	Hagh
ENSMUSG00000034247.9	936.025	-0.316856	0.0883162	0.00011488	0.00086557	Plekhm1
ENSMUSG00000020375.9	234.338	-0.316508	0.143675	0.00828013	0.0306193	Rufy1
ENSMUSG00000079343.4	536.204	-0.316404	0.101918	0.0006381	0.00367384	C1s2
ENSMUSG00000021635.14	422.224	-0.316372	0.111701	0.00151193	0.00765433	Rad17
ENSMUSG00000034974.13	661.521	-0.316324	0.102942	0.00069869	0.00397738	Dapk3
ENSMUSG00000025968.16	1832.16	-0.315928	0.0712283	3.26e-06	4.01e-05	Ndufs1
ENSMUSG00000030417.15	592.55	-0.315741	0.132753	0.00543343	0.0218254	Pdcd5
ENSMUSG00000042903.8	547.015	-0.315614	0.101478	0.00062604	0.00361668	Foxo4
ENSMUSG00000025226.11	195.554	-0.315341	0.160295	0.0139128	0.0460321	Fbxl15
ENSMUSG00000014301.13	336.889	-0.315234	0.146279	0.00916488	0.0331473	Pam16
ENSMUSG00000033658.16	535.668	-0.314968	0.101602	0.00065401	0.0037513	Ddx19b
ENSMUSG00000024099.15	1318.04	-0.314866	0.0956731	0.00032279	0.00208186	Ndufv2
ENSMUSG00000025525.12	360.277	-0.314489	0.129755	0.00475534	0.0196632	Apool
ENSMUSG00000041406.14	306.48	-0.31366	0.14127	0.00804448	0.0299114	BC055324
ENSMUSG00000045374.18	841.975	-0.313574	0.0916111	0.00021536	0.00147247	Wdr81
ENSMUSG00000048833.9	623.423	-0.313026	0.10038	0.00061774	0.00357515	Slc39a9
ENSMUSG00000031487.5	215.976	-0.312113	0.143217	0.00897741	0.0326253	Brf2
ENSMUSG00000030204.10	1086.82	-0.311845	0.0825462	5.64e-05	0.00046989	Ddx47
ENSMUSG00000029094.12	230.372	-0.311762	0.158861	0.0145997	0.0478613	Afap1
ENSMUSG00000040415.15	563.349	-0.311746	0.106954	0.00120696	0.00629828	Dtx3
ENSMUSG00000028389.12	226.444	-0.311566	0.148076	0.0107014	0.0374944	Zfp37
ENSMUSG00000032410.13	684.603	-0.311542	0.102063	0.0007803	0.00435519	Xrn1
ENSMUSG00000026687.14	1242.48	-0.311535	0.0762123	1.58e-05	0.00015688	Aldh9a1
ENSMUSG00000116114.1	290.596	-0.310364	0.142167	0.00881008	0.0321171	Gm35853
ENSMUSG00000028411.15	319.132	-0.310322	0.123217	0.00383185	0.0164903	Aptx
ENSMUSG00000018068.13	448.858	-0.30998	0.114743	0.00228304	0.0107377	Ints2
ENSMUSG00000006288.8	370.031	-0.309943	0.1147	0.00229995	0.0107896	Ttc5
ENSMUSG00000020220.16	955.639	-0.309625	0.0841025	8.35e-05	0.00065525	Vps13d
ENSMUSG00000089917.7	798.661	-0.309157	0.0927845	0.00030105	0.00196727	Uckl1
ENSMUSG00000021681.8	716.399	-0.309032	0.100267	0.00070821	0.00402626	Aggf1
ENSMUSG00000073633.9	196.426	-0.308711	0.154761	0.0134505	0.0448606	Fbxo36
ENSMUSG00000034640.9	889.15	-0.308535	0.116062	0.00263676	0.0120627	Tiparp
ENSMUSG00000013646.17	401.554	-0.308203	0.114249	0.00236996	0.0110615	Sh3bp5l
ENSMUSG00000025503.5	1779.02	-0.307643	0.0819884	6.24e-05	0.00051105	Taldo1
ENSMUSG00000019996.17	457.12	-0.3072	0.113425	0.00228731	0.0107499	Map7
ENSMUSG00000068854.7	269.154	-0.306432	0.133398	0.00696632	0.0266107	H2bc21
ENSMUSG00000038215.15	239.661	-0.306422	0.141109	0.00938364	0.0337674	Cep44
ENSMUSG00000064345.1	23608	-0.305784	0.0869696	0.00015672	0.0011292	mt-Nd2
ENSMUSG00000057530.14	476.992	-0.305256	0.10477	0.00124655	0.00647662	Ece1
ENSMUSG00000033819.16	254.403	-0.304889	0.134984	0.00769466	0.0288864	Ppp1r16a
ENSMUSG00000063931.14	730.859	-0.304168	0.0909263	0.00029791	0.00194878	Pepd
ENSMUSG00000039901.9	398.545	-0.304116	0.119561	0.00369617	0.0160022	Armh3
ENSMUSG00000041720.14	1039.51	-0.304081	0.0810811	6.54e-05	0.00053358	Pi4ka
ENSMUSG00000078485.3	390.611	-0.303676	0.126355	0.00538807	0.0216988	Plekhn1
ENSMUSG00000026207.16	270.147	-0.30266	0.137674	0.00907014	0.0328786	Speg
ENSMUSG00000068290.11	887.459	-0.302519	0.102979	0.00115997	0.00610827	Ddrgk1
ENSMUSG00000030706.17	304.688	-0.30226	0.129379	0.00644249	0.024996	Mrpl48
ENSMUSG00000022677.15	380.462	-0.30225	0.119449	0.00386827	0.0165687	Fopnl
ENSMUSG00000053870.7	315.284	-0.301799	0.126589	0.00577099	0.0228451	Fpgt
ENSMUSG00000047417.17	715.103	-0.301679	0.0883565	0.00023554	0.00159011	Rexo1
ENSMUSG00000003623.4	364.08	-0.301619	0.123196	0.00485604	0.0199742	Crot
ENSMUSG00000029486.13	258.698	-0.301474	0.145903	0.0124227	0.04211	Mrpl1
ENSMUSG00000019852.7	344.323	-0.301199	0.125465	0.00556068	0.0221909	Arfgef3
ENSMUSG00000063785.12	451.439	-0.301192	0.107526	0.00179887	0.00884908	Utp14a
ENSMUSG00000002058.13	345.92	-0.300806	0.127262	0.00606823	0.0238458	Unc119
ENSMUSG00000054237.5	263.781	-0.300805	0.133813	0.00812382	0.0301541	Fra10ac1
ENSMUSG00000024120.12	1445.14	-0.300729	0.0744071	2.16e-05	0.00020463	Lrpprc
ENSMUSG00000029414.11	670.004	-0.300566	0.0972648	0.00073156	0.0041425	Kntc1
ENSMUSG00000040690.15	445.609	-0.300506	0.109634	0.00214996	0.0102392	Col16a1
ENSMUSG00000025265.14	222.5	-0.300472	0.149662	0.0140813	0.0463995	Fgd1
ENSMUSG00000057672.16	918.731	-0.300314	0.0860894	0.0001798	0.00126987	Pkn1
ENSMUSG00000017299.13	839.81	-0.300246	0.0954369	0.00059903	0.00348411	Dnttip1
ENSMUSG00000042046.15	832.664	-0.299774	0.0934189	0.00049105	0.00295086	Dstyk
ENSMUSG00000013160.7	1391.84	-0.29977	0.0884575	0.00026015	0.00173351	Atp6v0d1
ENSMUSG00000038005.15	418.048	-0.299334	0.111683	0.00259596	0.0119173	Hpf1
ENSMUSG00000031935.9	434.488	-0.299139	0.110428	0.00240456	0.0111743	Med17
ENSMUSG00000062761.7	338.67	-0.299031	0.120939	0.00462914	0.0192442	Zfp512
ENSMUSG00000056501.3	1310.86	-0.298773	0.111575	0.00260728	0.0119607	Cebpb
ENSMUSG00000003438.17	769.9	-0.298391	0.0942052	0.00056706	0.0033344	Timm50
ENSMUSG00000028647.13	218.929	-0.298337	0.148062	0.0140016	0.0462388	Mycbp
ENSMUSG00000027550.14	571.684	-0.298303	0.109466	0.00231296	0.0108349	Lrrcc1
ENSMUSG00000030881.15	473.413	-0.298122	0.108538	0.00214886	0.0102378	Arfip2
ENSMUSG00000019826.11	282.758	-0.298038	0.142423	0.0117255	0.0402669	Zbtb24
ENSMUSG00000002059.18	1232.74	-0.297864	0.0889531	0.00030178	0.0019704	Rab34
ENSMUSG00000015002.18	2932.92	-0.297385	0.0632211	1.01e-06	1.43e-05	Efr3a
ENSMUSG00000022711.16	586.587	-0.297096	0.0984432	0.00093331	0.00505981	Pmm2
ENSMUSG00000025374.13	864.197	-0.297055	0.0963285	0.00075524	0.00425519	Nabp2
ENSMUSG00000021040.15	379.598	-0.29688	0.150676	0.0154068	0.0499721	Slirp
ENSMUSG00000026317.7	272.344	-0.296724	0.134411	0.00921028	0.0332553	Cln8
ENSMUSG00000022300.10	1269.85	-0.29659	0.0830522	0.00013967	0.00102656	Dcaf13
ENSMUSG00000033099.10	283.208	-0.296325	0.148565	0.0145116	0.0476212	Nol12
ENSMUSG00000029458.14	682.498	-0.296287	0.0922787	0.00049916	0.00299482	Brap
ENSMUSG00000018196.18	476.605	-0.295534	0.103154	0.00153315	0.00774651	Glrx2
ENSMUSG00000000171.5	839.956	-0.294682	0.0966216	0.00085502	0.00471084	Sdhd
ENSMUSG00000028857.16	352.864	-0.294483	0.127597	0.00719411	0.0273024	Tmem222
ENSMUSG00000002064.10	938.045	-0.294205	0.0974509	0.00094581	0.00511676	Sdf2
ENSMUSG00000073565.4	276.389	-0.293594	0.141428	0.0124915	0.0422988	Prr16
ENSMUSG00000078517.12	456.32	-0.293051	0.107754	0.0023933	0.0111301	Emc1
ENSMUSG00000029708.9	368.454	-0.293006	0.122546	0.00593774	0.0234122	Gcc1
ENSMUSG00000026812.16	710.537	-0.292033	0.0890567	0.00040249	0.00250904	Tsc1
ENSMUSG00000042747.12	545.869	-0.291988	0.116892	0.00452313	0.0189013	Krtcap2
ENSMUSG00000031753.16	1070.24	-0.29198	0.0823676	0.00015299	0.00110729	Cog4
ENSMUSG00000019528.18	300.782	-0.291648	0.132873	0.00960429	0.0344073	Gyg
ENSMUSG00000017837.12	1630.65	-0.291506	0.0902294	0.00047221	0.002855	Nkiras2
ENSMUSG00000042328.13	211.889	-0.291431	0.144719	0.0147557	0.0483235	Hps4
ENSMUSG00000027411.17	879.486	-0.291305	0.0841387	0.00020832	0.00143132	Vps16
ENSMUSG00000028619.15	313.991	-0.290796	0.137889	0.0119028	0.0407672	Tceanc2
ENSMUSG00000004843.7	837.14	-0.290622	0.0865703	0.00030697	0.00199888	Chmp2b
ENSMUSG00000034126.5	268.698	-0.29056	0.130061	0.00891946	0.0324605	Pomt2
ENSMUSG00000031242.7	412.865	-0.290053	0.117881	0.00504238	0.0206059	2610002M06Rik
ENSMUSG00000021646.9	424.149	-0.289534	0.120873	0.00592948	0.023394	Mccc2
ENSMUSG00000026339.18	1121.94	-0.289348	0.0776978	7.76e-05	0.0006173	Ccdc93
ENSMUSG00000000194.13	905.271	-0.289219	0.0847774	0.00025503	0.00170559	Gpr107
ENSMUSG00000000538.18	1392.33	-0.28894	0.0724258	2.58e-05	0.00024026	Tom1l2
ENSMUSG00000042712.10	7267.06	-0.28891	0.0640745	2.67e-06	3.38e-05	Tceal9
ENSMUSG00000020453.17	230.53	-0.288814	0.139022	0.012963	0.0434941	Patz1
ENSMUSG00000021115.15	479.635	-0.288643	0.11253	0.00379054	0.0163447	Vrk1
ENSMUSG00000035007.5	429.595	-0.288428	0.111049	0.0034572	0.0151249	Rundc1
ENSMUSG00000031168.14	384.945	-0.288359	0.137592	0.0124631	0.0422247	Ebp
ENSMUSG00000023965.13	367.198	-0.288139	0.127574	0.00850694	0.0312781	Fbxl17
ENSMUSG00000026275.13	835.29	-0.288015	0.0892123	0.00048333	0.00291131	Ppp1r7
ENSMUSG00000024101.15	586.514	-0.288007	0.111644	0.00367912	0.0159499	Washc1
ENSMUSG00000001211.15	1341	-0.287917	0.0768955	7.23e-05	0.00058041	Agpat3
ENSMUSG00000038462.3	1937.45	-0.287408	0.0824984	0.00019472	0.00135661	Uqcrfs1
ENSMUSG00000033712.6	387.722	-0.287379	0.116344	0.00497728	0.0203557	Ccar2
ENSMUSG00000020116.7	457.178	-0.287119	0.114922	0.00462602	0.0192374	Pno1
ENSMUSG00000005262.13	688.761	-0.286931	0.0975126	0.00126342	0.00655368	Ufd1
ENSMUSG00000022295.8	1905.17	-0.286918	0.0769587	7.8e-05	0.00061983	Atp6v1c1
ENSMUSG00000048310.8	494.63	-0.28689	0.118026	0.00552227	0.022093	Pskh1
ENSMUSG00000075704.16	517.99	-0.28666	0.103918	0.00221781	0.0104923	Txnrd2
ENSMUSG00000019054.13	1221.2	-0.28631	0.100792	0.0017228	0.0085358	Fis1
ENSMUSG00000041278.10	711.459	-0.285815	0.100898	0.00177692	0.0087646	Ttc1
ENSMUSG00000070730.11	311.034	-0.285644	0.123991	0.00774387	0.0290288	Rmdn3
ENSMUSG00000024477.3	371.428	-0.285044	0.121746	0.00707828	0.0269765	Pggt1b
ENSMUSG00000028256.16	2129.28	-0.284446	0.0802857	0.00016132	0.00115732	Odf2l
ENSMUSG00000025647.16	608.288	-0.284243	0.103188	0.00224968	0.0106202	Shisa5
ENSMUSG00000048307.8	1153.44	-0.283504	0.0870188	0.0004511	0.00275473	Ankrd46
ENSMUSG00000033396.13	1033.18	-0.283288	0.0821556	0.00022743	0.00154105	Spg11
ENSMUSG00000024747.3	370.346	-0.283227	0.11498	0.00523217	0.0212092	Aldh1a7
ENSMUSG00000027635.15	398.962	-0.283154	0.115648	0.0054593	0.0219156	Dsn1
ENSMUSG00000032867.8	2021.01	-0.28304	0.070345	2.4e-05	0.00022463	Fbxw8
ENSMUSG00000032869.15	945.452	-0.282683	0.0909219	0.00074295	0.00420143	Psmf1
ENSMUSG00000043909.16	1160.28	-0.28232	0.0761695	8.66e-05	0.00067673	Trp53bp1
ENSMUSG00000046836.13	1080.82	-0.282204	0.0839184	0.00030861	0.00200653	Brox
ENSMUSG00000056305.4	1026.69	-0.281963	0.0860831	0.00042943	0.00264998	Usp39
ENSMUSG00000044433.16	286.022	-0.28189	0.129746	0.0108642	0.0378922	Camsap3
ENSMUSG00000020659.16	246.165	-0.281691	0.13893	0.0150881	0.049193	Cbll1
ENSMUSG00000053565.10	2862.52	-0.281681	0.0863575	0.00044464	0.00272682	Eif3k
ENSMUSG00000025583.15	630.265	-0.281483	0.0992515	0.00179269	0.00882544	Rptor
ENSMUSG00000033423.16	549.269	-0.28131	0.103826	0.00262752	0.0120419	Eri3
ENSMUSG00000022350.7	2687.37	-0.280541	0.0625129	3.02e-06	3.74e-05	Washc5
ENSMUSG00000041632.7	400.686	-0.280308	0.126352	0.00977737	0.0349012	Mrps27
ENSMUSG00000021712.15	312.79	-0.280251	0.133931	0.0132519	0.0443131	Trim23
ENSMUSG00000024218.13	335.936	-0.280207	0.128831	0.0108847	0.037937	Taf11
ENSMUSG00000031532.6	1243.11	-0.280074	0.077729	0.00013072	0.00096855	Saraf
ENSMUSG00000004069.17	847.106	-0.279958	0.0855436	0.00043418	0.00267417	Dnaja3
ENSMUSG00000025199.16	1034.47	-0.279749	0.0977067	0.00169455	0.0084197	Chuk
ENSMUSG00000042203.7	448.604	-0.279571	0.110699	0.00447879	0.0187478	Tbc1d22b
ENSMUSG00000031667.16	341.783	-0.279568	0.124999	0.00954411	0.0342299	Aktip
ENSMUSG00000042705.8	478.416	-0.279506	0.110953	0.0045699	0.0190533	Commd10
ENSMUSG00000021552.7	449.12	-0.279159	0.121198	0.00800937	0.029824	Gkap1
ENSMUSG00000057137.9	1287.55	-0.278728	0.0778877	0.00014491	0.00105712	Tmem140
ENSMUSG00000047866.18	1274.87	-0.278089	0.0754686	9.64e-05	0.00074219	Lonp2
ENSMUSG00000091537.2	852.317	-0.277919	0.116253	0.00642575	0.0249763	Tma7
ENSMUSG00000039623.13	317.802	-0.277616	0.134252	0.0142361	0.0468367	Ap5z1
ENSMUSG00000022964.14	387.042	-0.276573	0.113399	0.00575941	0.022821	Tmem50b
ENSMUSG00000024921.17	1535.57	-0.276571	0.0784749	0.00017827	0.00125975	Smarca2
ENSMUSG00000024370.16	821.57	-0.276194	0.091118	0.00100659	0.00540466	Cdc23
ENSMUSG00000026526.14	1469.4	-0.276134	0.0755392	0.00010911	0.0008255	Fh1
ENSMUSG00000036980.13	633.457	-0.275893	0.103369	0.00303314	0.0135658	Taf6
ENSMUSG00000031521.5	418.317	-0.275598	0.111012	0.00515323	0.0209752	Aga
ENSMUSG00000021737.4	757.699	-0.275406	0.0956252	0.00163446	0.00816848	Psmd6
ENSMUSG00000002768.8	952.202	-0.275033	0.101705	0.00274874	0.0124761	Mea1
ENSMUSG00000036534.6	589.15	-0.274521	0.0986224	0.00220077	0.0104348	Slc38a7
ENSMUSG00000020485.14	717.457	-0.273601	0.103921	0.00340514	0.0149384	Supt4a
ENSMUSG00000031295.13	507.359	-0.273151	0.10166	0.00296312	0.0133035	Phka2
ENSMUSG00000029466.11	791.621	-0.273114	0.0867937	0.00069296	0.00394651	Anapc7
ENSMUSG00000021361.7	843.633	-0.27271	0.0970898	0.00204203	0.0098308	Tmem14c
ENSMUSG00000064284.12	364.763	-0.272068	0.121005	0.00962692	0.0344692	Cdpf1
ENSMUSG00000055897.13	460.902	-0.272023	0.120849	0.00962594	0.0344692	Ppp4r1l-ps
ENSMUSG00000023249.15	351.342	-0.271623	0.121559	0.00990018	0.035261	Parp3
ENSMUSG00000027651.16	661.115	-0.271089	0.101385	0.00305373	0.0136326	Rprd1b
ENSMUSG00000029388.14	866.6	-0.271067	0.0872128	0.00079702	0.00443696	Eif2b1
ENSMUSG00000035171.9	415.223	-0.271048	0.111292	0.00603425	0.0237272	1110059E24Rik
ENSMUSG00000019297.9	319.877	-0.270866	0.120932	0.00977744	0.0349012	Nop9
ENSMUSG00000060739.8	2388.63	-0.26996	0.0854282	0.000672	0.00384077	Nsa2
ENSMUSG00000015478.13	394.907	-0.269957	0.119084	0.00931297	0.0335695	Rnf5
ENSMUSG00000056941.17	755.665	-0.269901	0.08623	0.00075228	0.00424113	Commd7
ENSMUSG00000078566.8	6346.77	-0.269792	0.061039	4.45e-06	5.25e-05	Bnip3
ENSMUSG00000036299.4	516.943	-0.26976	0.109884	0.00576286	0.0228277	BC031181
ENSMUSG00000020537.9	1450.99	-0.269565	0.0860884	0.00074202	0.00419804	Drg2
ENSMUSG00000024135.9	496.995	-0.269445	0.1048	0.0042051	0.017757	Srbd1
ENSMUSG00000040520.7	502.988	-0.269395	0.112223	0.00672021	0.025886	Manea
ENSMUSG00000006019.15	330.488	-0.269296	0.128474	0.0139562	0.0461282	Dhx34
ENSMUSG00000028455.15	961.458	-0.269098	0.0927467	0.00156533	0.00788339	Stoml2
ENSMUSG00000020605.9	544.354	-0.269039	0.103382	0.00382232	0.0164705	Hs1bp3
ENSMUSG00000032231.14	20375.1	-0.268767	0.0638383	1.4e-05	0.00014172	Anxa2
ENSMUSG00000025208.8	611.98	-0.268739	0.10859	0.00539712	0.0217271	Mrpl43
ENSMUSG00000054676.15	389.766	-0.26816	0.110953	0.00644076	0.024996	1600014C10Rik
ENSMUSG00000025035.8	427.447	-0.268105	0.11787	0.0091494	0.0331099	Arl3
ENSMUSG00000036442.8	379.641	-0.267652	0.115099	0.00816723	0.030289	Thap11
ENSMUSG00000024841.7	518.437	-0.267423	0.107767	0.0054268	0.0218137	Eif1ad
ENSMUSG00000048612.16	5826.98	-0.267399	0.0559141	7.73e-07	1.14e-05	Myof
ENSMUSG00000045092.8	428.064	-0.267365	0.109148	0.00592876	0.023394	S1pr1
ENSMUSG00000027374.12	1082.31	-0.26731	0.0855726	0.00077465	0.00433306	Mrps5
ENSMUSG00000021124.13	851.923	-0.266597	0.0945999	0.00206164	0.00989928	Vti1b
ENSMUSG00000001891.16	6140.93	-0.266527	0.0715814	8.92e-05	0.00069222	Ugp2
ENSMUSG00000065979.12	430.387	-0.266246	0.110807	0.00673919	0.0259358	Cpped1
ENSMUSG00000040688.16	526.222	-0.266128	0.107352	0.00551282	0.0220685	Tbl3
ENSMUSG00000018565.17	837.346	-0.265961	0.0993973	0.00314343	0.0139748	Elp5
ENSMUSG00000015095.12	360.689	-0.265721	0.119801	0.0107092	0.0375083	Fbxw5
ENSMUSG00000002608.8	495.114	-0.265679	0.106924	0.00541301	0.0217774	Ccdc97
ENSMUSG00000005125.13	5979.36	-0.26497	0.0560637	1.04e-06	1.47e-05	Ndrg1
ENSMUSG00000040188.10	428.595	-0.264501	0.111262	0.00728077	0.0275805	Scamp2
ENSMUSG00000020329.12	337.369	-0.264474	0.121844	0.012236	0.04162	Polrmt
ENSMUSG00000018920.11	1762.76	-0.264127	0.0807593	0.00047442	0.00286434	Cxcl16
ENSMUSG00000052310.9	1945.35	-0.263929	0.0684181	5.21e-05	0.00043824	Slc39a1
ENSMUSG00000029676.15	387.914	-0.26385	0.11535	0.00918328	0.0332045	Pot1a
ENSMUSG00000079018.10	1424.1	-0.263755	0.0984517	0.00315172	0.0139987	Ly6c1
ENSMUSG00000004565.15	1057.17	-0.263751	0.0789918	0.00037872	0.00238048	Pnpla6
ENSMUSG00000041935.10	927.645	-0.26328	0.108467	0.00644241	0.024996	AW549877
ENSMUSG00000025532.13	481.797	-0.262209	0.10285	0.00463843	0.0192765	Crcp
ENSMUSG00000035765.9	516.349	-0.261939	0.100852	0.00405557	0.0172262	Dym
ENSMUSG00000057411.8	409.515	-0.261905	0.112518	0.00836379	0.0308577	Fam173a
ENSMUSG00000038650.15	1703.2	-0.261878	0.0768029	0.00029183	0.00191971	Rnh1
ENSMUSG00000002741.9	1351.11	-0.261842	0.0786885	0.00039694	0.00248526	Ykt6
ENSMUSG00000039128.13	606.573	-0.261758	0.0953898	0.00263529	0.0120627	Cdc123
ENSMUSG00000037652.15	1362.74	-0.261542	0.0924513	0.00206547	0.00991023	Phc3
ENSMUSG00000044393.15	1710.84	-0.261414	0.0800872	0.00049598	0.00297772	Dsg2
ENSMUSG00000009614.16	659.619	-0.260904	0.0984365	0.00348586	0.0152044	Sardh
ENSMUSG00000029427.11	591.117	-0.260694	0.0974591	0.00325432	0.0143848	Zcchc8
ENSMUSG00000026663.6	1113.77	-0.260056	0.0830554	0.00077743	0.00434292	Atf6
ENSMUSG00000028107.14	605.203	-0.259894	0.0964603	0.00308181	0.0137404	Tars2
ENSMUSG00000019710.13	858.247	-0.259679	0.0859632	0.00112811	0.00596494	Mrpl24
ENSMUSG00000040048.14	834.052	-0.259582	0.109092	0.0073619	0.0278241	Ndufb10
ENSMUSG00000021981.10	435.577	-0.259342	0.10571	0.0060983	0.0239132	Cab39l
ENSMUSG00000025439.5	743.09	-0.259239	0.0931659	0.00238743	0.0111243	Clns1a
ENSMUSG00000029762.6	1275.09	-0.258833	0.0891425	0.00166365	0.00829182	Akr1b8
ENSMUSG00000026773.19	351.324	-0.258819	0.116035	0.0109046	0.0379857	Pfkfb3
ENSMUSG00000041187.16	505.704	-0.258437	0.105026	0.00608619	0.0238803	Prkd2
ENSMUSG00000041623.17	408.699	-0.258331	0.12032	0.0132431	0.0442952	D11Wsu47e
ENSMUSG00000031546.6	571.866	-0.258189	0.11154	0.00884564	0.0322193	Gins4
ENSMUSG00000027671.14	838.133	-0.258031	0.0919466	0.00225454	0.0106348	Actl6a
ENSMUSG00000031590.8	632.037	-0.2577	0.108835	0.00763751	0.0287138	Frg1
ENSMUSG00000034432.11	1115.62	-0.25764	0.0784541	0.00045877	0.00278949	Cops8
ENSMUSG00000032590.14	581.016	-0.257624	0.0996023	0.00427123	0.0179949	Apeh
ENSMUSG00000038072.14	414.241	-0.257285	0.113119	0.00985783	0.0351394	Galnt11
ENSMUSG00000061455.13	535.771	-0.257165	0.100813	0.00476661	0.0196859	Stx17
ENSMUSG00000026311.16	525.343	-0.25685	0.10017	0.00459167	0.0191255	Asb1
ENSMUSG00000040410.14	329.062	-0.256156	0.120365	0.0141184	0.0465088	Fbxl4
ENSMUSG00000002580.7	573.034	-0.256128	0.114593	0.0109214	0.0380341	Mien1
ENSMUSG00000016831.12	1100.6	-0.255897	0.078399	0.00049983	0.00299666	Tox4
ENSMUSG00000041124.11	536.262	-0.255594	0.0992707	0.00449484	0.0188014	Msantd4
ENSMUSG00000044894.14	1077.05	-0.25541	0.116215	0.0119084	0.0407754	Uqcrq
ENSMUSG00000034216.12	551.473	-0.255364	0.100985	0.00507456	0.0207123	Vps18
ENSMUSG00000096210.2	3072.64	-0.254511	0.0618183	1.85e-05	0.00017963	H1f0
ENSMUSG00000002320.15	430.538	-0.25429	0.118838	0.0138685	0.0459093	Tm9sf1
ENSMUSG00000025260.10	1218.72	-0.254099	0.0996209	0.00477879	0.0197069	Hsd17b10
ENSMUSG00000037007.17	446.834	-0.253638	0.117968	0.0135789	0.0451951	Zfp113
ENSMUSG00000049739.10	526.09	-0.253438	0.0987681	0.0046406	0.0192793	Zfp646
ENSMUSG00000024181.8	753.494	-0.253364	0.102215	0.0058709	0.0232056	Mrpl28
ENSMUSG00000029993.16	651.684	-0.25332	0.10468	0.00688819	0.0264301	Nfu1
ENSMUSG00000003721.14	1285.79	-0.253003	0.0767319	0.00046545	0.00282476	Insig2
ENSMUSG00000025184.10	685.55	-0.252991	0.0945172	0.00339617	0.0149104	R3hcc1l
ENSMUSG00000056167.7	432.779	-0.252662	0.106653	0.00787092	0.0294107	Cnot10
ENSMUSG00000089809.9	544.877	-0.252633	0.101319	0.00568453	0.022594	Rasgef1b
ENSMUSG00000024581.12	632.767	-0.252543	0.0985298	0.00467251	0.0193805	Napg
ENSMUSG00000079557.10	322.375	-0.252161	0.11985	0.0152535	0.0495999	Marchf2
ENSMUSG00000015289.4	441.461	-0.251607	0.117499	0.0139367	0.0460877	Lage3
ENSMUSG00000068876.14	521.425	-0.251439	0.102305	0.0063336	0.0246629	Cgn
ENSMUSG00000037376.14	584.341	-0.25125	0.115709	0.0129671	0.0434965	Trmt6
ENSMUSG00000003464.13	1257.77	-0.25121	0.0767728	0.00050944	0.00304718	Pex19
ENSMUSG00000008855.17	1835.29	-0.251087	0.0743767	0.00035318	0.00224521	Hdac5
ENSMUSG00000035051.14	476.367	-0.250702	0.107383	0.00884497	0.0322193	Dhx57
ENSMUSG00000034723.11	738.31	-0.250112	0.107402	0.00891319	0.0324469	Tmx4
ENSMUSG00000039842.15	394.125	-0.249835	0.115064	0.0132782	0.0443895	Mcph1
ENSMUSG00000021114.9	987.819	-0.24961	0.0821331	0.00112351	0.00594791	Atp6v1d
ENSMUSG00000028284.13	1098.89	-0.249564	0.0937049	0.00358009	0.0155783	Map3k7
ENSMUSG00000031586.17	829.022	-0.249347	0.0911791	0.00291728	0.013116	Rbpms
ENSMUSG00000033105.12	1231.76	-0.249228	0.076339	0.00052824	0.00313335	Lss
ENSMUSG00000028394.9	745.84	-0.248935	0.0917633	0.00313654	0.0139554	Pole3
ENSMUSG00000019897.8	601.68	-0.248356	0.104906	0.00809628	0.0300779	Ccdc59
ENSMUSG00000027227.7	787.326	-0.248253	0.0926556	0.00346321	0.0151415	Sord
ENSMUSG00000072946.12	756.186	-0.248174	0.0880346	0.00229591	0.0107825	Ptgr2
ENSMUSG00000019373.11	1569.86	-0.247713	0.0738439	0.00045279	0.00276362	Cops3
ENSMUSG00000020111.15	703.941	-0.247499	0.0918175	0.00330903	0.0145815	Micu1
ENSMUSG00000031029.6	3082.99	-0.247047	0.065873	8.77e-05	0.00068322	Eif3f
ENSMUSG00000005481.18	1554.01	-0.246943	0.0795218	0.00091203	0.00496325	Ddx39
ENSMUSG00000039294.14	459.053	-0.246667	0.104777	0.00853778	0.0313825	Cybc1
ENSMUSG00000021711.16	663.372	-0.246635	0.0902436	0.00299126	0.0134158	Trappc13
ENSMUSG00000004356.8	1263.81	-0.246462	0.0755804	0.00054735	0.0032333	Utp20
ENSMUSG00000015668.13	539.864	-0.246089	0.100948	0.00685233	0.0263362	Pdzd11
ENSMUSG00000003813.15	828.848	-0.245912	0.104454	0.00854385	0.0313869	Rad23a
ENSMUSG00000040703.11	1410.92	-0.245873	0.0751608	0.00052555	0.00312174	Cyp2s1
ENSMUSG00000022369.13	668.616	-0.24534	0.0955897	0.00481848	0.0198388	Mtbp
ENSMUSG00000041642.18	1504.85	-0.244935	0.0748998	0.00052905	0.00313671	Kif21b
[truncated: 203 more rows]

## Sheet: 3_Bulk liver P21_norm_counts
	Control_Liver_rep1	Control_Liver_rep2	Control_Liver_rep3	Control_Liver_rep4	Control_Liver_rep5	Control_Liver_rep6	Kansl3 LKO_Liver_rep1	Kansl3 LKO_Liver_rep2	Kansl3 LKO_Liver_rep3	Kansl3 LKO_Liver_rep4	Kansl3 LKO_Liver_rep5	Kansl3 LKO_Liver_rep6	Control_Cholangiocyte_rep1	Control_Cholangiocyte_rep2	Control_Cholangiocyte_rep3	Kansl3iKO_Cholangiocyte_rep1	Kansl3iKO_Cholangiocyte_rep2	Kansl3iKO_Cholangiocyte_rep3	Kansl3iKO_Cholangiocyte_rep4
ENSMUSG00000000001	2687.53	3726.35	3976.19	3631.68	3353.78	3842.91	3492.88	3504.05	3202.97	3131.16	3528.1	3731.85	4683.72	4935.1	5340.03	6990.7	6174.2	5978.87	6195.95
ENSMUSG00000000003	0	0	0	0	0	0	0	0	0	0	0	0	0	0	0	0	0	0	0
ENSMUSG00000000028	173.692	235.198	322.001	232.769	285.428	281.36	255.625	209.733	207.545	204.053	185.594	156.288	216.504	299.389	293.912	298.074	464.947	262.353	124.366
ENSMUSG00000000031	28485.5	4716.22	9007.71	3548.55	2873.31	8684.65	166841	216436	89641.3	76815.4	120263	221845	3035.61	1479.5	1763.47	11713.9	13412.9	7015.56	4348.1
ENSMUSG00000000037	4.69438	12.2712	4.15485	7.12559	16.65	7.034	19.9707	19.4753	7.98249	21.1089	20.015	17.1536	13.6664	32.143	26.9578	0	0.530156	6.36358	22.9327
ENSMUSG00000000049	91768.1	72733.3	76979	73837.8	87448	87376.4	48790.4	51068.6	47408	56058.3	42644.8	39643.8	1377.9	1463.89	1418.51	15798.6	11701.3	10478.2	7248.5
ENSMUSG00000000056	2694.57	3241.64	2578.08	2047.42	1800.57	2007.04	1597.66	2392.46	1518.67	1836.48	1193.62	891.985	993.089	919.061	718.557	1529.62	1986.49	1349.66	1037.26
ENSMUSG00000000058	112.665	155.435	135.033	135.386	121.307	133.646	429.37	555.794	478.949	511.306	635.022	798.593	5511.14	2852.01	4278.66	3571.14	2765.29	2774.81	3185.59
ENSMUSG00000000078	391.981	308.825	575.447	439.412	378.192	391.56	1917.19	1949.02	1796.06	1526.88	2154.35	2271.89	42810	51663	50177.8	30217.8	25405.9	31517.7	45808.4
ENSMUSG00000000085	572.714	445.853	436.259	472.664	432.899	452.521	467.314	557.292	632.612	581.669	565.879	533.666	951.85	879.341	793.466	589.72	497.021	606.276	747.371
ENSMUSG00000000088	9813.6	9532.66	8561.07	9156.39	7535.3	8806.57	7477.03	7613.33	8331.72	8225.45	6941.58	6825.21	1559.4	1846.85	1578.82	2612.97	2150.31	2258.2	2102.16
ENSMUSG00000000093	380.245	325.186	228.517	206.642	197.421	255.569	249.634	281.642	435.046	379.961	403.94	324.012	12.4676	89.3117	10.4968	112.328	68.3901	29.5039	26.1668
ENSMUSG00000000094	11.7359	0	0	0	0	0	0	1.4981	0	4.69088	7.27819	0	0	0	0	0	0	0	0
ENSMUSG00000000103	0	0	0	0	0	0	0	0	0	0	0	0	0	0	0	0	0	0	0
ENSMUSG00000000120	499.951	251.559	502.737	399.033	463.82	450.176	655.039	386.509	468.971	492.542	420.316	562.255	0	379.517	300.114	57.8555	155.336	170.37	198.456
ENSMUSG00000000125	0	0	0	0	0	0	0	0	0	0	0	0	0	0	0	0	0	0	0.882027
ENSMUSG00000000126	21.1247	30.678	27.0065	21.3768	30.9214	35.17	33.9502	44.9429	65.8555	63.3268	80.0601	64.8023	330.39	381.354	474.267	649.605	831.285	797.183	563.909
ENSMUSG00000000127	295.746	364.045	286.685	239.895	302.078	323.564	301.558	289.133	247.457	276.762	240.18	257.303	503.497	761.101	693.985	276.421	326.841	283.179	408.085
ENSMUSG00000000131	1560.88	1429.59	1310.86	1337.24	1291.56	1491.21	1763.41	1943.03	1644.39	1791.91	1666.71	1936.45	1363.52	1748.12	1183.28	1728.22	866.275	1814.78	1711.13
ENSMUSG00000000134	1354.33	1284.38	1044.94	1042.71	1079.87	1127.79	1483.82	1486.11	1572.55	1287.65	1706.74	1690.58	2502.38	3190.43	3662.92	2064.19	2218.17	2670.97	3254.97
ENSMUSG00000000142	178.386	284.282	232.672	247.021	542.313	351.7	579.15	582.759	447.019	523.033	451.248	434.557	39.081	26.6328	16.2224	53.1187	33.6649	56.983	50.2756
ENSMUSG00000000148	525.771	560.384	604.531	603.3	618.427	541.618	543.203	503.36	456.997	410.452	491.278	447.898	472.329	288.598	341.148	393.485	865.745	537.722	483.939
ENSMUSG00000000149	3485.58	3609.77	3078.74	3268.27	2609.29	3878.08	2494.34	4256.09	2985.45	3072.52	2458.21	2418.65	231.609	246.353	282.222	543.029	207.291	378.054	241.675
ENSMUSG00000000154	4412.72	3568.87	4240.02	3781.32	3879.44	4021.11	3371.05	2763.99	2937.55	3450.14	3176.93	3360.19	484.077	443.803	412.24	1164.21	967.8	722.845	556.559
ENSMUSG00000000157	4.69438	0	0	9.50079	0	0	1.99707	1.4981	0	7.03631	0	0	23.017	16.9899	24.5722	16.5785	34.1951	81.8588	8.23225
ENSMUSG00000000159	1072.67	934.655	1001.32	1189.97	991.862	987.105	736.919	867.398	921.977	738.813	924.33	890.079	1701.1	1578.68	1601.96	1638.56	1350.84	1581.35	1802.86
ENSMUSG00000000167	16.4303	16.3616	29.0839	33.2528	21.4071	21.102	7.98828	13.4829	19.9562	21.1089	14.5564	20.9655	177.902	123.521	161.747	99.8091	209.942	226.486	154.061
ENSMUSG00000000168	1931.74	1893.85	2154.29	1904.91	2121.68	2218.06	2088.94	1617.94	1827.99	1925.6	1735.85	1330.35	1951.17	1799.55	2176.19	2750.67	2313.87	1801.47	2170.96
ENSMUSG00000000171	10804.1	11232.2	12082.3	11004.3	11279.2	12607.3	9180.53	8811.8	7407.75	8666.39	7334.6	7124.44	3989.62	3088.26	3452.27	4920.42	4551.65	4258.1	3506.35
ENSMUSG00000000182	0	0	0	0	0	0	7.98828	1.4981	0	0	5.45864	5.71785	0	5.73983	3.33991	0	0	0	0
ENSMUSG00000000183	0	0	0	0	0	0	0	0	0	0	0	0	0	2.98471	0	0	0	0	0
ENSMUSG00000000184	445.966	470.395	513.124	477.415	478.092	372.802	1048.46	1089.12	1542.62	1289.99	1375.58	1505.7	10396	12278.6	11790.6	10479.3	10730.1	10080.8	11834.5
ENSMUSG00000000194	868.46	867.163	903.68	888.324	725.463	883.94	1036.48	1065.15	1175.42	1128.16	1084.45	991.094	1303.58	886.229	1105.27	511.902	1496.1	958.586	1249.83
ENSMUSG00000000197	0	0	0	0	0	0	0	2.99619	1.99562	0	5.45864	11.4357	0	2.29593	0	0	0	15.9089	0
ENSMUSG00000000202	0	0	0	0	0	0	0	0	0	0	1.81955	1.90595	11.5085	25.944	37.2161	25.3752	19.6158	6.65283	10.5843
ENSMUSG00000000204	11.7359	28.6328	6.23227	14.2512	16.65	23.4467	33.9502	35.9543	23.9475	37.527	45.4887	55.2726	0	0	31.7291	0	0	43.9665	0
ENSMUSG00000000214	0	0	0	0	0	0	0	0	0	0	0	0	0	0	0	0	0	0	0
ENSMUSG00000000215	0	0	0	0	0	0	0	0	0	0	0	0	0	0	0	0	0	0	0
ENSMUSG00000000216	0	0	0	0	0	0	0	0	0	2.34544	1.81955	3.8119	163.037	20.6634	23.3793	0	196.423	10.7024	5.88018
ENSMUSG00000000223	4.69438	4.09039	2.07742	2.3752	2.37857	7.034	23.9648	14.981	19.9562	28.1453	41.8496	28.5893	0.719282	50.0513	26.9578	0	54.8711	3.18179	6.17419
ENSMUSG00000000244	16.4303	12.2712	10.3871	14.2512	7.1357	14.068	31.9531	19.4753	11.9737	32.8361	41.8496	43.8369	44.5955	37.1941	31.4905	72.7422	353.614	145.495	12.3484
ENSMUSG00000000247	164.303	104.305	211.897	154.388	147.471	171.161	229.663	175.277	261.426	255.653	198.331	181.065	0	34.2094	5.24842	0	3.44601	0	0
ENSMUSG00000000248	0	0	0	0	0	0	0	1.4981	0	0	0	0	0	0.688779	5.00986	0	0	0	0.588018
ENSMUSG00000000253	63.3741	49.0847	66.4776	68.8807	64.2213	63.306	51.9238	43.4448	77.8292	51.5996	78.2406	93.3916	152.248	68.8779	50.8143	51.4271	562.23	194.957	108.195
ENSMUSG00000000263	0	0	0	0	0	0	0	0	0	0	0	0	74.8053	69.7963	44.8502	123.493	89.0662	54.9582	34.3991
ENSMUSG00000000266	241.761	243.378	276.297	218.518	311.592	276.671	415.391	382.015	367.194	424.524	382.105	365.943	150.33	205.027	265.523	91.3507	283.633	239.502	174.935
ENSMUSG00000000275	3537.22	3628.18	3778.84	3997.46	3867.55	3831.19	3942.22	4227.63	3925.39	4181.92	3881.1	3859.55	1712.85	1293.99	1406.34	1356.73	1222.01	1559.94	1448.88
ENSMUSG00000000276	115.012	87.9435	118.413	99.7583	111.793	124.267	135.801	178.273	141.689	171.217	158.301	198.219	210.03	294.798	325.879	237.512	240.426	370.823	337.228
ENSMUSG00000000278	2861.22	2507.41	2758.82	2455.95	2668.75	2776.09	2224.74	2310.06	1678.32	1564.41	2161.62	2195.66	1902.02	2785.88	2883.29	2568.31	2957.74	2858.4	2834.84
ENSMUSG00000000282	495.257	362	814.35	648.429	406.735	466.589	657.036	519.839	391.142	391.688	576.797	630.87	84.6355	163.47	135.982	133.981	397.617	185.122	154.061
ENSMUSG00000000290	276.968	214.746	263.833	211.393	302.078	227.433	485.288	495.87	482.94	452.67	713.263	531.76	0	32.6022	37.6932	0	28.3633	152.147	9.40829
ENSMUSG00000000295	79.8045	40.9039	60.2453	73.6311	80.8713	75.0294	59.9121	68.9124	95.7898	86.7812	87.3383	102.921	641.12	650.667	606.431	377.921	560.11	454.996	368.393
ENSMUSG00000000296	178.386	235.198	197.355	242.27	209.314	218.054	171.748	190.258	105.768	166.526	125.549	139.134	105.495	110.893	128.109	156.311	54.341	104.71	89.6728
ENSMUSG00000000301	23894.4	19501	18956.5	16947	19280.7	19259.1	12685.4	11393	13009.5	12074.3	11466.8	10564.7	194.446	269.772	271.248	2701.95	2057.27	1292.39	758.249
ENSMUSG00000000303	2070.22	2466.51	3363.35	2909.62	2904.23	2874.56	8219.94	5701.75	7479.59	6353.79	8142.48	7900.17	36491.6	33613.8	42603.1	19958.1	25071.9	26545.4	32028.2
ENSMUSG00000000305	56.3326	22.4972	20.7742	16.6264	35.6785	23.4467	51.9238	49.4372	89.803	39.8725	49.1278	51.4607	14.3856	52.3472	39.6017	335.968	178.928	65.6606	73.5023
ENSMUSG00000000308	0	0	10.3871	0	4.75713	4.68934	37.9443	49.4372	13.9694	11.7272	3.6391	28.5893	734.627	414.416	276.735	159.356	175.217	156.197	887.907
ENSMUSG00000000317	267.58	186.113	99.7164	144.887	166.5	112.544	177.739	154.304	151.667	121.963	214.707	190.595	52.5076	53.2656	51.53	0	0	12.1487	3.82212
ENSMUSG00000000318	21.1247	20.452	27.0065	21.3768	21.4071	21.102	15.9766	25.4676	35.9212	42.2179	72.7819	80.0499	0	0	7.39551	0	0	0	0
ENSMUSG00000000320	46.9438	38.8587	56.0905	42.7536	38.0571	28.136	67.9004	44.9429	37.9168	21.1089	34.5714	32.4012	128.751	127.883	116.658	229.73	424.39	257.436	218.449
ENSMUSG00000000325	1790.91	906.022	1134.27	1090.22	1129.82	1254.4	1629.61	1376.75	2041.52	1789.57	1550.26	1452.33	1347.93	1516.46	1440.45	1848.67	2888.82	1632.84	1742.89
ENSMUSG00000000326	14709.8	24307.2	19477.9	19602.5	22829.5	20206.3	11772.7	14669.4	11742.2	11204.2	13870.4	14004.9	2863.22	2790.24	2472.01	3816.43	4864.71	4275.17	3697.75
ENSMUSG00000000339	570.367	541.977	525.588	472.664	463.82	459.555	551.191	521.337	586.713	462.051	433.052	487.923	600.84	850.183	824.48	737.911	623.198	736.15	699.448
ENSMUSG00000000340	4159.22	4560.79	6838.88	6018.75	6702.8	6112.55	4149.91	3393.19	2875.69	4214.75	2438.19	2477.74	665.576	450.691	613.827	958.506	491.19	600.49	456.89
ENSMUSG00000000346	4077.07	3930.87	3618.87	3857.32	4840.38	4841.74	3744.51	4151.22	3819.62	3867.63	4112.18	4193.09	9328.85	9724.19	10074.8	10596.3	10466.9	11684.4	11532.2
ENSMUSG00000000355	971.737	1102.36	1080.26	1023.71	1008.51	1184.06	742.91	787.999	790.266	888.921	764.21	688.048	644.716	436.456	543.689	319.389	462.296	460.202	415.435
ENSMUSG00000000359	23.4719	18.4068	33.2388	30.8776	14.2714	35.17	47.9297	55.4296	83.8161	79.7449	65.5037	55.2726	54.6654	65.434	50.5757	32.8186	12.7237	13.0164	28.8129
ENSMUSG00000000365	7.04157	4.09039	2.07742	4.7504	7.1357	2.34467	3.99414	7.49048	3.99124	2.34544	5.45864	0	11.7483	2.29593	0	0	0	0.867761	2.64608
ENSMUSG00000000374	1058.58	1128.95	1242.3	1225.6	1227.34	1092.62	1166.29	1033.69	1049.7	1151.61	982.556	1025.4	135.944	365.283	296.297	49.3971	416.703	209.13	314.59
ENSMUSG00000000378	1046.85	969.423	882.906	942.954	806.334	794.842	1300.09	1358.77	1376.98	1142.23	1293.7	1282.7	1445.04	1698.99	1303.99	1254.89	2003.99	2099.4	2359.72
ENSMUSG00000000381	0	0	0	0	0	0	0	0	0	0	0	0	0	0	0	0	0	0	0.588018
ENSMUSG00000000384	2201.66	2317.21	2210.38	2201.81	1905.23	1652.99	2118.89	2119.81	2235.1	2347.78	1723.11	1753.47	822.379	1010.44	984.795	830.277	1073.83	906.521	1271.59
ENSMUSG00000000385	391.981	276.102	585.834	586.674	399.599	485.346	1435.89	906.348	1460.79	1299.37	1664.89	1501.89	1657.47	1665.01	1553.06	1257.26	1162.9	1425.44	1631.46
ENSMUSG00000000386	239.413	114.531	105.949	106.884	116.55	117.233	193.716	232.205	243.466	119.617	360.271	453.616	0	14.694	21.4708	0	0	21.1155	17.0525
ENSMUSG00000000392	21.1247	18.4068	24.9291	21.3768	23.7857	4.68934	23.9648	38.9505	37.9168	21.1089	29.1128	40.025	0	48.9033	30.0592	0	1.06031	4.91731	96.435
ENSMUSG00000000394	4.69438	0	0	0	0	0	0	1.4981	0	0	0	0	0	2.06634	0	0	0	0	0.294009
ENSMUSG00000000399	5769.39	5869.71	6238.51	5854.86	5960.69	6070.35	3904.27	4253.1	3484.36	3743.32	3513.55	3424.99	3389.02	2964.28	3049.57	1899.08	2405.32	2358.28	2389.12
ENSMUSG00000000402	0	0	4.15485	0	2.37857	7.034	1.99707	4.49429	0	2.34544	1.81955	3.8119	215.305	213.522	134.312	0	152.95	161.982	276.663
ENSMUSG00000000409	56.3326	28.6328	41.5485	38.0032	40.4356	28.136	59.9121	74.9048	81.8205	68.0177	131.007	80.0499	137.383	227.068	184.888	261.195	238.57	166.61	112.311
ENSMUSG00000000411	0	0	0	0	0	0	0	0	0	2.34544	0	0	0	1.60715	9.30402	0	0	0	0.294009
ENSMUSG00000000416	9.38876	16.3616	12.4645	11.876	9.51427	11.7233	57.915	43.4448	47.8949	84.4358	61.8646	74.3321	1953.57	985.184	1071.39	813.698	1275.56	835.943	737.963
ENSMUSG00000000420	1387.19	1540.03	1981.86	1821.78	1731.6	1838.22	1845.29	1962.51	1877.88	1897.46	2057.91	2006.97	1151.33	1425.77	1168.49	2794.66	1136.12	1878.12	1564.42
ENSMUSG00000000435	2.34719	0	0	0	2.37857	0	1.99707	1.4981	0	0	0	0	0	0	0	0	0	0	2.05806
ENSMUSG00000000439	603.228	597.197	592.066	619.927	539.935	567.41	615.098	675.641	612.656	659.068	560.421	583.221	967.195	559.978	643.17	456.754	399.473	556.813	496.287
ENSMUSG00000000440	481.174	359.955	334.465	292.149	330.621	438.453	673.013	701.109	574.739	647.341	658.676	617.528	63.5366	107.909	95.1873	94.7341	296.092	145.784	169.643
ENSMUSG00000000441	4466.7	4016.77	4364.67	3726.69	3877.06	4400.94	4509.38	4455.34	4560	4013.04	4143.11	4473.27	2195.73	2297.08	2086.49	1870.32	2072.91	2354.81	2009.55
ENSMUSG00000000486	143.179	89.9887	99.7164	76.0063	126.064	98.4761	119.824	143.817	137.698	145.417	174.677	146.758	127.792	117.092	133.119	159.356	343.276	255.7	152.003
ENSMUSG00000000489	157.262	75.6723	51.9356	49.8792	30.9214	32.8254	225.669	199.247	325.286	307.252	482.18	451.71	423.178	548.957	474.982	229.053	426.511	572.144	629.179
ENSMUSG00000000530	164.303	120.667	137.11	104.509	149.85	77.374	197.71	188.76	269.409	220.471	254.737	232.526	10.0699	106.072	92.3245	0	5.30156	54.3797	44.9834
ENSMUSG00000000531	72.7629	98.1694	54.013	59.3799	57.0856	79.7187	91.8652	76.4029	71.8424	86.7812	87.3383	99.1094	234.965	1037.3	384.089	596.486	363.422	1096.85	1270.71
ENSMUSG00000000532	445.966	640.147	658.544	786.191	523.285	640.094	778.857	861.405	654.564	701.286	571.338	596.563	776.345	364.823	573.987	904.71	713.855	474.376	430.429
ENSMUSG00000000538	1286.26	1126.9	999.241	976.206	801.577	933.178	1244.17	1674.87	1369	1353.32	1421.07	1217.9	1246.52	972.327	1162.53	470.964	976.812	742.514	1078.13
ENSMUSG00000000544	0	0	0	0	0	0	0	0	0	0	0	0	0	5.73983	4.53273	0	0	6.36358	0.588018
ENSMUSG00000000552	875.502	850.802	903.68	950.079	963.319	1221.57	1192.25	1072.64	1169.43	849.049	1075.35	1210.28	138.102	183.215	152.681	156.311	192.712	228.51	347.813
ENSMUSG00000000555	1898.88	1732.28	1921.62	2047.42	2409.49	2330.6	2398.48	1635.92	2704.07	2450.98	2376.33	2483.45	3656.59	6668.3	8151.28	3933.16	4113.75	5809.37	8144.35
ENSMUSG00000000560	0	0	0	0	0	0	0	0	0	0	0	0	26.3737	1.60715	8.82689	15.5635	19.0856	34.4212	33.811
ENSMUSG00000000561	814.475	979.649	851.744	904.95	932.398	764.362	700.972	808.972	868.095	797.449	633.203	804.311	776.825	987.021	1117.44	963.581	982.379	1021.64	1264.24
ENSMUSG00000000562	0	0	0	0	2.37857	0	3.99414	4.49429	0	7.03631	3.6391	3.8119	0	0	0	0	0	0	0
ENSMUSG00000000563	18636.7	19016.2	18464.2	18621.6	19197.4	19950.8	15900.7	17971.2	14693.8	15932.6	14827.5	15154.2	4415.91	4402.68	4288.68	6038.62	4907.39	5252.85	5705.54
ENSMUSG00000000567	79.8045	55.2203	95.5615	118.76	159.364	159.437	603.115	398.494	660.551	773.995	913.413	983.471	25332.2	34474.5	33130.7	25708.8	27598.3	33400.1	39366.9
ENSMUSG00000000568	1793.25	1926.58	1769.97	1900.16	2000.37	1542.79	1635.6	1937.04	2257.05	2171.88	1415.61	1520.95	840.841	899.546	824.002	1261.32	681.516	629.416	578.904
ENSMUSG00000000579	70.4157	57.2655	43.6259	59.3799	73.7356	32.8254	55.918	50.9353	51.8862	51.5996	56.406	26.6833	137.143	91.378	87.7918	69.0205	64.9441	60.454	65.564
ENSMUSG00000000581	1321.47	1611.62	1443.81	1415.62	1783.92	1615.48	942.617	1149.04	1021.76	947.557	1140.86	1094.02	1665.14	1370.67	1506.06	1742.77	981.319	1450.03	1628.52
ENSMUSG00000000594	5954.82	4857.34	5548.8	4596.01	4999.75	5566.24	4561.31	5343.71	5102.8	4850.37	4692.61	5006.93	1487.48	2002.74	2051.66	1489.02	1625.99	1722.51	1551.19
ENSMUSG00000000600	591.492	830.35	870.441	971.456	1034.68	825.323	595.127	707.101	630.616	621.541	680.511	653.741	1918.33	1441.16	1278.47	1240.34	1585.43	1118.83	1408.6
ENSMUSG00000000605	1955.21	1902.03	1988.1	2334.82	2102.65	2215.71	1401.94	1373.75	1460.79	1634.77	1481.11	1339.88	4205.64	3755.45	3870.95	2600.45	2149.78	2516.8	2547
ENSMUSG00000000606	0	0	0	0	0	0	0	0	0	0	0	0	0	0	0	0	0	0	0
ENSMUSG00000000617	0	0	0	0	0	0	0	0	1.99562	2.34544	0	0	0	0	0	0	0	0	0
ENSMUSG00000000627	0	0	0	0	0	2.34467	7.98828	10.4867	7.98249	4.69088	5.45864	5.71785	0	0.688779	7.63407	0	0	0	1.17604
ENSMUSG00000000628	72.7629	51.1299	58.1679	76.0063	76.1141	56.272	159.766	169.285	149.672	164.181	176.496	152.476	82.9572	48.6737	45.3273	0.338336	7.42218	42.5203	168.761
ENSMUSG00000000631	5375.06	4763.26	4152.77	4154.22	3684.4	3983.59	5012.65	5782.65	5531.86	5291.31	4796.33	4639.08	2133.63	1639.52	2350.1	1374.32	2512.67	1413.58	1890.77
ENSMUSG00000000632	4.69438	0	0	0	0	0	0	0	0	0	3.6391	0	0	1.14797	7.63407	0	5.30156	70.8671	3.82212
ENSMUSG00000000673	21577.7	18159.3	19108.2	16673.9	18833.5	18150.1	7802.55	7767.63	7958.54	8384.94	6886.99	5980.87	124.436	98.4954	95.4259	990.986	582.907	489.417	88.2027
ENSMUSG00000000682	232.372	237.243	226.439	216.143	413.871	279.015	365.464	422.463	550.792	316.634	735.097	590.845	13.9061	52.5768	27.4349	58.8705	86.9456	135.371	26.1668
ENSMUSG00000000686	1065.62	1384.6	1458.35	1292.11	1018.03	1742.09	1244.17	1394.73	923.973	1540.95	877.022	676.613	0.719282	11.9388	7.39551	32.1419	3.18094	43.388	14.9945
ENSMUSG00000000690	7.04157	2.0452	0	0	2.37857	0	0	0	1.99562	4.69088	0	1.90595	0.239761	0.459186	0	0	33.93	0	0
ENSMUSG00000000693	211.247	145.209	126.723	128.261	123.685	114.889	227.666	199.247	229.496	274.416	272.932	249.68	231.129	316.15	292.719	43.9837	26.5078	120.04	131.128
ENSMUSG00000000701	0	0	0	0	0	0	0	0	0	0	0	0	0	0	0	0	0	0	0
ENSMUSG00000000706	0	2.0452	0	0	0	0	7.98828	4.49429	1.99562	2.34544	0	7.6238	0	0	2.86278	0	0	26.9006	0.882027
ENSMUSG00000000708	2241.57	2826.46	2019.26	2239.81	2930.39	3036.34	2214.75	2313.06	2314.92	2645.65	2318.1	2125.14	666.535	495.921	441.583	500.061	329.492	524.417	350.753
ENSMUSG00000000711	2079.61	2206.77	2706.88	2140.05	2616.42	2898.01	2356.54	2390.96	1981.65	2174.22	2219.85	2018.4	2201	1822.74	1853.17	2159.6	2127.78	2057.46	1595.59
ENSMUSG00000000724	0	0	0	0	0	0	0	0	0	0	0	0	0	0.688779	0	0	0.795234	1.44627	0
ENSMUSG00000000730	0	0	0	0	0	0	0	1.4981	0	2.34544	0	0	0	0	0	0	0	0	12.6424
ENSMUSG00000000731	0	2.0452	0	0	0	0	0	1.4981	1.99562	0	3.6391	0	33.8063	3.2143	14.3139	0	18.2904	17.9337	6.17419
ENSMUSG00000000732	222.983	157.48	87.2518	76.0063	107.035	114.889	796.831	609.725	997.811	1029.65	816.977	712.826	42.6774	102.399	52.2457	235.82	9.80789	152.726	156.413
ENSMUSG00000000738	2337.8	1834.54	1772.04	1755.27	1643.59	1781.95	1767.41	1844.16	1672.33	1737.97	1821.37	1783.97	330.39	623.116	410.331	925.349	483.767	903.05	912.31
ENSMUSG00000000739	244.108	386.542	417.562	190.016	459.063	325.909	5.99121	19.4753	39.9124	21.1089	16.3759	3.8119	0.479521	117.322	82.782	0	18.8205	61.3218	23.8147
ENSMUSG00000000740	17270.6	15183.5	13802.4	12460.3	10644.1	13036.4	15393.4	12164.5	16661.4	13467.5	12917	14266	12518.6	15226.2	12525.1	16796.4	16123.6	16397.5	19119.7
ENSMUSG00000000743	2955.11	2863.28	2445.13	2410.83	2518.9	2780.78	2190.79	2461.37	2338.87	2427.53	2097.94	2163.25	2285.88	2194.22	2270.66	2216.44	2264.56	2196.59	1973.09
ENSMUSG00000000751	1628.95	1959.3	2175.06	1767.15	1959.94	2126.61	2074.96	1941.53	1941.74	1977.2	1613.94	1642.93	2720.8	2093.89	2050.7	2009.38	2849.85	1991.51	2006.91
ENSMUSG00000000753	27797.8	24519.9	27124.9	25953.8	27065.7	27981.3	14856.2	13385.5	13735.9	15749.6	13013.4	12038	547.134	695.667	579.474	4647.38	3449.46	3824.22	2286.21
ENSMUSG00000000759	910.71	805.808	795.654	757.688	1032.3	928.488	653.042	579.763	672.524	640.305	616.827	585.127	1264.26	1216.84	1348.37	675.657	1236.59	594.705	971.7
ENSMUSG00000000766	0	0	0	0	0	0	0	1.4981	0	0	0	0	0	0	0	0	0	0.867761	0.588018
ENSMUSG00000000776	359.12	406.994	398.866	301.65	356.785	347.011	397.417	504.858	449.015	426.87	453.067	491.735	752.849	919.52	1064.48	1048.5	976.812	797.761	1219.26
ENSMUSG00000000782	220.636	366.09	209.82	230.394	318.728	196.952	521.235	506.357	606.669	530.069	443.97	394.532	35.9641	46.6074	76.1021	136.688	37.1109	52.3549	129.952
ENSMUSG00000000787	4375.16	7941.5	9514.61	8954.5	8529.54	12358.7	9593.92	8082.23	6773.14	10416.1	7405.56	7776.28	5656.67	4954.16	5061.39	4577.01	4760.27	4108.56	4105.25
ENSMUSG00000000791	7.04157	24.5424	2.07742	19.0016	14.2714	21.102	13.9795	14.981	9.97811	9.38175	23.6541	17.1536	0	6.6582	0	0	0	0	3.52811
ENSMUSG00000000792	0	0	0	0	0	0	0	0	1.99562	0	0	3.8119	0	10.5613	0	0	18.5555	12.4379	15.8765
ENSMUSG00000000794	2.34719	0	2.07742	0	4.75713	4.68934	1.99707	31.46	29.9343	14.0726	58.2255	32.4012	7.19282	8.95413	11.6897	0	0	41.9418	4.70415
ENSMUSG00000000804	734.67	928.519	1011.71	1090.22	1003.76	1181.71	1346.03	1637.42	1145.49	1313.45	1288.24	1343.7	530.83	480.079	479.276	534.909	736.387	417.104	428.959
ENSMUSG00000000805	0	0	0	0	0	0	0	0	0	0	0	0	13.6664	70.2555	156.021	46.6904	44.003	177.312	184.932
ENSMUSG00000000811	396.675	355.864	255.523	213.768	313.971	389.215	187.725	223.216	247.457	171.217	169.218	173.442	441.16	493.166	409.138	299.427	217.894	266.113	255.494
ENSMUSG00000000817	9.38876	0	0	0	2.37857	4.68934	5.99121	5.99239	7.98249	9.38175	16.3759	5.71785	0	0	0	0	0	0	0
ENSMUSG00000000823	1612.52	1374.37	1508.21	1377.61	1453.3	1378.66	1527.76	1510.08	1562.57	1578.48	1426.53	1256.02	921.64	849.724	809.927	908.77	974.692	850.984	631.238
ENSMUSG00000000826	2739.17	2840.78	2806.6	3052.13	2411.87	2405.63	2733.99	3169.97	2851.74	2805.14	2887.62	2876.08	5539.43	5973.78	6509.95	5150.15	4528.86	4730.16	8333.98
ENSMUSG00000000827	1617.21	1601.39	1221.53	1318.23	1367.68	1531.07	1300.09	1484.61	1494.72	1524.53	1433.8	1496.17	2666.62	2660.52	2731.8	2722.93	2103.13	2570.31	2174.2
ENSMUSG00000000838	495.257	946.926	1001.32	819.443	1077.49	1090.27	1206.23	1309.34	1123.53	1395.54	1086.27	1151.19	1079.64	1216.84	1083.8	2155.88	975.487	1662.34	1644.39
ENSMUSG00000000861	7.04157	10.226	6.23227	11.876	7.1357	14.068	11.9824	10.4867	21.9518	16.4181	25.4737	26.6833	82.9572	117.092	95.6644	214.167	627.97	280.865	370.451
ENSMUSG00000000869	0	0	0	0	0	0	0	1.4981	1.99562	0	7.27819	1.90595	14.8652	6.88779	15.5067	35.8636	8.74757	16.4875	21.7567
ENSMUSG00000000876	3830.61	4546.47	4001.12	4797.9	5375.56	6131.31	2142.86	2519.8	2324.9	2575.29	2365.41	2350.04	888.313	608.422	494.306	808.961	715.18	596.73	278.427
ENSMUSG00000000881	835.6	738.316	855.899	812.318	777.791	1083.24	728.931	701.109	756.341	703.631	591.353	623.246	38.6015	29.1583	34.3533	32.4803	16.1698	12.7272	22.3447
ENSMUSG00000000884	100.929	92.0339	87.2518	73.6311	78.4927	96.1314	161.763	137.825	159.65	150.108	96.4361	108.639	98.5416	216.965	232.839	373.523	245.727	239.213	131.422
ENSMUSG00000000889	0	0	0	0	0	0	0	0	0	0	1.81955	0	0	0	6.91838	0	3.71109	0	0.588018
ENSMUSG00000000901	63.3741	24.5424	41.5485	30.8776	42.8142	58.6167	105.845	77.901	189.584	166.526	185.594	167.724	575.905	754.443	463.054	497.016	766.606	662.391	827.342
ENSMUSG00000000902	1166.55	1106.45	955.615	1002.33	891.962	902.697	1148.32	949.793	1293.16	1048.41	1122.66	1120.7	2019.74	2314.76	2493.96	1624.35	2341.96	2323.86	2589.04
ENSMUSG00000000903	28.1663	16.3616	22.8517	14.2512	26.1642	18.7573	3.99414	2.99619	0	7.03631	14.5564	9.52975	65.2149	192.858	213.993	254.429	924.592	534.83	166.115
ENSMUSG00000000915	2434.04	2562.63	2420.2	2472.58	1933.77	1650.65	1715.48	1737.79	1829.98	1543.3	1730.39	1711.54	2048.04	1091.03	1748.2	959.183	1742.62	1265.2	1190.44
ENSMUSG00000000916	636.088	625.83	488.195	522.544	501.878	471.278	601.118	675.641	542.809	515.996	520.391	621.34	194.686	434.161	377.648	90.3357	254.21	423.467	435.133
ENSMUSG00000000934	819.169	732.18	860.054	769.564	979.969	984.761	718.945	771.52	756.341	652.032	787.864	802.405	354.606	414.875	363.095	417.845	236.98	360.41	357.515
ENSMUSG00000000938	0	0	0	0	0	0	0	0	0	0	0	0	0	0	0	0	0	0	0
ENSMUSG00000000942	14.0831	12.2712	6.23227	14.2512	9.51427	9.37867	27.959	16.4791	23.9475	18.7635	12.7368	24.7774	2.63737	2.75512	0	0	4.24125	0	0
ENSMUSG00000000948	11.7359	32.7231	85.1744	54.6296	64.2213	42.204	65.9033	55.4296	35.9212	44.5633	50.9473	49.5547	0.239761	0	0.477129	0	0.265078	8.0991	2.64608
ENSMUSG00000000957	1945.82	1666.84	2195.84	2111.55	2107.41	1873.39	2889.76	2251.64	4029.16	3053.76	3726.43	3585.09	2936.83	5260.44	3286.47	6472.71	3848.67	7148.9	7652.47
ENSMUSG00000000958	267.58	249.514	176.581	254.146	178.392	131.301	407.402	323.589	371.186	309.598	416.677	385.002	536.824	602.911	449.694	265.932	289.2	426.36	542.153
ENSMUSG00000000959	2314.33	2306.98	2351.64	2299.19	2150.22	2264.95	2320.6	2278.6	2354.83	2216.44	2097.94	2073.67	541.619	1033.86	737.881	1240.68	649.176	1034.08	552.443
ENSMUSG00000000976	856.724	820.124	824.738	912.076	834.877	780.774	688.989	711.596	710.441	874.848	742.376	646.117	1065.5	1419.34	746.946	970.348	1152.56	941.231	1091.95
ENSMUSG00000000982	11.7359	4.09039	2.07742	7.12559	4.75713	2.34467	11.9824	13.4829	15.965	23.4544	18.1955	11.4357	0	0	0	52.4421	2.3857	189.172	9.99631
ENSMUSG00000000983	7.04157	6.13559	2.07742	7.12559	4.75713	0	57.915	34.4562	39.9124	35.1816	143.744	203.937	1337.86	1071.51	1390.36	2086.18	1117.3	1831.26	1861.08
ENSMUSG00000001014	11.7359	8.18079	31.1614	23.752	30.9214	42.204	0	4.49429	7.98249	7.03631	0	3.8119	105.974	28.9287	21.7094	340.028	353.879	204.213	14.7005
ENSMUSG00000001016	1023.37	1118.72	1211.14	1258.85	1201.18	1174.68	1314.07	1309.34	1263.23	1348.63	1313.71	1347.51	3172.75	3366.75	3468.73	4468.07	4286.31	3704.47	3481.66
ENSMUSG00000001017	2534.96	3110.74	2898.01	2821.74	2854.28	3090.27	2747.97	2832.9	3011.39	2859.09	2742.06	2805.56	3233.41	3461.35	3618.31	3521.74	4940.79	3816.7	4272.25
ENSMUSG00000001018	661.908	666.734	639.847	622.302	742.113	644.784	601.118	880.881	684.498	748.195	744.195	726.167	1401.64	893.117	845.712	876.967	1325.39	1068.5	997.573
ENSMUSG00000001020	11.7359	0	2.07742	0	2.37857	2.34467	9.98535	10.4867	21.9518	16.4181	23.6541	28.5893	0	0.229593	0.715694	0	0.265078	1.73552	0
ENSMUSG00000001021	0	0	0	0	0	0	0	0	0	2.34544	1.81955	0	4.07593	14.694	21.948	0	6.89203	12.7272	15.5825
ENSMUSG00000001023	0	0	0	0	0	0	0	0	0	0	0	0	0	0	0	0	0.795234	0	0
ENSMUSG00000001025	82.1516	28.6328	58.1679	11.876	59.4642	28.136	137.798	164.791	303.334	243.926	423.955	383.096	1194.25	1696.69	1774.44	2265.16	1311.87	1784.98	3333.77
ENSMUSG00000001027	4.69438	2.0452	2.07742	0	2.37857	2.34467	0	4.49429	5.98686	0	1.81955	0	0	10.7909	10.4968	4.39837	4.7714	4.04955	4.11613
ENSMUSG00000001029	373.203	216.791	253.446	206.642	176.014	159.437	227.666	188.76	197.567	175.908	229.263	213.466	25.1749	116.404	51.53	0	92.2471	93.4289	57.3318
ENSMUSG00000001034	234.719	153.39	128.8	137.761	140.335	121.923	195.713	200.745	257.435	215.78	342.075	282.081	717.364	649.978	828.297	226.008	508.42	605.408	724.144
ENSMUSG00000001036	497.604	386.542	465.343	425.16	409.113	426.73	599.121	648.676	652.568	755.231	833.353	819.559	775.146	390.308	462.1	671.597	298.743	408.426	338.698
ENSMUSG00000001039	35.2078	22.4972	43.6259	19.0016	30.9214	23.4467	41.9385	37.4524	73.838	86.7812	85.5188	81.9559	567.034	477.094	387.906	302.811	289.995	424.914	274.604
ENSMUSG00000001052	762.837	944.881	785.267	850.321	868.177	806.566	1110.37	1173.01	1023.75	1027.3	1068.07	1166.44	1076.29	1411.54	1743.19	1210.9	1177.48	1420.81	1749.94
ENSMUSG00000001053	244.108	267.921	240.981	270.773	299.699	271.981	289.575	281.642	355.221	215.78	307.504	287.799	1117.05	1639.52	1563.08	867.155	756.002	983.752	1551.49
ENSMUSG00000001054	772.225	703.548	770.725	828.944	649.349	633.06	547.197	528.828	646.581	480.815	580.436	592.751	1394.93	897.02	1034.66	479.76	582.907	605.697	551.561
ENSMUSG00000001056	1359.02	1421.41	1348.25	1258.85	1403.35	1381.01	1393.95	1137.06	1604.48	1278.26	1224.56	1499.98	1060.7	1154.39	988.612	1191.62	1234.47	1491.97	1417.42
ENSMUSG00000001062	1678.24	1171.9	731.254	843.195	827.741	898.008	932.632	1144.55	1095.6	1034.34	942.526	832.901	511.17	266.787	333.036	489.234	405.039	245.866	330.76
ENSMUSG00000001065	2795.5	1728.19	822.66	919.202	1272.53	1402.11	1435.89	2170.74	1762.13	1712.17	1439.26	1576.22	363.717	317.527	300.83	166.123	271.705	285.493	410.437
ENSMUSG00000001076	4.69438	8.18079	10.3871	0	2.37857	4.68934	3.99414	1.4981	1.99562	4.69088	0	0	0	0.459186	0	0	0	0	0.294009
ENSMUSG00000001082	422.494	388.587	297.072	282.649	311.592	314.186	487.285	429.954	540.813	574.632	604.09	539.384	1869.89	2403.15	2202.43	1951.86	1276.09	1529.86	2229.76
ENSMUSG00000001089	896.627	820.124	943.151	938.203	732.599	790.153	1421.91	1282.37	1396.94	1414.3	1353.74	1299.86	2550.57	2956.01	2586.52	2898.19	2006.91	2753.12	3089.15
ENSMUSG00000001095	53.9854	8.18079	39.4711	76.0063	33.2999	32.8254	0	2.99619	1.99562	9.38175	1.81955	0	0	7.57657	5.00986	0	1.85555	8.96686	6.76221
ENSMUSG00000001098	955.306	762.858	679.318	674.556	689.784	794.842	1108.37	1029.19	1311.12	1118.77	1099.01	1196.94	1550.77	1743.3	1794.01	1789.46	1692.52	1694.74	2412.05
ENSMUSG00000001100	4940.83	5023	4821.7	4436.87	4148.22	4647.13	4527.36	4539.23	4593.92	4625.2	4035.76	3861.46	1880.44	2171.72	1779.69	2904.28	2969.67	2306.8	2197.72
ENSMUSG00000001103	68.0685	30.678	37.3936	28.5024	68.9784	75.0294	25.9619	29.9619	29.9343	18.7635	18.1955	24.7774	0	0	0	0	0	8.0991	1.17604
ENSMUSG00000001105	1673.55	1767.05	1944.47	1802.78	1767.27	1742.09	1248.17	1319.82	1424.87	1236.05	1137.22	1187.41	1056.39	1268.73	1079.27	1530.63	1386.62	1449.45	1520.32
ENSMUSG00000001119	1783.86	488.802	849.667	674.556	537.556	745.604	1467.85	1472.63	2412.71	2683.18	2512.8	1976.47	167.113	842.836	881.735	580.246	200.664	305.741	450.128
ENSMUSG00000001120	53.9854	65.4463	58.1679	49.8792	33.2999	65.6507	75.8887	62.92	99.7811	105.545	98.2556	78.144	638.243	587.529	500.747	684.792	390.725	475.822	626.239
ENSMUSG00000001123	18465.3	21276.2	20246.6	18528.9	23060.2	22637.8	20476	18953.9	18018.5	17335.1	20564.5	18556.3	5138.31	6461.44	6665.97	13183.9	11182.3	13150	9354.78
ENSMUSG00000001127	3049	2840.78	3084.98	2814.61	3039.81	3069.17	2362.53	2334.03	2304.94	2338.4	2465.49	2245.21	1890.03	2195.14	2528.79	2396.1	2108.17	2303.33	2227.41
ENSMUSG00000001128	1781.52	1793.64	1583	1360.99	2017.02	1751.47	1537.74	1752.77	1408.91	1437.75	1291.88	1378	50.11	125.128	107.116	140.748	36.0506	382.393	54.0977
ENSMUSG00000001131	9.38876	10.226	2.07742	4.7504	4.75713	4.68934	177.739	151.308	271.405	201.708	249.278	234.432	212.907	309.721	399.596	254.429	333.733	362.435	818.521
ENSMUSG00000001134	781.614	728.09	716.712	681.682	637.456	626.026	523.232	533.322	594.695	612.159	511.293	484.112	158.242	165.307	154.828	127.553	172.566	177.891	205.806
ENSMUSG00000001138	549.242	486.757	452.879	394.283	699.299	806.566	491.279	470.402	516.866	600.432	560.421	590.845	444.277	172.424	87.7918	124.846	218.424	138.263	453.362
ENSMUSG00000001143	729.976	591.062	594.143	629.427	556.585	597.89	331.514	316.098	411.098	328.361	325.699	266.833	715.686	913.092	1252.7	866.478	1162.1	758.134	1064.9
ENSMUSG00000001150	1084.4	936.7	1094.8	1059.34	989.484	977.727	667.021	590.25	602.678	710.668	667.774	558.444	825.736	476.865	894.618	540.999	718.361	484.789	729.731
ENSMUSG00000001151	668.949	603.333	459.111	548.671	623.184	694.022	605.112	644.181	654.564	886.576	720.541	510.795	2245.12	1254.73	1219.07	529.834	1470.12	1104.08	1093.42
ENSMUSG00000001155	19728.1	15146.7	15632.6	13391.4	15731.8	14851.1	12545.6	12076.2	12167.3	12853	10979.2	10679	227.293	126.965	282.222	2052.01	1261.77	1489.08	892.906
ENSMUSG00000001156	319.218	251.559	230.594	258.897	290.185	281.36	327.52	274.152	265.418	213.435	254.737	236.338	857.624	1243.25	1500.57	975.084	1519.43	1340.98	1119
ENSMUSG00000001157	342.69	421.311	365.627	370.531	409.113	363.424	475.303	522.836	498.905	436.252	522.21	527.948	353.167	1121.33	827.581	958.168	627.44	1338.38	1217.79
ENSMUSG00000001158	579.756	691.276	621.15	593.799	701.677	590.856	573.159	593.246	708.446	508.96	587.714	556.538	1347.69	776.713	782.492	970.009	931.219	979.123	847.922
ENSMUSG00000001166	32.8607	38.8587	29.0839	23.752	42.8142	49.238	27.959	50.9353	61.8643	65.6723	67.3233	57.1785	188.931	49.8217	6.91838	123.154	20.1459	64.7928	52.9216
ENSMUSG00000001168	0	0	0	0	0	0	0	0	0	0	0	0	0	0.229593	0	0	0	0.289254	0
ENSMUSG00000001173	316.871	329.277	330.311	368.156	342.514	323.564	345.493	326.585	443.028	326.016	391.203	377.378	224.896	344.619	329.219	274.39	177.072	241.816	298.125
ENSMUSG00000001175	7257.51	9364.96	9859.46	10234.7	9233.6	9019.94	10276.9	10086.7	10566.8	9133.14	10751.7	11458.6	9094.12	11811.4	10791.7	12227.1	11869.1	13319.8	14135.7
ENSMUSG00000001211	8625.92	8454.84	8349.17	7994.92	8089.51	10323.6	8389.69	8837.27	8647.03	8814.16	7822.24	7545.66	415.266	608.422	415.103	1129.37	913.194	806.439	388.386
ENSMUSG00000001225	0	0	0	0	0	0	0	0	0	0	0	1.90595	0	2.75512	0	0	0	7.52059	23.8147
ENSMUSG00000001227	300.44	208.61	184.891	218.518	197.421	248.535	169.751	149.81	155.658	211.089	171.038	192.501	11.5085	20.893	15.0296	40.9387	3.97617	19.38	83.7926
ENSMUSG00000001228	532.812	719.909	1119.73	479.79	970.455	900.352	1415.92	820.957	874.082	1104.7	840.631	760.474	1155.17	1979.78	1745.58	1951.86	2134.67	1343.29	1870.19
ENSMUSG00000001229	1713.45	1664.79	2058.73	1964.29	2397.6	2189.92	2050.99	1824.68	1871.89	1599.59	1981.49	2077.49	867.694	646.993	800.385	725.392	680.985	722.556	995.221
ENSMUSG00000001240	654.866	572.655	365.627	382.407	378.192	304.807	481.294	483.885	642.59	483.16	504.015	602.28	54.6654	300.537	259.081	42.6303	29.6887	111.363	104.667
ENSMUSG00000001247	9628.17	7984.45	9913.47	8436.7	8284.55	8640.1	9631.87	8596.08	9533.08	8335.69	9743.68	9750.84	3965.4	4126.25	4353.81	3856.35	4112.16	4476.49	5681.43
ENSMUSG00000001248	1751	1454.13	903.68	900.2	1003.76	907.386	896.684	1065.15	1175.42	1165.68	1322.81	1105.45	1050.15	976	882.928	448.295	978.138	1205.9	1125.76
ENSMUSG00000001249	22331.2	19965.2	16193.5	15215.5	16385.9	16053.9	13614	14363.7	13807.7	14213.4	11919.9	10964.9	5475.89	4619.41	4656.31	4878.13	4566.76	4625.74	4180.22
ENSMUSG00000001260	0	0	0	0	0	0	0	0	0	0	0	0	0	0	0	0	0	0.578507	0.588018
ENSMUSG00000001270	523.423	374.271	562.982	439.412	463.82	475.968	1088.4	855.413	941.933	642.65	1524.78	1429.46	5475.65	6771.62	6905.02	6022.38	6076.91	5477.31	6696.35
ENSMUSG00000001280	1164.21	1394.82	1524.83	1470.25	1431.9	1810.08	1957.13	1580.49	1456.8	1766.12	1857.76	1631.49	917.564	773.269	806.826	563.668	617.102	601.647	663.873
ENSMUSG00000001281	39.9022	65.4463	45.7033	64.1303	99.8998	65.6507	105.845	88.3877	105.768	112.581	136.466	118.169	0	7.57657	21.948	0	0.795234	17.9337	9.11428
ENSMUSG00000001285	1136.04	979.649	926.531	938.203	1022.78	883.94	609.106	402.988	604.673	515.996	429.413	459.334	858.343	1150.72	713.07	461.829	747.785	677.432	617.713
ENSMUSG00000001288	335.648	282.237	334.465	223.269	204.557	276.671	353.481	334.075	466.975	361.197	380.286	447.898	1286.8	744.111	979.785	498.031	698.481	485.946	797.647
ENSMUSG00000001289	3429.24	2413.33	2353.72	2358.57	2359.54	2431.42	1437.89	1396.23	1891.85	1381.46	1948.74	1612.43	2859.15	3826.63	3239.47	2372.07	1940.11	2714.36	2940.38
ENSMUSG00000001300	230.025	106.35	93.4841	68.8807	78.4927	91.442	227.666	151.308	237.479	194.671	311.143	308.764	606.355	1157.15	790.603	1255.9	734.266	1361.52	1417.42
ENSMUSG00000001305	476.48	472.44	633.615	524.919	456.685	490.036	405.405	334.075	405.111	386.997	374.827	405.968	1202.4	1266.89	1004.83	711.521	1254.88	1068.5	1273.65
ENSMUSG00000001313	530.465	586.971	648.157	653.179	520.906	604.924	475.303	272.654	451.01	391.688	471.263	486.017	146.014	196.532	118.805	62.9305	99.4043	126.693	156.119
ENSMUSG00000001323	2593.64	2615.81	3240.78	3011.75	3225.34	2973.04	3478.9	3674.83	2562.38	2927.11	2887.62	3249.65	274.046	339.339	351.883	657.048	225.846	276.526	270.782
ENSMUSG00000001333	2.34719	0	6.23227	0	0	0	15.9766	1.4981	9.97811	4.69088	29.1128	26.6833	68.3318	22.7297	34.3533	51.4271	44.7982	17.6445	12.0544
ENSMUSG00000001334	16.4303	34.7683	29.0839	45.1288	21.4071	60.9614	41.9385	46.441	121.733	37.527	60.0451	60.9904	25.1749	26.4032	14.5524	0	10.073	5.78507	8.52626
ENSMUSG00000001348	4379.86	3650.68	3612.64	3422.66	3884.2	3997.66	3512.85	3698.8	3598.11	3670.61	3742.81	3888.14	110.53	295.027	174.868	1058.65	1165.55	1123.46	960.822
ENSMUSG00000001349	2.34719	4.09039	2.07742	2.3752	7.1357	9.37867	3.99414	11.9848	1.99562	4.69088	7.27819	15.2476	1094.99	978.066	855.016	992.339	468.128	797.183	1027.86
ENSMUSG00000001366	2389.44	2368.34	2168.83	1921.54	2166.87	2839.39	2110.9	2341.52	1917.79	2052.26	1752.22	1749.66	769.632	815.515	722.135	1491.39	1144.34	1056.06	819.697
ENSMUSG00000001376	370.856	439.717	367.704	427.536	466.199	400.938	393.423	563.284	319.299	450.324	427.594	432.651	827.174	593.728	558.719	344.088	301.129	369.955	301.947
ENSMUSG00000001380	1772.13	1810	2197.92	2094.92	1883.82	1875.73	1727.47	1372.26	1550.6	1346.28	1379.22	1562.88	1425.86	1534.37	1346.22	1356.73	1254.61	1132.72	1446.52
ENSMUSG00000001383	1427.09	1421.41	1545.6	1624.64	1596.02	1505.28	898.682	840.432	1091.6	842.012	957.082	922.48	1182.02	992.99	1018.67	863.095	1462.97	1024.83	1057.26
ENSMUSG00000001403	636.088	983.74	614.918	921.577	627.942	633.06	750.898	411.976	1049.7	1036.68	635.022	880.549	275.245	434.39	287.948	904.372	2816.45	1308.87	641.528
ENSMUSG00000001415	2391.79	2313.12	2017.18	2121.05	1978.97	2114.89	2550.26	2369.99	2608.28	2378.27	2398.16	2290.95	1251.31	1031.79	1151.31	791.03	1795.64	977.966	1145.75
ENSMUSG00000001416	3936.24	4433.99	6500.26	5629.22	5106.78	4830.02	5925.31	5343.71	5110.79	4704.95	5156.6	5372.88	3695.19	4658.9	4608.12	6189.18	5046.03	5340.2	5976.03
ENSMUSG00000001418	2908.17	2538.09	2465.9	2163.81	2380.95	2288.4	1937.16	2555.75	2201.17	1937.33	2501.88	2660.71	2785.06	3472.82	3259.03	3884.44	3148.33	3555.51	4255.19
ENSMUSG00000001419	2013.89	1368.24	1269.31	1596.13	1429.52	1856.98	1653.57	1587.98	1829.98	1726.24	1803.17	1709.64	648.313	580.641	780.822	680.732	468.393	476.111	565.673
ENSMUSG00000001420	129.095	132.938	151.652	168.639	97.5212	75.0294	159.766	103.369	105.768	86.7812	101.895	154.382	178.861	190.792	259.558	145.146	184.494	151.28	282.249
ENSMUSG00000001424	6581.52	6644.84	9028.49	7850.03	6538.68	7219.23	6582.34	6026.84	5220.55	5565.73	5917.17	5824.59	2865.86	2555.14	2874.23	2368.01	3247.47	3021.83	3588.97
ENSMUSG00000001435	36620.9	31193.3	32852.4	30723.2	32719.6	36583.9	32478.4	31208.3	28038.5	30089.6	28905.3	27177	4304.9	2286.52	3674.85	3045.7	5653.58	3150.55	4094.08
ENSMUSG00000001436	553.937	517.435	315.769	339.653	349.649	405.628	235.654	370.03	291.361	433.906	196.511	169.63	468.253	624.264	524.365	281.496	472.634	568.383	610.951
ENSMUSG00000001440	4260.15	4849.16	7904.6	7142.22	6405.48	5873.39	7720.67	6118.23	6457.83	6091.1	6977.97	7305.51	3107.78	3720.33	3274.78	2547.67	3178.55	2891.38	3000.66
ENSMUSG00000001441	1114.92	1083.95	839.28	999.958	896.72	1005.86	1184.26	1391.73	1327.09	1374.43	1146.32	1217.9	1835.85	1731.13	1790.43	1571.91	1582.78	1752.59	2127.16
ENSMUSG00000001444	7.04157	10.226	4.15485	2.3752	26.1642	11.7233	17.9736	22.4714	17.9606	11.7272	29.1128	34.3071	0	2.52552	8.82689	0	0	0	27.3428
ENSMUSG00000001445	2175.84	2319.25	2087.81	2225.56	2105.03	2131.3	1549.73	1601.46	1738.19	1388.5	1433.8	1503.8	712.329	782.683	804.917	923.657	620.548	760.737	507.166
ENSMUSG00000001467	14503.3	11745.6	13470	9638.55	9668.87	8600.24	7868.46	9667.22	3522.27	1735.62	8932.16	10235	2551.53	4408.88	5235.54	5254.36	4389.69	3620.01	5545.89
ENSMUSG00000001472	7485.19	5996.52	5779.4	5731.35	5216.2	5638.93	5456	5781.15	5805.26	5441.42	5937.19	5632.08	4606.28	5125.44	4579.97	3999.81	4649.73	4416.03	5301.87
ENSMUSG00000001473	866.113	903.977	1125.96	1142.47	837.255	839.391	2712.02	2350.51	3045.32	2429.87	3124.16	3203.9	6105.51	10533.5	10377.3	6618.87	6192.49	11066.8	12984.6
ENSMUSG00000001482	1436.48	1816.13	2461.75	2037.92	1962.32	2053.93	1533.75	1421.69	1374.98	1257.15	1393.77	1322.73	1278.88	614.161	722.851	310.254	221.605	479.293	537.449
ENSMUSG00000001493	16.4303	2.0452	2.07742	11.876	14.2714	4.68934	39.9414	29.9619	27.9387	32.8361	65.5037	62.8964	0	6.19901	8.1112	0	1.32539	38.1815	1.47005
ENSMUSG00000001494	0	2.0452	2.07742	2.3752	2.37857	2.34467	0	0	0	0	3.6391	0	0	0	0	0	0	0	0
ENSMUSG00000001496	0	0	0	0	0	0	0	0	0	0	0	0	0	0	0	0	0	0.289254	0
ENSMUSG00000001497	0	0	0	0	0	0	0	0	0	0	0	0	204.036	0	0	0	34.9903	9.25612	95.847
ENSMUSG00000001504	0	0	0	0	0	0	0	0	0	0	0	0	0	1.37756	0	0.338336	0.530156	4.91731	1.17604
ENSMUSG00000001506	2525.58	466.305	1020.02	1132.97	516.149	708.09	3428.97	3700.3	8122.18	6426.5	8964.91	6844.27	854.747	3925.35	6882.35	1814.5	1118.63	457.021	3625.13
ENSMUSG00000001507	345.037	255.65	328.233	256.521	230.721	281.36	996.538	660.66	1043.71	928.794	1461.1	1419.93	3166.76	3714.82	3524.32	2376.81	2637.79	2769.89	4945.82
ENSMUSG00000001508	2.34719	0	0	0	0	0	0	0	1.99562	0	0	3.8119	3.59641	1.37756	0	0	5.30156	1.44627	0.882027
ENSMUSG00000001510	0	0	0	0	0	0	0	0	0	0	0	3.8119	0	4.13268	0.715694	0	0.795234	6.07433	0.294009
ENSMUSG00000001517	373.203	519.48	276.297	337.278	371.056	316.53	509.253	401.49	708.446	659.068	534.947	489.829	43.1569	102.399	79.2035	167.815	126.707	119.462	185.52
ENSMUSG00000001518	509.34	433.582	515.201	408.534	459.063	393.904	425.376	388.007	425.067	452.67	429.413	404.062	770.351	608.881	743.845	529.496	470.248	584.871	533.921
ENSMUSG00000001520	7.04157	8.18079	4.15485	2.3752	14.2714	7.034	39.9414	37.4524	59.8686	56.2905	50.9473	43.8369	463.937	205.486	130.495	178.98	176.542	160.825	136.714
ENSMUSG00000001521	143.179	96.1242	83.097	80.7567	83.2498	82.0634	213.687	187.262	279.387	276.762	316.601	283.987	665.815	475.717	750.286	363.711	675.684	543.797	703.27
ENSMUSG00000001524	661.908	683.096	779.034	648.429	642.213	710.434	289.575	236.699	249.453	269.725	274.752	207.749	371.629	371.711	406.037	81.539	228.762	244.13	291.069
ENSMUSG00000001525	5297.61	4753.04	4871.56	5006.92	5040.18	4668.23	8521.5	6816.34	8651.02	7746.98	8735.65	9137.13	9767.85	14088.7	11982.2	14593.1	15175.7	17374	16622.4
ENSMUSG00000001542	1645.38	2077.92	1772.04	1603.26	2197.8	2255.57	1525.76	2068.87	1205.36	1773.15	1426.53	1709.64	671.809	1370.9	802.293	1811.79	1027.18	1949.28	1555.01
ENSMUSG00000001552	2769.68	2092.24	2121.05	2246.94	2024.16	1983.59	3073.49	3105.55	3350.65	3060.8	3164.19	2988.53	8795.38	11696.2	9491.06	6926.08	7153.93	8339.18	11137.4
ENSMUSG00000001555	302.787	130.893	174.504	149.637	99.8998	119.578	367.461	323.589	634.608	462.051	534.947	468.864	1108.65	1801.16	1722.44	408.033	904.976	789.952	1344.5
ENSMUSG00000001558	7.04157	0	4.15485	0	0	4.68934	0	0	0	0	1.81955	0	1.67832	7.57657	5.96412	0	0	16.7767	5.88018
ENSMUSG00000001566	0	0	0	0	0	0	0	0	0	0	0	0	0	0	0	0	0	0	0
ENSMUSG00000001569	612.617	760.813	698.015	798.067	806.334	776.085	681.001	644.181	568.752	790.413	625.925	609.904	1221.58	1112.38	1348.13	1334.06	860.443	1016.73	1150.46
ENSMUSG00000001576	1814.38	2433.78	2738.05	2515.33	2640.21	2898.01	2178.8	1742.29	2211.15	2089.79	2117.95	1980.28	3114.97	4174.69	3911.98	4233.6	3815.53	4359.34	4605.36
ENSMUSG00000001583	2.34719	4.09039	2.07742	4.7504	2.37857	2.34467	7.98828	4.49429	13.9694	9.38175	7.27819	5.71785	378.342	233.496	326.357	263.564	245.197	135.66	319
ENSMUSG00000001588	321.565	222.926	186.968	218.518	216.45	232.122	251.631	307.11	343.247	311.943	236.541	222.996	0	40.8676	44.1345	0.338336	396.557	118.015	11.1723
ENSMUSG00000001604	2577.21	1589.12	1211.14	1368.11	1332	1329.43	1929.17	2035.91	2069.46	1510.46	2227.13	1833.52	321.999	400.64	428.939	1530.29	921.146	1015.86	836.75
ENSMUSG00000001622	0	0	2.07742	0	0	0	1.99707	2.99619	0	0	0	0	0	0	0	0	0	0	0
ENSMUSG00000001627	1274.52	1290.52	914.067	966.706	1094.14	1134.82	1268.14	1580.49	1402.92	1341.59	1342.83	1337.98	16318.6	19039	19744.6	16135.6	12206.3	16126.5	23124.1
ENSMUSG00000001630	863.766	834.44	1296.31	1130.59	877.691	574.444	601.118	666.653	598.686	515.996	638.661	587.033	959.282	855.693	1067.82	1311.05	1347.13	1277.92	947.297
ENSMUSG00000001632	1114.92	1014.42	687.628	757.688	756.384	757.328	742.91	994.736	874.082	858.43	682.331	739.509	496.784	806.79	714.74	813.021	209.942	739.911	679.749
ENSMUSG00000001642	546.895	556.294	600.376	572.423	532.799	457.21	1278.12	907.846	1113.56	813.867	975.278	1013.97	463.937	523.013	484.048	796.105	594.04	587.474	481.293
ENSMUSG00000001655	0	0	0	0	0	0	0	0	0	0	0	0	0.239761	0	3.57847	0	0	0	0
ENSMUSG00000001656	0	0	0	0	0	0	0	0	0	0	0	0	0	0	0	0.338336	0	0	0
ENSMUSG00000001657	0	0	0	0	0	0	0	0	0	0	0	0	39.3208	0	0	0.338336	0	0	0
ENSMUSG00000001661	0	0	0	0	0	0	1.99707	0	0	0	0	0	0	0	0	0	0	0	0.882027
ENSMUSG00000001663	14850.7	16431.1	16480.2	16305.7	17556.2	18546.3	11049.8	10314.4	10963.9	11194.8	10295	9322.01	2425.42	3456.75	3097.05	3875.98	3003.86	4378.72	3841.82
ENSMUSG00000001665	2549.05	2771.24	2609.25	2857.36	3144.47	3127.79	2294.63	1952.02	1792.07	2385.31	1497.49	1635.31	351.01	287.91	285.801	358.298	173.891	250.204	233.443
ENSMUSG00000001666	14613.6	12445	13299.7	11823.7	13374.7	12466.6	9547.99	8895.7	9145.93	9264.48	6990.7	7017.71	335.425	365.742	347.827	1284.32	969.655	942.677	589.782
ENSMUSG00000001670	131581	64957.5	84100.4	69985.2	75514.7	66680	28985.5	29161.9	34434.5	45088.7	24860.5	23851.1	225.135	121.684	287.47	3824.55	2715.72	2240.56	1798.45
ENSMUSG00000001672	61.0269	77.7175	62.3227	83.1319	47.5713	58.6167	83.8769	68.9124	109.759	117.272	138.286	121.981	1218.46	1212.02	1096.68	1135.46	989.536	1082.39	949.649
ENSMUSG00000001674	614.964	721.954	976.39	826.569	851.527	750.294	581.147	542.311	492.919	576.978	589.534	516.513	1123.04	1003.32	1136.05	1056.96	582.907	924.455	1265.71
ENSMUSG00000001687	1666.5	1981.8	1836.44	2071.17	1983.72	2065.65	1721.47	2085.35	1859.92	1895.11	1859.58	1804.94	3406.04	4685.54	4111.9	4781.36	3324.61	4806.53	4107.6
ENSMUSG00000001700	1161.86	1077.82	1450.04	1277.86	1025.16	1322.39	996.538	1135.56	864.104	736.468	929.789	1084.49	867.214	553.778	360.71	674.642	727.639	1088.17	1216.32
ENSMUSG00000001707	319.218	413.13	585.834	477.415	573.235	447.832	353.481	425.459	391.142	405.761	383.925	388.814	592.209	765.234	641.023	737.572	773.498	673.672	1016.98
ENSMUSG00000001729	3025.53	3282.54	3259.48	2724.35	2568.85	2560.38	2889.76	2981.21	3318.72	2837.98	2942.21	3024.74	926.675	1354.37	759.59	570.434	668.262	879.62	1222.2
ENSMUSG00000001739	0	2.0452	29.0839	7.12559	7.1357	7.034	43.9355	8.98858	25.9431	39.8725	27.2932	28.5893	128.512	143.725	70.8537	118.079	45.5934	106.735	107.607
ENSMUSG00000001741	168.998	100.215	141.265	106.884	130.821	150.059	183.73	157.3	189.584	128.999	231.083	224.902	58.9811	70.4851	76.5793	65.9755	354.674	169.792	137.302
ENSMUSG00000001750	3229.73	2953.26	3089.13	3064.01	3546.44	3205.16	2670.08	2561.74	2909.62	2434.56	2904	2923.73	1709.49	1457.92	1451.67	1042.07	1581.19	1580.48	1159.57
ENSMUSG00000001751	1685.28	1386.64	1722.19	1548.63	1286.8	1451.35	734.922	647.178	794.257	766.958	784.225	695.672	1174.35	1154.62	1129.6	492.956	578.665	815.117	894.964
ENSMUSG00000001755	6757.56	5867.67	5841.72	5536.59	5097.27	5608.45	4062.04	4611.14	3759.75	4261.66	3611.8	3916.73	1189.69	669.493	831.637	1404.09	1359.59	1000.53	974.052
ENSMUSG00000001761	485.868	531.751	571.292	470.289	468.578	487.691	643.057	426.957	816.209	755.231	784.225	695.672	565.116	648.141	573.032	354.238	614.451	750.035	620.065
ENSMUSG00000001763	457.702	617.649	579.601	627.052	713.57	644.784	201.704	242.692	221.514	265.035	203.789	240.15	121.798	95.2811	86.1219	184.055	358.651	463.095	69.3861
ENSMUSG00000001767	474.132	486.757	583.756	700.683	642.213	569.754	445.347	471.9	437.041	431.561	474.902	522.231	886.155	857.76	1018.19	848.547	813.259	640.407	944.651
ENSMUSG00000001768	586.797	425.401	430.027	432.286	558.963	665.886	607.109	698.113	578.73	635.614	758.752	638.494	1831.29	927.326	1267.73	1141.88	1169.26	1283.13	1475.63
ENSMUSG00000001773	0	0	0	0	0	0	0	1.4981	0	2.34544	0	0	0	0	0	0.338336	0	0	0
ENSMUSG00000001774	1077.36	1595.25	2118.97	2586.59	1320.1	1062.13	1256.16	1331.81	1035.73	1036.68	1210	1191.22	2299.78	1811.72	1662.08	2538.53	1982.78	1764.45	2115.1
ENSMUSG00000001783	2708.66	2818.28	3178.46	2686.35	2649.72	2848.77	3438.95	3271.84	3091.22	2887.23	3236.98	3405.93	5333	4596.45	4431.82	4274.54	4862.86	4960.99	4736.49
ENSMUSG00000001785	685.379	707.638	918.222	871.698	742.113	710.434	671.016	671.147	756.341	654.377	720.541	701.39	1369.99	1334.17	1178.51	1413.23	1053.42	1120.28	1239.25
ENSMUSG00000001786	668.949	668.779	646.079	577.173	542.313	656.507	577.153	573.771	490.923	473.779	540.406	627.058	569.432	657.325	891.993	695.619	668.527	759.58	745.313
ENSMUSG00000001794	4112.28	3593.41	3201.31	3408.41	3184.9	3083.24	3940.22	4345.98	4615.87	3820.72	5096.55	5149.88	2359.96	5725.59	3093.47	4294.16	1806.51	5284.08	6089.52
ENSMUSG00000001802	1351.98	1327.33	1215.29	1192.35	1041.81	1024.62	702.969	743.056	999.806	905.339	664.135	680.424	191.329	73.929	36.0233	0	72.3663	23.1403	25.5788
ENSMUSG00000001804	0	0	0	0	0	0	1.99707	0	0	2.34544	0	0	0	5.73983	16.461	0	0	0.289254	4.11613
ENSMUSG00000001815	0	0	0	0	0	0	0	0	0	0	0	0	0	0	0	0	0	0	0
ENSMUSG00000001819	0	0	0	0	0	0	0	0	0	0	0	0	0	0	0	0	0	0	0
ENSMUSG00000001823	0	0	0	0	0	0	0	0	0	0	0	0	0	0	0	0	0	0	0
ENSMUSG00000001827	0	0	2.07742	7.12559	0	2.34467	7.98828	7.49048	17.9606	7.03631	9.09774	13.3417	114.845	62.6789	20.278	32.8186	20.6761	20.8263	35.8691
ENSMUSG00000001829	1633.64	1830.45	2062.88	1964.29	1917.12	2225.09	1336.04	1161.02	1355.03	1165.68	1031.68	1111.17	928.114	720.233	859.787	456.077	251.029	548.136	601.837
ENSMUSG00000001833	1255.75	1869.31	2663.26	2282.57	2568.85	2389.22	2580.21	2355.01	2269.02	2385.31	3149.64	3163.88	6550.98	6620.09	6949.39	8530.8	7654.92	7472.29	7299.07
ENSMUSG00000001844	814.475	754.678	735.408	698.308	713.57	616.648	403.408	396.996	466.975	539.451	398.481	402.156	1210.07	767.07	793.228	457.43	627.44	489.706	591.84
ENSMUSG00000001847	5508.85	5434.09	4429.07	4664.89	4735.73	4919.11	5192.38	5459.06	6210.37	5246.75	5322.18	5660.67	6465.15	8414.13	7599.48	8695.91	7131.13	9134.34	10427.6
ENSMUSG00000001855	762.837	719.909	548.44	655.555	646.97	663.541	607.109	516.843	644.586	614.505	564.06	499.359	827.894	779.468	804.679	344.764	574.159	401.484	613.597
ENSMUSG00000001864	16.4303	22.4972	4.15485	4.7504	9.51427	9.37867	73.8916	76.4029	87.8073	126.654	69.1428	106.733	2783.86	2428.18	2606.8	810.653	1227.05	1074.87	918.778
ENSMUSG00000001865	0	2.0452	0	0	0	0	0	0	0	2.34544	1.81955	0	0	0	0	0	0	2.89254	0
ENSMUSG00000001870	145.526	42.9491	116.336	87.8823	66.5999	65.6507	199.707	194.753	229.496	260.344	298.406	242.056	517.883	786.127	790.842	410.74	735.061	1007.47	1223.08
ENSMUSG00000001891	7776.24	11929.6	9468.9	10068.5	10572.7	11507.6	10892	11590.8	8385.6	10594.3	9541.71	9903.32	2714.33	2610.01	2816.97	3964.28	3584.38	3698.98	2740.16
ENSMUSG00000001901	0	0	0	0	0	0	0	0	0	0	0	0	0	0	0	0	8.74757	8.67761	4.11613
ENSMUSG00000001909	1828.46	1632.07	1514.44	1394.24	1515.15	1355.22	1439.89	1553.53	1376.98	1280.61	1262.77	1317.01	666.774	885.54	902.252	971.701	731.085	669.333	842.63
ENSMUSG00000001910	1516.28	1570.71	1522.75	1712.52	1303.45	1242.67	1759.42	1531.05	2059.48	1592.55	1810.45	1742.04	390.33	471.125	479.754	393.485	687.877	432.723	507.46
ENSMUSG00000001911	2476.29	2912.36	2673.65	2377.57	2414.25	2694.02	2522.3	3069.6	3063.28	3257.81	2540.09	2359.57	3455.67	4483.95	2942.22	2770.97	1686.43	3115.26	3720.39
ENSMUSG00000001918	579.756	402.904	538.053	470.289	297.321	239.156	539.209	506.357	576.735	480.815	487.639	468.864	1544.06	1274.01	1104.08	2371.06	5266.57	2791.88	3047.7
ENSMUSG00000001924	5659.07	7135.69	8615.08	7769.27	6962.06	7418.53	7972.3	7442.54	7062.5	7411.58	7327.32	7395.09	6578.79	5501.28	6152.82	4806.74	4889.36	5460.53	6518.77
ENSMUSG00000001930	286.357	267.921	253.446	270.773	230.721	300.117	473.306	603.733	608.665	523.033	649.579	697.578	1.67832	185.511	136.459	0	77.9329	22.851	3.2341
ENSMUSG00000001942	1405.97	1454.13	1664.02	1458.37	1229.72	1798.36	1745.44	1695.84	1199.37	1651.19	1837.74	1498.08	496.305	939.954	912.987	1276.88	877.143	920.694	934.361
ENSMUSG00000001943	126.748	63.4011	27.0065	23.752	45.1928	25.7913	43.9355	32.9581	33.9256	49.2542	29.1128	49.5547	19.6604	85.8678	67.5138	39.9236	34.1951	47.4376	101.433
ENSMUSG00000001946	1028.07	480.621	398.866	434.661	456.685	518.172	541.206	483.885	594.695	506.615	491.278	522.231	274.766	447.247	227.114	0	202.255	127.272	185.52
ENSMUSG00000001948	32.8607	28.6328	14.542	35.628	19.0285	14.068	45.9326	32.9581	41.9081	30.4907	61.8646	53.3666	173.826	195.613	232.362	367.095	193.242	260.039	209.04
ENSMUSG00000001962	1096.14	924.429	862.131	1059.34	815.848	771.396	1108.37	1421.69	1135.51	942.866	1097.19	1113.08	948.493	957.174	980.978	681.747	639.898	873.257	857.331
ENSMUSG00000001964	537.506	693.322	698.015	672.181	587.506	546.308	641.06	467.406	576.735	530.069	520.391	632.776	1837.05	1869.12	1789.95	1605.74	1336.52	1697.34	1894.89
ENSMUSG00000001983	394.328	601.288	812.273	717.31	520.906	651.818	543.203	426.957	381.164	469.088	365.729	367.849	26.8532	82.6535	86.8376	92.0274	98.0789	52.0656	58.5078
ENSMUSG00000001985	2.34719	0	0	0	0	0	0	4.49429	5.98686	2.34544	0	13.3417	0	0	0	0	0.265078	0.289254	0
ENSMUSG00000001986	225.33	130.893	157.884	66.5055	118.928	100.821	756.89	919.831	616.647	551.178	633.203	832.901	503.497	718.397	669.651	876.629	962.763	837.1	727.672
ENSMUSG00000001988	0	0	0	0	0	0	0	0	0	0	0	0	4.55545	28.0104	34.5919	0	14.3142	1.44627	15.5825
ENSMUSG00000001995	298.093	204.52	193.2	228.019	135.578	145.369	579.15	449.429	391.142	436.252	391.203	354.507	167.113	330.384	280.075	280.819	152.155	431.277	539.801
ENSMUSG00000001998	201.858	300.644	290.839	247.021	318.728	255.569	307.549	405.984	227.501	389.343	307.504	304.952	615.945	366.66	449.217	672.274	475.285	559.416	354.575
ENSMUSG00000001999	612.617	750.587	637.769	624.677	675.513	642.439	419.385	404.486	488.927	391.688	383.925	455.522	434.207	575.36	394.825	634.718	620.813	522.681	311.356
ENSMUSG00000002006	16.4303	14.3164	14.542	14.2512	4.75713	11.7233	45.9326	38.9505	53.8818	16.4181	83.6992	43.8369	10.7892	14.2348	3.10134	2.36835	17.7602	4.3388	9.40829
ENSMUSG00000002007	7.04157	4.09039	4.15485	9.50079	16.65	2.34467	9.98535	5.99239	11.9737	2.34544	9.09774	5.71785	9.35067	8.26535	14.3139	0	88.0059	10.7024	34.9871
ENSMUSG00000002010	3417.51	3382.76	3242.86	3199.39	3213.44	3209.85	3484.89	3264.35	3059.29	3201.52	2862.15	2691.2	3109.46	3198.92	2467	3648.28	2229.57	2907.58	3087.68
ENSMUSG00000002012	9.38876	2.0452	2.07742	0	0	7.034	11.9824	4.49429	7.98249	9.38175	12.7368	9.52975	279.321	446.788	295.582	126.538	35.7855	162.561	126.13
ENSMUSG00000002014	6032.28	6172.4	6091.01	5733.73	5689.53	5643.62	4249.77	3905.54	4761.55	4102.17	4190.42	4225.49	1078.44	1239.11	1228.37	2543.27	1881.52	1966.64	1717.9
ENSMUSG00000002015	4447.92	4137.43	3994.89	4548.5	4271.91	4483.01	3616.69	3610.41	3398.54	3506.43	3608.16	3830.96	5660.27	5458.8	5478.64	6732.21	4727.4	5890.94	5010.21
ENSMUSG00000002017	1199.41	1613.66	1668.17	1795.65	1420	1184.06	1613.63	1815.69	1762.13	1543.3	1577.55	1581.94	782.819	610.488	522.695	1321.2	700.336	913.174	773.832
ENSMUSG00000002020	65.7213	38.8587	56.0905	61.7551	49.9499	58.6167	193.716	131.832	299.343	182.944	877.022	550.82	291.069	100.103	203.734	107.591	171.24	103.264	194.046
ENSMUSG00000002028	1105.53	1151.45	789.421	798.067	965.698	858.148	1354.01	1463.64	1476.76	1747.35	1348.29	1160.72	1776.15	1944.19	1506.06	1343.87	1836.2	1494.28	1474.46
ENSMUSG00000002031	1286.26	1116.68	824.738	836.07	922.884	1069.17	838.769	912.341	1005.79	968.666	877.022	951.069	834.127	634.825	560.388	1098.58	765.545	910.281	592.722
ENSMUSG00000002032	5128.61	3517.74	3157.69	2558.09	2530.79	2604.93	2068.96	1734.8	1488.73	1658.22	1204.54	1156.91	398.003	254.16	374.785	535.586	288.405	439.087	312.826
ENSMUSG00000002033	42.2494	42.9491	35.3162	21.3768	33.2999	23.4467	29.9561	50.9353	51.8862	58.636	41.8496	43.8369	0	0	1.90852	0	0	16.1982	0.294009
ENSMUSG00000002043	934.182	781.265	695.937	636.553	644.592	675.264	273.599	343.064	263.422	225.162	311.143	333.541	663.418	1059.11	655.814	836.705	570.978	877.306	807.643
ENSMUSG00000002052	2365.97	2292.67	2160.52	2550.96	2145.47	2032.83	3029.56	3605.92	2875.69	2373.58	2694.75	3182.94	2479.84	1950.16	2273.28	1683.22	2139.18	1651.64	1839.32
ENSMUSG00000002055	401.369	470.395	425.872	494.041	356.785	459.555	487.285	380.516	586.713	619.196	505.834	478.394	162.078	190.333	409.377	198.603	350.433	522.103	341.639
ENSMUSG00000002057	0	0	0	0	0	0	0	0	0	0	0	0	108.132	67.0412	111.171	0	13.519	65.9498	88.7907
ENSMUSG00000002058	758.142	654.463	490.272	622.302	409.113	562.72	663.027	648.676	722.415	513.651	778.767	729.979	15.5844	277.119	119.998	1014.33	205.966	662.101	539.801
ENSMUSG00000002059	380.245	390.633	376.014	396.658	290.185	318.875	363.467	361.041	480.945	450.324	462.165	365.943	1551.25	1589.01	1463.36	1573.26	1510.94	1561.97	1643.51
ENSMUSG00000002064	2013.89	1681.15	1653.63	1629.39	1517.53	1512.31	996.538	1153.53	1067.66	888.921	1100.83	1139.76	1842.56	1907.92	1582.64	1730.25	1249.58	1410.98	1595
ENSMUSG00000002068	401.369	349.729	272.143	242.27	225.964	213.365	329.517	358.045	327.282	286.143	180.135	198.219	453.627	284.925	251.686	768.023	625.584	596.152	434.545
ENSMUSG00000002076	4.69438	2.0452	4.15485	2.3752	7.1357	4.68934	25.9619	11.9848	47.8949	35.1816	52.7669	89.5797	67.6125	146.251	39.6017	37.8936	62.0283	104.421	97.905
ENSMUSG00000002083	387.286	335.412	876.673	610.426	392.463	438.453	623.086	341.566	351.229	246.271	655.037	741.415	640.401	480.538	381.942	1442.33	765.545	977.388	1538.84
ENSMUSG00000002100	2.34719	0	4.15485	4.7504	4.75713	0	11.9824	10.4867	0	4.69088	16.3759	30.4952	1.91809	1.14797	0	0.338336	168.855	5.20656	10.5843
ENSMUSG00000002102	4957.26	4840.98	4925.57	4655.39	4742.86	4412.67	4633.2	4955.7	4721.64	3996.63	4350.54	4604.78	5529.36	6464.19	5989.17	5604.54	6094.41	5813.42	5968.68
ENSMUSG00000002103	2105.43	2165.86	2775.44	2225.56	2333.37	2403.28	2206.76	2428.41	1969.68	2249.28	2199.83	2228.06	1328.03	895.643	1039.43	807.27	555.604	833.05	1022.27
ENSMUSG00000002104	2.34719	2.0452	0	0	2.37857	0	1.99707	7.49048	7.98249	2.34544	12.7368	7.6238	235.925	126.506	171.528	0	55.4013	26.6113	30.5769
ENSMUSG00000002105	687.727	631.966	693.86	636.553	535.177	630.716	561.177	452.425	614.651	499.578	524.03	524.136	844.197	728.04	822.333	327.171	263.753	660.655	710.62
ENSMUSG00000002107	122.054	251.559	243.059	263.647	337.756	269.637	305.552	388.007	391.142	447.979	458.526	383.096	1336.19	1489.83	1769.67	2314.22	1728.31	1639.49	1925.47
ENSMUSG00000002108	5297.61	5262.29	5384.68	4826.4	4861.79	4752.64	3964.18	4160.21	4168.85	3468.9	3222.42	3318.26	270.21	149.924	147.91	630.997	144.733	270.452	371.039
ENSMUSG00000002109	403.717	437.672	270.065	339.653	430.521	483.002	443.35	660.66	544.805	623.887	524.03	545.102	321.519	449.084	355.461	228.715	176.807	221.279	321.646
ENSMUSG00000002111	274.621	274.056	240.981	159.138	275.914	222.743	321.528	408.98	435.046	330.707	447.609	415.497	0	86.0974	48.1901	52.7804	142.347	170.66	19.6986
ENSMUSG00000002129	1075.01	1196.44	1098.96	1275.48	1108.41	825.323	1126.35	1062.15	1255.25	1022.61	1044.42	960.599	1793.89	2001.59	2279.72	1493.75	1702.86	1684.03	2016.31
ENSMUSG00000002147	2370.66	2486.96	2222.84	2299.19	2081.25	2037.52	1929.17	2052.39	2025.56	1902.15	2076.1	1890.7	2624.42	1930.19	2343.9	1547.89	1881.52	1594.08	1921.35
ENSMUSG00000002190	0	0	0	0	0	0	0	0	0	0	0	3.8119	0	0	0	0	1.85555	2.89254	0
ENSMUSG00000002204	44.5966	28.6328	29.0839	14.2512	26.1642	30.4807	69.8975	38.9505	49.8905	53.9451	112.812	81.9559	103.816	210.766	268.862	566.374	374.82	326.857	379.272
ENSMUSG00000002205	1276.87	1223.03	822.66	909.701	913.37	1162.96	850.752	928.82	949.916	921.757	840.631	869.114	1312.45	1265.75	1176.12	1179.44	1417.37	1011.52	1179.86
ENSMUSG00000002210	631.394	513.344	567.137	494.041	470.956	436.108	547.197	471.9	586.713	501.924	504.015	426.933	847.314	1014.34	942.331	645.883	735.326	900.736	882.909
ENSMUSG00000002221	1089.1	1077.82	1028.33	1002.33	1032.3	1120.75	1034.48	1059.15	999.806	1107.05	838.812	829.089	528.912	744.8	561.581	551.149	341.686	815.406	621.829
ENSMUSG00000002222	3767.24	4452.39	3616.8	3474.91	4681.02	5716.3	3860.34	4609.64	3037.34	4003.66	3546.3	3619.4	494.387	608.651	507.427	526.112	694.769	591.524	479.529
ENSMUSG00000002227	1743.96	1386.64	801.886	878.823	1293.94	1289.57	1925.18	2029.92	1987.64	1892.77	2141.61	1957.41	795.526	311.787	482.378	692.912	803.717	835.364	585.666
ENSMUSG00000002228	44.5966	26.5876	20.7742	21.3768	26.1642	14.068	23.9648	23.9695	51.8862	42.2179	45.4887	53.3666	54.6654	39.7196	50.8143	0	40.822	47.4376	106.137
ENSMUSG00000002233	934.182	586.971	481.963	534.42	542.313	609.614	1925.18	1704.83	2219.13	1339.25	2700.21	2702.64	2315.13	3548.59	3157.17	4311.75	3998.97	4387.4	5507.38
ENSMUSG00000002240	0	0	0	0	0	0	0	0	0	0	0	0	0	0	0	0	0	0	0
ENSMUSG00000002249	488.215	435.627	328.233	349.154	511.392	543.963	367.461	476.395	476.954	499.578	453.067	411.685	408.552	344.849	351.644	158.341	280.983	209.998	360.455
ENSMUSG00000002250	396.675	366.09	546.363	496.416	1312.97	729.192	427.373	353.551	389.146	394.034	318.421	482.206	85.3548	105.383	119.521	17.9318	62.2933	116.28	129.952
ENSMUSG00000002257	16.4303	20.452	24.9291	7.12559	11.8928	16.4127	25.9619	23.9695	43.9037	39.8725	54.5864	38.119	231.129	135.46	82.782	146.499	205.17	111.941	102.021
ENSMUSG00000002265	2225.14	1503.22	1186.21	2251.69	2292.94	2504.11	2688.06	1877.11	3376.59	5727.56	2847.59	2231.87	21383.3	19295.5	20151.1	25201.6	30510.5	24757.8	19367.6
ENSMUSG00000002266	0	8.18079	12.4645	19.0016	16.65	18.7573	57.915	67.4143	113.75	363.543	65.5037	60.9904	615.466	180.46	230.931	444.912	365.808	235.163	98.7871
ENSMUSG00000002274	335.648	629.921	459.111	353.905	382.949	478.312	145.786	145.315	167.632	171.217	205.609	165.818	36.4436	60.8422	35.7847	38.9086	15.1094	32.9749	19.1106
ENSMUSG00000002279	1511.59	1319.15	1364.87	1363.36	1296.32	1181.71	543.203	510.851	486.932	520.687	549.504	506.983	713.528	746.637	516.254	490.587	379.592	463.095	488.937
ENSMUSG00000002280	1197.07	1118.72	1148.82	1163.85	1136.95	977.727	647.051	705.603	756.341	696.595	596.812	526.042	650.471	525.768	609.294	293.676	708.819	447.475	424.255
ENSMUSG00000002289	3553.65	3990.18	1175.82	2745.73	3168.25	5842.91	1108.37	2780.47	1943.74	2671.45	1248.21	1734.42	442.119	1112.38	1027.5	923.657	829.694	1086.15	1660.56
ENSMUSG00000002297	305.135	499.028	317.846	420.41	371.056	426.73	417.388	376.022	670.529	637.959	536.767	470.77	229.691	297.553	116.897	548.443	400.003	516.896	227.269
ENSMUSG00000002307	737.018	599.243	552.595	586.674	599.399	602.58	633.071	690.622	634.608	619.196	638.661	611.81	1333.07	1485.47	1552.82	867.832	1153.35	1074.58	1278.94
ENSMUSG00000002308	345.037	253.604	322.001	209.017	244.992	248.535	283.584	206.737	245.461	206.399	201.97	213.466	436.604	493.625	360.471	541.338	354.939	445.161	426.313
ENSMUSG00000002319	1605.48	1646.38	1693.1	1600.88	1412.87	1254.4	1901.21	1791.72	1887.86	1543.3	1781.34	1745.85	1819.06	1625.98	1498.66	1090.46	1988.88	1632.55	1536.49
ENSMUSG00000002320	1518.63	1578.89	2004.71	1774.27	1443.79	1681.13	1547.73	1381.24	1468.78	1618.35	1422.89	1267.46	1605.2	2105.37	2426.68	2389.33	1841.5	1732.92	1805.8
ENSMUSG00000002324	21.1247	47.0395	37.3936	38.0032	19.0285	37.5147	73.8916	104.867	45.8993	32.8361	63.6842	108.639	61.8583	84.2607	105.446	74.7723	117.96	178.759	136.714
ENSMUSG00000002325	1405.97	1223.03	1233.99	1166.22	1648.35	1294.26	1036.48	1370.76	1131.52	1109.39	1271.86	1206.47	3717.73	2782.21	2865.88	2182.27	2204.65	2808.65	2145.68
ENSMUSG00000002326	690.074	791.491	635.692	798.067	832.498	616.648	521.235	522.836	502.897	436.252	463.985	463.146	814.947	867.632	758.636	722.009	761.304	706.068	795.589
ENSMUSG00000002329	821.516	752.632	779.034	900.2	903.855	696.366	505.259	453.923	654.564	562.905	556.782	465.052	333.028	603.6	651.282	433.747	587.413	378.922	478.941
ENSMUSG00000002332	3729.68	4456.48	5656.83	5230.19	4229.09	4820.64	2983.62	3739.25	3163.06	3361.01	2853.05	3278.24	1556.77	1408.09	1192.35	1497.14	1109.88	1265.48	1259.53
ENSMUSG00000002341	0	0	0	0	0	0	1.99707	2.99619	0	2.34544	0	3.8119	0.239761	3.90308	0	0	0	11.5701	4.11613
ENSMUSG00000002342	887.238	899.887	974.312	1002.33	839.634	876.906	708.96	540.813	758.336	677.832	684.15	674.707	851.63	1361.49	1334.29	598.178	777.474	968.71	1282.47
ENSMUSG00000002343	302.787	302.689	454.956	325.402	325.864	384.526	251.631	176.775	301.339	215.78	211.068	228.714	90.8693	147.858	184.888	152.928	120.08	83.0158	122.602
ENSMUSG00000002345	575.062	631.966	646.079	641.303	677.891	623.682	437.358	370.03	445.024	433.906	418.496	394.532	718.323	678.218	562.536	431.04	473.429	508.219	654.464
ENSMUSG00000002346	3882.25	3409.34	3265.71	3769.44	3510.76	5735.06	2542.27	2972.22	2173.23	2636.27	2465.49	2142.29	256.544	152.45	167.472	736.896	339.83	319.625	250.496
ENSMUSG00000002365	1117.26	1456.18	1612.08	1465.5	1422.38	1289.57	1481.83	1373.75	1151.47	1416.64	1230.01	1368.47	843.478	1046.26	633.151	663.477	334.794	820.902	871.737
ENSMUSG00000002372	1997.46	2069.74	1734.65	1714.89	1769.65	1587.34	1699.51	1701.84	1985.64	1852.9	1817.73	1646.74	2099.58	2602.21	2268.27	2214.07	2493.85	2244.03	3030.94
ENSMUSG00000002379	4060.64	3957.46	3398.67	3584.17	3391.84	3474.8	2869.79	2716.05	2911.61	2692.56	2259.88	2391.97	1622.94	1646.64	1528.25	2279.03	1685.63	1995.56	1896.06
ENSMUSG00000002384	4.69438	8.18079	18.6968	14.2512	9.51427	16.4127	259.619	226.213	167.632	110.236	236.541	348.789	133.547	98.4954	166.995	32.8186	64.414	45.9913	111.135
ENSMUSG00000002393	4738.98	4849.16	4325.2	4120.97	3294.31	4696.37	4701.1	4064.34	4550.02	3609.63	4441.52	4640.99	708.253	669.953	628.857	912.83	587.148	1106.11	1140.46
ENSMUSG00000002395	2530.27	1748.64	1514.44	1615.13	1698.3	1751.47	1328.05	1540.04	1568.56	1259.5	1408.33	1452.33	1760.8	1618.63	1481.96	1648.37	1391.13	1437.01	1518.56
ENSMUSG00000002396	314.523	214.746	174.504	213.768	230.721	229.777	161.763	221.718	179.606	187.635	156.481	182.971	135.225	115.715	100.197	3.38336	76.6075	63.6358	71.4442
ENSMUSG00000002409	474.132	333.367	201.51	220.893	356.785	511.138	423.379	512.349	403.116	473.779	505.834	455.522	262.778	91.1485	114.272	108.606	191.121	208.841	233.443
ENSMUSG00000002413	584.45	838.531	722.944	824.194	801.577	724.502	728.931	795.489	700.463	663.759	733.278	756.662	1784.78	1394.55	1536.83	294.691	1156.8	1018.46	1245.13
ENSMUSG00000002416	2126.55	1893.85	1624.55	1558.13	1779.17	1924.97	1206.23	1313.83	1145.49	1318.14	1144.5	1191.22	601.56	507.63	496.692	468.934	384.098	396.856	406.321
ENSMUSG00000002428	431.883	509.254	467.421	472.664	568.477	436.108	379.443	414.973	349.234	394.034	473.083	413.591	880.641	845.132	775.335	328.524	793.644	631.441	608.011
ENSMUSG00000002455	2018.58	2315.16	2482.52	2474.96	2433.27	2257.92	1535.75	1824.68	1464.79	1475.28	1544.8	1522.85	2128.84	2089.3	1655.64	1210.9	1685.1	1386.1	1730.24
ENSMUSG00000002458	136.137	128.847	89.3293	80.7567	107.035	93.7867	169.751	142.319	181.602	145.417	192.872	202.031	545.456	559.289	449.933	645.883	569.388	599.912	520.69
ENSMUSG00000002459	0	2.0452	0	0	0	0	0	0	0	2.34544	3.6391	0	5.99402	1.83674	4.0556	0	0	0	0.588018
ENSMUSG00000002475	1143.08	1574.8	1873.84	1904.91	1850.52	2105.51	824.79	900.356	772.306	961.63	766.03	741.415	144.336	217.425	278.166	568.404	305.37	488.549	122.014
ENSMUSG00000002477	600.881	693.322	799.809	805.192	822.984	743.26	651.045	537.817	776.297	562.905	629.564	777.628	1644.28	1627.36	1646.81	1614.2	1597.36	1729.74	1776.7
ENSMUSG00000002486	199.511	198.384	168.271	144.887	171.257	185.229	127.812	92.882	181.602	164.181	214.707	182.971	345.255	388.242	308.941	174.581	287.079	229.957	286.071
ENSMUSG00000002489	86.846	106.35	122.568	76.0063	95.1427	84.408	81.8799	82.3953	137.698	124.308	123.729	121.981	106.694	118.929	190.136	107.253	121.141	188.883	256.67
ENSMUSG00000002496	1934.08	1722.06	1564.3	1577.13	1455.68	1517	1066.44	975.261	1139.5	1146.92	1075.35	983.471	1257.78	1022.38	1316.16	841.78	907.362	638.672	960.528
ENSMUSG00000002500	7.04157	10.226	0	4.7504	0	0	1.99707	4.49429	5.98686	7.03631	1.81955	3.8119	0	0	2.62421	0	10.338	1.44627	0
ENSMUSG00000002504	1431.79	1018.51	833.047	819.443	806.334	869.872	944.614	1092.11	1378.97	1182.1	1062.62	962.505	1966.76	1974.27	1763.47	1190.6	1626.78	2051.1	2316.2
ENSMUSG00000002524	3537.22	3497.29	3055.89	3135.26	3037.43	3118.41	3672.61	3856.1	3763.74	3246.09	3488.07	3581.28	6900.55	7971.47	7617.61	6240.95	7552.6	7042.75	7713.92
ENSMUSG00000002546	1797.95	1672.97	1356.56	1539.13	1322.48	1343.49	1961.12	1965.5	1971.67	1726.24	1852.3	1785.88	1241.48	940.413	1165.15	855.652	1491.33	1046.52	1122.23
ENSMUSG00000002550	1711.1	1914.3	2295.55	2724.35	1902.85	2490.04	1212.22	1184.99	1331.08	1092.97	853.368	983.471	1240.04	1242.1	953.782	858.697	1132.68	830.447	820.285
ENSMUSG00000002565	0	2.0452	0	0	0	0	1.99707	1.4981	0	0	3.6391	1.90595	0	0	0	0	49.8347	0.289254	2.64608
ENSMUSG00000002578	44.5966	108.395	76.8647	61.7551	78.4927	67.9954	21.9678	25.4676	39.9124	44.5633	56.406	55.2726	1348.89	773.729	816.13	618.478	718.096	660.944	616.537
ENSMUSG00000002580	2044.4	1775.23	1759.58	1691.14	1538.93	1629.54	1102.38	987.245	935.947	736.468	964.361	1044.46	618.822	557.682	480.231	539.984	315.178	516.607	486.585
ENSMUSG00000002588	30912.5	34878.8	38581.9	36437.9	42918.9	43880.5	18854.3	18784.6	17162.3	20487.4	14581.9	15649.8	493.907	392.834	536.771	3895.6	2668.81	1882.75	872.619
ENSMUSG00000002602	1220.54	942.836	901.602	826.569	1203.55	1026.96	1613.63	1859.14	2041.52	1667.61	2243.5	2018.4	361.799	512.681	640.308	394.5	291.586	319.914	517.162
ENSMUSG00000002603	492.91	359.955	292.917	211.393	287.807	269.637	405.405	391.003	492.919	466.742	474.902	497.453	35.4846	36.5053	46.5201	53.4571	64.9441	111.073	88.2027
ENSMUSG00000002608	1093.79	1114.63	955.615	978.582	1094.14	912.076	830.781	897.36	1015.77	771.649	806.06	830.995	663.658	1135.57	938.514	912.83	790.198	864.29	1029.62
ENSMUSG00000002617	56.3326	94.079	116.336	140.137	171.257	107.855	101.851	116.852	121.733	164.181	141.925	163.912	221.299	130.179	113.557	180.671	203.58	165.742	69.0921
ENSMUSG00000002625	2211.05	1398.91	1069.87	1275.48	1422.38	1613.13	1354.01	1535.55	1592.51	1479.97	1473.83	1360.85	1608.55	1438.86	1602.44	1036.32	1449.18	1617.22	1425.65
ENSMUSG00000002633	2.34719	0	12.4645	7.12559	4.75713	2.34467	3.99414	2.99619	1.99562	7.03631	0	0	22.5375	0.688779	5.72555	0.338336	1.32539	0.867761	4.99815
ENSMUSG00000002635	387.286	470.395	388.478	332.528	313.971	375.147	245.64	265.163	259.431	290.834	247.459	219.184	460.82	610.029	533.192	424.612	413.787	447.765	373.098
ENSMUSG00000002658	1018.68	1124.86	1433.42	1665.01	1165.5	935.523	932.632	756.539	890.047	708.322	751.473	935.822	1463.02	1993.56	1730.07	1133.09	1723.8	1185.36	1757
ENSMUSG00000002660	2307.29	2002.25	2187.53	2235.06	2071.73	1990.62	1505.79	1382.74	1422.88	1245.43	1248.21	1286.52	1349.85	1135.57	874.817	979.144	1087.62	1111.89	912.604
ENSMUSG00000002661	514.035	382.452	515.201	448.912	544.692	499.414	379.443	262.167	341.251	286.143	334.797	289.705	421.02	285.155	357.608	323.449	231.943	260.617	237.559
ENSMUSG00000002664	0	0	0	0	0	0	0	0	0	0	0	0	0	3.90308	5.00986	3.38336	5.03648	15.0412	0.882027
ENSMUSG00000002668	157.262	110.441	85.1744	85.5071	130.821	105.51	145.786	130.334	99.7811	126.654	180.135	106.733	528.672	417.171	522.457	528.819	349.903	342.766	369.275
ENSMUSG00000002679	401.369	474.486	444.569	418.035	466.199	459.555	313.54	214.228	265.418	204.053	243.819	242.056	667.734	644.927	673.945	726.746	475.815	552.474	467.768
ENSMUSG00000002688	7.04157	2.0452	4.15485	4.7504	0	7.034	17.9736	25.4676	35.9212	35.1816	29.1128	24.7774	48.9112	44.3115	19.3237	176.95	94.8979	105.867	190.518
ENSMUSG00000002699	248.802	177.932	145.42	142.512	264.021	201.641	257.622	319.095	275.396	222.817	332.977	310.67	0	6.6582	13.1211	0	48.7744	75.2059	7.93825
ENSMUSG00000002718	1175.94	1777.28	2044.19	2066.42	2090.76	1805.39	2298.63	2146.77	1818.01	2066.33	1977.85	2127.04	1747.14	2240.6	2279.49	2893.11	2477.15	2819.93	2323.55
ENSMUSG00000002728	694.768	728.09	731.254	667.431	844.391	797.187	882.705	831.443	945.925	886.576	736.917	865.302	1511.21	1401.21	1124.83	1790.81	1219.36	1354.29	1411.54
ENSMUSG00000002731	511.687	499.028	454.956	380.032	480.47	494.725	289.575	319.095	295.352	260.344	327.519	367.849	577.823	650.667	517.447	821.818	483.767	846.645	774.126
ENSMUSG00000002732	115.012	94.079	126.723	106.884	116.55	117.233	153.774	172.281	207.545	182.944	260.195	257.303	202.598	163.929	146.717	269.992	177.337	203.345	231.385
ENSMUSG00000002733	450.66	744.452	633.615	650.804	685.027	665.886	513.247	627.702	556.778	579.323	514.932	569.879	109.81	48.6737	61.3111	131.613	66.0044	39.6277	73.5023
ENSMUSG00000002741	2586.6	3069.84	3043.43	3128.14	2775.79	2672.92	2648.12	2672.6	2564.37	2279.77	2545.55	2738.85	1504.26	2118.91	2426.44	1842.92	1748.72	1863.08	1947.52
ENSMUSG00000002748	3347.09	3350.03	3334.27	3503.42	2828.12	2661.2	3257.22	3814.15	3300.76	3445.45	2867.61	2830.34	1449.35	1497.41	1279.66	1260.64	1469.59	1068.5	1359.79
ENSMUSG00000002763	4339.95	3832.7	3797.53	2812.23	2694.92	3294.26	2931.7	3166.98	2670.14	2603.44	2683.83	2620.68	562.239	666.738	525.797	749.414	462.561	725.159	776.184
ENSMUSG00000002767	2438.73	2233.35	1763.73	1703.02	1733.98	1627.2	1062.44	1295.85	1253.25	1067.17	955.263	1063.52	694.347	779.468	904.876	797.458	675.154	828.712	732.083
ENSMUSG00000002768	2124.21	1877.49	1996.41	1710.14	1795.82	1847.6	1058.45	1041.18	1285.18	1020.27	1175.43	1036.84	1375.27	1589.01	1354.33	1361.46	1259.39	1445.69	1461.23
ENSMUSG00000002769	83473.1	53727.3	70854.7	54722.2	69171.1	70194.7	34671.1	30796.4	30121.9	40841.1	30897.7	28101.3	88.4717	168.062	186.08	1732.96	1204.78	887.43	286.659
ENSMUSG00000002771	25.8191	8.18079	16.6194	9.50079	9.51427	9.37867	11.9824	10.4867	27.9387	25.7998	18.1955	28.5893	21.0989	34.8981	31.4905	96.7641	4.24125	34.9997	36.4571
ENSMUSG00000002778	4325.87	4227.42	3897.25	3892.95	3708.19	3805.4	3808.41	3679.32	3799.66	3543.96	3782.84	3720.42	2184.22	2245.19	2780.23	2852.85	2359.46	2276.72	2409.99
ENSMUSG00000002781	774.573	985.785	855.899	826.569	830.12	977.727	848.755	1027.69	808.227	865.467	744.195	672.801	212.907	144.414	217.81	174.243	187.94	162.561	158.177
ENSMUSG00000002791	0	2.0452	8.3097	4.7504	7.1357	4.68934	1.99707	1.4981	5.98686	7.03631	7.27819	11.4357	55.8642	5.51023	1.43139	0	1.32539	6.94209	0.294009
ENSMUSG00000002797	708.851	586.971	652.311	660.305	720.706	696.366	1088.4	951.291	951.911	898.303	951.624	1111.17	385.295	250.716	301.546	491.602	572.569	507.64	291.951
ENSMUSG00000002799	14.0831	12.2712	12.4645	2.3752	7.1357	9.37867	61.9092	29.9619	63.8599	98.5084	72.7819	59.0845	187.253	101.48	93.5174	105.561	58.3172	118.015	155.237
ENSMUSG00000002803	549.242	607.423	519.356	441.787	532.799	569.754	607.109	644.181	698.468	586.36	616.827	672.801	386.254	402.017	470.927	254.09	479.261	512.268	675.339
ENSMUSG00000002804	619.658	523.57	500.659	429.911	468.578	452.521	459.326	404.486	365.199	394.034	436.692	455.522	1253.23	1216.15	856.924	1186.54	982.114	1304.53	946.415
ENSMUSG00000002808	178.386	128.847	157.884	142.512	76.1141	126.612	621.089	773.018	530.835	574.632	649.579	804.311	1232.13	1377.56	1263.44	3263.25	1905.38	1976.76	1919
ENSMUSG00000002812	2189.93	1934.76	1531.06	1553.38	1555.58	1664.71	2180.8	2417.93	2155.27	2028.8	2219.85	2302.39	2200.52	1725.85	2143.98	1576.65	1868	1434.12	2138.62
ENSMUSG00000002814	328.607	370.181	351.085	441.787	332.999	358.734	325.522	420.965	253.444	293.18	285.669	304.952	469.931	453.676	312.997	115.373	326.046	264.956	272.252
ENSMUSG00000002820	1837.85	1619.8	1090.65	1306.36	1151.23	1226.26	1324.06	1577.5	1293.16	1229.01	1013.49	1118.79	833.648	658.932	712.593	928.056	694.239	675.696	595.956
ENSMUSG00000002825	237.066	272.011	203.588	182.89	264.021	192.263	257.622	182.768	217.523	204.053	201.97	165.818	517.164	755.591	612.396	334.953	395.496	637.226	750.899
ENSMUSG00000002831	1190.03	906.022	290.839	558.172	225.964	211.02	149.78	328.083	187.588	419.833	85.5188	74.3321	0	11.4797	46.043	35.8636	8.4825	7.52059	1.76405
ENSMUSG00000002833	1992.76	1625.93	1335.78	1444.12	1422.38	1221.57	2009.05	2035.91	1877.88	1545.64	1666.71	1707.73	1352.49	966.587	950.919	889.147	871.842	835.943	940.829
ENSMUSG00000002835	347.384	435.627	479.885	332.528	494.742	487.691	491.279	280.144	393.137	455.015	265.654	308.764	234.006	417.4	408.9	442.543	380.387	282.601	299.595
ENSMUSG00000002844	375.55	386.542	587.911	389.532	542.313	494.725	301.558	341.566	337.26	340.089	431.233	396.438	846.115	994.827	976.922	1483.26	873.962	891.48	1039.91
ENSMUSG00000002845	713.546	910.113	658.544	885.949	794.441	499.414	782.851	716.09	892.043	738.813	709.624	779.534	1360.64	1032.71	1015.09	582.615	818.826	1066.48	1276
ENSMUSG00000002846	1389.54	1325.29	1624.55	1475	1346.27	1366.94	1284.12	1364.77	1347.04	1043.72	1124.48	1248.4	212.907	222.017	247.153	323.449	286.019	210.577	237.853
ENSMUSG00000002847	2957.46	2652.62	3151.45	2802.73	3277.66	3259.09	2686.06	2238.16	2372.79	2868.47	2769.35	2435.81	83.197	103.087	169.62	951.062	473.164	716.481	758.249
ENSMUSG00000002870	525.771	715.819	1261	809.943	1010.89	1029.31	1415.92	952.789	1137.5	1029.65	962.541	1023.5	2308.9	2780.83	2772.36	3174.61	3163.71	1560.23	1637.34
ENSMUSG00000002871	1366.06	1073.73	845.512	926.327	1077.49	968.348	1314.07	1207.47	1458.8	1168.03	1353.74	1193.13	775.146	573.983	715.694	1072.53	503.913	744.828	686.805
ENSMUSG00000002881	2847.14	3006.44	2949.94	2653.1	2837.63	2766.71	3432.96	3463.6	3278.81	3196.83	3284.28	3049.52	1399.24	2166.21	1953.61	2112.91	994.043	1915.44	1827.85
ENSMUSG00000002885	922.446	828.305	787.344	831.319	894.341	729.192	1248.17	1265.89	1446.83	1365.05	1461.1	1345.6	823.338	809.316	844.28	347.809	746.99	625.366	655.346
ENSMUSG00000002897	826.211	1041.01	878.751	926.327	725.463	771.396	1002.53	1282.37	1061.67	1172.72	982.556	968.223	512.369	450.002	679.909	185.408	819.356	906.232	824.695
ENSMUSG00000002900	833.252	445.853	671.008	539.17	606.534	661.196	1220.21	1170.01	1253.25	1402.57	1512.04	1456.15	2903.02	3247.13	3916.04	2156.55	3294.39	3157.2	3817.41
ENSMUSG00000002908	173.692	157.48	255.523	130.636	176.014	241.501	57.915	52.4334	31.9299	42.2179	23.6541	26.6833	0.479521	11.2501	9.06546	0	5.56664	17.6445	15.2885
ENSMUSG00000002910	668.949	488.802	380.169	479.79	380.571	344.666	497.27	674.143	341.251	443.288	454.887	459.334	267.573	45.9186	66.7981	238.527	189.531	146.941	114.958
ENSMUSG00000002930	0	0	0	0	0	0	0	0	0	0	0	0	0	0	0	0	0	0	0
ENSMUSG00000002944	1483.42	683.096	754.105	724.435	639.834	839.391	1595.66	2004.45	1109.57	1669.95	1501.13	2172.78	299.461	497.299	192.045	64.6222	570.448	347.394	170.525
ENSMUSG00000002948	1535.06	1398.91	1152.97	1194.72	1467.58	1446.66	1294.1	1499.59	1400.93	1348.63	1308.26	1252.21	766.275	665.82	955.452	893.884	930.159	851.852	933.773
ENSMUSG00000002949	2436.38	2257.9	2197.92	2007.04	2031.3	2213.37	1923.18	1984.98	1921.78	1974.86	1646.69	1795.41	1078.92	1202.61	979.07	1314.44	1047.85	988.09	1021.68
ENSMUSG00000002957	2847.14	3069.84	4368.82	4441.62	3850.9	4185.23	4958.73	4121.26	4743.59	3954.41	4969.19	4822.06	1658.18	1991.49	2402.59	1598.3	2881.4	2240.56	2544.94
ENSMUSG00000002963	936.529	922.384	1028.33	1106.84	960.941	963.659	738.916	671.147	652.568	616.85	671.413	684.236	363.957	745.489	707.583	725.392	521.408	495.781	742.667
ENSMUSG00000002968	1797.95	1742.51	1589.23	1396.62	1538.93	1512.31	1665.56	1749.78	1824	1618.35	1481.11	1601	1980.18	2349.43	2672.4	2028.66	2756.28	2290.89	2432.34
ENSMUSG00000002980	333.301	198.384	388.478	201.892	199.8	203.986	842.764	744.554	979.85	940.521	1382.86	1200.75	4162.49	4343.21	3575.85	2628.87	4905	3223.44	5703.19
ENSMUSG00000002981	4753.06	4939.15	5434.54	4491.5	4578.74	4635.41	4539.34	4443.35	4370.41	4580.64	4057.59	4008.21	3115.69	5881.26	5159.44	3992.03	3882.6	5367.97	5432.99
ENSMUSG00000002983	136.137	81.8079	62.3227	54.6296	76.1141	91.442	441.353	328.083	516.866	311.943	727.819	613.716	2102.46	1948.79	2389.7	1744.46	1307.63	1914.57	2552.88
ENSMUSG00000002984	2999.71	2967.58	3001.88	2807.48	2135.95	2016.41	2891.76	2581.22	2532.44	2537.76	1999.68	2096.55	1929.59	2108.12	1976.27	2275.31	3165.03	2042.13	2235.06
ENSMUSG00000002985	836639	684797	689001	710792	673893	735729	546005	516505	559391	559202	454954	460958	157868	187163	152429	316007	256607	245434	217085
ENSMUSG00000002992	295.746	259.74	245.136	270.773	223.585	229.777	153.774	191.756	201.558	208.744	123.729	137.228	0.239761	0.688779	1.90852	17.9318	6.09679	1.44627	0.294009
ENSMUSG00000002996	2220.44	2869.41	2752.59	2185.18	2949.42	4588.52	3035.55	3520.53	2217.14	3138.2	3187.85	3001.87	4696.43	4539.28	4864.57	5827.5	5168.23	5355.82	5220.72
ENSMUSG00000002997	46.9438	26.5876	37.3936	35.628	7.1357	14.068	99.8535	74.9048	123.729	114.926	176.496	175.347	334.946	319.594	277.451	857.343	745.93	762.472	285.777
ENSMUSG00000003031	884.891	938.745	976.39	997.583	1165.5	1015.24	1326.05	1421.69	1327.09	1599.59	1681.26	1679.14	517.883	345.078	296.297	731.144	486.418	297.353	315.472
ENSMUSG00000003032	44.5966	36.8135	27.0065	14.2512	42.8142	35.17	73.8916	94.3801	103.772	93.8175	123.729	142.946	377.383	360.232	227.591	222.287	247.318	572.144	799.705
ENSMUSG00000003033	1528.02	1617.75	1541.45	1586.63	1584.13	1505.28	1699.51	1556.52	1712.24	1569.1	1646.69	1454.24	1980.66	1534.37	1416.12	2522.97	1257	2093.33	1909
ENSMUSG00000003037	2912.86	2814.19	2954.1	2947.62	2889.96	2876.91	2270.67	2311.56	2412.71	2106.2	2238.04	2275.71	2916.93	3211.55	3006.15	4280.97	3933.49	3569.97	3327.01
ENSMUSG00000003038	1964.6	2112.69	1477.05	1306.36	1336.75	1169.99	1789.37	1372.26	2374.79	2056.95	1897.79	1702.01	15056	16392.9	15340.9	19587.3	15692.9	18661.8	16087
ENSMUSG00000003039	1621.91	1511.4	1435.5	1584.26	1534.18	1456.04	1034.48	1122.07	1291.17	1245.43	1053.52	1137.85	2098.39	2323.25	1974.84	2557.82	2476.62	2307.38	2334.73
ENSMUSG00000003051	37.555	38.8587	39.4711	59.3799	42.8142	58.6167	533.218	172.281	411.098	234.544	786.045	886.267	4273.49	4517.7	4746.72	3956.84	5504.61	5752.39	6429.39
ENSMUSG00000003053	33459.2	31915.3	41249.3	42321.3	53011.1	51758.5	59458.8	40378.2	35781.5	43543.1	26299.7	33531.4	0	3.4439	11.9282	107.591	287.875	41.9418	7.35023
ENSMUSG00000003062	394.328	372.226	415.485	363.405	435.278	407.972	583.144	540.813	602.678	499.578	642.301	686.142	1147.97	1171.84	1279.9	1844.95	1399.88	1538.83	1496.8
ENSMUSG00000003068	3966.75	4063.81	2765.05	2859.74	3284.8	3613.13	3159.36	3162.48	3554.2	2952.91	3065.94	2885.61	1834.65	3664.76	2437.42	3470.99	3337.33	3940.79	4034.98
ENSMUSG00000003070	7.04157	12.2712	10.3871	2.3752	4.75713	9.37867	23.9648	14.981	25.9431	9.38175	18.1955	17.1536	217.942	161.634	273.157	120.786	134.66	286.65	226.387
ENSMUSG00000003072	17359.8	14457.5	13467.9	12690.7	12535	13699.9	12176.1	11643.2	13155.1	11964.1	11057.4	11388.1	4215.71	4224.05	4230.47	4705.58	4760.27	5078.71	5495.91
ENSMUSG00000003099	2246.26	2323.34	2177.14	2315.82	2064.6	2133.65	1877.25	1737.79	1895.84	1932.64	1533.88	1498.08	2126.2	2378.13	2396.38	1621.98	2264.83	2309.4	2252.99
ENSMUSG00000003119	600.881	799.672	756.183	783.815	853.905	848.77	1038.48	1228.44	971.868	1095.32	984.376	912.95	1917.61	1901.49	1941.44	1364.17	1376.02	1607.38	1765.23
ENSMUSG00000003123	760.489	773.084	1024.17	983.332	635.077	747.949	527.227	554.296	339.256	330.707	285.669	394.532	416.464	266.098	144.57	370.816	101.26	194.668	127.012
ENSMUSG00000003131	1182.98	1288.47	1288	1403.74	1305.83	1317.7	1242.18	1394.73	1452.81	1494.04	1450.18	1496.17	3730.92	2796.21	3569.64	4612.53	3419.24	3215.34	3820.06
ENSMUSG00000003134	2002.15	1407.1	793.576	764.814	979.969	970.693	1000.53	1447.16	1021.76	1409.61	1037.14	1027.31	644.477	461.482	268.385	257.812	677.009	539.169	446.6
ENSMUSG00000003135	713.546	773.084	727.099	750.563	734.977	661.196	513.247	566.28	572.743	527.724	554.962	547.008	167.832	441.278	171.051	624.23	157.191	604.54	466.592
ENSMUSG00000003153	42.2494	22.4972	27.0065	9.50079	16.65	4.68934	33.9502	19.4753	21.9518	32.8361	70.9624	40.025	74.3258	177.246	71.808	93.3807	209.677	161.982	185.814
ENSMUSG00000003154	528.118	435.627	430.027	420.41	442.413	337.632	347.49	420.965	490.923	401.07	458.526	474.582	332.308	274.134	244.052	229.73	214.713	142.891	302.535
ENSMUSG00000003161	1415.36	1313.02	1152.97	1042.71	1296.32	1266.12	1609.64	1706.33	1636.41	1491.7	1695.82	1844.96	4901.19	4521.38	5112.68	4594.26	5435.95	5251.4	4897.31
ENSMUSG00000003166	2452.81	2411.29	1950.7	2306.32	2174.01	2117.24	1879.24	1863.63	2139.31	1888.08	1643.05	1601	1332.59	970.49	1003.88	655.357	959.052	1019.04	1272.18
ENSMUSG00000003184	3408.12	3147.56	3203.39	2866.86	3080.24	3230.95	2733.99	2467.36	2881.68	2502.58	2434.56	2525.38	2083.04	1416.36	1300.65	1437.59	2087.22	1596.97	1443.58
ENSMUSG00000003190	279.316	296.554	297.072	289.774	304.457	264.947	259.619	235.201	263.422	311.943	251.098	238.244	363.237	452.758	309.657	441.19	526.18	427.806	559.793
ENSMUSG00000003198	269.927	310.87	218.13	289.774	280.671	225.088	155.771	215.726	225.505	166.526	167.398	181.065	484.077	424.518	405.321	597.163	512.661	568.673	511.576
ENSMUSG00000003199	4400.98	3847.02	3309.34	3016.5	3115.92	3153.58	1927.17	1728.8	2093.41	2028.8	2026.98	1724.89	205.235	783.142	291.765	1473.79	275.946	1772.84	965.526
ENSMUSG00000003200	1922.35	1621.84	1805.28	1703.02	1515.15	1392.73	2142.86	2043.4	2153.28	2073.37	2036.07	2233.77	4013.59	5240	4989.1	3890.53	4751.52	5618.17	5104.59
ENSMUSG00000003206	39.9022	53.1751	31.1614	47.504	52.3285	25.7913	45.9326	46.441	39.9124	60.9814	47.3083	36.2131	6.95306	5.05105	23.6179	0	1.32539	8.0991	1.47005
ENSMUSG00000003208	215.941	188.158	224.362	194.766	202.178	161.782	179.736	154.304	191.58	140.726	163.759	139.134	294.186	418.778	405.083	263.225	271.44	194.668	294.009
ENSMUSG00000003226	1934.08	2996.21	3519.16	3921.45	3137.33	3102	3684.59	3968.46	2863.72	3583.83	3275.19	3407.84	1626.78	1712.76	2551.21	1616.57	1294.11	1410.69	2016.61
ENSMUSG00000003227	0	0	0	0	0	0	1.99707	0	0	2.34544	0	0	137.143	6.88779	10.974	0	11.6634	11.2809	1.17604
ENSMUSG00000003228	192.47	96.1242	199.433	111.634	159.364	171.161	225.669	226.213	271.405	314.289	338.436	409.779	90.15	137.297	156.498	4.06003	85.6202	139.709	138.184
ENSMUSG00000003233	631.394	621.74	531.821	543.92	585.127	511.138	774.863	859.907	702.459	893.612	684.15	699.484	564.636	683.958	688.736	499.046	597.751	700.861	873.207
ENSMUSG00000003234	2319.02	2198.59	2416.04	2256.44	2038.43	1772.57	1741.45	1986.48	1716.23	1597.24	1712.19	1560.97	1896.27	1708.4	1731.98	1329.32	1826.92	1797.71	1806.1
ENSMUSG00000003235	1753.35	1705.69	1929.93	1814.65	1753	1847.6	1809.35	1703.34	1548.6	1463.55	1424.71	1595.28	1113.69	1881.97	1600.77	2392.71	1518.9	2464.73	2329.43
ENSMUSG00000003269	1157.16	981.694	598.298	684.057	739.734	834.702	924.643	1023.2	969.872	910.03	1029.86	1109.26	3309.42	4041.99	4048.92	4589.53	4033.69	4699.21	4872.02
ENSMUSG00000003271	0	2.0452	0	4.7504	4.75713	2.34467	21.9678	14.981	17.9606	28.1453	27.2932	53.3666	138.342	252.552	193.476	244.617	160.107	282.022	260.786
ENSMUSG00000003273	11.7359	2.0452	8.3097	23.752	4.75713	14.068	11.9824	11.9848	13.9694	7.03631	7.27819	7.6238	70.0101	54.6432	55.347	47.0287	7.42218	27.1898	16.1705
ENSMUSG00000003279	37.555	24.5424	39.4711	16.6264	19.0285	11.7233	1.99707	1.4981	3.99124	2.34544	0	0	62.8173	92.0668	115.942	201.987	160.372	109.627	246.674
ENSMUSG00000003282	7.04157	20.452	37.3936	59.3799	19.0285	39.8594	21.9678	2.99619	13.9694	16.4181	20.015	5.71785	0.719282	31.9134	31.0134	62.5922	121.671	36.1567	23.2267
ENSMUSG00000003283	260.538	249.514	220.207	187.641	309.214	199.297	243.643	277.148	317.304	269.725	362.09	304.952	0	186.43	34.3533	0	41.6172	79.5447	85.2626
ENSMUSG00000003299	1570.27	1599.34	1809.44	1866.91	1619.8	1474.8	1198.24	1075.63	1239.28	1102.36	980.736	966.317	1307.42	1381.46	1529.44	1326.62	998.019	993.297	977.286
ENSMUSG00000003308	2943.38	2628.08	2943.71	2788.48	2523.66	2501.76	2843.83	2870.35	2702.07	2401.73	2574.66	2714.07	1084.2	1096.31	835.454	743.324	1553.89	1072.26	1097.54
ENSMUSG00000003309	16.4303	14.3164	10.3871	7.12559	2.37857	4.68934	31.9531	20.9733	25.9431	28.1453	20.015	41.9309	2441	2363.89	2258.25	1361.13	770.847	929.95	1033.74
ENSMUSG00000003316	1457.6	1450.04	1811.51	1574.76	1286.8	1643.61	2873.78	2614.18	2534.44	2791.07	3005.89	2874.17	3389.5	4216.94	2612.52	4491.75	2875.3	4429.05	4490.11
ENSMUSG00000003341	0	0	0	0	0	0	1.99707	0	0	0	0	0	16.7832	20.4338	25.5264	0.338336	16.1698	7.23134	13.8184
ENSMUSG00000003344	1147.78	1018.51	664.776	641.303	880.07	773.74	760.884	678.638	768.314	745.849	718.722	752.851	189.411	721.381	246.437	559.608	323.13	1071.4	824.99
[truncated: 47,373 more rows]

## Sheet: 4_dTAG-K3-Hepa_norm_counts
	Hepa16_dTAG13_EV_rep1	Hepa16_dTAG13_EV_rep2	Hepa16_dTAG13_EV_rep3	Hepa16_dTag-NEG_EV_rep1	Hepa16_dTag-NEG_EV_rep2	Hepa16_dTag-NEG_EV_rep3	Hepa16_dTAG13_K3_FL_rep1	Hepa16_dTAG13_K3_FL_rep2	Hepa16_dTAG13_K3_FL_rep3
[truncated: 54,842 more rows]
