# Supplementary material for: KANSL3 directs transcriptional programs essential for hepatic metabolism and differentiation
Source: Life Sci Alliance. 2025 Oct 3;8(12):e202503238. doi: 10.26508/lsa.202503238 (PMC12495240; doi:10.26508/lsa.202503238)
Supplement: Supplementary file 5 [file LSA-2025-03238_TableS3.xlsx]

## Sheet: Legend
	Seurat analysis of marker genes per cluster
	1	All cluster	Fig. 3D
	2	Epithelial cell zoom	Fig. 4A
	Seurat analysis of cell composition per cluster
	3	All clusters	Fig. 3D, Supplemental Fig.5J
	4	epithelial zoom	Fig. 4A,D

## Sheet: 1_all
p_val	avg_log2FC	pct.1	pct.2	p_val_adj	cluster	gene
Asgr1	0	6.4752	0.948	0.044	0	0	Asgr1
Angptl3	0	6.05346	0.951	0.065	0	0	Angptl3
Fgl1	0	5.96356	0.977	0.105	0	0	Fgl1
Pon1	0	6.51462	0.912	0.043	0	0	Pon1
Apof	0	5.58125	0.971	0.109	0	0	Apof
Serpinc1	0	5.11074	0.966	0.111	0	0	Serpinc1
Azgp1	0	4.4992	0.955	0.105	0	0	Azgp1
Itih3	0	4.62442	0.979	0.131	0	0	Itih3
Serpina3n	0	5.51162	0.927	0.081	0	0	Serpina3n
Pck1	0	5.09575	0.915	0.07	0	0	Pck1
Bhmt	0	5.76583	0.975	0.132	0	0	Bhmt
Apoc4	0	5.81758	0.986	0.145	0	0	Apoc4
Pemt	0	5.956	0.908	0.071	0	0	Pemt
Cyp2d26	0	5.62928	0.889	0.052	0	0	Cyp2d26
Kng2	0	4.40633	0.939	0.102	0	0	Kng2
Agxt	0	6.09276	0.871	0.038	0	0	Agxt
Serpina1d	0	5.01527	0.971	0.138	0	0	Serpina1d
Hrg	0	5.79499	0.875	0.043	0	0	Hrg
Apom	0	4.92478	0.974	0.142	0	0	Apom
Lcat	0	5.7994	0.889	0.058	0	0	Lcat
Slc25a47	0	5.85733	0.9	0.071	0	0	Slc25a47
F2	0	3.93946	0.953	0.125	0	0	F2
Apoh	0	4.58186	0.985	0.158	0	0	Apoh
Fbp1	0	5.54633	0.984	0.157	0	0	Fbp1
Mat1a	0	5.20143	0.91	0.085	0	0	Mat1a
Uox	0	5.80827	0.878	0.053	0	0	Uox
Rdh7	0	5.11218	0.902	0.078	0	0	Rdh7
F10	0	4.8158	0.945	0.125	0	0	F10
Itih4	0	4.47385	0.951	0.131	0	0	Itih4
Apcs	0	5.78704	0.966	0.147	0	0	Apcs
Ttc36	0	5.29786	0.982	0.167	0	0	Ttc36
Spp2	0	4.24682	0.959	0.145	0	0	Spp2
Rgn	0	6.18733	0.87	0.056	0	0	Rgn
Hpd	0	6.30948	0.855	0.041	0	0	Hpd
Serpina3m	0	5.99615	0.845	0.032	0	0	Serpina3m
Serpinf2	0	4.49647	0.933	0.122	0	0	Serpinf2
Plg	0	4.41073	0.936	0.126	0	0	Plg
Hao1	0	5.91144	0.844	0.037	0	0	Hao1
Igfbp1	0	5.49257	0.881	0.075	0	0	Igfbp1
H2-Q10	0	4.8057	0.978	0.172	0	0	H2-Q10
Fetub	0	4.48532	0.88	0.077	0	0	Fetub
Igfbp2	0	5.36934	0.984	0.181	0	0	Igfbp2
Fga	0	5.26663	0.981	0.18	0	0	Fga
Gnmt	0	5.73433	0.852	0.057	0	0	Gnmt
Akr1c6	0	6.42119	0.838	0.047	0	0	Akr1c6
Acaa1b	0	5.49614	0.863	0.073	0	0	Acaa1b
Slc27a2	0	5.53789	0.85	0.061	0	0	Slc27a2
Otc	0	5.52549	0.833	0.045	0	0	Otc
Cyp3a11	0	6.30303	0.817	0.03	0	0	Cyp3a11
Cpb2	0	4.38446	0.926	0.148	0	0	Cpb2
Serpind1	0	5.29863	0.831	0.054	0	0	Serpind1
Fabp1	0	6.17521	0.996	0.22	0	0	Fabp1
Ass1	0	5.10262	0.87	0.097	0	0	Ass1
Ces1c	0	4.43749	0.915	0.145	0	0	Ces1c
Orm1	0	6.2779	0.85	0.083	0	0	Orm1
Upb1	0	4.9574	0.862	0.099	0	0	Upb1
Kng1	0	5.31278	0.99	0.227	0	0	Kng1
Pzp	0	4.17137	0.942	0.18	0	0	Pzp
Apoc3	0	6.27091	0.801	0.04	0	0	Apoc3
Lect2	0	6.54428	0.797	0.036	0	0	Lect2
Cyp2d10	0	5.11788	0.816	0.055	0	0	Cyp2d10
Cyp2c68	0	5.50811	0.807	0.051	0	0	Cyp2c68
Mbl1	0	5.34477	0.804	0.049	0	0	Mbl1
Clic1	0	-5.3093	0.102	0.857	0	0	Clic1
Cdo1	0	4.59005	0.943	0.192	0	0	Cdo1
Gchfr	0	4.47889	0.885	0.138	0	0	Gchfr
Prodh2	0	5.20443	0.805	0.059	0	0	Prodh2
Fabp2	0	5.53841	0.789	0.044	0	0	Fabp2
Aldob	0	4.44757	0.979	0.235	0	0	Aldob
Mbl2	0	5.93574	0.776	0.032	0	0	Mbl2
Itih2	0	3.32877	0.941	0.199	0	0	Itih2
Vtn	0	3.70879	0.983	0.243	0	0	Vtn
Slc10a1	0	6.29207	0.759	0.022	0	0	Slc10a1
Serpina11	0	4.8649	0.792	0.056	0	0	Serpina11
Urah	0	4.57014	0.87	0.136	0	0	Urah
Fgb	0	5.08786	0.994	0.272	0	0	Fgb
Vim	0	-6.79159	0.045	0.766	0	0	Vim
Fgg	0	5.48136	0.991	0.27	0	0	Fgg
Cyp2c70	0	5.71288	0.745	0.029	0	0	Cyp2c70
Ang	0	5.44555	0.812	0.098	0	0	Ang
Apob	0	3.86857	0.897	0.183	0	0	Apob
Bdh1	0	4.64607	0.811	0.1	0	0	Bdh1
Afp	0	4.86517	0.987	0.276	0	0	Afp
Cyba	0	-5.28872	0.089	0.798	0	0	Cyba
Igf2	0	3.72723	0.985	0.278	0	0	Igf2
Hsd17b13	0	2.4564	0.848	0.143	0	0	Hsd17b13
Hoga1	0	4.71127	0.794	0.091	0	0	Hoga1
C8g	0	5.91516	0.745	0.042	0	0	C8g
Mettl7b	0	6.42606	0.725	0.024	0	0	Mettl7b
Serpina1b	0	4.7118	0.995	0.298	0	0	Serpina1b
Serpina1a	0	4.76398	0.992	0.297	0	0	Serpina1a
Serpina1c	0	3.63179	0.983	0.29	0	0	Serpina1c
2025-03-01	0	5.4135	0.731	0.038	0	0	2025-03-01
Serpina1e	0	3.9773	0.872	0.185	0	0	Serpina1e
Fah	0	4.6163	0.784	0.098	0	0	Fah
Hsd17b2	0	3.95122	0.786	0.1	0	0	Hsd17b2
Masp2	0	5.87112	0.715	0.029	0	0	Masp2
Proc	0	3.09807	0.915	0.232	0	0	Proc
Ccbl2	0	4.75735	0.754	0.072	0	0	Ccbl2
Agt	0	3.344	0.969	0.287	0	0	Agt
Malat1	0	-5.58851	0.284	0.965	0	0	Malat1
Gsta3	0	3.85524	0.922	0.243	0	0	Gsta3
Cfi	0	3.17865	0.933	0.254	0	0	Cfi
Sord	0	4.02314	0.878	0.202	0	0	Sord
Hmgcs2	0	3.88005	0.968	0.294	0	0	Hmgcs2
Bhmt2	0	5.38359	0.714	0.042	0	0	Bhmt2
Gc	0	2.65716	0.99	0.322	0	0	Gc
Nrn1	0	4.52765	0.744	0.077	0	0	Nrn1
Cth	0	5.36243	0.72	0.053	0	0	Cth
Gulo	0	5.55558	0.712	0.046	0	0	Gulo
Pxmp2	0	4.01475	0.845	0.184	0	0	Pxmp2
1300017J02Rik	0	4.07757	0.75	0.089	0	0	1300017J02Rik
F12	0	3.4016	0.765	0.104	0	0	F12
C4bp	0	3.87881	0.757	0.098	0	0	C4bp
Slco1b2	0	5.98815	0.682	0.025	0	0	Slco1b2
Gstz1	0	4.06141	0.865	0.208	0	0	Gstz1
Aldh8a1	0	5.4445	0.694	0.037	0	0	Aldh8a1
Amacr	0	4.3288	0.779	0.123	0	0	Amacr
Agmat	0	5.33879	0.71	0.054	0	0	Agmat
Iqgap1	0	-6.27199	0.022	0.676	0	0	Iqgap1
Apoa5	0	6.37157	0.671	0.019	0	0	Apoa5
Dpys	0	5.09327	0.692	0.041	0	0	Dpys
Sptbn1	0	-5.58666	0.061	0.711	0	0	Sptbn1
Sh3bgrl3	0	-4.86937	0.12	0.769	0	0	Sh3bgrl3
Cfhr2	0	4.32704	0.704	0.055	0	0	Cfhr2
Asgr2	0	5.07893	0.69	0.043	0	0	Asgr2
Hc	0	4.38992	0.694	0.048	0	0	Hc
Lrg1	0	2.39313	0.886	0.242	0	0	Lrg1
Macf1	0	-5.70987	0.038	0.678	0	0	Macf1
Creb3l3	0	3.92806	0.751	0.112	0	0	Creb3l3
Son	0	-3.37329	0.202	0.841	0	0	Son
Serpina10	0	3.54099	0.746	0.108	0	0	Serpina10
Arg1	0	4.95386	0.681	0.044	0	0	Arg1
Apoa2	0	5.61617	1	0.364	0	0	Apoa2
Tln1	0	-3.9552	0.104	0.74	0	0	Tln1
Rdh5	0	4.88372	0.688	0.053	0	0	Rdh5
Cyp2e1	0	5.51905	0.689	0.057	0	0	Cyp2e1
Sparc	0	-7.44446	0.062	0.694	0	0	Sparc
Pcbd1	0	3.14807	0.906	0.276	0	0	Pcbd1
Elovl2	0	4.25008	0.737	0.107	0	0	Elovl2
Aadac	0	3.17458	0.823	0.194	0	0	Aadac
Ambp	0	2.85642	0.981	0.352	0	0	Ambp
Itih1	0	3.98896	0.714	0.086	0	0	Itih1
Qprt	0	4.42396	0.693	0.065	0	0	Qprt
Cfh	0	3.37138	0.817	0.192	0	0	Cfh
Atrx	0	-3.87918	0.154	0.779	0	0	Atrx
Pglyrp2	0	4.29959	0.675	0.05	0	0	Pglyrp2
Marcksl1	0	-5.82402	0.032	0.656	0	0	Marcksl1
Rarres2	0	2.82967	0.968	0.344	0	0	Rarres2
Cps1	0	6.04256	0.643	0.023	0	0	Cps1
Pkm	0	-7.40977	0.015	0.634	0	0	Pkm
Vnn3	0	4.14181	0.687	0.069	0	0	Vnn3
Pnpla7	0	3.88176	0.75	0.132	0	0	Pnpla7
Chchd10	0	3.82923	0.967	0.35	0	0	Chchd10
Hpx	0	4.06617	0.995	0.38	0	0	Hpx
Ebpl	0	3.70261	0.867	0.252	0	0	Ebpl
Leap2	0	6.32864	0.633	0.019	0	0	Leap2
Grhpr	0	4.14452	0.944	0.331	0	0	Grhpr
Tpm4	0	-4.81195	0.082	0.693	0	0	Tpm4
Dhcr24	0	4.03717	0.754	0.145	0	0	Dhcr24
Hgfac	0	4.94365	0.666	0.057	0	0	Hgfac
Tra2a	0	-4.36257	0.07	0.678	0	0	Tra2a
Phyh	0	4.25892	0.962	0.355	0	0	Phyh
Apoa1	0	5.79496	0.998	0.391	0	0	Apoa1
C4b	0	3.01211	0.79	0.183	0	0	C4b
C3	0	2.88353	0.984	0.377	0	0	C3
Ephx2	0	3.97955	0.723	0.118	0	0	Ephx2
Adh1	0	4.9296	0.635	0.031	0	0	Adh1
H19	0	3.97344	0.995	0.391	0	0	H19
Tuba1a	0	-6.21575	0.021	0.625	0	0	Tuba1a
G6pc	0	4.84449	0.644	0.041	0	0	G6pc
Rbp4	0	4.61237	0.997	0.394	0	0	Rbp4
Cpn1	0	3.26667	0.761	0.158	0	0	Cpn1
Gjb1	0	3.3852	0.772	0.172	0	0	Gjb1
Amy1	0	5.10948	0.638	0.041	0	0	Amy1
Flna	0	-6.60113	0.013	0.609	0	0	Flna
Smlr1	0	5.0518	0.635	0.039	0	0	Smlr1
Ccl9	0	4.28511	0.646	0.05	0	0	Ccl9
Hgd	0	5.63641	0.619	0.025	0	0	Hgd
Sult1a1	0	3.25474	0.817	0.224	0	0	Sult1a1
Spink1	0	2.09575	0.716	0.123	0	0	Spink1
C8a	0	4.40402	0.641	0.049	0	0	C8a
Hsd11b1	0	2.86624	0.759	0.169	0	0	Hsd11b1
Stard10	0	3.27216	0.952	0.362	0	0	Stard10
Ccnl1	0	-3.98768	0.137	0.726	0	0	Ccnl1
Hacl1	0	4.50462	0.677	0.089	0	0	Hacl1
Ckap4	0	-5.48043	0.037	0.625	0	0	Ckap4
Amdhd1	0	5.21456	0.628	0.04	0	0	Amdhd1
Reep6	0	4.58632	0.645	0.059	0	0	Reep6
Acsm1	0	6.14976	0.605	0.019	0	0	Acsm1
Ankrd11	0	-3.90743	0.112	0.698	0	0	Ankrd11
Serpinf1	0	2.32884	0.794	0.21	0	0	Serpinf1
Glyat	0	4.7328	0.624	0.041	0	0	Glyat
Ndrg2	0	3.15758	0.826	0.245	0	0	Ndrg2
Rsrp1	0	-3.41445	0.17	0.75	0	0	Rsrp1
Defb1	0	5.09072	0.615	0.035	0	0	Defb1
Cp	0	1.93129	0.928	0.351	0	0	Cp
Tmem37	0	3.00106	0.831	0.255	0	0	Tmem37
Lcn2	0	0.835754	0.952	0.376	0	0	Lcn2
Map4k4	0	-4.36779	0.067	0.642	0	0	Map4k4
Wnk1	0	-3.47096	0.132	0.706	0	0	Wnk1
Serpinh1	0	-7.02501	0.021	0.595	0	0	Serpinh1
Kmt2e	0	-3.65744	0.084	0.657	0	0	Kmt2e
Gamt	0	3.5532	0.939	0.366	0	0	Gamt
Purb	0	-3.29006	0.175	0.747	0	0	Purb
Ddah2	0	-6.93128	0.013	0.585	0	0	Ddah2
Rnase4	0	4.02131	0.873	0.302	0	0	Rnase4
Prrc2c	0	-3.23857	0.204	0.774	0	0	Prrc2c
Apoc1	0	4.75588	0.997	0.429	0	0	Apoc1
Chd4	0	-3.22183	0.162	0.728	0	0	Chd4
Hsd17b6	0	5.98905	0.583	0.019	0	0	Hsd17b6
Ncor1	0	-2.81956	0.193	0.756	0	0	Ncor1
Pcx	0	4.45656	0.629	0.066	0	0	Pcx
Aldh1l1	0	3.84179	0.649	0.089	0	0	Aldh1l1
Wsb1	0	-3.93747	0.086	0.646	0	0	Wsb1
Bptf	0	-3.84304	0.079	0.639	0	0	Bptf
Lipc	0	4.88552	0.599	0.039	0	0	Lipc
Gsk3b	0	-3.33767	0.136	0.693	0	0	Gsk3b
Gm26917	0	-4.3975	0.045	0.602	0	0	Gm26917
BC021614	0	3.80519	0.67	0.114	0	0	BC021614
Wasf2	0	-3.10794	0.148	0.702	0	0	Wasf2
Cideb	0	4.16937	0.636	0.083	0	0	Cideb
Pecr	0	3.62015	0.737	0.185	0	0	Pecr
Spag9	0	-3.59545	0.13	0.682	0	0	Spag9
Tkfc	0	4.21277	0.665	0.113	0	0	Tkfc
Hrsp12	0	3.12956	0.893	0.342	0	0	Hrsp12
Zfp36l2	0	-4.20404	0.073	0.623	0	0	Zfp36l2
Slc27a5	0	6.07599	0.568	0.018	0	0	Slc27a5
App	0	-3.50439	0.225	0.773	0	0	App
Ugt2b5	0	5.53657	0.572	0.025	0	0	Ugt2b5
Cyp2a12	0	6.10373	0.567	0.021	0	0	Cyp2a12
Clk1	0	-3.61219	0.113	0.658	0	0	Clk1
Sfpq	0	-2.87807	0.244	0.789	0	0	Sfpq
Ddt	0	3.70222	0.953	0.408	0	0	Ddt
Fus	0	-3.11428	0.277	0.821	0	0	Fus
Ppa1	0	3.32962	0.92	0.377	0	0	Ppa1
Pla2g12b	0	4.73122	0.584	0.042	0	0	Pla2g12b
Nktr	0	-3.54823	0.109	0.65	0	0	Nktr
Klf7	0	-5.64541	0.026	0.565	0	0	Klf7
Mef2a	0	-3.90656	0.066	0.605	0	0	Mef2a
Ftcd	0	3.41839	0.617	0.079	0	0	Ftcd
Msn	0	-6.23213	0.015	0.552	0	0	Msn
Akap13	0	-3.7314	0.11	0.647	0	0	Akap13
Hmgb2	0	-3.45076	0.272	0.809	0	0	Hmgb2
Gm4952	0	5.80877	0.556	0.019	0	0	Gm4952
Ppp1r15a	0	-3.9622	0.131	0.667	0	0	Ppp1r15a
Picalm	0	-2.91846	0.203	0.739	0	0	Picalm
Pbrm1	0	-2.96748	0.174	0.71	0	0	Pbrm1
Gcdh	0	3.61584	0.71	0.176	0	0	Gcdh
Sult1d1	0	5.33413	0.559	0.026	0	0	Sult1d1
Afm	0	4.1328	0.623	0.09	0	0	Afm
Dnajc12	0	4.22662	0.637	0.104	0	0	Dnajc12
Fkbp11	0	2.92005	0.769	0.236	0	0	Fkbp11
Rock1	0	-2.87734	0.157	0.69	0	0	Rock1
Ash1l	0	-3.52788	0.082	0.612	0	0	Ash1l
Srsf11	0	-2.80019	0.218	0.748	0	0	Srsf11
Srrm2	0	-2.69515	0.337	0.867	0	0	Srrm2
Add1	0	-3.43571	0.086	0.615	0	0	Add1
Timp2	0	-6.86289	0.011	0.539	0	0	Timp2
Rap1b	0	-3.05416	0.21	0.737	0	0	Rap1b
Klf6	0	-4.35366	0.151	0.677	0	0	Klf6
Myh9	0	-2.93702	0.252	0.778	0	0	Myh9
Crot	0	2.98188	0.897	0.372	0	0	Crot
Timd2	0	5.3953	0.547	0.022	0	0	Timd2
Slc38a2	0	-3.39996	0.107	0.632	0	0	Slc38a2
Ugt2b36	0	4.77518	0.574	0.049	0	0	Ugt2b36
Mbnl2	0	-4.72483	0.041	0.566	0	0	Mbnl2
Csrp1	0	-4.67448	0.059	0.581	0	0	Csrp1
Igfbp7	0	-5.4623	0.165	0.687	0	0	Igfbp7
Neat1	0	-4.78437	0.042	0.564	0	0	Neat1
Tmsb4x	0	-5.82887	0.41	0.931	0	0	Tmsb4x
Fundc2	0	-3.6722	0.084	0.605	0	0	Fundc2
Sult2a2	0	6.39359	0.538	0.017	0	0	Sult2a2
Pbx1	0	-3.97535	0.106	0.626	0	0	Pbx1
Serping1	0	1.83915	0.881	0.361	0	0	Serping1
Sox4	0	-5.5809	0.042	0.562	0	0	Sox4
Hebp1	0	2.30977	0.812	0.293	0	0	Hebp1
Hpn	0	2.17462	0.756	0.239	0	0	Hpn
Hnrnph1	0	-2.95337	0.196	0.713	0	0	Hnrnph1
Dync1h1	0	-4.48727	0.037	0.553	0	0	Dync1h1
Rsu1	0	-3.76443	0.085	0.6	0	0	Rsu1
Luc7l2	0	-2.54023	0.272	0.787	0	0	Luc7l2
Kif5b	0	-2.71543	0.229	0.744	0	0	Kif5b
Sf3b2	0	-2.53805	0.244	0.759	0	0	Sf3b2
Hp	0	4.29125	0.995	0.481	0	0	Hp
Mycbp2	0	-4.17714	0.048	0.562	0	0	Mycbp2
Qk	0	-3.16022	0.17	0.684	0	0	Qk
Cd302	0	2.85889	0.933	0.42	0	0	Cd302
Enho	0	3.06488	0.669	0.156	0	0	Enho
Apoa4	0	5.14021	0.556	0.043	0	0	Apoa4
Tcea3	0	2.70841	0.733	0.221	0	0	Tcea3
Col18a1	0	2.1111	0.78	0.268	0	0	Col18a1
Rhob	0	-4.13423	0.106	0.617	0	0	Rhob
Fxyd1	0	2.15351	0.835	0.325	0	0	Fxyd1
Slc38a4	0	2.47525	0.798	0.288	0	0	Slc38a4
Gpd1	0	3.80294	0.613	0.103	0	0	Gpd1
Marcks	0	-3.91895	0.217	0.726	0	0	Marcks
Rabac1	0	-2.44691	0.241	0.749	0	0	Rabac1
Paqr9	0	3.56901	0.6	0.092	0	0	Paqr9
Vasp	0	-3.85837	0.103	0.61	0	0	Vasp
Slk	0	-3.57791	0.098	0.605	0	0	Slk
Tat	0	4.03621	0.566	0.059	0	0	Tat
Serinc3	0	-2.99513	0.214	0.719	0	0	Serinc3
Gls	0	-4.91892	0.03	0.534	0	0	Gls
Cml1	0	4.44878	0.565	0.061	0	0	Cml1
Atf5	0	2.79305	0.754	0.25	0	0	Atf5
Bclaf1	0	-3.16041	0.126	0.63	0	0	Bclaf1
Sdcbp	0	-2.43892	0.257	0.759	0	0	Sdcbp
Rbm5	0	-3.72769	0.064	0.566	0	0	Rbm5
Arid4b	0	-3.3307	0.098	0.6	0	0	Arid4b
Acin1	0	-2.74694	0.18	0.681	0	0	Acin1
Klf13	0	-3.4973	0.088	0.589	0	0	Klf13
Igf1r	0	-7.4892	0.006	0.507	0	0	Igf1r
Sephs2	0	2.99795	0.903	0.402	0	0	Sephs2
Klf2	0	-5.14726	0.054	0.555	0	0	Klf2
Dcxr	0	3.63648	0.616	0.116	0	0	Dcxr
Rbms1	0	-2.84528	0.181	0.68	0	0	Rbms1
Tmem205	0	3.10812	0.936	0.437	0	0	Tmem205
Tinagl1	0	-6.74973	0.012	0.511	0	0	Tinagl1
Tprgl	0	-3.08146	0.131	0.63	0	0	Tprgl
Tcf4	0	-5.23444	0.046	0.544	0	0	Tcf4
Emp3	0	-6.58475	0.013	0.511	0	0	Emp3
Ccnd2	0	-6.37025	0.015	0.511	0	0	Ccnd2
Zfp644	0	-3.78232	0.084	0.58	0	0	Zfp644
Tshz2	0	-4.4552	0.061	0.556	0	0	Tshz2
Sptan1	0	-3.46634	0.093	0.588	0	0	Sptan1
Svil	0	-4.17401	0.075	0.57	0	0	Svil
Slc6a13	0	3.55248	0.583	0.089	0	0	Slc6a13
BC048546	0	5.08981	0.541	0.048	0	0	BC048546
Nisch	0	-2.79576	0.193	0.686	0	0	Nisch
Top2b	0	-3.31419	0.09	0.583	0	0	Top2b
Tst	0	2.67744	0.884	0.392	0	0	Tst
Ahsg	0	4.33156	0.998	0.506	0	0	Ahsg
Acat3	0	4.71635	0.525	0.033	0	0	Acat3
Prrc2a	0	-2.87597	0.124	0.616	0	0	Prrc2a
Agpat2	0	2.6305	0.798	0.307	0	0	Agpat2
Sri	0	-2.58007	0.29	0.781	0	0	Sri
Zmiz1	0	-4.30093	0.049	0.539	0	0	Zmiz1
Kmt2a	0	-4.76509	0.029	0.519	0	0	Kmt2a
Mapre1	0	-2.50721	0.234	0.723	0	0	Mapre1
Tm6sf2	0	5.85946	0.509	0.02	0	0	Tm6sf2
Mbnl1	0	-2.79282	0.154	0.642	0	0	Mbnl1
Proz	0	5.16897	0.509	0.021	0	0	Proz
Sf3b1	0	-2.4355	0.337	0.825	0	0	Sf3b1
Fosb	0	-4.97177	0.103	0.59	0	0	Fosb
Jmjd1c	0	-3.88417	0.072	0.558	0	0	Jmjd1c
C8b	0	5.16461	0.513	0.027	0	0	C8b
Rock2	0	-3.31782	0.101	0.587	0	0	Rock2
Gcat	0	3.60329	0.589	0.103	0	0	Gcat
Golgb1	0	-3.324	0.098	0.584	0	0	Golgb1
Ptbp3	0	-2.57557	0.202	0.687	0	0	Ptbp3
Capns1	0	-2.47492	0.282	0.767	0	0	Capns1
Tsc22d4	0	-3.15215	0.118	0.603	0	0	Tsc22d4
Slc25a13	0	3.45818	0.637	0.152	0	0	Slc25a13
Lims1	0	-3.18155	0.113	0.598	0	0	Lims1
F7	0	5.21544	0.512	0.027	0	0	F7
Akr1c18	0	3.97289	0.541	0.057	0	0	Akr1c18
Tspan3	0	-5.31845	0.028	0.512	0	0	Tspan3
Rcl1	0	3.31801	0.638	0.154	0	0	Rcl1
Smad7	0	-4.5214	0.061	0.544	0	0	Smad7
Col4a1	0	-5.10205	0.101	0.584	0	0	Col4a1
Atp2b1	0	-2.94594	0.151	0.633	0	0	Atp2b1
Pbld2	0	4.01305	0.561	0.08	0	0	Pbld2
Eid1	0	-2.75142	0.229	0.71	0	0	Eid1
Angptl8	0	4.90846	0.536	0.056	0	0	Angptl8
Sc5d	0	2.8441	0.709	0.229	0	0	Sc5d
Adtrp	0	5.02713	0.514	0.034	0	0	Adtrp
Ppic	0	-5.79236	0.031	0.511	0	0	Ppic
Mprip	0	-3.60992	0.078	0.557	0	0	Mprip
Nipbl	0	-3.41228	0.081	0.56	0	0	Nipbl
Ddx6	0	-2.31176	0.248	0.727	0	0	Ddx6
Cyp2d9	0	5.37046	0.5	0.021	0	0	Cyp2d9
Birc6	0	-2.91427	0.12	0.599	0	0	Birc6
Rbm39	0	-2.58255	0.403	0.881	0	0	Rbm39
Zyx	0	-3.66597	0.083	0.559	0	0	Zyx
Kcnq1ot1	0	-4.92394	0.032	0.508	0	0	Kcnq1ot1
Nipsnap1	0	2.70862	0.695	0.22	0	0	Nipsnap1
Brd1	0	-3.51015	0.072	0.546	0	0	Brd1
Ctbp1	0	-2.88037	0.116	0.589	0	0	Ctbp1
Ankrd17	0	-2.85557	0.131	0.604	0	0	Ankrd17
Saa4	0	5.72508	0.49	0.017	0	0	Saa4
Cnn2	0	-6.94875	0.008	0.481	0	0	Cnn2
Slc25a15	0	3.613	0.586	0.113	0	0	Slc25a15
Akr1c20	0	5.43531	0.507	0.034	0	0	Akr1c20
Nsd1	0	-3.13995	0.109	0.582	0	0	Nsd1
Ywhaz	0	-2.52517	0.358	0.83	0	0	Ywhaz
Phf3	0	-3.09892	0.125	0.596	0	0	Phf3
Asap1	0	-4.28878	0.048	0.518	0	0	Asap1
Akr1d1	0	5.45887	0.493	0.023	0	0	Akr1d1
Auts2	0	-5.17461	0.024	0.493	0	0	Auts2
Ddx17	0	-2.83904	0.107	0.576	0	0	Ddx17
Eva1b	0	-4.58454	0.059	0.527	0	0	Eva1b
Tstd1	0	1.69538	0.74	0.272	0	0	Tstd1
Prpf38b	0	-2.97949	0.124	0.592	0	0	Prpf38b
Actn1	0	-3.61026	0.101	0.569	0	0	Actn1
Tra2b	0	-2.6438	0.223	0.691	0	0	Tra2b
Tnrc6b	0	-3.58164	0.078	0.545	0	0	Tnrc6b
Mgst1	0	2.72808	0.985	0.518	0	0	Mgst1
4931406P16Rik	0	-4.94099	0.034	0.501	0	0	4931406P16Rik
Crebbp	0	-2.90183	0.111	0.578	0	0	Crebbp
Dync1i2	0	-2.54431	0.185	0.651	0	0	Dync1i2
Txnip	0	-3.5482	0.167	0.633	0	0	Txnip
Ctsh	0	1.80558	0.861	0.395	0	0	Ctsh
Bmpr2	0	-4.44138	0.036	0.501	0	0	Bmpr2
Arid1a	0	-3.3779	0.081	0.546	0	0	Arid1a
Add3	0	-4.27099	0.042	0.507	0	0	Add3
Lgals1	0	-4.58643	0.2	0.664	0	0	Lgals1
Hagh	0	2.39381	0.838	0.374	0	0	Hagh
Serpinb6a	0	-2.72974	0.184	0.647	0	0	Serpinb6a
Sardh	0	3.48792	0.598	0.135	0	0	Sardh
Trf	0	4.10618	0.997	0.534	0	0	Trf
Pak2	0	-2.52088	0.171	0.634	0	0	Pak2
Akt1	0	-2.76556	0.108	0.57	0	0	Akt1
Bod1l	0	-3.31326	0.075	0.536	0	0	Bod1l
BC025446	0	4.02389	0.518	0.057	0	0	BC025446
Khdrbs1	0	-2.6023	0.184	0.644	0	0	Khdrbs1
Cd24a	0	-5.4203	0.055	0.515	0	0	Cd24a
Mier1	0	-2.40117	0.154	0.614	0	0	Mier1
Pum2	0	-2.87042	0.125	0.585	0	0	Pum2
Cbr1	0	2.95251	0.842	0.382	0	0	Cbr1
Capza1	0	-3.17519	0.088	0.547	0	0	Capza1
Tpr	0	-2.36665	0.293	0.752	0	0	Tpr
Luzp1	0	-4.48144	0.052	0.511	0	0	Luzp1
Tfr2	0	3.99845	0.52	0.062	0	0	Tfr2
Pum1	0	-2.74978	0.141	0.599	0	0	Pum1
Ilk	0	-2.85532	0.109	0.567	0	0	Ilk
Myadm	0	-3.48105	0.091	0.548	0	0	Myadm
Taok1	0	-3.03123	0.105	0.562	0	0	Taok1
Rcn1	0	-4.67099	0.04	0.497	0	0	Rcn1
Crip1	0	-6.15323	0.037	0.494	0	0	Crip1
Aldh4a1	0	3.54692	0.568	0.111	0	0	Aldh4a1
Nfat5	0	-4.95764	0.026	0.483	0	0	Nfat5
Baz2b	0	-3.30405	0.085	0.541	0	0	Baz2b
Foxp1	0	-3.66942	0.085	0.541	0	0	Foxp1
F5	0	3.02651	0.587	0.131	0	0	F5
Ier5	0	-2.78901	0.139	0.594	0	0	Ier5
Fubp1	0	-2.87355	0.135	0.59	0	0	Fubp1
Mat2a	0	-3.14544	0.114	0.569	0	0	Mat2a
Ets1	0	-5.96581	0.032	0.487	0	0	Ets1
Whsc1l1	0	-2.75922	0.124	0.578	0	0	Whsc1l1
Usp34	0	-2.51178	0.156	0.61	0	0	Usp34
Col4a2	0	-5.04755	0.054	0.507	0	0	Col4a2
Cotl1	0	-4.5371	0.072	0.525	0	0	Cotl1
Akr1b7	0	4.64861	0.487	0.034	0	0	Akr1b7
Thrap3	0	-2.48454	0.215	0.667	0	0	Thrap3
Wdr26	0	-2.36279	0.204	0.655	0	0	Wdr26
Leprot	0	-3.4974	0.071	0.522	0	0	Leprot
Arhgdia	0	-2.16803	0.295	0.746	0	0	Arhgdia
Hspg2	0	-5.553	0.024	0.475	0	0	Hspg2
Ppp1r10	0	-2.96046	0.117	0.568	0	0	Ppp1r10
Adam10	0	-3.4998	0.08	0.53	0	0	Adam10
2810474O19Rik	0	-5.51172	0.019	0.469	0	0	2810474O19Rik
Cmbl	0	3.19182	0.596	0.146	0	0	Cmbl
Pafah1b1	0	-2.06441	0.335	0.784	0	0	Pafah1b1
Car3	0	5.71294	0.467	0.019	0	0	Car3
Tmpo	0	-2.82592	0.176	0.624	0	0	Tmpo
Thra	0	-4.82243	0.041	0.489	0	0	Thra
Pnisr	0	-3.23855	0.093	0.54	0	0	Pnisr
Ubap2l	0	-2.34696	0.193	0.64	0	0	Ubap2l
Cyp3a25	0	5.8585	0.459	0.012	0	0	Cyp3a25
Slc38a3	0	4.16711	0.509	0.062	0	0	Slc38a3
Sec14l2	0	4.18265	0.501	0.054	0	0	Sec14l2
Ckb	0	-6.10026	0.021	0.468	0	0	Ckb
Nfkb1	0	-4.47184	0.039	0.484	0	0	Nfkb1
Fmo5	0	3.24944	0.56	0.116	0	0	Fmo5
Actr2	0	-2.23271	0.236	0.68	0	0	Actr2
Vcl	0	-3.84828	0.063	0.507	0	0	Vcl
Huwe1	0	-2.74753	0.129	0.573	0	0	Huwe1
Acadvl	0	2.63694	0.801	0.358	0	0	Acadvl
Mbd2	0	-2.17175	0.221	0.664	0	0	Mbd2
Pcm1	0	-3.07109	0.084	0.527	0	0	Pcm1
Tmod3	0	-3.15241	0.079	0.522	0	0	Tmod3
Bgn	0	-6.51012	0.027	0.47	0	0	Bgn
S100a13	0	-3.34464	0.121	0.564	0	0	S100a13
Glg1	0	-2.88263	0.109	0.551	0	0	Glg1
Anxa3	0	-7.27443	0.006	0.448	0	0	Anxa3
Tcf12	0	-3.28925	0.075	0.517	0	0	Tcf12
Med13	0	-3.36494	0.072	0.514	0	0	Med13
BC005537	0	-2.22871	0.181	0.623	0	0	BC005537
Dmgdh	0	4.95193	0.471	0.029	0	0	Dmgdh
Wdr1	0	-2.59722	0.135	0.576	0	0	Wdr1
Nr2f2	0	-4.28515	0.097	0.537	0	0	Nr2f2
Zeb2	0	-7.21498	0.01	0.45	0	0	Zeb2
Amotl1	0	-6.9867	0.008	0.448	0	0	Amotl1
Vezf1	0	-4.18503	0.041	0.481	0	0	Vezf1
Tnrc6c	0	-3.26514	0.076	0.516	0	0	Tnrc6c
Jak1	0	-2.81761	0.257	0.697	0	0	Jak1
Pnn	0	-2.88223	0.149	0.588	0	0	Pnn
Wac	0	-2.46691	0.149	0.588	0	0	Wac
Hdac1	0	-3.06355	0.098	0.536	0	0	Hdac1
Senp6	0	-2.28129	0.206	0.644	0	0	Senp6
Tmem97	0	2.69618	0.657	0.219	0	0	Tmem97
Akap9	0	-3.45387	0.075	0.513	0	0	Akap9
Ppp1r12a	0	-4.0351	0.045	0.483	0	0	Ppp1r12a
Rbm25	0	-2.21003	0.288	0.726	0	0	Rbm25
Ctcf	0	-2.68835	0.127	0.565	0	0	Ctcf
Avpi1	0	2.37134	0.709	0.271	0	0	Avpi1
Ogt	0	-4.6209	0.033	0.47	0	0	Ogt
Ppp1cb	0	-2.07739	0.271	0.708	0	0	Ppp1cb
Ttc3	0	-2.99517	0.148	0.585	0	0	Ttc3
AW112010	0	1.62877	0.582	0.145	0	0	AW112010
Gstm1	0	1.93106	0.789	0.353	0	0	Gstm1
Lmo4	0	-2.98077	0.125	0.561	0	0	Lmo4
Ahnak	0	-4.02467	0.113	0.549	0	0	Ahnak
Pipox	0	2.79533	0.567	0.131	0	0	Pipox
Smc3	0	-2.46056	0.156	0.592	0	0	Smc3
Actr3	0	-2.6332	0.329	0.764	0	0	Actr3
Mtch1	0	-2.49644	0.308	0.743	0	0	Mtch1
Ep300	0	-3.82424	0.049	0.483	0	0	Ep300
Gm27216	0	5.89664	0.449	0.016	0	0	Gm27216
Kdm6b	0	-3.9343	0.066	0.499	0	0	Kdm6b
Mapk3	0	-2.50219	0.175	0.607	0	0	Mapk3
Cfb	0	3.21825	0.511	0.08	0	0	Cfb
Tff3	0	4.88889	0.462	0.032	0	0	Tff3
Mdk	0	-7.02442	0.013	0.443	0	0	Mdk
2310039H08Rik	0	2.54308	0.832	0.402	0	0	2310039H08Rik
Adamts1	0	-4.17395	0.093	0.522	0	0	Adamts1
F13b	0	4.78738	0.458	0.029	0	0	F13b
Tmsb10	0	-3.28427	0.413	0.842	0	0	Tmsb10
Itgb1	0	-2.81323	0.339	0.768	0	0	Itgb1
Myh10	0	-5.169	0.029	0.458	0	0	Myh10
Cyp2c44	0	5.14241	0.452	0.023	0	0	Cyp2c44
Pkn2	0	-2.5242	0.17	0.599	0	0	Pkn2
Csnk1a1	0	-2.31038	0.398	0.827	0	0	Csnk1a1
Tns1	0	-4.64029	0.035	0.463	0	0	Tns1
Tmprss6	0	3.29458	0.539	0.111	0	0	Tmprss6
Tmem86b	0	4.28524	0.475	0.047	0	0	Tmem86b
Echdc2	0	2.18891	0.692	0.264	0	0	Echdc2
Endog	0	2.78734	0.63	0.203	0	0	Endog
Asl	0	2.81158	0.651	0.225	0	0	Asl
F11	0	5.79881	0.443	0.017	0	0	F11
Gjb2	0	3.45853	0.488	0.063	0	0	Gjb2
S100a6	0	-7.51079	0.04	0.464	0	0	S100a6
Bphl	0	2.46137	0.728	0.304	0	0	Bphl
Cisd1	0	2.42975	0.828	0.404	0	0	Cisd1
Arpc5	0	-2.34305	0.367	0.79	0	0	Arpc5
Dhrs4	0	2.50688	0.789	0.366	0	0	Dhrs4
Ywhah	0	-2.00199	0.305	0.728	0	0	Ywhah
Acp5	0	1.99015	0.567	0.144	0	0	Acp5
Arglu1	0	-2.22218	0.24	0.662	0	0	Arglu1
Bnip3l	0	-1.92888	0.34	0.762	0	0	Bnip3l
Gnai2	0	-2.94607	0.467	0.889	0	0	Gnai2
Ctnnb1	0	-2.64165	0.318	0.74	0	0	Ctnnb1
Maged2	0	-3.6439	0.124	0.545	0	0	Maged2
H2-Q7	0	1.72175	0.555	0.134	0	0	H2-Q7
Top1	0	-2.0182	0.377	0.797	0	0	Top1
Zfand5	0	-2.05862	0.355	0.775	0	0	Zfand5
Actn4	0	-2.34693	0.285	0.705	0	0	Actn4
Gcsh	0	2.34139	0.762	0.342	0	0	Gcsh
Galk1	0	2.52137	0.873	0.453	0	0	Galk1
Echdc3	0	3.31568	0.536	0.117	0	0	Echdc3
Gale	0	3.37623	0.533	0.115	0	0	Gale
Pura	0	-2.46371	0.207	0.623	0	0	Pura
Abracl	0	-2.1154	0.288	0.704	0	0	Abracl
Zbtb20	0	-3.5487	0.193	0.609	0	0	Zbtb20
Hmgcl	0	2.42189	0.792	0.377	0	0	Hmgcl
Calm3	0	-1.91419	0.361	0.776	0	0	Calm3
Haao	0	5.12475	0.434	0.02	0	0	Haao
Gnb1	0	-2.05211	0.358	0.771	0	0	Gnb1
Matr3	0	-2.22847	0.25	0.663	0	0	Matr3
Lbp	0	2.182	0.83	0.417	0	0	Lbp
Hnrnpa1	0	-2.55266	0.341	0.753	0	0	Hnrnpa1
Hadh	0	2.58335	0.91	0.499	0	0	Hadh
Rbp1	0	0.898216	0.91	0.502	0	0	Rbp1
Mst1	0	4.29335	0.447	0.039	0	0	Mst1
Hist1h2bc	0	1.75049	0.806	0.398	0	0	Hist1h2bc
Apon	0	5.41155	0.426	0.018	0	0	Apon
Cbs	0	2.37699	0.573	0.165	0	0	Cbs
Chmp4b	0	-1.75504	0.342	0.749	0	0	Chmp4b
Ctnna1	0	-2.38285	0.231	0.637	0	0	Ctnna1
Pla1a	0	2.99511	0.493	0.088	0	0	Pla1a
2025-09-02	0	-2.02875	0.308	0.712	0	0	2025-09-02
Srsf6	0	-1.97103	0.305	0.708	0	0	Srsf6
Iigp1	0	1.41337	0.615	0.213	0	0	Iigp1
Aadat	0	4.9836	0.426	0.024	0	0	Aadat
Got2	0	2.42244	0.846	0.444	0	0	Got2
Cyp8b1	0	5.96611	0.418	0.016	0	0	Cyp8b1
Tpmt	0	2.7239	0.548	0.147	0	0	Tpmt
Eci1	0	2.37316	0.774	0.373	0	0	Eci1
Iyd	0	3.08503	0.496	0.096	0	0	Iyd
Gsta4	0	2.58778	0.486	0.086	0	0	Gsta4
Hsd3b3	0	6.23042	0.411	0.012	0	0	Hsd3b3
Hnrnpdl	0	-2.07552	0.313	0.712	0	0	Hnrnpdl
Mrap	0	4.76449	0.428	0.029	0	0	Mrap
Nfib	0	-3.41369	0.276	0.673	0	0	Nfib
Cyp3a44	0	6.77918	0.405	0.009	0	0	Cyp3a44
Acsl1	0	2.4739	0.647	0.251	0	0	Acsl1
Mt2	0	1.66418	0.764	0.369	0	0	Mt2
Akr7a5	0	2.26288	0.783	0.389	0	0	Akr7a5
Serpina7	0	3.77992	0.431	0.038	0	0	Serpina7
Vkorc1	0	2.12832	0.897	0.504	0	0	Vkorc1
Sigmar1	0	2.54287	0.637	0.245	0	0	Sigmar1
Ttr	0	5.45339	1	0.608	0	0	Ttr
Ugt2b34	0	2.62972	0.493	0.103	0	0	Ugt2b34
Srrm1	0	-1.71905	0.345	0.734	0	0	Srrm1
Fam195a	0	3.04635	0.52	0.131	0	0	Fam195a
Acox1	0	2.22635	0.716	0.327	0	0	Acox1
Ttpa	0	3.02694	0.487	0.1	0	0	Ttpa
Aqp8	0	5.41361	0.405	0.019	0	0	Aqp8
Cltc	0	-1.99984	0.356	0.741	0	0	Cltc
Acaa2	0	3.25749	0.973	0.588	0	0	Acaa2
Maob	0	3.63189	0.435	0.051	0	0	Maob
Tmem150a	0	2.71363	0.527	0.143	0	0	Tmem150a
Cyp2c37	0	6.28712	0.394	0.01	0	0	Cyp2c37
Pank1	0	3.39997	0.498	0.115	0	0	Pank1
Pdzk1	0	4.57529	0.411	0.028	0	0	Pdzk1
Ccs	0	2.31437	0.822	0.439	0	0	Ccs
Acat1	0	2.72228	0.931	0.549	0	0	Acat1
Pcyt2	0	2.37171	0.586	0.204	0	0	Pcyt2
Selenbp1	0	2.09798	0.691	0.31	0	0	Selenbp1
Foxa3	0	2.62071	0.51	0.132	0	0	Foxa3
Gltpd2	0	4.92915	0.403	0.025	0	0	Gltpd2
Decr1	0	2.207	0.719	0.341	0	0	Decr1
Raly	0	-1.69705	0.379	0.756	0	0	Raly
Rac1	0	-1.94438	0.43	0.806	0	0	Rac1
Slc17a2	0	4.19499	0.411	0.035	0	0	Slc17a2
Cyp3a13	0	3.39972	0.437	0.062	0	0	Cyp3a13
Fads2	0	3.56523	0.453	0.078	0	0	Fads2
Aldh1b1	0	3.21029	0.459	0.085	0	0	Aldh1b1
Tmem234	0	-1.6524	0.382	0.756	0	0	Tmem234
Nsa2	0	-1.70866	0.393	0.767	0	0	Nsa2
Srsf2	0	-1.95725	0.43	0.803	0	0	Srsf2
2025-09-07	0	-2.25771	0.425	0.797	0	0	2025-09-07
Aspdh	0	5.70738	0.388	0.016	0	0	Aspdh
Lap3	0	2.15338	0.743	0.372	0	0	Lap3
Cat	0	2.11376	0.777	0.407	0	0	Cat
Sdc1	0	2.00127	0.642	0.272	0	0	Sdc1
Hamp	0	3.79615	0.416	0.047	0	0	Hamp
Bckdhb	0	3.2954	0.461	0.092	0	0	Bckdhb
Ywhab	0	-1.85662	0.452	0.821	0	0	Ywhab
Dgat2	0	2.2252	0.537	0.169	0	0	Dgat2
Acadm	0	2.0043	0.824	0.458	0	0	Acadm
Bbox1	0	5.59085	0.379	0.014	0	0	Bbox1
Hmgn2	0	-2.24776	0.386	0.751	0	0	Hmgn2
Sult2a1	0	6.4401	0.377	0.013	0	0	Sult2a1
Ggact	0	2.9632	0.492	0.128	0	0	Ggact
Aqp9	0	3.62085	0.403	0.04	0	0	Aqp9
C1rl	0	3.42382	0.432	0.069	0	0	C1rl
Tagln2	0	-2.45258	0.384	0.746	0	0	Tagln2
Orm2	0	6.17947	0.378	0.016	0	0	Orm2
Pgm2	0	2.4834	0.568	0.206	0	0	Pgm2
Hnrnpd	0	-1.84668	0.395	0.757	0	0	Hnrnpd
Naprt	0	2.81178	0.5	0.14	0	0	Naprt
Mcl1	0	-2.30796	0.474	0.833	0	0	Mcl1
Msrb1	0	0.711668	0.862	0.504	0	0	Msrb1
Slc25a10	0	2.49195	0.541	0.184	0	0	Slc25a10
Abcb11	0	5.69123	0.37	0.014	0	0	Abcb11
Slc13a3	0	5.18823	0.377	0.021	0	0	Slc13a3
Alb	0	4.57233	0.997	0.641	0	0	Alb
Ebp	0	2.23455	0.746	0.391	0	0	Ebp
Spr	0	1.91724	0.718	0.363	0	0	Spr
Npb	0	5.316	0.374	0.019	0	0	Npb
Pgrmc1	0	2.06705	0.92	0.566	0	0	Pgrmc1
Ube2i	0	-1.6526	0.417	0.771	0	0	Ube2i
Uroc1	0	5.29652	0.369	0.015	0	0	Uroc1
Gls2	0	4.42741	0.392	0.039	0	0	Gls2
Sumo1	0	-1.57374	0.409	0.761	0	0	Sumo1
Arpc1b	0	-2.51514	0.429	0.78	0	0	Arpc1b
Aox3	0	5.48633	0.365	0.014	0	0	Aox3
Gss	0	2.1771	0.568	0.217	0	0	Gss
Sepp1	0	1.59292	0.991	0.642	0	0	Sepp1
Adk	0	1.5503	0.83	0.482	0	0	Adk
Agxt2	0	4.88719	0.367	0.02	0	0	Agxt2
Capza2	0	-1.76548	0.449	0.795	0	0	Capza2
Nedd4	0	-2.85094	0.42	0.764	0	0	Nedd4
Abcc2	0	3.22357	0.406	0.062	0	0	Abcc2
Etfa	0	2.32186	0.918	0.576	0	0	Etfa
Eva1a	0	2.50467	0.499	0.157	0	0	Eva1a
Sh3glb1	0	-1.71	0.468	0.808	0	0	Sh3glb1
Cyp4a14	0	6.07056	0.35	0.01	0	0	Cyp4a14
Acads	0	2.02219	0.721	0.382	0	0	Acads
Hnrnpa0	0	-2.16725	0.496	0.833	0	0	Hnrnpa0
Khk	0	2.4973	0.586	0.25	0	0	Khk
2025-03-02	0	2.35002	0.925	0.591	0	0	2025-03-02
Mt1	0	2.66491	0.965	0.631	0	0	Mt1
Mlycd	0	2.54157	0.516	0.183	0	0	Mlycd
Comt	0	2.37653	0.896	0.564	0	0	Comt
Qdpr	0	1.97864	0.674	0.342	0	0	Qdpr
Decr2	0	2.72078	0.466	0.134	0	0	Decr2
Junb	0	-3.09383	0.488	0.82	0	0	Junb
Tmem176a	0	1.4705	0.916	0.585	0	0	Tmem176a
Tpm3	0	-2.012	0.52	0.851	0	0	Tpm3
Etnk2	0	4.61175	0.356	0.027	0	0	Etnk2
Acox2	0	4.09473	0.369	0.041	0	0	Acox2
Ces2e	0	4.5801	0.351	0.024	0	0	Ces2e
Fdx1	0	1.73068	0.798	0.473	0	0	Fdx1
Nr1i3	0	5.53359	0.334	0.01	0	0	Nr1i3
Saa1	0	5.75075	0.343	0.019	0	0	Saa1
H2-T23	0	1.53173	0.823	0.499	0	0	H2-T23
BC089597	0	6.37285	0.332	0.009	0	0	BC089597
Tubb5	0	-2.28377	0.494	0.816	0	0	Tubb5
Slc39a5	0	4.77069	0.338	0.017	0	0	Slc39a5
Myl12b	0	-2.05368	0.459	0.779	0	0	Myl12b
A2m	0	3.37582	0.383	0.064	0	0	A2m
Eif3k	0	-1.66273	0.513	0.832	0	0	Eif3k
Gm11789	0	5.72843	0.326	0.009	0	0	Gm11789
AI182371	0	6.16191	0.324	0.009	0	0	AI182371
Plin2	0	1.8004	0.887	0.573	0	0	Plin2
Ninj1	0	1.52274	0.761	0.447	0	0	Ninj1
Ak2	0	2.04195	0.852	0.538	0	0	Ak2
Pex11g	0	2.90922	0.424	0.111	0	0	Pex11g
Glud1	0	2.97152	0.974	0.663	0	0	Glud1
Apol7a	0	5.87589	0.321	0.011	0	0	Apol7a
Adh5	0	2.1249	0.889	0.581	0	0	Adh5
Inhbc	0	5.17318	0.324	0.016	0	0	Inhbc
Tubb2a	0	1.871	0.81	0.503	0	0	Tubb2a
Gpld1	0	4.05922	0.345	0.038	0	0	Gpld1
Cd47	0	-2.04197	0.538	0.845	0	0	Cd47
1810008I18Rik	0	4.79131	0.325	0.019	0	0	1810008I18Rik
Qsox1	0	2.07658	0.784	0.479	0	0	Qsox1
Pabpc1	0	-1.76516	0.593	0.898	0	0	Pabpc1
Mrpl12	0	1.76462	0.842	0.537	0	0	Mrpl12
Abcd2	0	2.66979	0.382	0.078	0	0	Abcd2
Echs1	0	1.77082	0.816	0.512	0	0	Echs1
Cyp1a2	0	6.79506	0.308	0.007	0	0	Cyp1a2
Cst3	0	-2.88949	0.557	0.857	0	0	Cst3
Inmt	0	4.4325	0.337	0.038	0	0	Inmt
Hadhb	0	1.8986	0.82	0.521	0	0	Hadhb
Mocs2	0	1.8949	0.723	0.426	0	0	Mocs2
Cldn1	0	3.5547	0.34	0.044	0	0	Cldn1
Ces2a	0	5.37113	0.308	0.013	0	0	Ces2a
Gckr	0	4.18819	0.316	0.022	0	0	Gckr
Gys2	0	5.05586	0.307	0.013	0	0	Gys2
Dnaic1	0	5.97021	0.3	0.01	0	0	Dnaic1
Cpn2	0	4.62381	0.308	0.018	0	0	Cpn2
Nipal1	0	3.48126	0.333	0.044	0	0	Nipal1
Rhoa	0	-1.97694	0.614	0.901	0	0	Rhoa
Cyp4a31	0	4.45234	0.314	0.027	0	0	Cyp4a31
Myl12a	0	-1.79596	0.555	0.842	0	0	Myl12a
Slc26a1	0	3.72316	0.327	0.041	0	0	Slc26a1
Glyctk	0	4.32146	0.313	0.027	0	0	Glyctk
Tspan31	0	1.68524	0.737	0.452	0	0	Tspan31
Hspd1	0	1.64651	0.929	0.645	0	0	Hspd1
Arpc3	0	-1.98761	0.567	0.85	0	0	Arpc3
Srsf5	0	-1.54036	0.617	0.9	0	0	Srsf5
Gnb2	0	-1.66101	0.604	0.886	0	0	Gnb2
Selk	0	-1.34867	0.577	0.859	0	0	Selk
C9	0	3.77379	0.316	0.036	0	0	C9
Ppara	0	4.26645	0.306	0.027	0	0	Ppara
Pctp	0	3.66311	0.32	0.043	0	0	Pctp
Ugp2	0	1.77536	0.788	0.513	0	0	Ugp2
Slc25a39	0	1.56714	0.807	0.533	0	0	Slc25a39
Gldc	0	3.91044	0.309	0.035	0	0	Gldc
Etfb	0	2.47101	0.956	0.684	0	0	Etfb
Eif3f	0	-1.68701	0.573	0.844	0	0	Eif3f
Slc22a1	0	3.97722	0.297	0.027	0	0	Slc22a1
Slc16a7	0	3.6074	0.312	0.045	0	0	Slc16a7
Eif4g2	0	-1.52382	0.581	0.846	0	0	Eif4g2
Mpc1	0	3.12815	0.968	0.705	0	0	Mpc1
Fabp5	0	3.01355	0.992	0.73	0	0	Fabp5
Suclg1	0	1.90299	0.893	0.631	0	0	Suclg1
Anxa2	0	-2.00506	0.528	0.788	0	0	Anxa2
Mdh1	0	1.62366	0.854	0.595	0	0	Mdh1
Ociad2	0	3.57084	0.292	0.036	0	0	Ociad2
Nags	0	5.09384	0.268	0.015	0	0	Nags
Ech1	0	1.9824	0.9	0.648	0	0	Ech1
Bco1	0	3.8064	0.278	0.028	0	0	Bco1
Srsf3	0	-1.79221	0.606	0.856	0	0	Srsf3
Pde6c	0	4.05483	0.281	0.032	0	0	Pde6c
Gcgr	0	4.08513	0.268	0.021	0	0	Gcgr
Mif	0	1.91626	0.96	0.714	0	0	Mif
Tdo2	0	5.69445	0.257	0.012	0	0	Tdo2
Aldh2	0	1.17858	0.904	0.66	0	0	Aldh2
Gm4788	0	4.25615	0.265	0.022	0	0	Gm4788
Atpif1	0	-1.84191	0.63	0.873	0	0	Atpif1
Gm8883	0	5.69769	0.251	0.009	0	0	Gm8883
Dio1	0	3.84716	0.268	0.029	0	0	Dio1
Acadl	0	1.54524	0.905	0.666	0	0	Acadl
Anxa5	0	-2.44574	0.523	0.762	0	0	Anxa5
Cycs	0	1.48335	0.851	0.614	0	0	Cycs
Mug1	0	4.48024	0.247	0.018	0	0	Mug1
Miox	0	6.43809	0.233	0.006	0	0	Miox
Scp2	0	3.48023	0.99	0.764	0	0	Scp2
Serpina3k	0	6.40469	0.235	0.009	0	0	Serpina3k
Fam25c	0	5.78168	0.234	0.009	0	0	Fam25c
Sod2	0	1.41608	0.836	0.611	0	0	Sod2
Adhfe1	0	4.63804	0.242	0.021	0	0	Adhfe1
Kmo	0	4.17553	0.232	0.012	0	0	Kmo
Slc22a7	0	6.48779	0.225	0.005	0	0	Slc22a7
3930402G23Rik	0	4.73162	0.231	0.014	0	0	3930402G23Rik
Cyp2c40	0	6.34119	0.222	0.005	0	0	Cyp2c40
Cyb5a	0	3.12703	0.977	0.761	0	0	Cyb5a
Hspe1	0	1.67086	0.959	0.744	0	0	Hspe1
Ndufc1	0	1.51211	0.852	0.637	0	0	Ndufc1
Slc51b	0	6.5256	0.219	0.005	0	0	Slc51b
Dbi	0	2.01251	0.989	0.776	0	0	Dbi
Grpel1	0	1.44811	0.846	0.635	0	0	Grpel1
Cfhr1	0	5.06027	0.222	0.012	0	0	Cfhr1
Ddx5	0	-1.83968	0.723	0.93	0	0	Ddx5
Cldn14	0	5.46561	0.213	0.008	0	0	Cldn14
Urad	0	5.91342	0.21	0.006	0	0	Urad
Cyp2c67	0	6.49643	0.209	0.005	0	0	Cyp2c67
Cyp2a22	0	6.9029	0.207	0.004	0	0	Cyp2a22
Prdx6	0	1.32906	0.902	0.7	0	0	Prdx6
Slc47a1	0	4.82854	0.208	0.011	0	0	Slc47a1
Acot12	0	4.98161	0.207	0.01	0	0	Acot12
Cfl1	0	-2.02705	0.72	0.916	0	0	Cfl1
Cyp2b9	0	6.27277	0.199	0.006	0	0	Cyp2b9
Usmg5	0	1.35511	0.864	0.673	0	0	Usmg5
Atp5k	0	1.37037	0.857	0.669	0	0	Atp5k
Cyp4a10	0	6.27296	0.192	0.005	0	0	Cyp4a10
Gm5096	0	6.13174	0.19	0.005	0	0	Gm5096
Cml2	0	5.80796	0.187	0.005	0	0	Cml2
Cdc42	0	-1.52453	0.719	0.9	0	0	Cdc42
2010107E04Rik	0	1.30941	0.869	0.689	0	0	2010107E04Rik
Ndufab1	0	1.24252	0.907	0.728	0	0	Ndufab1
Cox7b	0	1.70784	0.949	0.771	0	0	Cox7b
Uqcrfs1	0	1.25328	0.857	0.681	0	0	Uqcrfs1
Uqcr11	0	1.26089	0.912	0.739	0	0	Uqcr11
Ldha	0	2.23666	0.976	0.803	0	0	Ldha
Cyp3a59	0	7.01921	0.175	0.003	0	0	Cyp3a59
Uqcrq	0	2.60785	0.973	0.802	0	0	Uqcrq
Ctsl	0	1.26531	0.963	0.794	0	0	Ctsl
Ndufa6	0	1.17442	0.898	0.732	0	0	Ndufa6
Mpc2	0	2.7169	0.974	0.808	0	0	Mpc2
Hnrnpk	0	-1.29179	0.716	0.881	0	0	Hnrnpk
Pfdn5	0	-1.22238	0.727	0.891	0	0	Pfdn5
Prdx1	0	1.74999	0.988	0.828	0	0	Prdx1
Atp5g1	0	1.86632	0.963	0.803	0	0	Atp5g1
Ndufb10	0	1.30255	0.894	0.735	0	0	Ndufb10
Uqcr10	0	1.57181	0.934	0.779	0	0	Uqcr10
1810058I24Rik	0	1.76764	0.95	0.798	0	0	1810058I24Rik
Sumo2	0	-1.36456	0.697	0.848	0	0	Sumo2
mt-Co1	0	-1.43363	0.841	0.983	0	0	mt-Co1
Actg1	0	-2.82832	0.785	0.926	0	0	Actg1
Arf5	0	-1.12884	0.774	0.913	0	0	Arf5
Jund	0	-1.89339	0.771	0.905	0	0	Jund
Atox1	0	1.31741	0.921	0.787	0	0	Atox1
Ndufa4	0	1.27199	0.973	0.842	0	0	Ndufa4
Cox5a	0	1.22087	0.943	0.815	0	0	Cox5a
Gpx1	0	1.25978	0.971	0.846	0	0	Gpx1
Hint1	0	1.10257	0.965	0.842	0	0	Hint1
Rbm3	0	-1.61925	0.78	0.902	0	0	Rbm3
Uqcrb	0	1.1476	0.942	0.829	0	0	Uqcrb
Esd	0	1.08633	0.915	0.803	0	0	Esd
Apoe	0	2.6168	0.997	0.886	0	0	Apoe
Rpl36al	0	0.927125	0.955	0.846	0	0	Rpl36al
B2m	0	0.788935	0.96	0.855	0	0	B2m
Ndufa7	0	1.13086	0.903	0.798	0	0	Ndufa7
Bsg	0	0.890928	0.959	0.86	0	0	Bsg
Atp5j2	0	0.936963	0.935	0.841	0	0	Atp5j2
Hmgb1	0	-1.45217	0.787	0.876	0	0	Hmgb1
Myl6	0	-1.46729	0.845	0.931	0	0	Myl6
Atp5b	0	0.913032	0.963	0.877	0	0	Atp5b
Atp5d	0	0.942206	0.944	0.861	0	0	Atp5d
Cox7c	0	0.83125	0.957	0.875	0	0	Cox7c
Cox7a2	0	1.13949	0.938	0.857	0	0	Cox7a2
Atp5j	0	0.991282	0.958	0.877	0	0	Atp5j
Cox6c	0	1.06353	0.964	0.888	0	0	Cox6c
Atp5e	0	1.02616	0.951	0.878	0	0	Atp5e
H3f3a	0	-2.13968	0.891	0.963	0	0	H3f3a
Gapdh	0	0.904518	0.973	0.904	0	0	Gapdh
Calm1	0	-1.53557	0.843	0.908	0	0	Calm1
Rpl3	0	-0.959012	0.96	0.896	0	0	Rpl3
Ptma	0	-1.49283	0.953	0.897	0	0	Ptma
Cox8a	0	0.71445	0.969	0.924	0	0	Cox8a
Chchd2	0	0.945256	0.981	0.938	0	0	Chchd2
Rps27	0	-1.24026	0.886	0.919	0	0	Rps27
H3f3b	0	-1.55705	0.943	0.97	0	0	H3f3b
Rps4x	0	-1.02411	0.973	0.947	0	0	Rps4x
Pfn1	0	-1.23551	0.905	0.929	0	0	Pfn1
Rpsa	0	-1.26218	0.973	0.95	0	0	Rpsa
Rps5	0	-0.934294	0.962	0.94	0	0	Rps5
Rpl8	0	-0.965445	0.963	0.944	0	0	Rpl8
Rpl23	0	-0.875403	0.98	0.962	0	0	Rpl23
Fth1	0	0.896129	0.99	0.972	0	0	Fth1
Rps3a1	0	-0.951034	0.97	0.953	0	0	Rps3a1
Ftl1	0	1.20758	0.993	0.976	0	0	Ftl1
Rpl18	0	-1.01702	0.955	0.938	0	0	Rpl18
Rps19	0	-1.04887	0.965	0.95	0	0	Rps19
Rps23	0	-1.01462	0.96	0.945	0	0	Rps23
Rps27a	0	-0.712599	0.98	0.966	0	0	Rps27a
Fau	0	-0.761849	0.97	0.956	0	0	Fau
Rps15a	0	-0.993406	0.964	0.951	0	0	Rps15a
Actb	0	-2.1636	0.969	0.978	0	0	Actb
Rpl18a	0	-0.990254	0.967	0.958	0	0	Rpl18a
Rpl7	0	-1.05329	0.951	0.943	0	0	Rpl7
Rpl9	0	-0.934277	0.965	0.959	0	0	Rpl9
Rps3	0	-1.11391	0.961	0.957	0	0	Rps3
Ubb	0	-0.877533	0.974	0.97	0	0	Ubb
Rps24	0	-1.0622	0.968	0.97	0	0	Rps24
Rpl34	0	-0.99171	0.948	0.947	0	0	Rpl34
Tpt1	0	-0.849172	0.981	0.982	0	0	Tpt1
Rps9	0	-1.15765	0.964	0.964	0	0	Rps9
P4hb	9.39025e-308	1.17093	0.886	0.731	1.84537e-303	0	P4hb
Ier2	9.74279e-308	-2.08082	0.438	0.779	1.91465e-303	0	Ier2
Plec	1.71767e-307	-3.72711	0.054	0.488	3.37557e-303	0	Plec
Rps16	2.72179e-307	-0.804748	0.968	0.955	5.34886e-303	0	Rps16
Rsrc2	3.94488e-307	-2.1735	0.215	0.643	7.75248e-303	0	Rsrc2
Clpx	8.6706e-307	2.09268	0.64	0.329	1.70395e-302	0	Clpx
Gnas	1.26251e-306	-1.38681	0.895	0.912	2.48108e-302	0	Gnas
Csnk1e	3.03746e-306	-4.38931	0.034	0.459	5.96921e-302	0	Csnk1e
Hnrnpa3	3.63998e-306	-1.5335	0.56	0.802	7.15329e-302	0	Hnrnpa3
Rpl13	4.47745e-306	-0.867004	0.983	0.966	8.79908e-302	0	Rpl13
Sbno1	6.19021e-306	-2.88753	0.103	0.544	1.2165e-301	0	Sbno1
Lrp10	2.08776e-305	-3.15723	0.062	0.5	4.10286e-301	0	Lrp10
Ppig	3.00874e-305	-2.06956	0.232	0.65	5.91277e-301	0	Ppig
F9	3.40332e-305	4.1506	0.245	0.023	6.6882e-301	0	F9
Hook3	2.31812e-304	-2.92443	0.116	0.55	4.55558e-300	0	Hook3
Tnks2	4.50223e-304	-3.06422	0.089	0.524	8.84779e-300	0	Tnks2
Acot13	5.13382e-304	1.96414	0.666	0.346	1.0089e-299	0	Acot13
Smc1a	5.31873e-304	-2.21694	0.227	0.64	1.04524e-299	0	Smc1a
Slc2a2	1.0774e-303	1.71475	0.607	0.218	2.11731e-299	0	Slc2a2
Ubn1	1.36891e-303	-3.08139	0.089	0.525	2.69017e-299	0	Ubn1
Tbcb	2.05797e-303	-2.10065	0.185	0.623	4.04433e-299	0	Tbcb
Btg2	2.64454e-303	-2.73914	0.487	0.775	5.19705e-299	0	Btg2
Gfra1	5.91988e-303	3.32849	0.274	0.033	1.16337e-298	0	Gfra1
Igf1	6.09287e-303	1.07209	0.72	0.322	1.19737e-298	0	Igf1
Prrc2b	6.68366e-303	-3.14477	0.086	0.516	1.31347e-298	0	Prrc2b
Smarca5	1.32264e-302	-2.08613	0.28	0.676	2.59925e-298	0	Smarca5
Txndc17	1.53872e-302	-1.58708	0.393	0.768	3.0239e-298	0	Txndc17
Smchd1	1.69993e-302	-3.23504	0.069	0.5	3.3407e-298	0	Smchd1
Tmem165	1.78465e-302	-2.45512	0.153	0.586	3.50719e-298	0	Tmem165
Skil	4.96593e-302	-3.48469	0.088	0.512	9.75905e-298	0	Skil
Csde1	6.39206e-302	-1.57134	0.435	0.77	1.25617e-297	0	Csde1
Gm21092	8.58394e-302	-4.14845	0.045	0.469	1.68692e-297	0	Gm21092
Lrrc58	9.64625e-302	-2.75788	0.147	0.575	1.89568e-297	0	Lrrc58
Smarca2	1.06137e-301	-3.18145	0.101	0.529	2.08581e-297	0	Smarca2
Rps8	2.45632e-301	-0.879288	0.971	0.947	4.82716e-297	0	Rps8
Srpk2	3.49247e-301	-3.39497	0.069	0.496	6.8634e-297	0	Srpk2
Rpl21	7.16739e-301	-0.850942	0.958	0.949	1.40853e-296	0	Rpl21
2025-03-07	8.65419e-301	-2.87571	0.106	0.538	1.70072e-296	0	2025-03-07
Brd4	1.54923e-300	-2.29832	0.178	0.607	3.04455e-296	0	Brd4
Aldoa	1.93331e-300	-2.00357	0.435	0.761	3.79934e-296	0	Aldoa
Kdm2a	4.24447e-300	-3.2113	0.075	0.507	8.34122e-296	0	Kdm2a
Lpp	1.12645e-299	-2.66873	0.2	0.6	2.21369e-295	0	Lpp
Dusp1	2.24059e-299	-2.70762	0.281	0.676	4.40321e-295	0	Dusp1
Ap2s1	2.76605e-299	-2.088	0.378	0.749	5.43585e-295	0	Ap2s1
Nufip2	2.84768e-299	-2.80104	0.11	0.543	5.59625e-295	0	Nufip2
Gatad2b	5.11427e-299	-3.28824	0.067	0.495	1.00506e-294	0	Gatad2b
Rps7	1.47858e-298	-0.867255	0.965	0.941	2.9057e-294	0	Rps7
Metap2	9.48685e-298	-2.0586	0.318	0.697	1.86436e-293	0	Metap2
Fdps	1.55583e-297	2.11646	0.64	0.32	3.05751e-293	0	Fdps
Eif3a	2.3615e-297	-1.70293	0.459	0.761	4.64081e-293	0	Eif3a
Zfp292	3.61274e-297	-3.60022	0.064	0.487	7.09975e-293	0	Zfp292
Rab5c	4.52154e-297	-2.40957	0.205	0.63	8.88574e-293	0	Rab5c
Aff4	1.01762e-296	-2.83917	0.132	0.551	1.99984e-292	0	Aff4
Dlc1	1.14694e-296	-4.24796	0.057	0.476	2.25396e-292	0	Dlc1
Ralb	1.70214e-296	-3.34823	0.101	0.526	3.34504e-292	0	Ralb
Chd2	3.21725e-296	-3.48383	0.074	0.497	6.32253e-292	0	Chd2
Plin5	7.92511e-296	3.97237	0.257	0.03	1.55744e-291	0	Plin5
Cdkn1b	1.46862e-295	-3.28703	0.075	0.502	2.88613e-291	0	Cdkn1b
Ewsr1	2.07036e-295	-2.14701	0.236	0.642	4.06868e-291	0	Ewsr1
Rps10	3.08806e-295	-0.746034	0.971	0.962	6.06865e-291	0	Rps10
Smap1	3.12422e-295	-1.74353	0.3	0.702	6.13972e-291	0	Smap1
Nenf	5.02978e-295	-2.33698	0.259	0.643	9.88452e-291	0	Nenf
Fosl2	5.59909e-295	-4.77996	0.029	0.445	1.10033e-290	0	Fosl2
Cmtm3	2.11056e-294	-7.76674	0.004	0.411	4.14767e-290	0	Cmtm3
Ezr	4.47204e-294	-4.7056	0.051	0.462	8.78845e-290	0	Ezr
Epb41l2	6.29018e-294	-5.22587	0.021	0.433	1.23615e-289	0	Epb41l2
Cux1	1.1837e-293	-3.47273	0.061	0.483	2.32621e-289	0	Cux1
Midn	1.28332e-293	-3.00767	0.094	0.519	2.52199e-289	0	Midn
Prdx4	1.76604e-293	1.10675	0.874	0.648	3.47062e-289	0	Prdx4
Nfkbiz	2.01122e-293	-3.87279	0.083	0.501	3.95246e-289	0	Nfkbiz
Jun	2.91008e-293	-2.88792	0.543	0.797	5.71889e-289	0	Jun
Hectd1	4.64724e-293	-2.12911	0.184	0.615	9.13275e-289	0	Hectd1
Rps14	4.75426e-293	-0.839859	0.962	0.957	9.34306e-289	0	Rps14
Atp5o	5.39694e-293	1.01796	0.905	0.771	1.06061e-288	0	Atp5o
Sirt3	6.6481e-293	2.55277	0.459	0.144	1.30648e-288	0	Sirt3
Ces1g	7.35509e-293	5.6364	0.189	0.008	1.44542e-288	0	Ces1g
Arpc2	1.7743e-292	-1.29945	0.715	0.859	3.48685e-288	0	Arpc2
Txn2	3.52127e-292	1.54825	0.764	0.525	6.92e-288	0	Txn2
Slc22a18	4.96264e-292	3.16506	0.346	0.071	9.75258e-288	0	Slc22a18
Hsp90ab1	7.12373e-292	-1.11445	0.953	0.913	1.39996e-287	0	Hsp90ab1
Hp1bp3	8.37098e-292	-2.29274	0.205	0.618	1.64506e-287	0	Hp1bp3
Nr1h3	9.27595e-292	2.17089	0.322	0.054	1.82291e-287	0	Nr1h3
Ppp3ca	2.00278e-291	-2.33251	0.156	0.581	3.93585e-287	0	Ppp3ca
Pcbp2	2.58518e-291	-1.37029	0.547	0.811	5.08041e-287	0	Pcbp2
Cebpa	4.67222e-291	2.28871	0.474	0.149	9.18185e-287	0	Cebpa
Prg4	9.59966e-291	4.77723	0.196	0.01	1.88653e-286	0	Prg4
Hnrnpul2	1.19564e-290	-2.21079	0.204	0.617	2.34966e-286	0	Hnrnpul2
Atp5l	1.20728e-290	0.768248	0.94	0.897	2.37254e-286	0	Atp5l
Rbbp6	1.81858e-290	-2.30923	0.194	0.61	3.57387e-286	0	Rbbp6
Ankrd12	2.17935e-290	-4.87249	0.02	0.43	4.28285e-286	0	Ankrd12
Plp2	3.7426e-290	-5.56383	0.017	0.424	7.35496e-286	0	Plp2
Hnrnpm	3.9941e-290	-1.84453	0.284	0.68	7.8492e-286	0	Hnrnpm
Chd6	4.21671e-290	-4.06441	0.03	0.443	8.28667e-286	0	Chd6
Egr1	1.34482e-289	-3.36525	0.395	0.697	2.64285e-285	0	Egr1
Ptrf	5.37977e-289	-5.61998	0.023	0.428	1.05723e-284	0	Ptrf
Ralbp1	7.03165e-289	-2.53855	0.129	0.557	1.38186e-284	0	Ralbp1
Atp11b	9.57089e-289	-3.47593	0.061	0.477	1.88087e-284	0	Atp11b
Abcg5	2.159e-288	5.45099	0.18	0.006	4.24287e-284	0	Abcg5
Krt18	3.58271e-288	0.298887	0.957	0.394	7.04074e-284	0	Krt18
Rplp0	6.45783e-288	-0.894435	0.96	0.956	1.26909e-283	0	Rplp0
Setd2	8.15824e-288	-3.4235	0.058	0.474	1.60326e-283	0	Setd2
Fuom	1.15715e-287	2.12331	0.587	0.265	2.27403e-283	0	Fuom
Mkrn2os	1.59899e-287	2.72453	0.411	0.11	3.14234e-283	0	Mkrn2os
Wls	1.61905e-287	-7.58301	0.005	0.404	3.18175e-283	0	Wls
Zfp638	2.63156e-287	-3.3155	0.065	0.484	5.17155e-283	0	Zfp638
Rsbn1l	3.78578e-287	-2.9028	0.082	0.505	7.43982e-283	0	Rsbn1l
Strn3	5.62348e-287	-2.40827	0.151	0.571	1.10513e-282	0	Strn3
Htatip2	1.09745e-286	2.13415	0.574	0.252	2.15671e-282	0	Htatip2
Brd2	2.10874e-286	-2.22871	0.214	0.631	4.14409e-282	0	Brd2
Crp	3.85405e-286	2.18763	0.505	0.171	7.57399e-282	0	Crp
Ythdc1	4.22978e-286	-2.61241	0.138	0.562	8.31236e-282	0	Ythdc1
Rps11	6.27475e-285	-0.85673	0.957	0.94	1.23311e-280	0	Rps11
Mtdh	9.44131e-285	-1.73909	0.342	0.709	1.85541e-280	0	Mtdh
Smc6	9.90828e-285	-2.39243	0.166	0.58	1.94717e-280	0	Smc6
Gstm7	9.95471e-285	3.26694	0.306	0.052	1.9563e-280	0	Gstm7
Ppp1cc	1.04619e-284	-1.9454	0.257	0.654	2.05596e-280	0	Ppp1cc
Pam	1.18475e-284	-6.51126	0.009	0.408	2.32828e-280	0	Pam
Galnt1	1.18528e-284	-2.44578	0.157	0.575	2.32932e-280	0	Galnt1
Scaf11	2.46123e-284	-2.03096	0.23	0.633	4.83682e-280	0	Scaf11
Syncrip	2.75896e-284	-2.11421	0.227	0.628	5.4219e-280	0	Syncrip
Cdk12	8.75477e-284	-3.05815	0.072	0.491	1.72049e-279	0	Cdk12
Thoc2	3.12664e-283	-2.58054	0.122	0.543	6.14447e-279	0	Thoc2
Set	8.99621e-283	-1.52888	0.602	0.787	1.76793e-278	0	Set
Hnrnpc	1.00989e-282	-1.69624	0.336	0.71	1.98463e-278	0	Hnrnpc
Numa1	1.41392e-282	-4.36589	0.031	0.436	2.77863e-278	0	Numa1
Cyp2c50	1.54938e-282	6.47797	0.166	0.004	3.04485e-278	0	Cyp2c50
Kdm5b	1.74692e-282	-3.72646	0.053	0.46	3.43305e-278	0	Kdm5b
Plscr3	1.79417e-282	-4.23919	0.032	0.436	3.5259e-278	0	Plscr3
Polr2a	1.97326e-282	-3.69515	0.055	0.463	3.87786e-278	0	Polr2a
Cuedc2	2.22749e-282	-2.50889	0.117	0.542	4.37746e-278	0	Cuedc2
Camk1	2.60368e-282	-3.37098	0.066	0.478	5.11675e-278	0	Camk1
Wapl	2.86016e-282	-2.0801	0.229	0.633	5.62079e-278	0	Wapl
Snx18	3.39175e-282	-3.48675	0.073	0.485	6.66546e-278	0	Snx18
Rpl6	9.68553e-282	-0.841827	0.945	0.928	1.9034e-277	0	Rpl6
Pmepa1	1.15421e-281	-6.79909	0.011	0.406	2.26824e-277	0	Pmepa1
Peak1	1.47323e-281	-6.48422	0.01	0.406	2.89519e-277	0	Peak1
Pex16	2.67548e-281	2.51989	0.499	0.186	5.25786e-277	0	Pex16
Thbs1	3.33035e-281	-6.76518	0.016	0.411	6.54481e-277	0	Thbs1
Capg	6.93648e-281	-4.58475	0.026	0.427	1.36316e-276	0	Capg
Hnrnpl	8.56472e-281	-2.08896	0.231	0.631	1.68314e-276	0	Hnrnpl
B230219D22Rik	8.79371e-281	-2.28771	0.174	0.586	1.72814e-276	0	B230219D22Rik
Ndufs6	1.05364e-280	1.1928	0.848	0.69	2.07061e-276	0	Ndufs6
Cyp3a16	1.1387e-280	6.39086	0.166	0.004	2.23778e-276	0	Cyp3a16
Meg3	3.6077e-280	-4.92946	0.066	0.466	7.08985e-276	0	Meg3
Gm5617	4.41071e-280	1.94736	0.609	0.293	8.66792e-276	0	Gm5617
Elf2	5.60048e-280	-2.56825	0.127	0.542	1.10061e-275	0	Elf2
Wwtr1	5.93405e-280	-3.74366	0.071	0.473	1.16616e-275	0	Wwtr1
Cpd	1.91112e-279	-2.81235	0.127	0.544	3.75574e-275	0	Cpd
Phactr2	2.10006e-279	-5.21818	0.021	0.418	4.12703e-275	0	Phactr2
Selm	3.35751e-279	-5.84311	0.026	0.421	6.59818e-275	0	Selm
Zbtb7a	4.49728e-279	-2.91624	0.114	0.524	8.83806e-275	0	Zbtb7a
Acnat2	5.21041e-279	6.0539	0.172	0.006	1.02395e-274	0	Acnat2
Bicc1	6.04853e-279	-4.79718	0.072	0.462	1.18866e-274	0	Bicc1
Kif2a	9.59138e-279	-3.1666	0.066	0.477	1.8849e-274	0	Kif2a
Phf14	1.04138e-278	-3.05427	0.076	0.487	2.04651e-274	0	Phf14
Hnrnpr	1.20134e-278	-2.34875	0.2	0.595	2.36088e-274	0	Hnrnpr
Kmt2c	1.22354e-278	-3.85906	0.042	0.448	2.4045e-274	0	Kmt2c
Cbx6	5.4654e-278	-6.84103	0.008	0.398	1.07406e-273	0	Cbx6
Znrf1	5.52913e-278	-3.95857	0.042	0.446	1.08658e-273	0	Znrf1
Morf4l1	5.80196e-278	-1.16282	0.693	0.858	1.1402e-273	0	Morf4l1
Vamp3	8.01022e-278	-3.9054	0.042	0.444	1.57417e-273	0	Vamp3
Tnnc1	8.85677e-278	4.29862	0.255	0.033	1.74053e-273	0	Tnnc1
Arhgef12	1.09272e-277	-2.65672	0.143	0.55	2.14741e-273	0	Arhgef12
Ctdsp2	1.14724e-277	-2.76925	0.114	0.53	2.25456e-273	0	Ctdsp2
Hipk1	2.31831e-277	-3.20338	0.083	0.495	4.55594e-273	0	Hipk1
Rarres1	2.61885e-277	4.30412	0.199	0.013	5.14656e-273	0	Rarres1
Rest	3.26153e-277	-3.03961	0.104	0.509	6.40955e-273	0	Rest
Yy1	4.73308e-277	-1.83273	0.244	0.648	9.30145e-273	0	Yy1
Igfals	2.05164e-276	3.68614	0.263	0.036	4.03187e-272	0	Igfals
Ccdc12	2.31138e-276	-1.96299	0.269	0.663	4.54233e-272	0	Ccdc12
Fos	3.82895e-276	-2.92695	0.488	0.758	7.52465e-272	0	Fos
Stag2	3.95087e-276	-2.87613	0.093	0.508	7.76425e-272	0	Stag2
Lmnb1	7.41706e-276	-3.72068	0.067	0.47	1.4576e-271	0	Lmnb1
Cyfip1	8.24274e-276	-2.71302	0.101	0.512	1.61986e-271	0	Cyfip1
Rps27l	9.90376e-276	0.985652	0.927	0.785	1.94629e-271	0	Rps27l
Phip	1.58449e-275	-2.95875	0.085	0.496	3.11383e-271	0	Phip
Hnrnpf	1.61524e-275	-1.20994	0.693	0.854	3.17428e-271	0	Hnrnpf
Ptp4a2	3.86363e-275	-1.48402	0.49	0.782	7.5928e-271	0	Ptp4a2
Mark2	4.14974e-275	-3.16318	0.067	0.477	8.15506e-271	0	Mark2
Celf2	6.85873e-275	-6.54554	0.01	0.399	1.34788e-270	0	Celf2
Slc25a5	9.28607e-275	0.915346	0.923	0.791	1.8249e-270	0	Slc25a5
Zfp36l1	2.0217e-274	-2.03691	0.564	0.775	3.97305e-270	0	Zfp36l1
Baz1b	3.25924e-274	-2.6893	0.122	0.53	6.40507e-270	0	Baz1b
Eif4g3	4.80509e-274	-2.85465	0.108	0.517	9.44297e-270	0	Eif4g3
Prmt1	5.40618e-274	-2.18941	0.226	0.608	1.06242e-269	0	Prmt1
Sfr1	7.58611e-274	-1.60896	0.454	0.768	1.49082e-269	0	Sfr1
Rcn3	9.23012e-274	-7.09448	0.008	0.395	1.8139e-269	0	Rcn3
Iah1	1.56486e-273	1.62577	0.711	0.436	3.07526e-269	0	Iah1
Aldh6a1	1.62981e-273	2.51523	0.445	0.141	3.2029e-269	0	Aldh6a1
Ddx39b	1.76469e-273	-1.90634	0.294	0.667	3.46797e-269	0	Ddx39b
Slc6a12	1.80155e-273	4.55229	0.192	0.012	3.54041e-269	0	Slc6a12
Luc7l3	1.99257e-273	-2.42939	0.178	0.576	3.91579e-269	0	Luc7l3
Kdm5a	2.71226e-273	-3.22455	0.062	0.468	5.33014e-269	0	Kdm5a
Cdk11b	3.09248e-273	-2.57371	0.123	0.543	6.07735e-269	0	Cdk11b
Ssbp4	4.76147e-273	-3.66511	0.052	0.453	9.35724e-269	0	Ssbp4
Aqp11	6.1715e-273	3.20847	0.289	0.048	1.21282e-268	0	Aqp11
Gch1	7.40726e-273	1.78539	0.587	0.256	1.45567e-268	0	Gch1
Zfos1	7.70932e-273	-2.41519	0.153	0.568	1.51503e-268	0	Zfos1
Filip1l	1.15364e-272	-6.66892	0.007	0.393	2.26714e-268	0	Filip1l
Gnaq	1.56728e-272	-3.51498	0.053	0.455	3.08002e-268	0	Gnaq
Setd5	1.58791e-272	-3.03757	0.084	0.492	3.12056e-268	0	Setd5
Zfhx3	2.07582e-272	-3.68441	0.061	0.462	4.0794e-268	0	Zfhx3
Hacd2	2.35295e-272	1.8325	0.643	0.344	4.62401e-268	0	Hacd2
Zmynd11	5.94694e-272	-2.58918	0.146	0.546	1.16869e-267	0	Zmynd11
2010003K11Rik	7.40527e-272	6.04386	0.167	0.005	1.45528e-267	0	2010003K11Rik
Shmt1	8.92e-272	2.54487	0.442	0.139	1.75296e-267	0	Shmt1
Tnrc18	1.33725e-271	-4.52898	0.029	0.421	2.62796e-267	0	Tnrc18
Dnajc19	1.37559e-271	1.56725	0.756	0.531	2.70331e-267	0	Dnajc19
Il6st	1.37638e-271	-3.6862	0.077	0.477	2.70486e-267	0	Il6st
Elf1	1.91326e-271	-3.26361	0.085	0.486	3.75994e-267	0	Elf1
Pdcd10	2.9966e-271	-1.72507	0.29	0.678	5.88891e-267	0	Pdcd10
Tcf3	7.52188e-271	-3.70014	0.05	0.447	1.4782e-266	0	Tcf3
Kdm1a	8.77495e-271	-2.60724	0.125	0.531	1.72445e-266	0	Kdm1a
Rpl35a	1.64112e-270	-0.72307	0.967	0.946	3.22513e-266	0	Rpl35a
Syne2	5.79601e-270	-4.77362	0.026	0.414	1.13903e-265	0	Syne2
Tm9sf3	6.1533e-270	-1.67444	0.4	0.731	1.20925e-265	0	Tm9sf3
Fggy	1.46108e-269	2.57427	0.42	0.123	2.87131e-265	0	Fggy
Atf7ip	2.63528e-269	-3.87273	0.033	0.426	5.17886e-265	0	Atf7ip
Nr3c1	2.71106e-269	-2.38451	0.162	0.57	5.32778e-265	0	Nr3c1
Hal	2.88894e-269	3.79884	0.221	0.021	5.67735e-265	0	Hal
Ctsz	3.31843e-269	1.14468	0.825	0.625	6.52138e-265	0	Ctsz
Cox6b1	5.29642e-269	0.826917	0.939	0.868	1.04085e-264	0	Cox6b1
Usp9x	6.56623e-269	-2.2662	0.182	0.586	1.2904e-264	0	Usp9x
Etnppl	6.59101e-269	4.70945	0.18	0.009	1.29527e-264	0	Etnppl
Timm8b	1.24409e-268	1.31578	0.795	0.581	2.44489e-264	0	Timm8b
Tacc1	1.96304e-268	-3.24538	0.089	0.491	3.85777e-264	0	Tacc1
Csrp2	2.6281e-268	-2.98875	0.301	0.634	5.16474e-264	0	Csrp2
Ubtf	4.10191e-268	-2.37789	0.161	0.565	8.06107e-264	0	Ubtf
Sde2	7.54726e-268	-2.96783	0.089	0.493	1.48319e-263	0	Sde2
Herc1	1.05784e-267	-3.2233	0.072	0.472	2.07886e-263	0	Herc1
Snx17	1.19933e-267	-3.35905	0.058	0.457	2.35691e-263	0	Snx17
Rlim	1.63055e-267	-3.52057	0.061	0.457	3.20435e-263	0	Rlim
Lamc1	1.92371e-267	-4.03478	0.054	0.444	3.78047e-263	0	Lamc1
Rsf1	1.92669e-267	-3.3249	0.066	0.465	3.78633e-263	0	Rsf1
Osgin1	2.37563e-267	1.54301	0.618	0.265	4.66859e-263	0	Osgin1
Ddx3x	3.69842e-267	-1.68053	0.338	0.709	7.26814e-263	0	Ddx3x
Cyp27a1	4.52119e-267	3.12398	0.264	0.038	8.88505e-263	0	Cyp27a1
Arhgdib	5.10425e-267	-7.30387	0.018	0.398	1.00309e-262	0	Arhgdib
Supt16	9.72245e-267	-2.50924	0.132	0.532	1.91066e-262	0	Supt16
Fstl1	1.27631e-266	-7.64767	0.011	0.39	2.5082e-262	0	Fstl1
Ccdc88a	1.33824e-266	-4.90912	0.022	0.406	2.62992e-262	0	Ccdc88a
Hnrnpu	1.36706e-266	-2.01617	0.225	0.617	2.68655e-262	0	Hnrnpu
Tet3	3.5363e-266	-3.95236	0.048	0.439	6.94953e-262	0	Tet3
Ep400	4.89432e-266	-3.43271	0.051	0.445	9.61832e-262	0	Ep400
A1cf	1.23112e-265	4.41593	0.198	0.015	2.4194e-261	0	A1cf
Necap2	2.75201e-265	-5.09141	0.021	0.403	5.40824e-261	0	Necap2
Ndufb4	3.15206e-265	1.20751	0.827	0.679	6.19442e-261	0	Ndufb4
Gpbp1	4.08516e-265	-2.02214	0.22	0.617	8.02816e-261	0	Gpbp1
Tnrc6a	8.56589e-265	-2.84325	0.094	0.496	1.68337e-260	0	Tnrc6a
Capzb	1.1336e-264	-1.57738	0.421	0.752	2.22776e-260	0	Capzb
Irf2bp2	1.54872e-264	-2.11711	0.236	0.617	3.04354e-260	0	Irf2bp2
Trip12	2.13401e-264	-1.95612	0.188	0.599	4.19376e-260	0	Trip12
Sult2a8	3.42723e-264	5.91341	0.163	0.005	6.7352e-260	0	Sult2a8
Plgrkt	1.04434e-263	-4.26329	0.031	0.418	2.05234e-259	0	Plgrkt
Tpi1	1.11476e-263	1.05957	0.871	0.721	2.19073e-259	0	Tpi1
Ktn1	1.23125e-263	-2.69689	0.121	0.518	2.41965e-259	0	Ktn1
Tia1	1.59978e-263	-4.72923	0.028	0.41	3.14389e-259	0	Tia1
Arhgef1	1.73738e-263	-4.12684	0.032	0.419	3.4143e-259	0	Arhgef1
Rap2a	2.30223e-263	-3.89683	0.046	0.435	4.52433e-259	0	Rap2a
Kctd12	2.39418e-263	-5.99612	0.016	0.394	4.70504e-259	0	Kctd12
2810459M11Rik	5.81074e-263	2.98293	0.347	0.081	1.14193e-258	0	2810459M11Rik
Cap1	9.22643e-263	-2.68106	0.123	0.521	1.81318e-258	0	Cap1
Dhx9	1.43646e-262	-2.52145	0.134	0.533	2.82294e-258	0	Dhx9
Gnb2l1	1.75449e-262	-0.942009	0.926	0.905	3.44793e-258	0	Gnb2l1
Akr1c14	7.19084e-262	3.94982	0.226	0.025	1.41314e-257	0	Akr1c14
Mxd4	2.47445e-261	-2.62914	0.15	0.548	4.86279e-257	0	Mxd4
Snx6	3.37236e-261	-1.9769	0.238	0.625	6.62736e-257	0	Snx6
8430408G22Rik	3.47368e-261	2.13492	0.363	0.085	6.82648e-257	0	8430408G22Rik
Bnip2	4.45879e-261	-2.1954	0.19	0.589	8.76242e-257	0	Bnip2
Prpf4b	4.82984e-261	-2.35507	0.153	0.554	9.4916e-257	0	Prpf4b
Ywhaq	4.90981e-261	-1.69815	0.472	0.74	9.64875e-257	0	Ywhaq
Gfer	7.28453e-261	2.05742	0.57	0.266	1.43156e-256	0	Gfer
Klf3	7.45958e-261	-2.16596	0.226	0.613	1.46596e-256	0	Klf3
Tnfaip8	8.88465e-261	-3.22009	0.082	0.471	1.74601e-256	0	Tnfaip8
Degs1	1.08619e-260	-2.25403	0.306	0.672	2.13459e-256	0	Degs1
Ccdc80	1.14111e-260	-6.5742	0.008	0.382	2.2425e-256	0	Ccdc80
Arpc4	1.73704e-260	-1.90652	0.25	0.64	3.41363e-256	0	Arpc4
Nfix	2.43736e-260	-3.11994	0.193	0.552	4.7899e-256	0	Nfix
Rtf1	2.95925e-260	-2.25871	0.143	0.547	5.81553e-256	0	Rtf1
Lpl	8.42017e-260	0.53949	0.723	0.281	1.65473e-255	0	Lpl
Gapvd1	2.9285e-259	-3.02911	0.075	0.467	5.75508e-255	0	Gapvd1
Car5a	3.89816e-259	5.55364	0.164	0.006	7.66067e-255	0	Car5a
Snrpb	5.70159e-259	-1.34222	0.566	0.791	1.12048e-254	0	Snrpb
Pbxip1	6.19564e-259	-5.3329	0.016	0.39	1.21757e-254	0	Pbxip1
Steap4	6.35084e-259	1.98302	0.407	0.112	1.24807e-254	0	Steap4
Shisa5	6.48458e-259	-3.2104	0.072	0.464	1.27435e-254	0	Shisa5
Snx3	1.05926e-258	-1.48607	0.535	0.8	2.08167e-254	0	Snx3
Pdcl3	1.30181e-258	-2.20361	0.161	0.562	2.55833e-254	0	Pdcl3
Timp3	4.46453e-258	-6.82725	0.011	0.381	8.7737e-254	0	Timp3
Far1	5.80308e-258	-6.98937	0.003	0.371	1.14042e-253	0	Far1
Fh1	1.00268e-257	1.68524	0.695	0.443	1.97047e-253	0	Fh1
Ctdspl	1.41063e-257	-4.88621	0.019	0.393	2.77218e-253	0	Ctdspl
Agfg1	2.90713e-257	-2.93836	0.086	0.479	5.71309e-253	0	Agfg1
Krit1	5.65932e-257	-3.94429	0.029	0.409	1.11217e-252	0	Krit1
Rtp3	7.13165e-257	3.91981	0.195	0.015	1.40151e-252	0	Rtp3
Lbr	7.38458e-257	-3.65607	0.069	0.454	1.45122e-252	0	Lbr
Tgfb1	1.98704e-256	-5.46432	0.021	0.393	3.90493e-252	0	Tgfb1
Dazap2	2.56739e-256	-1.89678	0.243	0.63	5.04544e-252	0	Dazap2
Dctn3	2.89065e-256	-1.72324	0.252	0.643	5.6807e-252	0	Dctn3
Ski	2.91915e-256	-2.98282	0.082	0.473	5.7367e-252	0	Ski
Baat	3.24379e-256	4.57319	0.175	0.01	6.37469e-252	0	Baat
Rps13	7.6206e-256	-0.712674	0.967	0.947	1.4976e-251	0	Rps13
Cdk4	1.92106e-255	-1.76227	0.405	0.69	3.77527e-251	0	Cdk4
Cbl	2.08915e-255	-4.17704	0.028	0.405	4.1056e-251	0	Cbl
Adck3	4.09629e-255	2.88586	0.359	0.091	8.05002e-251	0	Adck3
Zfp148	4.37432e-255	-2.62337	0.11	0.503	8.59641e-251	0	Zfp148
Dab2ip	5.2493e-255	-3.67412	0.038	0.418	1.03159e-250	0	Dab2ip
Ube3a	6.56774e-255	-2.07541	0.202	0.591	1.29069e-250	0	Ube3a
Ubn2	1.80235e-254	-3.22728	0.058	0.445	3.54199e-250	0	Ubn2
Akap12	3.20904e-254	-7.75285	0.005	0.37	6.3064e-250	0	Akap12
Dnajc8	3.23633e-254	-1.81904	0.246	0.636	6.36004e-250	0	Dnajc8
Nono	5.15885e-254	-1.77811	0.275	0.645	1.01382e-249	0	Nono
Glo1	6.20869e-254	1.2598	0.808	0.58	1.22013e-249	0	Glo1
Slc43a3	7.70461e-254	-6.58564	0.01	0.376	1.51411e-249	0	Slc43a3
Ilf2	1.58846e-253	-2.67287	0.125	0.511	3.12164e-249	0	Ilf2
Bcl10	1.69492e-253	-2.15097	0.189	0.585	3.33086e-249	0	Bcl10
Nfkbia	3.03884e-253	-2.00176	0.419	0.751	5.97194e-249	0	Nfkbia
Atp1b3	5.396e-253	-2.82565	0.108	0.501	1.06042e-248	0	Atp1b3
Nfic	5.7972e-253	-2.15929	0.228	0.6	1.13927e-248	0	Nfic
Dap	5.85778e-253	1.25973	0.784	0.573	1.15117e-248	0	Dap
5830473C10Rik	6.64379e-253	5.59337	0.158	0.005	1.30564e-248	0	5830473C10Rik
Nucb2	1.46644e-252	-5.51283	0.012	0.378	2.88186e-248	0	Nucb2
Cbx1	1.49527e-252	-1.87046	0.257	0.631	2.9385e-248	0	Cbx1
Entpd8	1.80755e-252	5.0859	0.178	0.011	3.5522e-248	0	Entpd8
Mmp14	1.17502e-251	-2.56281	0.2	0.566	2.30915e-247	0	Mmp14
Trim35	2.36974e-251	-7.49601	0.004	0.365	4.65701e-247	0	Trim35
Nit2	8.9513e-251	1.62133	0.672	0.374	1.75911e-246	0	Nit2
Ccnl2	2.55202e-250	-2.23516	0.174	0.565	5.01522e-246	0	Ccnl2
Ifi27	3.15084e-250	-2.58064	0.092	0.489	6.19202e-246	0	Ifi27
Sema6a	3.64009e-250	-5.7614	0.011	0.375	7.15351e-246	0	Sema6a
Smarca4	4.61973e-250	-2.58544	0.106	0.493	9.07869e-246	0	Smarca4
Smad4	5.50327e-250	-2.76432	0.107	0.492	1.0815e-245	0	Smad4
Slc25a22	2.40132e-249	2.97116	0.333	0.078	4.71907e-245	0	Slc25a22
Mga	1.02169e-248	-3.5833	0.039	0.413	2.00782e-244	0	Mga
Pcf11	1.088e-248	-3.6812	0.037	0.411	2.13814e-244	0	Pcf11
Hfe2	1.41859e-248	5.40571	0.159	0.006	2.78782e-244	0	Hfe2
Ppp2r2a	2.50573e-248	-2.66591	0.105	0.491	4.92425e-244	0	Ppp2r2a
Phf20l1	3.5969e-248	-2.73522	0.094	0.482	7.06864e-244	0	Phf20l1
2025-09-11	3.66609e-248	-2.95426	0.142	0.519	7.20461e-244	0	2025-09-11
Ppp1ca	4.1601e-248	-1.13208	0.626	0.838	8.17543e-244	0	Ppp1ca
Sntb2	4.18141e-248	-4.49079	0.029	0.396	8.21731e-244	0	Sntb2
Ddah1	4.31539e-248	1.83247	0.542	0.22	8.48061e-244	0	Ddah1
Hspa9	5.1927e-248	1.23099	0.8	0.555	1.02047e-243	0	Hspa9
Mob1a	5.35056e-248	-2.77498	0.082	0.465	1.05149e-243	0	Mob1a
Trp53	7.69248e-248	-2.162	0.192	0.569	1.51173e-243	0	Trp53
Pdcd6ip	1.07267e-247	-2.01342	0.21	0.592	2.10801e-243	0	Pdcd6ip
Tmem56	1.31838e-247	1.97304	0.356	0.088	2.59089e-243	0	Tmem56
Nlrp6	2.28283e-247	4.37754	0.181	0.012	4.48622e-243	0	Nlrp6
Tax1bp3	2.92808e-247	-2.30471	0.178	0.558	5.75426e-243	0	Tax1bp3
Mttp	3.41574e-247	2.45936	0.393	0.114	6.71261e-243	0	Mttp
Trip11	4.27375e-247	-2.56501	0.105	0.493	8.39878e-243	0	Trip11
Rhoj	4.36603e-247	-6.52447	0.005	0.363	8.58011e-243	0	Rhoj
Sepw1	5.95092e-247	-1.49353	0.594	0.763	1.16947e-242	0	Sepw1
Got1	8.19481e-247	2.27293	0.493	0.196	1.61044e-242	0	Got1
Dbn1	8.54137e-247	-6.58816	0.005	0.363	1.67855e-242	0	Dbn1
4932438A13Rik	1.04935e-246	-3.40191	0.065	0.444	2.06218e-242	0	4932438A13Rik
Slc3a2	1.88807e-246	-2.2712	0.172	0.564	3.71043e-242	0	Slc3a2
Zfp652	2.20441e-246	-2.95618	0.081	0.461	4.33211e-242	0	Zfp652
Ugt3a2	2.34654e-246	6.32494	0.151	0.005	4.61143e-242	0	Ugt3a2
Ets2	2.97207e-246	-2.73626	0.17	0.541	5.8407e-242	0	Ets2
Prpf40a	3.76017e-246	-1.77436	0.269	0.635	7.38948e-242	0	Prpf40a
Ppp1r2	7.31715e-246	-1.83077	0.296	0.664	1.43797e-241	0	Ppp1r2
Hnrnpa2b1	9.12134e-246	-1.13448	0.707	0.864	1.79253e-241	0	Hnrnpa2b1
Nr4a1	1.2124e-245	-5.29818	0.037	0.401	2.38262e-241	0	Nr4a1
Fcho2	1.54074e-245	-3.13527	0.075	0.454	3.02786e-241	0	Fcho2
Smarce1	2.09391e-245	-1.91257	0.226	0.605	4.11495e-241	0	Smarce1
Ttc28	5.42851e-245	-7.0834	0.004	0.359	1.06681e-240	0	Ttc28
Msl1	5.77257e-245	-2.70815	0.084	0.468	1.13442e-240	0	Msl1
Dek	5.81139e-245	-2.09734	0.327	0.673	1.14205e-240	0	Dek
Pxdn	3.43739e-244	-6.21903	0.005	0.36	6.75516e-240	0	Pxdn
Isyna1	3.44338e-244	2.13434	0.58	0.294	6.76693e-240	0	Isyna1
Frmd4a	4.32184e-244	-5.50632	0.013	0.371	8.49328e-240	0	Frmd4a
Rcn2	8.00207e-244	-2.93755	0.08	0.457	1.57257e-239	0	Rcn2
Tcf7l2	8.3334e-244	-3.38299	0.064	0.439	1.63768e-239	0	Tcf7l2
Srsf7	8.80657e-244	-1.89277	0.301	0.641	1.73067e-239	0	Srsf7
Rapgef6	1.86935e-243	-3.07273	0.069	0.446	3.67364e-239	0	Rapgef6
Tmcc1	1.89308e-243	-4.14208	0.031	0.395	3.72028e-239	0	Tmcc1
Usp7	2.4602e-243	-2.54759	0.128	0.511	4.83478e-239	0	Usp7
Tmem2	4.53574e-243	-5.54947	0.024	0.383	8.91364e-239	0	Tmem2
Ssb	5.98037e-243	-1.31162	0.509	0.766	1.17526e-238	0	Ssb
Dnmt3a	1.38693e-242	-3.06497	0.076	0.451	2.7256e-238	0	Dnmt3a
Med13l	1.7429e-242	-4.05932	0.028	0.393	3.42515e-238	0	Med13l
Bnip3	3.35532e-242	2.11117	0.49	0.185	6.59387e-238	0	Bnip3
Ube2d3	3.78606e-242	-0.933913	0.733	0.889	7.44036e-238	0	Ube2d3
Eif5b	4.86028e-242	-1.62779	0.324	0.673	9.55142e-238	0	Eif5b
Bola3	4.97755e-242	1.44837	0.7	0.43	9.78189e-238	0	Bola3
Peli1	1.07872e-241	-3.01635	0.068	0.443	2.11989e-237	0	Peli1
Cldn3	1.15032e-241	0.639075	0.81	0.311	2.26061e-237	0	Cldn3
Nras	2.76673e-241	-2.43252	0.113	0.496	5.43719e-237	0	Nras
Mtpn	4.31342e-241	-1.66086	0.289	0.658	8.47673e-237	0	Mtpn
Scd2	2.89138e-240	-3.26125	0.06	0.432	5.68214e-236	0	Scd2
Hipk2	4.39325e-240	-2.96915	0.106	0.476	8.63362e-236	0	Hipk2
Kansl1	6.25546e-240	-3.34042	0.056	0.427	1.22932e-235	0	Kansl1
1810037I17Rik	9.2862e-240	-1.37313	0.416	0.745	1.82492e-235	0	1810037I17Rik
Hao2	2.22785e-239	3.12092	0.313	0.07	4.37816e-235	0	Hao2
R3hdm4	2.82164e-239	-2.9336	0.117	0.492	5.54509e-235	0	R3hdm4
Arih1	3.09681e-239	-2.78448	0.106	0.485	6.08586e-235	0	Arih1
Nbeal1	3.27192e-239	-2.9135	0.104	0.475	6.42997e-235	0	Nbeal1
Erbb2ip	3.37316e-239	-2.22528	0.137	0.519	6.62893e-235	0	Erbb2ip
Plagl1	3.72597e-239	-7.23508	0.008	0.357	7.32228e-235	0	Plagl1
Tjp1	5.32545e-239	-3.24611	0.087	0.454	1.04656e-234	0	Tjp1
Cmtm7	5.58866e-239	-4.74481	0.025	0.383	1.09828e-234	0	Cmtm7
Slc50a1	5.82417e-239	-2.90548	0.089	0.462	1.14457e-234	0	Slc50a1
Ppp2r1a	8.62472e-239	-2.28861	0.141	0.521	1.69493e-234	0	Ppp2r1a
Tmem53	8.68604e-239	2.5151	0.393	0.12	1.70698e-234	0	Tmem53
Laptm4a	1.29444e-238	-1.45659	0.583	0.788	2.54384e-234	0	Laptm4a
Arid2	1.53514e-238	-4.02625	0.03	0.39	3.01686e-234	0	Arid2
Dennd5a	1.90621e-238	-3.49874	0.041	0.404	3.74608e-234	0	Dennd5a
Sash1	2.11737e-238	-4.47583	0.039	0.397	4.16105e-234	0	Sash1
Fis1	2.69524e-238	-1.16688	0.552	0.814	5.29668e-234	0	Fis1
Pds5a	3.87215e-238	-2.90173	0.083	0.457	7.60955e-234	0	Pds5a
Tsc22d2	4.84238e-238	-3.13418	0.097	0.465	9.51625e-234	0	Tsc22d2
Agrn	5.25318e-238	-4.2992	0.042	0.399	1.03235e-233	0	Agrn
1600014C10Rik	8.50857e-238	2.11441	0.43	0.14	1.6721e-233	0	1600014C10Rik
Rcor1	9.98865e-238	-3.741	0.044	0.406	1.96297e-233	0	Rcor1
Hnf4a	1.2816e-237	2.47466	0.379	0.109	2.51861e-233	0	Hnf4a
Smarcc1	1.63352e-237	-2.65039	0.11	0.482	3.2102e-233	0	Smarcc1
Arid4a	1.79816e-237	-3.00952	0.062	0.432	3.53374e-233	0	Arid4a
Hif1a	2.83144e-237	-2.66905	0.103	0.477	5.56436e-233	0	Hif1a
Smg1	3.86817e-237	-3.61435	0.042	0.403	7.60173e-233	0	Smg1
Arhgap1	1.61305e-236	-3.95758	0.031	0.389	3.16997e-232	0	Arhgap1
Ubr5	1.63927e-236	-2.81347	0.094	0.469	3.2215e-232	0	Ubr5
Rc3h1	2.353e-236	-3.2916	0.056	0.424	4.62412e-232	0	Rc3h1
Atf4	3.43679e-236	-1.62857	0.376	0.708	6.75398e-232	0	Atf4
Rpl22	3.715e-236	-0.89259	0.907	0.886	7.30071e-232	0	Rpl22
Trpm7	5.84339e-236	-2.71116	0.101	0.477	1.14834e-231	0	Trpm7
Rpl19	6.3002e-236	-0.630748	0.978	0.958	1.23812e-231	0	Rpl19
Lbh	6.86935e-236	-6.23762	0.014	0.362	1.34997e-231	0	Lbh
Bach1	1.07612e-235	-3.66663	0.05	0.412	2.1148e-231	0	Bach1
Ttyh3	1.84523e-235	-4.01899	0.022	0.376	3.62624e-231	0	Ttyh3
Wipi1	1.89047e-235	-3.44857	0.048	0.412	3.71516e-231	0	Wipi1
Cyc1	2.5274e-235	1.25206	0.784	0.597	4.96685e-231	0	Cyc1
Fam63b	2.57454e-235	-3.76085	0.035	0.393	5.05949e-231	0	Fam63b
Azin1	2.78919e-235	-2.50928	0.138	0.515	5.48132e-231	0	Azin1
Rad21	3.65156e-235	-2.47205	0.12	0.497	7.17605e-231	0	Rad21
Lima1	3.8702e-235	-2.92037	0.084	0.453	7.60572e-231	0	Lima1
Rgs2	4.40416e-235	-4.73624	0.026	0.379	8.65506e-231	0	Rgs2
Pdlim7	5.07325e-235	-2.52919	0.117	0.489	9.96994e-231	0	Pdlim7
Impad1	5.3948e-235	-2.4636	0.124	0.496	1.06019e-230	0	Impad1
Taldo1	9.06794e-235	-1.79472	0.464	0.754	1.78203e-230	0	Taldo1
Srsf10	1.30422e-234	-1.83748	0.274	0.622	2.56304e-230	0	Srsf10
Tns3	2.97014e-234	-4.16296	0.031	0.386	5.83693e-230	0	Tns3
R3hdm1	4.8042e-234	-2.65848	0.101	0.475	9.44122e-230	0	R3hdm1
Clta	6.07238e-234	-1.31152	0.757	0.875	1.19334e-229	0	Clta
Tead1	1.00805e-233	-3.5281	0.061	0.419	1.98102e-229	0	Tead1
Selenbp2	1.71809e-233	3.56685	0.232	0.033	3.37639e-229	0	Selenbp2
S100a11	2.01447e-233	-2.15428	0.729	0.824	3.95883e-229	0	S100a11
Cmip	2.2825e-233	-2.04248	0.225	0.586	4.48557e-229	0	Cmip
Ybx3	4.07804e-233	-1.85229	0.329	0.657	8.01416e-229	0	Ybx3
Fxyd5	6.06192e-233	-7.04318	0.008	0.35	1.19129e-228	0	Fxyd5
Sp3	6.18373e-233	-2.30098	0.122	0.502	1.21523e-228	0	Sp3
G0s2	6.26173e-233	0.162558	0.739	0.371	1.23056e-228	0	G0s2
Rb1cc1	7.32166e-233	-2.70511	0.086	0.458	1.43885e-228	0	Rb1cc1
Hadha	1.07744e-232	1.26216	0.776	0.59	2.11739e-228	0	Hadha
Nr0b2	1.07861e-232	3.18402	0.273	0.052	2.11968e-228	0	Nr0b2
Prr13	1.11458e-232	-3.30497	0.091	0.46	2.19038e-228	0	Prr13
Cbx5	2.49257e-232	-2.40867	0.146	0.511	4.8984e-228	0	Cbx5
Camk2d	3.46256e-232	-4.95827	0.019	0.366	6.80462e-228	0	Camk2d
Atxn2l	3.77881e-232	-2.57707	0.107	0.479	7.42612e-228	0	Atxn2l
Rere	4.1303e-232	-3.55653	0.046	0.403	8.11687e-228	0	Rere
Cnot6	4.3742e-232	-2.29127	0.135	0.513	8.59618e-228	0	Cnot6
Zfp704	4.65568e-232	-4.15987	0.034	0.386	9.14934e-228	0	Zfp704
Insig2	5.70286e-232	2.10537	0.57	0.294	1.12073e-227	0	Insig2
Adgrl2	6.35397e-232	-3.35818	0.082	0.443	1.24868e-227	0	Adgrl2
1810011O10Rik	6.74555e-232	-3.94274	0.106	0.455	1.32564e-227	0	1810011O10Rik
Tkt	7.02236e-232	-2.00935	0.405	0.708	1.38003e-227	0	Tkt
Slbp	1.53312e-231	-2.63928	0.126	0.497	3.01288e-227	0	Slbp
Tmed3	2.54997e-231	-2.3996	0.167	0.535	5.0112e-227	0	Tmed3
Syf2	2.61919e-231	-1.8888	0.206	0.585	5.14724e-227	0	Syf2
Arhgap17	8.81154e-231	-3.64544	0.033	0.387	1.73164e-226	0	Arhgap17
Fyn	9.53585e-231	-4.70707	0.034	0.384	1.87399e-226	0	Fyn
RP23-306P12.2	1.02247e-230	5.77322	0.141	0.004	2.00936e-226	0	RP23-306P12.2
Ssr4	1.12684e-230	0.775428	0.911	0.809	2.21446e-226	0	Ssr4
Ranbp2	1.14793e-230	-2.52359	0.119	0.49	2.25591e-226	0	Ranbp2
Cyth3	1.15375e-230	-5.76242	0.013	0.355	2.26735e-226	0	Cyth3
Anapc5	1.48204e-230	-1.76225	0.282	0.629	2.91251e-226	0	Anapc5
Mcam	1.51974e-230	-7.38115	0.005	0.343	2.98659e-226	0	Mcam
Cryab	2.54422e-230	-5.17696	0.021	0.364	4.99991e-226	0	Cryab
Npdc1	4.00492e-230	-3.62639	0.049	0.404	7.87047e-226	0	Npdc1
Chd8	5.57362e-230	-4.22219	0.025	0.372	1.09533e-225	0	Chd8
Rab10	6.71816e-230	-1.51916	0.329	0.678	1.32025e-225	0	Rab10
Mest	7.8641e-230	-7.02692	0.012	0.351	1.54545e-225	0	Mest
Ino80d	8.33403e-230	-3.82521	0.034	0.386	1.6378e-225	0	Ino80d
Pcnp	1.16665e-229	-1.59932	0.294	0.647	2.29271e-225	0	Pcnp
Zcchc6	1.29169e-229	-2.35027	0.137	0.514	2.53844e-225	0	Zcchc6
Kpna4	1.39623e-229	-2.8732	0.081	0.446	2.74387e-225	0	Kpna4
Emilin1	1.83943e-229	-4.81472	0.027	0.371	3.61486e-225	0	Emilin1
Copa	2.66762e-229	-1.78711	0.242	0.606	5.24241e-225	0	Copa
Snrnp70	2.68481e-229	-1.73715	0.262	0.618	5.27618e-225	0	Snrnp70
Dpysl2	3.56273e-229	-4.42512	0.022	0.368	7.00147e-225	0	Dpysl2
Rab8b	8.06379e-229	-6.10968	0.01	0.348	1.5847e-224	0	Rab8b
Nrip1	1.11187e-228	-3.41529	0.052	0.407	2.18504e-224	0	Nrip1
Sdhd	1.14118e-228	1.36851	0.747	0.545	2.24264e-224	0	Sdhd
S100g	1.82982e-228	1.53295	0.294	0.058	3.59597e-224	0	S100g
Btf3	2.74646e-228	-0.772664	0.896	0.915	5.39735e-224	0	Btf3
Rbbp4	2.89996e-228	-1.61568	0.329	0.665	5.69901e-224	0	Rbbp4
Rab12	3.25584e-228	-2.56051	0.113	0.476	6.39837e-224	0	Rab12
0610007P14Rik	3.60847e-228	1.72362	0.631	0.369	7.09136e-224	0	0610007P14Rik
Sdpr	3.8722e-228	-3.69701	0.119	0.468	7.60965e-224	0	Sdpr
Mfsd10	4.64619e-228	-5.17608	0.01	0.349	9.13069e-224	0	Mfsd10
Ntan1	6.22336e-228	-2.12311	0.154	0.53	1.22302e-223	0	Ntan1
Lgals9	1.23542e-227	1.23178	0.77	0.549	2.42785e-223	0	Lgals9
Pter	1.48051e-227	1.66573	0.559	0.245	2.9095e-223	0	Pter
Abi1	1.55372e-227	-2.57214	0.096	0.464	3.05337e-223	0	Abi1
Rbms3	2.31056e-227	-6.52159	0.005	0.34	4.5407e-223	0	Rbms3
2025-09-09	2.42184e-227	-2.49102	0.131	0.497	4.75939e-223	0	2025-09-09
Lsm14a	3.13535e-227	-2.64674	0.084	0.449	6.16159e-223	0	Lsm14a
Tmx3	3.25808e-227	-3.39141	0.04	0.392	6.40278e-223	0	Tmx3
Sugt1	3.39781e-227	-1.70859	0.219	0.601	6.67738e-223	0	Sugt1
Ttc14	1.04333e-226	-3.21494	0.059	0.419	2.05035e-222	0	Ttc14
Ptprs	1.10753e-226	-4.80462	0.024	0.366	2.17651e-222	0	Ptprs
Apc	1.78345e-226	-3.39975	0.049	0.405	3.50484e-222	0	Apc
Clic4	2.36835e-226	-2.26691	0.212	0.568	4.65428e-222	0	Clic4
Oaz2	2.37526e-226	-3.35173	0.049	0.405	4.66786e-222	0	Oaz2
Cggbp1	2.78284e-226	-1.57737	0.271	0.636	5.46884e-222	0	Cggbp1
Gpatch8	2.82127e-226	-3.46838	0.049	0.402	5.54437e-222	0	Gpatch8
Lrp6	7.47507e-226	-2.63819	0.12	0.483	1.469e-221	0	Lrp6
Pycard	1.03088e-225	-5.13045	0.018	0.357	2.02588e-221	0	Pycard
Pan3	1.32217e-225	-3.9477	0.029	0.377	2.59833e-221	0	Pan3
Sipa1	1.89432e-225	-5.8207	0.011	0.346	3.72272e-221	0	Sipa1
Tgfbr2	2.28498e-225	-3.2601	0.067	0.422	4.49044e-221	0	Tgfbr2
Vgll4	2.91347e-225	-3.56303	0.043	0.395	5.72555e-221	0	Vgll4
Kat6a	2.95762e-225	-3.93183	0.029	0.373	5.81232e-221	0	Kat6a
Ptpra	4.21722e-225	-3.00397	0.063	0.418	8.28767e-221	0	Ptpra
Xiap	4.78015e-225	-2.02978	0.183	0.55	9.39395e-221	0	Xiap
Ube2h	6.90508e-225	-1.99092	0.224	0.589	1.35699e-220	0	Ube2h
Cic	6.91012e-225	-4.20416	0.021	0.363	1.35798e-220	0	Cic
Gm5424	1.58462e-224	5.38365	0.146	0.006	3.1141e-220	0	Gm5424
Tbl1x	1.91251e-224	-2.0366	0.167	0.534	3.75846e-220	0	Tbl1x
Spty2d1	5.54061e-224	-3.30599	0.066	0.421	1.08884e-219	0	Spty2d1
Cd2ap	6.66874e-224	-2.19302	0.236	0.573	1.31054e-219	0	Cd2ap
Cenpb	8.82815e-224	-1.92174	0.207	0.573	1.73491e-219	0	Cenpb
Nrp1	9.80545e-224	-3.82814	0.098	0.443	1.92697e-219	0	Nrp1
Rpl10a	1.00762e-223	-0.765955	0.959	0.908	1.98017e-219	0	Rpl10a
Inhbe	1.024e-223	5.39358	0.145	0.006	2.01237e-219	0	Inhbe
Ift43	1.20366e-223	-3.67641	0.04	0.386	2.36544e-219	0	Ift43
Nap1l1	1.02429e-222	-1.48762	0.461	0.725	2.01293e-218	0	Nap1l1
Dctn1	1.61876e-222	-3.54115	0.034	0.377	3.18119e-218	0	Dctn1
Dhfr	1.66276e-222	1.85328	0.529	0.232	3.26765e-218	0	Dhfr
Eng	1.9901e-222	-7.44975	0.01	0.34	3.91095e-218	0	Eng
Twf2	2.2748e-222	-5.59245	0.013	0.346	4.47044e-218	0	Twf2
Ptbp1	2.3486e-222	-1.77094	0.265	0.616	4.61547e-218	0	Ptbp1
Mef2c	2.83797e-222	-7.35107	0.003	0.332	5.57718e-218	0	Mef2c
Abcg8	3.09859e-222	5.28483	0.133	0.003	6.08935e-218	0	Abcg8
Ehmt1	3.14604e-222	-3.30524	0.049	0.399	6.18259e-218	0	Ehmt1
Npepps	3.87895e-222	-2.94325	0.067	0.42	7.6229e-218	0	Npepps
Rasa1	3.9857e-222	-2.96111	0.074	0.427	7.8327e-218	0	Rasa1
Rev3l	8.30153e-222	-4.11814	0.029	0.37	1.63142e-217	0	Rev3l
Map3k1	1.4031e-221	-4.22401	0.034	0.375	2.75737e-217	0	Map3k1
Helz	1.40577e-221	-3.81714	0.033	0.376	2.76261e-217	0	Helz
Tpp2	2.06002e-221	-2.54277	0.111	0.473	4.04835e-217	0	Tpp2
Npm1	2.07288e-221	-1.15163	0.875	0.85	4.07362e-217	0	Npm1
Gdf15	3.15253e-221	2.27304	0.468	0.182	6.19536e-217	0	Gdf15
Stag1	3.83545e-221	-2.57431	0.093	0.452	7.53742e-217	0	Stag1
Cep350	4.32146e-221	-3.04294	0.056	0.409	8.49253e-217	0	Cep350
Trrap	5.72175e-221	-3.92938	0.024	0.36	1.12444e-216	0	Trrap
Meis2	6.01435e-221	-5.68783	0.016	0.347	1.18194e-216	0	Meis2
Spen	6.19063e-221	-3.67883	0.036	0.38	1.21658e-216	0	Spen
Gng11	6.76598e-221	-4.19005	0.13	0.471	1.32965e-216	0	Gng11
Brk1	6.89796e-221	-1.17623	0.526	0.795	1.35559e-216	0	Brk1
Ugt2b1	2.45291e-220	5.18388	0.137	0.005	4.82046e-216	0	Ugt2b1
Evl	3.05713e-220	-6.24601	0.007	0.335	6.00788e-216	0	Evl
Gm1673	3.72455e-220	-5.69011	0.007	0.335	7.31948e-216	0	Gm1673
Ramp2	4.29757e-220	-8.48963	0.005	0.331	8.44559e-216	0	Ramp2
Eml4	1.00307e-219	-2.79829	0.104	0.458	1.97123e-215	0	Eml4
Basp1	5.88114e-219	-5.91355	0.015	0.344	1.15576e-214	0	Basp1
Rfc1	9.75155e-219	-2.66184	0.085	0.44	1.91638e-214	0	Rfc1
Ndel1	1.04955e-218	-2.27522	0.131	0.495	2.06258e-214	0	Ndel1
Tmem176b	1.4194e-218	0.800505	0.92	0.646	2.7894e-214	0	Tmem176b
Svbp	5.89577e-218	-2.00165	0.188	0.552	1.15864e-213	0	Svbp
Cbx3	1.03664e-217	-1.46848	0.421	0.707	2.03721e-213	0	Cbx3
Fnbp1l	1.87305e-217	-3.17759	0.086	0.429	3.68091e-213	0	Fnbp1l
Tusc3	1.93787e-217	-2.88348	0.072	0.421	3.8083e-213	0	Tusc3
Zfr	2.08496e-217	-2.19269	0.155	0.512	4.09736e-213	0	Zfr
Rogdi	2.70321e-217	2.0191	0.469	0.188	5.31236e-213	0	Rogdi
Sec14l1	4.1055e-217	-4.88318	0.015	0.344	8.06812e-213	0	Sec14l1
Cul3	5.76269e-217	-1.66242	0.231	0.593	1.13248e-212	0	Cul3
Ddx46	6.94903e-217	-2.0581	0.178	0.537	1.36562e-212	0	Ddx46
Cdc42bpa	7.18952e-217	-3.60504	0.049	0.391	1.41288e-212	0	Cdc42bpa
Ltbp4	8.24806e-217	-7.03066	0.009	0.333	1.62091e-212	0	Ltbp4
Sp1	8.33831e-217	-2.69991	0.066	0.417	1.63865e-212	0	Sp1
Gk	1.38562e-216	2.15469	0.418	0.146	2.72301e-212	0	Gk
Rpl32	2.21828e-216	-0.657375	0.972	0.937	4.35936e-212	0	Rpl32
Anp32a	2.40937e-216	-1.3546	0.494	0.76	4.73489e-212	0	Anp32a
Dock1	3.11427e-216	-4.44014	0.019	0.349	6.12016e-212	0	Dock1
Cyr61	1.92556e-215	-4.32384	0.138	0.469	3.78412e-211	0	Cyr61
Mkrn1	2.68206e-215	-3.06189	0.121	0.475	5.27079e-211	0	Mkrn1
Eif4a2	2.75694e-215	-1.54574	0.323	0.663	5.41795e-211	0	Eif4a2
Pah	2.86054e-215	1.41654	0.52	0.191	5.62153e-211	0	Pah
Rpl17	3.48775e-215	-0.685296	0.963	0.947	6.85413e-211	0	Rpl17
1700020I14Rik	3.77476e-215	-1.79673	0.247	0.607	7.41816e-211	0	1700020I14Rik
Abhd14b	3.98873e-215	2.11677	0.445	0.17	7.83864e-211	0	Abhd14b
Mrpl33	4.44474e-215	-1.34358	0.423	0.738	8.73481e-211	0	Mrpl33
Sf1	5.2835e-215	-2.09886	0.172	0.53	1.03831e-210	0	Sf1
Epc2	6.11812e-215	-3.18938	0.053	0.396	1.20233e-210	0	Epc2
Map4	8.54969e-215	-2.58905	0.084	0.438	1.68019e-210	0	Map4
Ago2	9.90547e-215	-2.23228	0.13	0.488	1.94662e-210	0	Ago2
Srgap2	1.09417e-214	-4.04323	0.029	0.363	2.15026e-210	0	Srgap2
Tfpi	3.43677e-214	-5.89683	0.014	0.337	6.75395e-210	0	Tfpi
Wdfy3	7.52156e-214	-3.91272	0.029	0.362	1.47814e-209	0	Wdfy3
Slco3a1	8.20739e-214	-6.61597	0.005	0.325	1.61292e-209	0	Slco3a1
Eif3c	1.09537e-213	-1.28557	0.472	0.741	2.15262e-209	0	Eif3c
Rbm26	1.96897e-213	-2.53525	0.105	0.46	3.86942e-209	0	Rbm26
Hnrnpul1	2.96947e-213	-2.29612	0.131	0.489	5.83561e-209	0	Hnrnpul1
Dhx15	4.05564e-213	-2.10837	0.144	0.501	7.97015e-209	0	Dhx15
Colgalt1	6.50522e-213	-2.31958	0.136	0.49	1.2784e-208	0	Colgalt1
Mtmr3	7.41203e-213	-3.53162	0.04	0.378	1.45661e-208	0	Mtmr3
Rif1	9.73429e-213	-3.37726	0.052	0.39	1.91298e-208	0	Rif1
Hcfc1r1	9.86944e-213	-1.98759	0.188	0.547	1.93954e-208	0	Hcfc1r1
Syne1	1.61554e-212	-3.62155	0.04	0.373	3.17485e-208	0	Syne1
Eif1b	1.88796e-212	-1.72747	0.252	0.603	3.71023e-208	0	Eif1b
Ctbp2	2.53389e-212	-6.55653	0.004	0.322	4.9796e-208	0	Ctbp2
Zc3h13	3.56131e-212	-2.66545	0.101	0.45	6.99869e-208	0	Zc3h13
Eif4h	4.79255e-212	-1.33493	0.41	0.712	9.41831e-208	0	Eif4h
Herc2	6.45851e-212	-4.03364	0.032	0.363	1.26923e-207	0	Herc2
Klf4	9.39947e-212	-6.01808	0.013	0.335	1.84718e-207	0	Klf4
Slc25a24	1.38192e-211	-5.28131	0.012	0.333	2.71575e-207	0	Slc25a24
Zeb1	1.44089e-211	-4.88844	0.023	0.347	2.83165e-207	0	Zeb1
Bmp2k	1.59794e-211	-4.36541	0.029	0.358	3.14026e-207	0	Bmp2k
Ptpn18	1.67488e-211	-5.83666	0.013	0.334	3.29147e-207	0	Ptpn18
C1qtnf6	1.74166e-211	-5.04404	0.02	0.342	3.42272e-207	0	C1qtnf6
Samhd1	3.30432e-211	-4.84333	0.033	0.361	6.49365e-207	0	Samhd1
Sult2a5	3.83654e-211	6.2476	0.124	0.002	7.53958e-207	0	Sult2a5
G3bp2	4.74492e-211	-1.6492	0.275	0.619	9.32472e-207	0	G3bp2
Smg6	6.37633e-211	-3.5024	0.042	0.377	1.25308e-206	0	Smg6
2610507B11Rik	6.45196e-211	-2.69428	0.083	0.429	1.26794e-206	0	2610507B11Rik
Map7d1	8.58358e-211	-2.30283	0.117	0.47	1.68684e-206	0	Map7d1
Dlgap4	1.25624e-210	-3.01006	0.068	0.412	2.46875e-206	0	Dlgap4
Rassf1	1.53267e-210	-2.40537	0.144	0.499	3.01201e-206	0	Rassf1
Gm17634	2.91834e-210	4.11516	0.18	0.019	5.73512e-206	0	Gm17634
Srgn	3.94434e-210	-7.59322	0.012	0.329	7.75142e-206	0	Srgn
Abcb4	1.53062e-209	1.8571	0.362	0.103	3.00798e-205	0	Abcb4
Fn1	2.37867e-209	0.758583	0.887	0.499	4.67455e-205	0	Fn1
Stx16	7.52143e-209	-4.00803	0.029	0.355	1.47811e-204	0	Stx16
Acsm5	8.77065e-209	5.09283	0.141	0.007	1.72361e-204	0	Acsm5
Tulp4	1.11533e-208	-2.75183	0.091	0.433	2.19185e-204	0	Tulp4
Calm2	1.17855e-208	-1.13064	0.743	0.863	2.31609e-204	0	Calm2
Aldh7a1	1.35069e-208	1.59816	0.623	0.359	2.65437e-204	0	Aldh7a1
Anp32e	1.50915e-208	-2.71043	0.124	0.466	2.96579e-204	0	Anp32e
Dag1	1.6797e-208	-2.28329	0.15	0.492	3.30095e-204	0	Dag1
Rnf7	2.27795e-208	-1.42888	0.372	0.694	4.47662e-204	0	Rnf7
Arid1b	2.32212e-208	-2.89869	0.052	0.389	4.56342e-204	0	Arid1b
Fam47e	2.32273e-208	6.77303	0.12	0.002	4.56464e-204	0	Fam47e
Ndufs3	6.53156e-208	1.14239	0.784	0.618	1.28358e-203	0	Ndufs3
Ostf1	8.79833e-208	-2.50594	0.331	0.64	1.72905e-203	0	Ostf1
Ube2e3	1.30871e-207	-1.61644	0.319	0.639	2.57187e-203	0	Ube2e3
Nme1	1.30945e-207	0.869905	0.88	0.679	2.57332e-203	0	Nme1
Depdc7	1.54559e-207	2.85356	0.267	0.056	3.03738e-203	0	Depdc7
Rbp2	2.00236e-207	4.06604	0.195	0.025	3.93503e-203	0	Rbp2
Ier5l	2.47799e-207	-4.64515	0.019	0.338	4.86975e-203	0	Ier5l
Srrt	2.60873e-207	-2.58361	0.088	0.431	5.12667e-203	0	Srrt
Tuba1b	3.18004e-207	-1.90203	0.368	0.67	6.24941e-203	0	Tuba1b
Gltp	3.27599e-207	-4.86732	0.008	0.321	6.43797e-203	0	Gltp
Gon4l	4.06237e-207	-3.95129	0.034	0.358	7.98336e-203	0	Gon4l
Ccnt1	6.96845e-207	-3.22324	0.053	0.386	1.36944e-202	0	Ccnt1
Slc25a36	8.05993e-207	-6.95781	0.003	0.313	1.58394e-202	0	Slc25a36
Fkbp10	9.90033e-207	-6.89621	0.004	0.315	1.94561e-202	0	Fkbp10
Tsn	1.15578e-206	-1.397	0.371	0.677	2.27134e-202	0	Tsn
Ing1	1.35277e-206	-2.94651	0.059	0.397	2.65846e-202	0	Ing1
Fam89a	1.50396e-206	3.24579	0.21	0.031	2.95558e-202	0	Fam89a
Whsc1	1.53935e-206	-2.97261	0.075	0.414	3.02512e-202	0	Whsc1
Smek2	1.83656e-206	-2.01461	0.14	0.497	3.60921e-202	0	Smek2
Trio	1.96353e-206	-3.6149	0.028	0.351	3.85872e-202	0	Trio
Cyp2j5	3.22124e-206	2.298	0.357	0.107	6.33039e-202	0	Cyp2j5
Fscn1	5.45747e-206	-7.59417	0.003	0.313	1.0725e-201	0	Fscn1
Grn	6.61072e-206	-1.9167	0.263	0.61	1.29914e-201	0	Grn
Git2	7.4645e-206	-4.39565	0.017	0.335	1.46692e-201	0	Git2
Fahd1	8.62107e-206	2.03376	0.47	0.201	1.69421e-201	0	Fahd1
Esyt2	1.00496e-205	-3.21689	0.051	0.384	1.97494e-201	0	Esyt2
Bbx	1.67064e-205	-3.26711	0.047	0.374	3.28315e-201	0	Bbx
Larp4b	1.76932e-205	-1.79077	0.187	0.54	3.47707e-201	0	Larp4b
Mxra7	1.9563e-205	-9.0504	0.001	0.308	3.84452e-201	0	Mxra7
Rbpj	2.36588e-205	-3.43496	0.045	0.373	4.64943e-201	0	Rbpj
Sfswap	3.38209e-205	-3.2755	0.047	0.378	6.64648e-201	0	Sfswap
Zbtb38	3.70699e-205	-3.37929	0.045	0.372	7.28497e-201	0	Zbtb38
Fgfr1	4.15602e-205	-4.24148	0.024	0.343	8.16741e-201	0	Fgfr1
Slc9a3r2	4.2669e-205	-4.24203	0.03	0.35	8.38532e-201	0	Slc9a3r2
Gm4951	4.45183e-205	2.12251	0.331	0.088	8.74874e-201	0	Gm4951
Dusp11	4.48018e-205	-1.5844	0.26	0.61	8.80444e-201	0	Dusp11
Myo10	5.53454e-205	-3.00654	0.075	0.41	1.08765e-200	0	Myo10
Eif3h	5.65145e-205	-1.01083	0.695	0.829	1.11062e-200	0	Eif3h
Col5a2	6.40616e-205	-7.90073	0.006	0.314	1.25894e-200	0	Col5a2
Immp2l	8.45656e-205	2.73701	0.313	0.083	1.66188e-200	0	Immp2l
Dnajc5	1.31661e-204	-2.11901	0.159	0.505	2.58741e-200	0	Dnajc5
Gnpnat1	1.40749e-204	1.76572	0.546	0.269	2.766e-200	0	Gnpnat1
Arfgef1	2.12161e-204	-2.35198	0.13	0.473	4.16939e-200	0	Arfgef1
Ppp1r9a	2.2022e-204	-4.44308	0.025	0.343	4.32777e-200	0	Ppp1r9a
Ano6	2.77531e-204	-5.02257	0.013	0.326	5.45405e-200	0	Ano6
Hdac7	3.67404e-204	-6.90354	0.005	0.313	7.22022e-200	0	Hdac7
Srsf1	6.97746e-204	-1.9155	0.178	0.525	1.37121e-199	0	Srsf1
Eif3e	7.34787e-204	-1.27057	0.552	0.756	1.444e-199	0	Eif3e
Supt6	8.36398e-204	-2.53139	0.066	0.401	1.64369e-199	0	Supt6
Zc3h7a	8.86856e-204	-2.99892	0.072	0.409	1.74285e-199	0	Zc3h7a
Atp6v0e	9.9116e-204	-1.15246	0.527	0.778	1.94783e-199	0	Atp6v0e
Sar1b	1.27072e-203	1.29572	0.725	0.542	2.49722e-199	0	Sar1b
Atp2b4	1.33453e-203	-6.26784	0.005	0.314	2.62262e-199	0	Atp2b4
Fnbp4	1.66443e-203	-3.96293	0.03	0.351	3.27094e-199	0	Fnbp4
N4bp2l2	1.78974e-203	-1.84581	0.211	0.559	3.5172e-199	0	N4bp2l2
Ehhadh	6.28336e-203	3.45273	0.22	0.036	1.23481e-198	0	Ehhadh
Rcc2	6.97697e-203	-2.52631	0.096	0.434	1.37111e-198	0	Rcc2
Mgea5	7.02994e-203	-2.68236	0.082	0.42	1.38152e-198	0	Mgea5
Ube2s	7.8476e-203	-1.40793	0.433	0.743	1.54221e-198	0	Ube2s
Rplp2	8.67709e-203	-0.687075	0.947	0.935	1.70522e-198	0	Rplp2
Chd1	1.22935e-202	-2.06967	0.148	0.494	2.41593e-198	0	Chd1
Nipsnap3b	1.39158e-202	1.77064	0.578	0.322	2.73474e-198	0	Nipsnap3b
Ctnnd1	3.66512e-202	-2.52746	0.119	0.453	7.20269e-198	0	Ctnnd1
Anxa1	3.91475e-202	-7.36483	0.025	0.338	7.69327e-198	0	Anxa1
Baz2a	4.00613e-202	-3.43873	0.04	0.364	7.87284e-198	0	Baz2a
Ppp2r5c	4.99338e-202	-2.41377	0.084	0.425	9.813e-198	0	Ppp2r5c
0610011F06Rik	5.63663e-202	1.42346	0.668	0.394	1.10771e-197	0	0610011F06Rik
Acap2	6.74672e-202	-2.75882	0.069	0.404	1.32587e-197	0	Acap2
Brd8	8.77845e-202	-2.8206	0.072	0.408	1.72514e-197	0	Brd8
Ubl3	1.03313e-201	-1.83864	0.196	0.546	2.0303e-197	0	Ubl3
Gm16157	1.72334e-201	5.98283	0.124	0.004	3.38671e-197	0	Gm16157
Man1a2	2.37075e-201	-2.11645	0.141	0.487	4.65901e-197	0	Man1a2
Mllt10	2.54195e-201	-2.75395	0.074	0.411	4.99544e-197	0	Mllt10
Arl2bp	2.86786e-201	-3.55196	0.042	0.364	5.63592e-197	0	Arl2bp
Tlcd2	4.25291e-201	2.38778	0.395	0.14	8.35781e-197	0	Tlcd2
Notch1	5.26419e-201	-5.32711	0.016	0.325	1.03452e-196	0	Notch1
Morc3	5.7085e-201	-2.76204	0.066	0.4	1.12183e-196	0	Morc3
U2surp	6.89566e-201	-1.50259	0.279	0.614	1.35513e-196	0	U2surp
Mast4	8.13144e-201	-5.84895	0.011	0.318	1.59799e-196	0	Mast4
Cdc42ep3	1.07115e-200	-7.54476	0.003	0.306	2.10502e-196	0	Cdc42ep3
Tspan7	1.43928e-200	-4.32655	0.063	0.383	2.82848e-196	0	Tspan7
Zdhhc20	1.47929e-200	-3.98212	0.026	0.342	2.9071e-196	0	Zdhhc20
Ptn	1.52017e-200	-6.96577	0.008	0.313	2.98744e-196	0	Ptn
Bmyc	1.66546e-200	-3.43999	0.04	0.362	3.27296e-196	0	Bmyc
Ptov1	2.21605e-200	-1.69943	0.363	0.639	4.35498e-196	0	Ptov1
Ostc	3.22547e-200	0.887841	0.863	0.732	6.3387e-196	0	Ostc
Por	3.26039e-200	1.87498	0.574	0.316	6.40732e-196	0	Por
Ctdspl2	4.97299e-200	-2.95208	0.058	0.384	9.77292e-196	0	Ctdspl2
Sptlc2	8.34695e-200	-2.18686	0.144	0.487	1.64034e-195	0	Sptlc2
Chmp5	9.14609e-200	-1.57502	0.229	0.582	1.79739e-195	0	Chmp5
Adgre5	1.29578e-199	-5.95872	0.01	0.315	2.54646e-195	0	Adgre5
mt-Co3	2.06294e-199	-0.948658	0.836	0.978	4.0541e-195	0	mt-Co3
Ppp2r4	2.31323e-199	-2.39666	0.09	0.428	4.54595e-195	0	Ppp2r4
Arid5b	2.60662e-199	-2.63097	0.105	0.435	5.12253e-195	0	Arid5b
Pten	6.14491e-199	-1.50234	0.347	0.667	1.2076e-194	0	Pten
Efhd2	8.2268e-199	-2.22513	0.199	0.53	1.61673e-194	0	Efhd2
Tmem50a	8.94947e-199	-1.28906	0.379	0.699	1.75875e-194	0	Tmem50a
Ccdc34	9.33619e-199	-2.01935	0.132	0.484	1.83475e-194	0	Ccdc34
Appbp2	1.05263e-198	-2.19826	0.128	0.47	2.06863e-194	0	Appbp2
Safb	1.14268e-198	-2.61319	0.082	0.416	2.24559e-194	0	Safb
Prpf8	2.28936e-198	-2.20673	0.082	0.419	4.49906e-194	0	Prpf8
Ldb1	2.67457e-198	-2.83295	0.057	0.384	5.25607e-194	0	Ldb1
Hn1	3.20324e-198	-1.4618	0.41	0.698	6.29502e-194	0	Hn1
Tpm1	3.26759e-198	-2.47935	0.432	0.676	6.42147e-194	0	Tpm1
Oaz1	4.98269e-198	-0.600345	0.924	0.949	9.79198e-194	0	Oaz1
Traf7	5.62012e-198	-4.03488	0.025	0.338	1.10447e-193	0	Traf7
Fam193a	6.07683e-198	-3.51677	0.036	0.353	1.19422e-193	0	Fam193a
Ier3	7.55873e-198	-2.08634	0.378	0.695	1.48544e-193	0	Ier3
Drap1	1.04823e-197	-1.273	0.424	0.714	2.05998e-193	0	Drap1
Dmxl1	1.27505e-197	-2.85907	0.072	0.403	2.50573e-193	0	Dmxl1
Mrpl15	1.35723e-197	1.40825	0.688	0.476	2.66723e-193	0	Mrpl15
Arhgef2	1.98568e-197	-3.7102	0.025	0.339	3.90226e-193	0	Arhgef2
Fam49b	2.2719e-197	-2.70847	0.109	0.444	4.46475e-193	0	Fam49b
Sema5a	2.5254e-197	-6.75252	0.006	0.306	4.96291e-193	0	Sema5a
Bdp1	2.66741e-197	-3.48695	0.045	0.364	5.242e-193	0	Bdp1
Tanc1	5.0887e-197	-4.84111	0.015	0.321	1.00003e-192	0	Tanc1
Emp2	9.23739e-197	-4.61217	0.024	0.332	1.81533e-192	0	Emp2
Mrpl50	9.69337e-197	1.43268	0.666	0.428	1.90494e-192	0	Mrpl50
Fam21	1.58104e-196	-3.05798	0.049	0.37	3.10706e-192	0	Fam21
Mff	1.61248e-196	-1.76546	0.205	0.553	3.16885e-192	0	Mff
Rpl37	2.5647e-196	-0.697916	0.938	0.937	5.04015e-192	0	Rpl37
Zfp131	2.89085e-196	-3.36249	0.046	0.365	5.68109e-192	0	Zfp131
Amotl2	3.3749e-196	-4.07206	0.027	0.339	6.63235e-192	0	Amotl2
Hexa	3.39574e-196	-2.69244	0.085	0.419	6.67331e-192	0	Hexa
Zcchc7	3.51233e-196	-2.79169	0.073	0.404	6.90243e-192	0	Zcchc7
Efemp2	3.51665e-196	-7.02049	0.005	0.303	6.91091e-192	0	Efemp2
Cpsf6	4.55112e-196	-2.38267	0.106	0.442	8.94385e-192	0	Cpsf6
Creb1	6.75417e-196	-3.53953	0.039	0.356	1.32733e-191	0	Creb1
Stat3	8.14146e-196	-1.82278	0.271	0.593	1.59996e-191	0	Stat3
Elk3	1.34637e-195	-5.84751	0.008	0.308	2.64588e-191	0	Elk3
Oxct1	1.56093e-195	-4.74474	0.016	0.321	3.06753e-191	0	Oxct1
Ddx42	1.94548e-195	-2.06218	0.148	0.487	3.82326e-191	0	Ddx42
Gstt1	1.96556e-195	1.51256	0.577	0.287	3.86272e-191	0	Gstt1
Pds5b	2.04586e-195	-2.78804	0.063	0.388	4.02053e-191	0	Pds5b
Fkbp9	4.30332e-195	-2.55393	0.119	0.449	8.45689e-191	0	Fkbp9
Pja2	5.66562e-195	-2.44016	0.096	0.43	1.11341e-190	0	Pja2
Ccnd3	5.80935e-195	-1.66983	0.33	0.643	1.14165e-190	0	Ccnd3
Anp32b	6.46266e-195	-1.47882	0.637	0.795	1.27004e-190	0	Anp32b
Nucb1	9.19065e-195	-1.76745	0.249	0.59	1.80615e-190	0	Nucb1
Spop	9.70029e-195	-1.59777	0.257	0.601	1.9063e-190	0	Spop
Rhog	1.13234e-194	-2.89592	0.08	0.409	2.22527e-190	0	Rhog
Irf2bpl	1.22816e-194	-3.07917	0.061	0.382	2.41357e-190	0	Irf2bpl
Phldb2	1.2341e-194	-2.42237	0.166	0.485	2.42525e-190	0	Phldb2
Topors	1.33125e-194	-2.62381	0.09	0.421	2.61617e-190	0	Topors
Pdcd5	1.47165e-194	1.05555	0.816	0.692	2.89209e-190	0	Pdcd5
2210016L21Rik	2.08183e-194	-2.63552	0.083	0.413	4.09121e-190	0	2210016L21Rik
Nasp	5.92628e-194	-2.00658	0.21	0.534	1.16463e-189	0	Nasp
Yes1	7.38845e-194	-3.21322	0.054	0.37	1.45198e-189	0	Yes1
Igf2r	9.26819e-194	-2.69334	0.101	0.43	1.82139e-189	0	Igf2r
Maf1	9.76213e-194	-3.49274	0.038	0.352	1.91845e-189	0	Maf1
Fkbp1a	1.162e-193	-1.91134	0.469	0.693	2.28357e-189	0	Fkbp1a
Uba2	1.59705e-193	-2.10815	0.172	0.506	3.13853e-189	0	Uba2
Sirt2	1.85993e-193	-2.14215	0.123	0.462	3.65514e-189	0	Sirt2
Safb2	2.00186e-193	-2.62587	0.061	0.387	3.93406e-189	0	Safb2
Ucp2	2.91063e-193	-1.94815	0.323	0.614	5.71997e-189	0	Ucp2
Chic2	5.98176e-193	-1.5292	0.262	0.608	1.17554e-188	0	Chic2
Tox4	8.53978e-193	-2.22701	0.119	0.454	1.67824e-188	0	Tox4
Ankrd10	8.90986e-193	-4.10237	0.03	0.336	1.75097e-188	0	Ankrd10
Phf21a	1.02917e-192	-4.04527	0.027	0.334	2.02252e-188	0	Phf21a
Ggh	1.04528e-192	-2.16035	0.132	0.469	2.05419e-188	0	Ggh
Emc6	1.06598e-192	1.08231	0.772	0.562	2.09487e-188	0	Emc6
Api5	1.2367e-192	-2.34002	0.102	0.437	2.43036e-188	0	Api5
Gmfg	1.24813e-192	-5.71105	0.021	0.319	2.45282e-188	0	Gmfg
Rbm6	1.25217e-192	-2.82869	0.064	0.387	2.46076e-188	0	Rbm6
Cnih4	1.39065e-192	-1.5824	0.23	0.573	2.7329e-188	0	Cnih4
Pdzd8	1.42617e-192	-2.9803	0.059	0.38	2.8027e-188	0	Pdzd8
Gtf2i	1.60163e-192	-1.89559	0.177	0.507	3.14752e-188	0	Gtf2i
Fblim1	1.86435e-192	-6.12279	0.005	0.299	3.66382e-188	0	Fblim1
Snw1	1.92162e-192	-1.84603	0.188	0.528	3.77637e-188	0	Snw1
Suco	3.13275e-192	-3.61459	0.04	0.353	6.15648e-188	0	Suco
Efcab14	4.08623e-192	-3.41593	0.037	0.348	8.03027e-188	0	Efcab14
Prkacb	4.0866e-192	-2.38224	0.084	0.412	8.03098e-188	0	Prkacb
Nin	4.12411e-192	-5.83846	0.005	0.299	8.1047e-188	0	Nin
Abcc5	5.04869e-192	-4.90469	0.011	0.308	9.92169e-188	0	Abcc5
Xrn1	5.11244e-192	-3.12118	0.045	0.36	1.0047e-187	0	Xrn1
Skap2	6.69105e-192	-3.38342	0.082	0.399	1.31493e-187	0	Skap2
Dab2	7.77795e-192	-6.34016	0.013	0.31	1.52852e-187	0	Dab2
Nav1	9.11128e-192	-6.2991	0.003	0.295	1.79055e-187	0	Nav1
Rlf	1.24227e-191	-3.71195	0.035	0.344	2.4413e-187	0	Rlf
Rpl29	1.41292e-191	-0.976057	0.779	0.845	2.77667e-187	0	Rpl29
Akr1b3	1.61396e-191	-3.26908	0.052	0.366	3.17176e-187	0	Akr1b3
Il17rb	1.89918e-191	3.15585	0.195	0.028	3.73227e-187	0	Il17rb
Rbmxl1	5.44165e-191	-1.95757	0.164	0.496	1.06939e-186	0	Rbmxl1
Fbxo11	5.78235e-191	-3.01757	0.064	0.384	1.13635e-186	0	Fbxo11
Wwc2	6.51651e-191	-3.6942	0.032	0.339	1.28062e-186	0	Wwc2
Rabgap1	8.15045e-191	-3.18412	0.05	0.363	1.60173e-186	0	Rabgap1
Mdm4	8.88378e-191	-3.01935	0.052	0.369	1.74584e-186	0	Mdm4
Papss1	1.31402e-190	-2.52512	0.081	0.401	2.5823e-186	0	Papss1
Rap1a	1.35384e-190	-1.24339	0.481	0.76	2.66056e-186	0	Rap1a
Zfp280d	1.45503e-190	-3.77223	0.032	0.338	2.85942e-186	0	Zfp280d
BC005561	1.46537e-190	-3.24814	0.059	0.373	2.87974e-186	0	BC005561
Gata6	1.67896e-190	-3.50808	0.058	0.368	3.2995e-186	0	Gata6
Tle4	1.82611e-190	-4.41511	0.023	0.325	3.58867e-186	0	Tle4
Ppfia1	2.73785e-190	-3.05495	0.049	0.362	5.38041e-186	0	Ppfia1
Sbf2	2.8362e-190	-3.89316	0.034	0.34	5.57369e-186	0	Sbf2
Ifitm1	2.85217e-190	-6.95427	0.031	0.329	5.60508e-186	0	Ifitm1
Cspp1	3.16383e-190	-3.56716	0.042	0.352	6.21757e-186	0	Cspp1
Cldnd1	4.01147e-190	-2.29764	0.119	0.45	7.88334e-186	0	Cldnd1
Plk2	4.18638e-190	-3.5154	0.065	0.379	8.22707e-186	0	Plk2
Hdgf	4.66386e-190	-1.53419	0.391	0.664	9.16541e-186	0	Hdgf
Atp6v1e1	4.7756e-190	1.01214	0.823	0.676	9.38501e-186	0	Atp6v1e1
Nfia	6.25364e-190	-1.9613	0.283	0.582	1.22897e-185	0	Nfia
Dnmt1	6.37985e-190	-3.74041	0.037	0.344	1.25377e-185	0	Dnmt1
Efnb1	8.08014e-190	-4.05795	0.038	0.345	1.58791e-185	0	Efnb1
Itch	8.6731e-190	-2.66671	0.075	0.397	1.70444e-185	0	Itch
Cd44	9.43394e-190	-6.67413	0.008	0.299	1.85396e-185	0	Cd44
Snrk	1.59213e-189	-3.4839	0.085	0.403	3.12886e-185	0	Snrk
Zmynd8	2.45197e-189	-2.8018	0.072	0.393	4.81861e-185	0	Zmynd8
Rfwd2	2.95224e-189	-2.08475	0.125	0.462	5.80174e-185	0	Rfwd2
Avpr1a	3.74548e-189	4.32287	0.138	0.009	7.36062e-185	0	Avpr1a
Hmgb3	5.70305e-189	-2.20478	0.163	0.486	1.12076e-184	0	Hmgb3
Actl6a	6.31618e-189	-2.02132	0.127	0.461	1.24126e-184	0	Actl6a
Sppl3	6.37595e-189	-2.62901	0.071	0.393	1.253e-184	0	Sppl3
Magoh	8.26256e-189	-1.31205	0.353	0.665	1.62376e-184	0	Magoh
Zfp503	8.61283e-189	-8.52051	0.002	0.289	1.69259e-184	0	Zfp503
Flnb	8.66917e-189	-3.67647	0.035	0.341	1.70367e-184	0	Flnb
Rc3h2	1.25692e-188	-3.13429	0.044	0.357	2.4701e-184	0	Rc3h2
Topbp1	1.28743e-188	-3.59888	0.037	0.344	2.53006e-184	0	Topbp1
Ephx1	1.74942e-188	1.47899	0.558	0.27	3.43795e-184	0	Ephx1
Spats2l	2.45764e-188	-3.76322	0.051	0.358	4.82975e-184	0	Spats2l
Ccdc186	2.7524e-188	-3.34676	0.037	0.344	5.40902e-184	0	Ccdc186
Ube2d2a	2.9866e-188	-1.218	0.393	0.698	5.86927e-184	0	Ube2d2a
Vbp1	3.54493e-188	-2.34484	0.094	0.422	6.96649e-184	0	Vbp1
9930021J03Rik	4.43047e-188	-3.37395	0.045	0.352	8.70677e-184	0	9930021J03Rik
Erdr1	5.10056e-188	-2.98317	0.089	0.406	1.00236e-183	0	Erdr1
Flii	6.02341e-188	-2.94494	0.049	0.365	1.18372e-183	0	Flii
Mylip	6.8551e-188	-8.71792	0.002	0.289	1.34716e-183	0	Mylip
Mysm1	8.08753e-188	-3.33009	0.048	0.358	1.58936e-183	0	Mysm1
Rnf213	9.14798e-188	-4.00895	0.026	0.325	1.79776e-183	0	Rnf213
Maz	9.89729e-188	-1.94222	0.166	0.498	1.94502e-183	0	Maz
Cxcl16	1.18723e-187	-4.75302	0.024	0.32	2.33315e-183	0	Cxcl16
Prlr	1.23996e-187	1.73976	0.217	0.036	2.43678e-183	0	Prlr
H2afz	2.89586e-187	-1.12301	0.798	0.908	5.69094e-183	0	H2afz
Apbb2	3.24029e-187	-3.71893	0.034	0.336	6.36782e-183	0	Apbb2
Supt4a	3.48913e-187	-1.3534	0.367	0.683	6.85683e-183	0	Supt4a
Ap2b1	3.87416e-187	-2.53069	0.087	0.412	7.61349e-183	0	Ap2b1
Commd8	5.43265e-187	-2.35683	0.096	0.424	1.06763e-182	0	Commd8
Taf1	5.65509e-187	-4.05936	0.022	0.321	1.11134e-182	0	Taf1
Fam210b	6.25686e-187	1.38676	0.535	0.25	1.2296e-182	0	Fam210b
Zfp516	6.75086e-187	-5.00247	0.012	0.303	1.32668e-182	0	Zfp516
Gas6	7.1499e-187	-2.65168	0.243	0.525	1.4051e-182	0	Gas6
Lrrfip1	8.27885e-187	-2.00997	0.189	0.507	1.62696e-182	0	Lrrfip1
Rnf10	1.40008e-186	-1.4755	0.286	0.622	2.75144e-182	0	Rnf10
Clasp1	1.6155e-186	-3.85586	0.028	0.327	3.17478e-182	0	Clasp1
Mbtd1	1.63458e-186	-3.11902	0.041	0.348	3.21227e-182	0	Mbtd1
Fam208a	1.88662e-186	-2.99416	0.066	0.379	3.70759e-182	0	Fam208a
Mrps34	2.44023e-186	1.29976	0.683	0.48	4.79555e-182	0	Mrps34
Itpkb	2.59085e-186	-6.81778	0.004	0.291	5.09155e-182	0	Itpkb
Mob4	3.37578e-186	-1.54698	0.235	0.572	6.63409e-182	0	Mob4
Creg1	4.1913e-186	0.751532	0.744	0.503	8.23674e-182	0	Creg1
Wdr45b	4.55094e-186	-2.6202	0.076	0.395	8.94351e-182	0	Wdr45b
Casp8ap2	4.69907e-186	-3.78244	0.031	0.33	9.23462e-182	0	Casp8ap2
Dnttip2	4.80894e-186	-1.88117	0.153	0.488	9.45052e-182	0	Dnttip2
Utrn	5.3759e-186	-3.45839	0.04	0.345	1.05647e-181	0	Utrn
Pea15a	6.33788e-186	-2.99021	0.075	0.389	1.24552e-181	0	Pea15a
Coro1c	7.82378e-186	-2.52486	0.094	0.417	1.53753e-181	0	Coro1c
B4galt6	1.21565e-185	-4.48921	0.013	0.304	2.389e-181	0	B4galt6
Hexim1	1.39636e-185	-2.55594	0.088	0.408	2.74413e-181	0	Hexim1
Ryk	1.63954e-185	-2.08449	0.177	0.498	3.22203e-181	0	Ryk
Pdlim2	2.1134e-185	-5.76461	0.013	0.303	4.15325e-181	0	Pdlim2
Vps35	2.4225e-185	-1.58594	0.26	0.588	4.7607e-181	0	Vps35
Cdc42bpb	4.34557e-185	-2.84528	0.069	0.381	8.53992e-181	0	Cdc42bpb
Tmem131	4.71456e-185	-3.09359	0.053	0.364	9.26505e-181	0	Tmem131
Fnbp1	6.15392e-185	-4.25812	0.027	0.324	1.20937e-180	0	Fnbp1
Tet2	6.24817e-185	-4.35952	0.021	0.315	1.22789e-180	0	Tet2
Ppp1r12c	8.61022e-185	-2.92164	0.066	0.381	1.69208e-180	0	Ppp1r12c
Zfp106	1.06577e-184	-1.79308	0.172	0.504	2.09445e-180	0	Zfp106
Epc1	1.07288e-184	-3.3366	0.045	0.351	2.10842e-180	0	Epc1
Serbp1	1.17534e-184	-0.937797	0.783	0.84	2.30977e-180	0	Serbp1
Spryd4	1.3621e-184	2.50107	0.314	0.092	2.6768e-180	0	Spryd4
Brwd1	1.47604e-184	-2.81747	0.086	0.403	2.90071e-180	0	Brwd1
Crk	1.95833e-184	-1.92331	0.167	0.498	3.84852e-180	0	Crk
Kpnb1	2.01669e-184	-1.72905	0.19	0.519	3.9632e-180	0	Kpnb1
Armcx2	2.81046e-184	-4.72604	0.013	0.302	5.52312e-180	0	Armcx2
Hacd3	3.18613e-184	2.11016	0.455	0.204	6.26139e-180	0	Hacd3
Ccdc50	3.34296e-184	-2.1135	0.161	0.482	6.56958e-180	0	Ccdc50
Stk17b	3.42225e-184	-4.15077	0.03	0.328	6.72541e-180	0	Stk17b
Max	3.91505e-184	-2.7592	0.057	0.37	7.69386e-180	0	Max
Tor1aip1	4.00266e-184	-1.80474	0.164	0.5	7.86602e-180	0	Tor1aip1
Trak2	8.1089e-184	-3.97605	0.025	0.321	1.59356e-179	0	Trak2
Dido1	8.31352e-184	-3.14912	0.043	0.348	1.63377e-179	0	Dido1
Ces1d	8.76657e-184	1.22187	0.426	0.148	1.72281e-179	0	Ces1d
Ndufa2	8.84726e-184	0.809877	0.868	0.794	1.73866e-179	0	Ndufa2
Snrpc	8.87705e-184	-1.34054	0.273	0.613	1.74452e-179	0	Snrpc
Acad11	9.97886e-184	2.50145	0.302	0.084	1.96105e-179	0	Acad11
Tmem82	1.13032e-183	2.95476	0.229	0.045	2.22131e-179	0	Tmem82
Cav2	1.36711e-183	-4.67661	0.016	0.305	2.68664e-179	0	Cav2
Zswim6	1.81122e-183	-5.89496	0.007	0.292	3.55941e-179	0	Zswim6
Dnajc22	2.85558e-183	2.78344	0.281	0.073	5.61179e-179	0	Dnajc22
Arl4c	2.89504e-183	-6.75513	0.005	0.287	5.68934e-179	0	Arl4c
Wipf1	3.1583e-183	-5.95048	0.003	0.284	6.20669e-179	0	Wipf1
Zfp326	3.26098e-183	-2.2014	0.11	0.43	6.40848e-179	0	Zfp326
Cdk13	3.38727e-183	-2.37289	0.074	0.393	6.65666e-179	0	Cdk13
Eif4g1	3.59209e-183	-1.29609	0.378	0.663	7.05917e-179	0	Eif4g1
Ndufb6	3.81015e-183	1.12729	0.754	0.602	7.4877e-179	0	Ndufb6
Zfp871	4.44631e-183	-3.3242	0.042	0.343	8.73788e-179	0	Zfp871
Msi2	6.46087e-183	-2.94358	0.099	0.406	1.26969e-178	0	Msi2
Cdc37	6.59736e-183	-1.32118	0.359	0.663	1.29651e-178	0	Cdc37
Cirbp	7.23695e-183	-1.59929	0.321	0.619	1.42221e-178	0	Cirbp
Rheb	8.06923e-183	-1.18556	0.45	0.72	1.58577e-178	0	Rheb
Pitpna	8.0915e-183	-1.61014	0.364	0.665	1.59014e-178	0	Pitpna
Mark3	1.09964e-182	-2.1247	0.11	0.436	2.16102e-178	0	Mark3
Atp2c1	1.13838e-182	-3.22505	0.045	0.348	2.23714e-178	0	Atp2c1
Birc2	1.15981e-182	-3.11356	0.055	0.363	2.27925e-178	0	Birc2
Limd1	1.55511e-182	-2.44688	0.104	0.423	3.05611e-178	0	Limd1
Rps29	2.82885e-182	-0.596311	0.969	0.961	5.55926e-178	0	Rps29
Srek1	3.6837e-182	-3.1387	0.052	0.357	7.2392e-178	0	Srek1
Slc17a3	4.59815e-182	5.71122	0.114	0.004	9.03629e-178	0	Slc17a3
Rpl37a	6.02447e-182	-0.610342	0.96	0.95	1.18393e-177	0	Rpl37a
Cnot3	7.47527e-182	-2.67643	0.069	0.38	1.46904e-177	0	Cnot3
Snrnp200	1.18941e-181	-2.42601	0.082	0.4	2.33743e-177	0	Snrnp200
Hmg20b	1.30052e-181	-1.75914	0.218	0.546	2.55578e-177	0	Hmg20b
Lamb1	1.62906e-181	-7.3241	0.005	0.284	3.20144e-177	0	Lamb1
Gnai3	1.65375e-181	-1.46935	0.27	0.593	3.24994e-177	0	Gnai3
Ppp4r2	1.72703e-181	-1.59162	0.228	0.561	3.39395e-177	0	Ppp4r2
Dst	1.84279e-181	-3.17525	0.073	0.381	3.62145e-177	0	Dst
Pamr1	2.7297e-181	-5.47557	0.018	0.303	5.3644e-177	0	Pamr1
Mcrs1	2.85053e-181	-3.69323	0.031	0.327	5.60186e-177	0	Mcrs1
Xpo1	3.05929e-181	-2.16355	0.117	0.44	6.01211e-177	0	Xpo1
Rcsd1	3.55952e-181	-5.64679	0.003	0.283	6.99517e-177	0	Rcsd1
Abl1	4.54757e-181	-3.45757	0.031	0.327	8.93689e-177	0	Abl1
Asxl2	4.94358e-181	-2.89154	0.051	0.357	9.71512e-177	0	Asxl2
Fam101b	6.40811e-181	-6.68244	0.008	0.289	1.25932e-176	0	Fam101b
Lats2	7.30096e-181	-4.31853	0.015	0.303	1.43478e-176	0	Lats2
Agap1	7.7394e-181	-3.60618	0.043	0.341	1.52095e-176	0	Agap1
Mrpl51	7.79106e-181	1.05334	0.784	0.61	1.5311e-176	0	Mrpl51
Nptn	8.25725e-181	-1.67169	0.229	0.565	1.62271e-176	0	Nptn
Zmym4	8.39075e-181	-3.35982	0.044	0.344	1.64895e-176	0	Zmym4
Clip1	8.50656e-181	-3.01675	0.051	0.357	1.67171e-176	0	Clip1
Prex2	8.64604e-181	-6.65203	0.005	0.285	1.69912e-176	0	Prex2
Nxn	9.72089e-181	-4.92596	0.009	0.293	1.91035e-176	0	Nxn
Mat2b	1.25657e-180	-1.97401	0.136	0.467	2.46942e-176	0	Mat2b
Atp2a2	1.28224e-180	-1.65315	0.256	0.572	2.51985e-176	0	Atp2a2
Map4k5	1.58164e-180	-3.51786	0.035	0.331	3.10824e-176	0	Map4k5
Tnpo1	1.6531e-180	-2.22229	0.11	0.43	3.24868e-176	0	Tnpo1
Frg1	3.09161e-180	-1.81487	0.133	0.466	6.07563e-176	0	Frg1
Cdc5l	3.73078e-180	-1.7593	0.163	0.496	7.33172e-176	0	Cdc5l
Kynu	3.73806e-180	2.69819	0.273	0.069	7.34603e-176	0	Kynu
Ssbp2	5.15729e-180	-5.36323	0.009	0.29	1.01351e-175	0	Ssbp2
Ccni	5.41917e-180	-1.53214	0.2	0.534	1.06498e-175	0	Ccni
Kif1b	6.27611e-180	-2.19674	0.12	0.44	1.23338e-175	0	Kif1b
Pafah1b2	8.1499e-180	-1.79424	0.172	0.5	1.60162e-175	0	Pafah1b2
Gpsm3	1.01515e-179	-6.83135	0.007	0.286	1.99498e-175	0	Gpsm3
Ccar1	1.01859e-179	-1.82198	0.178	0.503	2.00174e-175	0	Ccar1
Cnot6l	1.04786e-179	-2.02804	0.146	0.467	2.05925e-175	0	Cnot6l
Prdx2	1.25712e-179	-1.68883	0.799	0.827	2.47049e-175	0	Prdx2
Cdc42ep5	1.58578e-179	-2.83984	0.075	0.383	3.11637e-175	0	Cdc42ep5
Mknk2	2.65957e-179	-1.83576	0.15	0.48	5.22659e-175	0	Mknk2
Fndc3b	2.70252e-179	-1.83506	0.191	0.509	5.31099e-175	0	Fndc3b
Slc25a33	3.38056e-179	1.96884	0.417	0.167	6.64348e-175	0	Slc25a33
Ensa	3.42227e-179	-2.34501	0.102	0.421	6.72545e-175	0	Ensa
Ddb1	4.11892e-179	-1.47322	0.31	0.619	8.0945e-175	0	Ddb1
Pkd2	4.83197e-179	-4.19707	0.018	0.304	9.49579e-175	0	Pkd2
Smo	5.2857e-179	-4.08718	0.023	0.311	1.03875e-174	0	Smo
Mesdc1	7.25489e-179	-4.12762	0.026	0.315	1.42573e-174	0	Mesdc1
Ankhd1	1.15263e-178	-2.90191	0.062	0.367	2.26514e-174	0	Ankhd1
Lxn	1.19243e-178	-6.20962	0.005	0.282	2.34335e-174	0	Lxn
Rpl39	1.3434e-178	-0.648331	0.957	0.928	2.64004e-174	0	Rpl39
Kmt2b	1.52113e-178	-3.6097	0.024	0.313	2.98933e-174	0	Kmt2b
Scamp2	1.86376e-178	-2.29335	0.095	0.411	3.66266e-174	0	Scamp2
Anapc2	2.10415e-178	-3.29076	0.047	0.345	4.13507e-174	0	Anapc2
Ssh2	2.40488e-178	-4.12011	0.028	0.317	4.72607e-174	0	Ssh2
U2af2	2.7622e-178	-1.94553	0.159	0.484	5.42828e-174	0	U2af2
Hpcal1	2.83449e-178	-2.51798	0.082	0.394	5.57035e-174	0	Hpcal1
Gstt2	4.07306e-178	2.23896	0.404	0.162	8.00437e-174	0	Gstt2
Rab13	4.71305e-178	-2.84072	0.047	0.345	9.26208e-174	0	Rab13
Afap1	5.06185e-178	-7.77608	0.002	0.276	9.94754e-174	0	Afap1
Lamb2	5.82023e-178	-5.97616	0.007	0.284	1.14379e-173	0	Lamb2
Cpeb4	7.32336e-178	-2.45292	0.103	0.424	1.43919e-173	0	Cpeb4
Maf	8.97284e-178	-5.88161	0.05	0.339	1.76334e-173	0	Maf
Aebp2	9.40754e-178	-2.77281	0.064	0.37	1.84877e-173	0	Aebp2
Celf1	9.74595e-178	-1.63444	0.202	0.526	1.91527e-173	0	Celf1
Cd55	1.07849e-177	-7.02234	0.004	0.279	2.11945e-173	0	Cd55
Enah	1.08843e-177	-4.07135	0.032	0.321	2.13899e-173	0	Enah
4732465J04Rik	1.09944e-177	4.07478	0.132	0.009	2.16063e-173	0	4732465J04Rik
Triobp	1.2973e-177	-2.88148	0.074	0.381	2.54945e-173	0	Triobp
Sf3b6	1.44117e-177	-1.13715	0.409	0.705	2.83218e-173	0	Sf3b6
Tbc1d1	1.46816e-177	-4.03965	0.016	0.3	2.88523e-173	0	Tbc1d1
Ttc39c	2.04082e-177	2.77926	0.253	0.06	4.01061e-173	0	Ttc39c
Akr1c12	2.28686e-177	3.71562	0.186	0.028	4.49413e-173	0	Akr1c12
Suv420h1	2.28985e-177	-2.69742	0.064	0.37	4.50001e-173	0	Suv420h1
Sypl	2.3158e-177	-1.73569	0.244	0.559	4.551e-173	0	Sypl
Fmr1	2.55264e-177	-2.15539	0.109	0.428	5.01645e-173	0	Fmr1
Ubr2	3.3065e-177	-2.72174	0.07	0.379	6.49794e-173	0	Ubr2
Sf3b5	3.62208e-177	-1.17744	0.387	0.682	7.11811e-173	0	Sf3b5
Fam178a	3.82977e-177	-3.30355	0.037	0.332	7.52626e-173	0	Fam178a
Ubr4	3.83541e-177	-2.71794	0.056	0.359	7.53735e-173	0	Ubr4
Etl4	3.99324e-177	-4.17672	0.025	0.311	7.84752e-173	0	Etl4
Plxnd1	9.8541e-177	-8.21221	0.005	0.278	1.93653e-172	0	Plxnd1
Tnfrsf1a	1.1049e-176	-1.92769	0.226	0.544	2.17136e-172	0	Tnfrsf1a
Ptpn1	1.13823e-176	-2.19224	0.147	0.468	2.23684e-172	0	Ptpn1
Acsl5	1.22463e-176	1.50258	0.603	0.375	2.40664e-172	0	Acsl5
Kdm7a	1.30602e-176	-3.33172	0.048	0.343	2.5666e-172	0	Kdm7a
Gstp1	1.49679e-176	1.91685	0.452	0.201	2.94148e-172	0	Gstp1
Iws1	1.5793e-176	-2.81959	0.059	0.362	3.10363e-172	0	Iws1
Zcchc14	2.4228e-176	-3.75411	0.027	0.313	4.7613e-172	0	Zcchc14
Cep170	2.65152e-176	-4.26751	0.023	0.308	5.21077e-172	0	Cep170
Fam168b	4.09539e-176	-2.2511	0.087	0.4	8.04827e-172	0	Fam168b
Samd4b	4.42661e-176	-3.06293	0.037	0.331	8.69918e-172	0	Samd4b
Ckap5	4.54777e-176	-3.45893	0.039	0.331	8.93728e-172	0	Ckap5
Zdhhc3	7.66422e-176	-2.43225	0.09	0.399	1.50617e-171	0	Zdhhc3
Pip4k2a	8.322e-176	-6.72629	0.003	0.275	1.63544e-171	0	Pip4k2a
Gm15638	9.34159e-176	3.78522	0.156	0.017	1.83581e-171	0	Gm15638
Oaf	1.10211e-175	1.2094	0.649	0.378	2.16588e-171	0	Oaf
Bambi	1.25823e-175	-3.55234	0.055	0.35	2.47267e-171	0	Bambi
Phf20	1.42265e-175	-3.14588	0.052	0.35	2.7958e-171	0	Phf20
Tmem41b	1.79785e-175	-3.03171	0.059	0.359	3.53313e-171	0	Tmem41b
Ybx1	2.06946e-175	-0.844642	0.884	0.877	4.06691e-171	0	Ybx1
Ylpm1	2.39114e-175	-2.7394	0.051	0.35	4.69907e-171	0	Ylpm1
Zfp664	3.02583e-175	-2.53847	0.061	0.363	5.94635e-171	0	Zfp664
Ptbp2	3.2105e-175	-3.65935	0.032	0.322	6.30928e-171	0	Ptbp2
Arl6ip5	3.22796e-175	-2.03327	0.151	0.469	6.34358e-171	0	Arl6ip5
Galm	3.23743e-175	2.43316	0.311	0.094	6.3622e-171	0	Galm
Cers4	3.24735e-175	-5.6469	0.006	0.28	6.3817e-171	0	Cers4
Clu	4.23594e-175	-0.98315	0.939	0.494	8.32446e-171	0	Clu
Tcerg1	4.67205e-175	-2.38567	0.095	0.404	9.18151e-171	0	Tcerg1
Tax1bp1	5.06921e-175	-0.999538	0.502	0.778	9.96201e-171	0	Tax1bp1
4930523C07Rik	6.23034e-175	-3.52263	0.041	0.334	1.22439e-170	0	4930523C07Rik
Rgs3	7.83141e-175	-5.67108	0.006	0.279	1.53903e-170	0	Rgs3
Yipf4	7.96087e-175	-1.57638	0.244	0.569	1.56447e-170	0	Yipf4
Samd9l	1.43366e-174	-3.31186	0.053	0.347	2.81743e-170	0	Samd9l
Ppp4c	1.46122e-174	-1.92642	0.135	0.462	2.87158e-170	0	Ppp4c
Rnps1	1.55367e-174	-1.82865	0.158	0.478	3.05327e-170	0	Rnps1
Pcbp1	1.58785e-174	-0.980352	0.563	0.781	3.12044e-170	0	Pcbp1
Rab2a	1.70725e-174	-0.928111	0.604	0.803	3.35509e-170	0	Rab2a
Foxn3	2.15612e-174	-2.90033	0.063	0.363	4.2372e-170	0	Foxn3
Hsp90aa1	2.17089e-174	-1.43278	0.757	0.825	4.26623e-170	0	Hsp90aa1
Mxd1	2.50985e-174	-4.92664	0.023	0.305	4.93235e-170	0	Mxd1
1110038F14Rik	2.81387e-174	-2.96281	0.055	0.351	5.52981e-170	0	1110038F14Rik
Msra	4.51548e-174	1.40807	0.531	0.26	8.87382e-170	0	Msra
Adamts9	4.87006e-174	-7.5115	0.003	0.273	9.57065e-170	0	Adamts9
Adh4	4.91191e-174	6.09346	0.105	0.003	9.65289e-170	0	Adh4
Fryl	5.24258e-174	-3.82077	0.024	0.308	1.03027e-169	0	Fryl
Ndufa8	5.64502e-174	0.841886	0.844	0.743	1.10936e-169	0	Ndufa8
Exoc5	5.84787e-174	-2.26919	0.096	0.408	1.14922e-169	0	Exoc5
Stk24	6.30045e-174	-2.95069	0.056	0.356	1.23816e-169	0	Stk24
Klhl9	7.20269e-174	-1.95315	0.129	0.445	1.41547e-169	0	Klhl9
Tcaf1	7.55419e-174	-4.02951	0.02	0.301	1.48455e-169	0	Tcaf1
Spred1	7.70257e-174	-2.79615	0.055	0.349	1.51371e-169	0	Spred1
Fgf21	8.5386e-174	4.67007	0.128	0.009	1.67801e-169	0	Fgf21
Nit1	9.15018e-174	1.76421	0.515	0.27	1.79819e-169	0	Nit1
Gm16286	1.12397e-173	-1.38148	0.311	0.622	2.20882e-169	0	Gm16286
Armcx3	1.66421e-173	-2.37314	0.114	0.42	3.2705e-169	0	Armcx3
Itga9	1.82319e-173	-6.85844	0.005	0.275	3.58294e-169	0	Itga9
Pnpo	2.81697e-173	0.568523	0.497	0.212	5.53592e-169	0	Pnpo
Diaph1	2.89018e-173	-2.04263	0.12	0.44	5.67979e-169	0	Diaph1
Snx2	2.952e-173	-2.20951	0.215	0.523	5.80128e-169	0	Snx2
Nr2c2	3.71955e-173	-4.03209	0.023	0.305	7.30965e-169	0	Nr2c2
Sec61g	5.0119e-173	0.716716	0.903	0.838	9.84938e-169	0	Sec61g
Col5a1	5.49652e-173	-6.1892	0.008	0.28	1.08018e-168	0	Col5a1
N4bp1	6.01778e-173	-2.73749	0.072	0.373	1.18261e-168	0	N4bp1
Kctd10	7.67918e-173	-3.99421	0.019	0.298	1.50911e-168	0	Kctd10
Pxn	8.37522e-173	-2.39711	0.094	0.401	1.6459e-168	0	Pxn
Mfap2	8.95105e-173	-7.97886	0.006	0.276	1.75906e-168	0	Mfap2
Hspa1b	9.29772e-173	-5.63283	0.031	0.312	1.82719e-168	0	Hspa1b
Eea1	9.37204e-173	-2.29931	0.092	0.403	1.84179e-168	0	Eea1
Mkln1	9.47279e-173	-1.96211	0.179	0.495	1.86159e-168	0	Mkln1
Anxa6	9.94034e-173	-1.91354	0.205	0.51	1.95348e-168	0	Anxa6
Tspyl1	1.08498e-172	-3.02884	0.049	0.341	2.13221e-168	0	Tspyl1
Ppil4	1.16898e-172	-2.4027	0.081	0.389	2.29727e-168	0	Ppil4
Mxra8	1.22914e-172	-7.8892	0.004	0.272	2.41551e-168	0	Mxra8
Cdc42ep2	1.25887e-172	-6.48888	0.005	0.274	2.47393e-168	0	Cdc42ep2
Ralgapa2	1.51086e-172	-3.69741	0.041	0.327	2.96914e-168	0	Ralgapa2
Aak1	2.202e-172	-3.7318	0.028	0.311	4.32737e-168	0	Aak1
C1s1	2.28858e-172	1.22527	0.446	0.169	4.49752e-168	0	C1s1
Kif3a	2.71852e-172	-4.09966	0.023	0.302	5.34243e-168	0	Kif3a
Rpl11	3.67014e-172	-0.525528	0.973	0.946	7.21255e-168	0	Rpl11
Nfe2l1	4.3731e-172	-1.84664	0.147	0.465	8.59401e-168	0	Nfe2l1
Idi1	4.93451e-172	1.52896	0.556	0.294	9.6973e-168	0	Idi1
Plaur	5.17378e-172	-5.20329	0.019	0.295	1.01675e-167	0	Plaur
Hcfc1	5.26174e-172	-2.9503	0.055	0.351	1.03404e-167	0	Hcfc1
Anapc1	5.45825e-172	-2.96104	0.04	0.329	1.07266e-167	0	Anapc1
[truncated: 145,025 more rows]

## Sheet: 2_epithelial zoom
	p_val	avg_log2FC	pct.1	pct.2	p_val_adj	cluster	gene
Tesc	0	1.66387	0.872	0.239	0	0	Tesc
Scara3	0	1.53529	0.91	0.245	0	0	Scara3
Spp1	6.03e-308	2.05644	1	0.526	1.1e-303	0	Spp1
Pkhd1	7.4e-308	1.32552	0.88	0.244	1.35e-303	0	Pkhd1
Fgfr3	1.32e-302	1.3356	0.842	0.208	2.41e-298	0	Fgfr3
Ddit4l	3.59e-281	1.35486	0.804	0.221	6.53e-277	0	Ddit4l
Dcdc2a	8.38e-276	1.4385	0.936	0.318	1.53e-271	0	Dcdc2a
Pebp1	6.02e-264	1.32731	0.979	0.792	1.1e-259	0	Pebp1
Bicc1	1.03e-262	1.44243	0.989	0.389	1.87e-258	0	Bicc1
Pdzk1ip1	2.41e-261	1.24701	0.878	0.269	4.39e-257	0	Pdzk1ip1
Epcam	6.54e-258	1.52101	0.993	0.377	1.19e-253	0	Epcam
Peg3	2.59e-257	1.71075	0.984	0.485	4.71e-253	0	Peg3
3110079O15Rik	3.61e-255	1.41946	0.538	0.072	6.59e-251	0	3110079O15Rik
Kifc3	1.43e-252	1.27494	0.901	0.327	2.6e-248	0	Kifc3
Atp1b1	1.33e-250	1.40395	0.979	0.5	2.42e-246	0	Atp1b1
Tns1	1.08e-248	1.25741	0.87	0.28	1.97e-244	0	Tns1
Onecut2	4.27e-246	1.45661	0.959	0.389	7.78e-242	0	Onecut2
Lurap1l	8e-245	1.35089	0.912	0.397	1.46e-240	0	Lurap1l
Ptprf	1.17e-238	1.22828	0.969	0.478	2.14e-234	0	Ptprf
Tspan3	1.71e-238	1.0329	0.895	0.328	3.11e-234	0	Tspan3
1700011H14Rik	2.39e-233	0.887397	0.73	0.2	4.36e-229	0	1700011H14Rik
Col9a3	5.16e-231	0.888673	0.61	0.121	9.4e-227	0	Col9a3
Clu	5.41e-231	1.45019	0.999	0.878	9.86e-227	0	Clu
Erich5	2.27e-230	0.803668	0.62	0.136	4.14e-226	0	Erich5
Sox9	2.83e-229	1.34156	0.949	0.392	5.16e-225	0	Sox9
Alcam	8.08e-226	1.33605	0.967	0.501	1.47e-221	0	Alcam
Acot1	3.18e-225	1.18829	0.852	0.29	5.79e-221	0	Acot1
Prox1	1.27e-223	1.281	0.884	0.381	2.32e-219	0	Prox1
Bche	1.49e-222	1.055	0.865	0.356	2.71e-218	0	Bche
Aplp2	1.46e-220	1.20145	0.986	0.691	2.66e-216	0	Aplp2
Zbtb20	3.07e-219	1.36687	0.973	0.47	5.59e-215	0	Zbtb20
Sox4	9.84e-219	1.31761	0.974	0.396	1.79e-214	0	Sox4
Fmo2	4.38e-218	1.13225	0.736	0.227	7.98e-214	0	Fmo2
Ctnnb1	2.92e-217	1.21216	0.978	0.564	5.33e-213	0	Ctnnb1
Anxa5	3.12e-216	1.37769	0.993	0.708	5.69e-212	0	Anxa5
Cldn7	4.69e-216	1.21197	0.979	0.405	8.54e-212	0	Cldn7
Dcx	1.5e-215	0.830835	0.626	0.144	2.74e-211	0	Dcx
Cadm1	6.07e-215	1.15338	0.889	0.393	1.11e-210	0	Cadm1
Atp1a1	1.56e-214	1.17261	0.97	0.675	2.84e-210	0	Atp1a1
Serpinh1	3.93e-214	0.800342	0.872	0.275	7.16e-210	0	Serpinh1
Gas6	1.97e-213	1.22397	0.932	0.462	3.59e-209	0	Gas6
Vegfa	8.33e-213	1.14714	0.9	0.383	1.52e-208	0	Vegfa
Cd24a	4.07e-212	1.12045	0.968	0.401	7.41e-208	0	Cd24a
Tinagl1	3.66e-211	1.20952	0.89	0.319	6.66e-207	0	Tinagl1
Tmem45a	1.44e-209	0.942851	0.558	0.113	2.62e-205	0	Tmem45a
Sucnr1	6.53e-208	0.759234	0.522	0.094	1.19e-203	0	Sucnr1
Nfib	1.24e-206	1.19614	0.981	0.505	2.26e-202	0	Nfib
Tshz2	3.74e-206	0.96897	0.87	0.329	6.82e-202	0	Tshz2
Sorbs2	4.24e-206	1.15187	0.917	0.379	7.72e-202	0	Sorbs2
Jun	6.14e-206	1.6155	0.995	0.734	1.12e-201	0	Jun
Nfix	5.61e-205	1.10544	0.927	0.419	1.02e-200	0	Nfix
Pld1	2.07e-204	0.869288	0.778	0.261	3.78e-200	0	Pld1
Mdk	2.14e-204	1.18173	0.846	0.281	3.9e-200	0	Mdk
Krt19	4.4e-204	0.519739	0.899	0.254	8.02e-200	0	Krt19
Id2	7.89e-204	1.31019	0.979	0.745	1.44e-199	0	Id2
Enah	8.94e-204	0.917721	0.81	0.286	1.63e-199	0	Enah
Sox5	3.08e-203	0.954451	0.752	0.246	5.61e-199	0	Sox5
Angpt1	2.03e-202	0.792137	0.595	0.138	3.69e-198	0	Angpt1
Shank2	3.81e-202	0.896553	0.722	0.219	6.94e-198	0	Shank2
Prdx2	2.25e-201	0.908275	0.986	0.852	4.09e-197	0	Prdx2
Dnajc1	2.11e-199	1.08382	0.912	0.484	3.84e-195	0	Dnajc1
Fermt1	2.59e-199	0.826022	0.696	0.191	4.72e-195	0	Fermt1
Cdh1	9.7e-199	1.07191	0.936	0.446	1.77e-194	0	Cdh1
Kcnk1	1.62e-198	0.815714	0.721	0.198	2.96e-194	0	Kcnk1
H3f3a	5.8e-198	0.917046	0.99	0.924	1.06e-193	0	H3f3a
App	1.25e-197	1.14679	0.975	0.53	2.27e-193	0	App
Ehf	1.75e-197	1.05655	0.754	0.216	3.19e-193	0	Ehf
Prom1	3.46e-197	0.916123	0.807	0.28	6.3e-193	0	Prom1
Anxa4	2.87e-195	1.04071	0.938	0.507	5.24e-191	0	Anxa4
Clmn	1.54e-194	0.968126	0.869	0.349	2.81e-190	0	Clmn
Gata6	2.77e-194	0.842448	0.815	0.283	5.05e-190	0	Gata6
Msi2	2.78e-194	0.995927	0.909	0.383	5.07e-190	0	Msi2
Fjx1	2.37e-193	0.85791	0.691	0.204	4.32e-189	0	Fjx1
Hipk2	7.28e-193	0.981671	0.844	0.356	1.33e-188	0	Hipk2
Tm9sf3	1.26e-190	1.0438	0.952	0.607	2.29e-186	0	Tm9sf3
Hmgn1	5.4e-189	0.972476	0.984	0.802	9.84e-185	0	Hmgn1
Spint1	4.12e-188	0.756558	0.754	0.24	7.51e-184	0	Spint1
Magi1	3.35e-186	0.90077	0.774	0.282	6.11e-182	0	Magi1
Col27a1	2.62e-185	0.911291	0.69	0.221	4.77e-181	0	Col27a1
Ywhaq	1.03e-184	1.00647	0.972	0.654	1.88e-180	0	Ywhaq
Rab25	4e-184	0.74263	0.651	0.17	7.29e-180	0	Rab25
Pamr1	5.06e-184	0.916003	0.868	0.317	9.22e-180	0	Pamr1
BC021891	4.65e-183	0.662361	0.578	0.145	8.47e-179	0	BC021891
Dsg2	7.2e-183	1.01574	0.944	0.454	1.31e-178	0	Dsg2
Capn6	2.66e-180	0.654436	0.569	0.133	4.85e-176	0	Capn6
Slco3a1	5.52e-180	0.815496	0.821	0.274	1.01e-175	0	Slco3a1
Nudt19	2.96e-179	1.11434	0.932	0.557	5.4e-175	0	Nudt19
Zfp36l2	5.02e-179	1.07358	0.881	0.376	9.14e-175	0	Zfp36l2
Akap9	5.92e-178	0.903704	0.879	0.368	1.08e-173	0	Akap9
Pdgfd	1.52e-177	0.764399	0.641	0.182	2.77e-173	0	Pdgfd
Dync2li1	1.69e-177	0.700763	0.637	0.184	3.08e-173	0	Dync2li1
Lipt2	4.04e-176	0.873654	0.628	0.193	7.37e-172	0	Lipt2
Hnrnpa0	8.39e-174	0.97161	0.977	0.696	1.53e-169	0	Hnrnpa0
Capg	1.6e-173	0.794973	0.744	0.277	2.91e-169	0	Capg
Adamts16	3.14e-171	0.595762	0.478	0.094	5.72e-167	0	Adamts16
Atp11b	5.22e-170	0.878004	0.81	0.332	9.51e-166	0	Atp11b
Arhgap5	1.58e-168	0.886699	0.902	0.451	2.87e-164	0	Arhgap5
Foxp1	2.7e-168	0.867454	0.878	0.389	4.92e-164	0	Foxp1
Wwc1	5.28e-168	0.854544	0.827	0.351	9.62e-164	0	Wwc1
Pdgfc	5.76e-168	0.786702	0.686	0.22	1.05e-163	0	Pdgfc
Ube2e3	1.59e-167	0.86242	0.911	0.524	2.89e-163	0	Ube2e3
Fxyd2	2.37e-167	0.647518	0.479	0.096	4.32e-163	0	Fxyd2
Cldn6	2.48e-167	0.824363	0.754	0.247	4.51e-163	0	Cldn6
Tm4sf4	2.96e-167	1.07105	0.99	0.81	5.4e-163	0	Tm4sf4
Hsp90ab1	3.04e-167	0.812542	0.996	0.957	5.54e-163	0	Hsp90ab1
Cav2	4.12e-167	0.726132	0.646	0.199	7.51e-163	0	Cav2
Igf1r	2.41e-166	0.843703	0.74	0.246	4.38e-162	0	Igf1r
Sumo2	1e-165	0.8464	0.978	0.804	1.83e-161	0	Sumo2
Sparc	1.47e-165	0.786383	0.975	0.402	2.67e-161	0	Sparc
Auts2	2.25e-165	0.79645	0.815	0.303	4.09e-161	0	Auts2
Ezr	2.8e-165	0.814414	0.906	0.377	5.1e-161	0	Ezr
H3f3b	9.03e-165	0.920086	1	0.966	1.64e-160	0	H3f3b
Prr15l	2.14e-163	0.769977	0.752	0.283	3.9e-159	0	Prr15l
Nedd4	5.92e-163	0.9366	0.975	0.606	1.08e-158	0	Nedd4
Pura	9.04e-163	0.828945	0.889	0.449	1.65e-158	0	Pura
Fgfr2	4.45e-162	0.695684	0.738	0.254	8.12e-158	0	Fgfr2
Map3k1	9.4e-162	0.764459	0.795	0.309	1.71e-157	0	Map3k1
Cxadr	2.16e-160	1.01133	0.953	0.532	3.94e-156	0	Cxadr
Srsf11	1.04e-159	0.855967	0.947	0.512	1.9e-155	0	Srsf11
Bambi	1.62e-159	0.871488	0.653	0.216	2.94e-155	0	Bambi
Tmc4	2.07e-159	0.642629	0.648	0.198	3.76e-155	0	Tmc4
Ddah2	3.01e-159	0.840199	0.841	0.323	5.49e-155	0	Ddah2
Ttc3	3.05e-159	0.854819	0.889	0.42	5.56e-155	0	Ttc3
Kansl1l	8.81e-159	0.921689	0.852	0.338	1.61e-154	0	Kansl1l
Hnf1b	2.07e-158	0.694759	0.693	0.246	3.77e-154	0	Hnf1b
Rab27b	2.99e-158	0.753612	0.644	0.186	5.45e-154	0	Rab27b
Agrn	5.47e-158	0.793012	0.848	0.334	9.96e-154	0	Agrn
Cryab	7.23e-158	0.87074	0.736	0.248	1.32e-153	0	Cryab
Mme	4.26e-157	0.63759	0.557	0.15	7.76e-153	0	Mme
Rassf10	1.33e-156	0.505674	0.417	0.076	2.41e-152	0	Rassf10
Hmgn2	1.33e-156	0.947556	0.948	0.568	2.43e-152	0	Hmgn2
Cdk4	2.25e-156	0.865896	0.949	0.607	4.1e-152	0	Cdk4
Ift57	3.08e-156	0.61046	0.648	0.208	5.61e-152	0	Ift57
B4galt6	7.55e-156	0.731255	0.736	0.272	1.37e-151	0	B4galt6
Ppp1r1b	1.57e-155	0.651407	0.491	0.115	2.85e-151	0	Ppp1r1b
Hhex	2.17e-155	1.09564	0.869	0.478	3.94e-151	0	Hhex
Gm609	3.96e-155	0.725928	0.647	0.216	7.22e-151	0	Gm609
Sema6a	7.18e-154	0.717564	0.714	0.251	1.31e-149	0	Sema6a
Zfhx4	1.95e-153	0.702147	0.668	0.227	3.55e-149	0	Zfhx4
Hnf1aos1	2.01e-153	0.665386	0.607	0.182	3.65e-149	0	Hnf1aos1
Smco4	1.19e-152	0.885688	0.823	0.445	2.17e-148	0	Smco4
Phldb2	2.96e-152	0.818696	0.853	0.389	5.4e-148	0	Phldb2
Malat1	5.19e-152	1.05023	0.999	0.607	9.46e-148	0	Malat1
Nucb2	1.29e-151	0.724796	0.741	0.273	2.36e-147	0	Nucb2
Marcksl1	1.68e-151	0.805399	0.865	0.38	3.07e-147	0	Marcksl1
Sptan1	5.48e-151	0.804731	0.863	0.384	9.99e-147	0	Sptan1
Phf3	5.81e-150	0.870136	0.89	0.433	1.06e-145	0	Phf3
Stt3b	8.12e-150	1.0001	0.875	0.504	1.48e-145	0	Stt3b
Cirbp	1.18e-149	0.835717	0.917	0.542	2.15e-145	0	Cirbp
Pbx1	8.74e-149	0.783275	0.872	0.381	1.59e-144	0	Pbx1
Papss1	5.84e-148	0.748401	0.738	0.305	1.06e-143	0	Papss1
Cyp2j6	1.16e-147	0.787679	0.738	0.312	2.11e-143	0	Cyp2j6
Dpysl4	1.85e-147	0.449007	0.378	0.063	3.36e-143	0	Dpysl4
Aes	7.61e-147	0.750433	0.975	0.861	1.39e-142	0	Aes
Rhob	9.73e-147	1.08736	0.902	0.432	1.77e-142	0	Rhob
Spint2	4.07e-146	0.845811	0.98	0.682	7.42e-142	0	Spint2
Ptov1	4.98e-146	0.78141	0.932	0.562	9.07e-142	0	Ptov1
Casc4	2.3e-145	0.650449	0.709	0.278	4.18e-141	0	Casc4
Arl3	5.74e-145	0.70224	0.757	0.337	1.05e-140	0	Arl3
Impad1	8.82e-145	0.749924	0.796	0.359	1.61e-140	0	Impad1
Tff2	1.08e-144	0.922352	0.623	0.186	1.96e-140	0	Tff2
Naaladl2	4.22e-144	0.643336	0.565	0.171	7.68e-140	0	Naaladl2
Myl12b	1.99e-143	0.900274	0.972	0.675	3.62e-139	0	Myl12b
Dixdc1	2.8e-142	0.596503	0.577	0.18	5.1e-138	0	Dixdc1
Aif1l	4.44e-142	0.472802	0.449	0.102	8.1e-138	0	Aif1l
Irf2bp2	1.63e-141	0.853993	0.888	0.48	2.96e-137	0	Irf2bp2
Tmem229a	2.74e-141	0.560352	0.509	0.138	4.99e-137	0	Tmem229a
Cxxc5	2.23e-140	0.757046	0.765	0.347	4.06e-136	0	Cxxc5
Rbm39	6.28e-140	0.838449	0.984	0.658	1.14e-135	0	Rbm39
Gnas	1.42e-139	0.562801	0.985	0.924	2.59e-135	0	Gnas
Krt7	2.22e-139	0.529409	0.688	0.206	4.05e-135	0	Krt7
Slc5a1	2.38e-139	0.550359	0.449	0.104	4.34e-135	0	Slc5a1
Scd2	2.41e-139	0.765256	0.723	0.297	4.39e-135	0	Scd2
Trim44	2.78e-139	0.785321	0.816	0.407	5.06e-135	0	Trim44
Arhgap24	2.99e-139	0.590916	0.578	0.185	5.44e-135	0	Arhgap24
2900026A02Rik	3.45e-139	0.689723	0.793	0.312	6.28e-135	0	2900026A02Rik
Tnfaip8	5.6e-139	0.73298	0.805	0.348	1.02e-134	0	Tnfaip8
Eepd1	1.68e-138	0.713403	0.647	0.248	3.07e-134	0	Eepd1
Atrx	2.55e-138	0.796522	0.935	0.484	4.64e-134	0	Atrx
Gsk3b	6.04e-138	0.78933	0.879	0.442	1.1e-133	0	Gsk3b
Atxn10	7.24e-138	0.761177	0.905	0.577	1.32e-133	0	Atxn10
Cldn3	7.35e-138	0.837	0.983	0.777	1.34e-133	0	Cldn3
Erbb4	8.98e-138	0.53529	0.483	0.121	1.64e-133	0	Erbb4
Trim47	9.76e-138	0.660013	0.665	0.244	1.78e-133	0	Trim47
Csnk1a1	1.76e-137	0.783446	0.965	0.628	3.2e-133	0	Csnk1a1
Nsd1	2.09e-137	0.730848	0.805	0.381	3.81e-133	0	Nsd1
Adamts1	2.65e-137	0.998243	0.827	0.355	4.83e-133	0	Adamts1
Ptma	4.1e-137	0.714916	0.993	0.97	7.46e-133	0	Ptma
H2afv	5.05e-137	0.753415	0.968	0.691	9.21e-133	0	H2afv
Brd1	7.41e-137	0.650721	0.812	0.358	1.35e-132	0	Brd1
Slc44a3	1.22e-136	0.663615	0.699	0.292	2.22e-132	0	Slc44a3
Nrep	1.59e-136	0.628869	0.794	0.357	2.9e-132	0	Nrep
Hsp90aa1	2.22e-136	0.967862	0.991	0.838	4.05e-132	0	Hsp90aa1
Zfp644	2.36e-136	0.721716	0.827	0.388	4.29e-132	0	Zfp644
Chadl	7.19e-136	0.492834	0.427	0.096	1.31e-131	0	Chadl
Ror1	2.24e-135	0.568927	0.505	0.14	4.08e-131	0	Ror1
Tox3	2.51e-135	0.65275	0.607	0.209	4.57e-131	0	Tox3
Fnbp1l	3.19e-135	0.724479	0.804	0.347	5.81e-131	0	Fnbp1l
Tspan7	8.83e-135	0.61543	0.649	0.238	1.61e-130	0	Tspan7
Ncor1	1.17e-134	0.746386	0.891	0.47	2.13e-130	0	Ncor1
Gm21092	2.05e-134	0.660463	0.732	0.306	3.74e-130	0	Gm21092
Tmem27	2.54e-134	0.625142	0.558	0.168	4.63e-130	0	Tmem27
Cystm1	2.67e-134	0.707198	0.943	0.535	4.87e-130	0	Cystm1
Ift43	7.26e-134	0.618306	0.696	0.268	1.32e-129	0	Ift43
Hnrnpk	9.23e-134	0.712643	0.98	0.822	1.68e-129	0	Hnrnpk
Cdc42ep1	1.16e-133	0.684231	0.696	0.277	2.11e-129	0	Cdc42ep1
Kmt2e	1.2e-133	0.775062	0.825	0.384	2.18e-129	0	Kmt2e
Ywhae	1.55e-133	0.714844	0.973	0.818	2.83e-129	0	Ywhae
Pafah1b3	1.64e-133	0.715747	0.852	0.408	2.98e-129	0	Pafah1b3
Arid4b	1.92e-133	0.733128	0.864	0.395	3.5e-129	0	Arid4b
Actg1	1.18e-132	0.878539	0.995	0.88	2.14e-128	0	Actg1
Set	2.51e-132	0.768579	0.965	0.745	4.58e-128	0	Set
Srsf3	3.25e-132	0.795877	0.973	0.75	5.92e-128	0	Srsf3
Gtf2i	3.49e-132	0.690555	0.806	0.393	6.35e-128	0	Gtf2i
Golgb1	7.47e-132	0.701182	0.827	0.38	1.36e-127	0	Golgb1
Ank3	7.53e-132	0.66245	0.73	0.293	1.37e-127	0	Ank3
Tenm4	7.74e-132	0.551014	0.49	0.135	1.41e-127	0	Tenm4
Cbx1	9.34e-132	0.735168	0.878	0.484	1.7e-127	0	Cbx1
5330417C22Rik	1.02e-131	0.657293	0.632	0.232	1.87e-127	0	5330417C22Rik
Purb	1.32e-131	0.754362	0.912	0.469	2.4e-127	0	Purb
Sfpq	1.36e-131	0.795691	0.948	0.539	2.47e-127	0	Sfpq
Sf3b1	2.64e-131	0.744706	0.942	0.584	4.82e-127	0	Sf3b1
9530068E07Rik	5.04e-131	0.738222	0.874	0.5	9.18e-127	0	9530068E07Rik
Lrrc16a	1.26e-130	0.599928	0.625	0.224	2.3e-126	0	Lrrc16a
Son	3.56e-130	0.756944	0.953	0.52	6.49e-126	0	Son
Cbx6	6.01e-130	0.649199	0.662	0.245	1.1e-125	0	Cbx6
Prrc2c	3.31e-129	0.789994	0.941	0.507	6.04e-125	0	Prrc2c
Palm	3.7e-129	0.551191	0.56	0.183	6.75e-125	0	Palm
Wnk2	4.47e-129	0.451025	0.46	0.119	8.15e-125	0	Wnk2
Cbx5	1.12e-128	0.716654	0.791	0.376	2.04e-124	0	Cbx5
Srsf5	1.24e-128	0.733432	0.981	0.765	2.25e-124	0	Srsf5
Tusc3	1.26e-128	0.632381	0.717	0.301	2.29e-124	0	Tusc3
Sort1	2.02e-128	0.557631	0.585	0.204	3.68e-124	0	Sort1
Rest	2.57e-128	0.721022	0.78	0.355	4.69e-124	0	Rest
Adamts9	2.66e-128	0.619729	0.535	0.162	4.85e-124	0	Adamts9
Amotl1	2.87e-128	0.545952	0.646	0.227	5.24e-124	0	Amotl1
Slc4a3	5.05e-128	0.517556	0.505	0.148	9.19e-124	0	Slc4a3
Jund	2.72e-127	1.03956	0.984	0.864	4.95e-123	0	Jund
Chd6	2.98e-127	0.647297	0.732	0.306	5.43e-123	0	Chd6
Adgrg1	3.11e-127	0.680436	0.778	0.352	5.67e-123	0	Adgrg1
Nisch	3.35e-127	0.676272	0.893	0.477	6.09e-123	0	Nisch
Wbp5	5.55e-127	0.732872	0.979	0.821	1.01e-122	0	Wbp5
Ankrd10	7.52e-127	0.563325	0.651	0.247	1.37e-122	0	Ankrd10
Hnrnpd	2.46e-126	0.745514	0.938	0.596	4.49e-122	0	Hnrnpd
Senp6	2.92e-126	0.738673	0.867	0.471	5.31e-122	0	Senp6
Sestd1	3.5e-126	0.613341	0.602	0.211	6.39e-122	0	Sestd1
Klf6	4.69e-126	1.23347	0.891	0.479	8.54e-122	0	Klf6
Epha7	9.44e-126	0.548481	0.509	0.148	1.72e-121	0	Epha7
Tra2a	1.35e-125	0.722718	0.851	0.402	2.45e-121	0	Tra2a
Acin1	1.39e-125	0.704199	0.862	0.455	2.54e-121	0	Acin1
Ahdc1	2.53e-125	0.549517	0.574	0.194	4.62e-121	0	Ahdc1
Slc15a2	4.16e-125	0.572472	0.474	0.13	7.58e-121	0	Slc15a2
Chd4	4.31e-125	0.753349	0.901	0.464	7.85e-121	0	Chd4
Sf3b2	5.78e-125	0.748652	0.888	0.506	1.05e-120	0	Sf3b2
Nudc	7.33e-125	0.703618	0.917	0.625	1.34e-120	0	Nudc
Ddx39b	2e-124	0.732572	0.9	0.532	3.64e-120	0	Ddx39b
Proser2	3.88e-124	0.599061	0.563	0.195	7.06e-120	0	Proser2
Pfdn5	4.95e-124	0.693894	0.969	0.817	9.02e-120	0	Pfdn5
Dcbld1	1.21e-123	0.577923	0.53	0.172	2.21e-119	0	Dcbld1
Ift74	1.26e-123	0.516281	0.577	0.194	2.29e-119	0	Ift74
Abcc5	6.85e-123	0.538965	0.564	0.191	1.25e-118	0	Abcc5
Zfp664	1.19e-122	0.595053	0.689	0.286	2.16e-118	0	Zfp664
Emp2	1.93e-122	0.613259	0.714	0.277	3.52e-118	0	Emp2
Aff4	2.1e-122	0.685124	0.842	0.404	3.83e-118	0	Aff4
Ppp1r13b	6.22e-122	0.581275	0.63	0.245	1.13e-117	0	Ppp1r13b
Nenf	1.4e-121	0.70484	0.842	0.473	2.55e-117	0	Nenf
Ppp1r9a	5.55e-121	0.577546	0.637	0.244	1.01e-116	0	Ppp1r9a
Svil	9.33e-121	0.682444	0.722	0.32	1.7e-116	0	Svil
Mbnl2	1.03e-120	0.597146	0.773	0.337	1.88e-116	0	Mbnl2
Nhsl1	5.9e-120	0.604119	0.638	0.24	1.08e-115	0	Nhsl1
Chka	6.51e-120	0.818727	0.916	0.485	1.19e-115	0	Chka
Ocln	9.7e-120	0.618117	0.691	0.288	1.77e-115	0	Ocln
St14	1.02e-119	0.516919	0.632	0.227	1.86e-115	0	St14
Tmsb10	1.03e-119	0.865823	0.99	0.68	1.87e-115	0	Tmsb10
Rbm47	1.18e-119	0.599154	0.711	0.308	2.15e-115	0	Rbm47
Hnrnpa1	1.48e-119	0.773457	0.954	0.604	2.69e-115	0	Hnrnpa1
Nono	1.61e-119	0.703062	0.893	0.521	2.94e-115	0	Nono
Mllt4	2.03e-119	0.635729	0.804	0.363	3.69e-115	0	Mllt4
Pnn	2.54e-119	0.707991	0.826	0.422	4.63e-115	0	Pnn
Bclaf1	2.57e-119	0.666256	0.841	0.418	4.68e-115	0	Bclaf1
Sumo1	2.65e-119	0.676551	0.922	0.601	4.82e-115	0	Sumo1
Kcnq1ot1	3.09e-119	0.794632	0.781	0.339	5.62e-115	0	Kcnq1ot1
Srrm2	3.69e-119	0.718558	0.959	0.613	6.72e-115	0	Srrm2
Sptbn1	5.81e-119	0.679111	0.899	0.404	1.06e-114	0	Sptbn1
Rsrp1	6.69e-119	0.699161	0.865	0.45	1.22e-114	0	Rsrp1
Tsn	9.64e-119	0.721068	0.872	0.56	1.76e-114	0	Tsn
Zkscan1	9.79e-119	0.596091	0.633	0.252	1.78e-114	0	Zkscan1
Tpr	1.02e-118	0.758049	0.917	0.555	1.87e-114	0	Tpr
Fus	1.25e-118	0.70028	0.956	0.572	2.28e-114	0	Fus
Cyr61	5.64e-118	0.970517	0.877	0.418	1.03e-113	0	Cyr61
Ctnnd1	1.2e-117	0.668139	0.795	0.385	2.18e-113	0	Ctnnd1
Lims1	1.25e-117	0.678764	0.728	0.35	2.28e-113	0	Lims1
Srsf2	1.43e-117	0.737525	0.953	0.638	2.61e-113	0	Srsf2
Pdgfa	1.55e-117	0.744935	0.827	0.423	2.83e-113	0	Pdgfa
Pdcd4	4.74e-117	0.690418	0.79	0.425	8.64e-113	0	Pdcd4
Sri	5.57e-117	0.68743	0.912	0.534	1.02e-112	0	Sri
Jmjd1c	7.17e-117	0.678364	0.81	0.373	1.31e-112	0	Jmjd1c
Tcf3	1.87e-116	0.561729	0.721	0.306	3.41e-112	0	Tcf3
Prmt1	2.19e-116	0.685967	0.877	0.489	3.99e-112	0	Prmt1
Pik3ap1	5.97e-116	0.543753	0.526	0.176	1.09e-111	0	Pik3ap1
Zcchc11	6.88e-116	0.723705	0.859	0.484	1.25e-111	0	Zcchc11
Vgll4	7.12e-116	0.572385	0.684	0.282	1.3e-111	0	Vgll4
Bag2	1e-115	0.566072	0.615	0.238	1.83e-111	0	Bag2
Glis3	1e-115	0.558347	0.611	0.227	1.83e-111	0	Glis3
Lrp6	1.06e-115	0.619266	0.76	0.364	1.92e-111	0	Lrp6
Tmem59	1.49e-115	0.658362	0.973	0.809	2.71e-111	0	Tmem59
Hnrnpr	2.52e-115	0.648424	0.814	0.43	4.6e-111	0	Hnrnpr
St8sia3	4.67e-115	0.528046	0.475	0.143	8.5e-111	0	St8sia3
Palmd	5.03e-115	0.818562	0.826	0.46	9.16e-111	0	Palmd
Pkn2	5.14e-115	0.694564	0.827	0.433	9.36e-111	0	Pkn2
Ilf2	8.63e-115	0.627192	0.783	0.381	1.57e-110	0	Ilf2
Kif12	1.29e-114	0.499995	0.543	0.183	2.35e-110	0	Kif12
Pum1	1.89e-114	0.659171	0.843	0.419	3.44e-110	0	Pum1
Tmed9	2.52e-114	0.646183	0.936	0.687	4.59e-110	0	Tmed9
Cfap36	2.61e-114	0.560203	0.628	0.249	4.75e-110	0	Cfap36
Kif5b	2.69e-114	0.718375	0.891	0.504	4.91e-110	0	Kif5b
Plscr3	3.48e-114	0.543247	0.647	0.262	6.34e-110	0	Plscr3
Ugt8a	9.19e-114	0.488382	0.437	0.12	1.67e-109	0	Ugt8a
Zmiz1	4.57e-113	0.633921	0.758	0.337	8.33e-109	0	Zmiz1
Plcb4	6.85e-113	0.63132	0.615	0.231	1.25e-108	0	Plcb4
Hdac1	9.94e-113	0.626458	0.723	0.336	1.81e-108	0	Hdac1
Tead1	1.82e-112	0.551921	0.699	0.293	3.32e-108	0	Tead1
Zfp292	2.35e-112	0.589483	0.737	0.332	4.28e-108	0	Zfp292
BC005561	5.98e-112	0.603665	0.707	0.301	1.09e-107	0	BC005561
Vezf1	7.25e-112	0.568888	0.701	0.305	1.32e-107	0	Vezf1
Hnrnph1	7.63e-112	0.633832	0.914	0.491	1.39e-107	0	Hnrnph1
Txnip	8.85e-112	0.793124	0.74	0.341	1.61e-107	0	Txnip
Clic1	1.06e-111	0.705685	0.947	0.476	1.94e-107	0	Clic1
Prrc2b	1.45e-111	0.578375	0.742	0.337	2.65e-107	0	Prrc2b
Klc3	2.07e-111	0.495061	0.516	0.173	3.78e-107	0	Klc3
Camk1	2.82e-111	0.529677	0.688	0.292	5.14e-107	0	Camk1
Mycbp2	3.15e-111	0.577357	0.759	0.349	5.73e-107	0	Mycbp2
Fgf12	8.06e-111	0.34155	0.306	0.055	1.47e-106	0	Fgf12
Smtnl2	8.23e-111	0.466017	0.486	0.149	1.5e-106	0	Smtnl2
Srsf10	9.14e-111	0.656956	0.863	0.501	1.66e-106	0	Srsf10
Ssb	9.17e-111	0.683098	0.932	0.673	1.67e-106	0	Ssb
Ubb	1.04e-110	0.54513	0.995	0.97	1.89e-106	0	Ubb
Etl4	1.05e-110	0.529005	0.659	0.264	1.91e-106	0	Etl4
Enpp5	1.37e-110	0.464391	0.527	0.182	2.49e-106	0	Enpp5
Arrdc1	2.08e-110	0.501137	0.548	0.192	3.78e-106	0	Arrdc1
Gon4l	3.42e-110	0.508388	0.625	0.246	6.23e-106	0	Gon4l
Hmgb1	3.82e-110	0.634617	0.98	0.853	6.95e-106	0	Hmgb1
Osgin2	3.9e-110	0.508719	0.483	0.154	7.11e-106	0	Osgin2
Add1	8.99e-110	0.581838	0.743	0.349	1.64e-105	0	Add1
Ivns1abp	9.09e-110	0.679254	0.812	0.433	1.66e-105	0	Ivns1abp
Mapk13	1.01e-109	0.470751	0.552	0.191	1.85e-105	0	Mapk13
Zfp704	1.02e-109	0.57649	0.706	0.298	1.86e-105	0	Zfp704
Tia1	1.27e-109	0.578079	0.644	0.271	2.31e-105	0	Tia1
Fubp1	1.43e-109	0.679817	0.837	0.426	2.61e-105	0	Fubp1
Dapk1	1.73e-109	0.558512	0.653	0.28	3.15e-105	0	Dapk1
Slc6a6	1.79e-109	0.72453	0.856	0.466	3.26e-105	0	Slc6a6
Eid1	2.53e-109	0.643099	0.793	0.418	4.61e-105	0	Eid1
Pcm1	3.61e-109	0.624276	0.749	0.347	6.57e-105	0	Pcm1
Pdcl3	3.68e-109	0.572432	0.773	0.392	6.7e-105	0	Pdcl3
Ddx6	5.03e-109	0.671989	0.863	0.496	9.17e-105	0	Ddx6
Kdm5b	6.24e-109	0.627308	0.678	0.291	1.14e-104	0	Kdm5b
Dsp	7.7e-109	0.640252	0.737	0.32	1.4e-104	0	Dsp
Pum2	9.4e-109	0.588914	0.785	0.39	1.71e-104	0	Pum2
Maged2	1.16e-108	0.527279	0.721	0.332	2.11e-104	0	Maged2
Phf14	1.21e-108	0.555078	0.714	0.33	2.21e-104	0	Phf14
Dab2ip	1.38e-108	0.538831	0.637	0.263	2.51e-104	0	Dab2ip
Zmynd11	1.39e-108	0.601801	0.77	0.384	2.54e-104	0	Zmynd11
Atpif1	1.48e-108	0.672159	0.98	0.776	2.7e-104	0	Atpif1
Trp53bp2	1.8e-108	0.528635	0.669	0.271	3.28e-104	0	Trp53bp2
Smarca2	2.16e-108	0.594902	0.706	0.323	3.94e-104	0	Smarca2
Zfp395	2.26e-108	0.593386	0.673	0.305	4.11e-104	0	Zfp395
Grb10	2.26e-108	0.756731	0.838	0.493	4.12e-104	0	Grb10
Tnks2	2.42e-108	0.60421	0.743	0.354	4.41e-104	0	Tnks2
Kdm1a	2.5e-108	0.595935	0.804	0.398	4.56e-104	0	Kdm1a
Bnip3l	2.64e-108	0.647268	0.891	0.547	4.82e-104	0	Bnip3l
Tsen34	2.78e-108	0.606225	0.842	0.47	5.06e-104	0	Tsen34
Rbm25	3.12e-108	0.630964	0.92	0.547	5.68e-104	0	Rbm25
Dag1	3.29e-108	0.609923	0.788	0.389	6e-104	0	Dag1
Gnb2	3.3e-108	0.637399	0.967	0.746	6.02e-104	0	Gnb2
Smim22	4.92e-108	0.546092	0.63	0.253	8.96e-104	0	Smim22
9930021J03Rik	5.29e-108	0.510486	0.621	0.248	9.63e-104	0	9930021J03Rik
Rbm5	5.43e-108	0.530286	0.748	0.344	9.9e-104	0	Rbm5
Pbrm1	5.51e-108	0.642108	0.873	0.457	1e-103	0	Pbrm1
Fos	1.11e-107	1.21488	0.935	0.682	2.02e-103	0	Fos
Fam198a	1.28e-107	0.419426	0.42	0.116	2.33e-103	0	Fam198a
Mtch1	1.34e-107	0.643801	0.879	0.528	2.44e-103	0	Mtch1
Ywhaz	1.36e-107	0.70531	0.949	0.611	2.47e-103	0	Ywhaz
Zfp326	2.06e-107	0.575645	0.709	0.329	3.76e-103	0	Zfp326
Arid5b	2.23e-107	0.583759	0.73	0.334	4.05e-103	0	Arid5b
Irak1bp1	3.01e-107	0.50157	0.569	0.218	5.49e-103	0	Irak1bp1
Ash1l	3.23e-107	0.592327	0.811	0.386	5.88e-103	0	Ash1l
Ctxn1	4.51e-107	0.564932	0.619	0.238	8.22e-103	0	Ctxn1
Tjp2	4.92e-107	0.525145	0.696	0.296	8.97e-103	0	Tjp2
Actn4	5.94e-107	0.64616	0.909	0.541	1.08e-102	0	Actn4
Ptn	7.57e-107	0.312122	0.491	0.144	1.38e-102	0	Ptn
Tmed4	9.09e-107	0.621777	0.784	0.437	1.66e-102	0	Tmed4
Ddr1	9.44e-107	0.543016	0.742	0.312	1.72e-102	0	Ddr1
1190002N15Rik	1.09e-106	0.63534	0.732	0.334	1.98e-102	0	1190002N15Rik
Junb	1.23e-106	1.04598	0.954	0.708	2.24e-102	0	Junb
Maged1	1.65e-106	0.646728	0.88	0.557	3.02e-102	0	Maged1
Fis1	1.78e-106	0.652977	0.925	0.686	3.23e-102	0	Fis1
Lcor	2.81e-106	0.579854	0.609	0.251	5.11e-102	0	Lcor
Ngfrap1	2.89e-106	0.663566	0.941	0.707	5.27e-102	0	Ngfrap1
Mia	3.71e-106	0.398009	0.342	0.073	6.76e-102	0	Mia
Sepw1	5.21e-106	0.657416	0.968	0.733	9.49e-102	0	Sepw1
Dnaja1	6.05e-106	0.614155	0.984	0.853	1.1e-101	0	Dnaja1
Dab1	7.4e-106	0.545961	0.577	0.219	1.35e-101	0	Dab1
Morn2	7.62e-106	0.442272	0.488	0.159	1.39e-101	0	Morn2
Gm1673	1.06e-105	0.47551	0.509	0.17	1.94e-101	0	Gm1673
Smc3	1.45e-105	0.614987	0.794	0.395	2.65e-101	0	Smc3
Bzw1	1.81e-105	0.635045	0.959	0.745	3.29e-101	0	Bzw1
Lpp	1.87e-105	0.645806	0.849	0.448	3.41e-101	0	Lpp
Ggh	2.77e-105	0.572667	0.685	0.328	5.04e-101	0	Ggh
Cyba	3.38e-105	0.458274	0.942	0.479	6.17e-101	0	Cyba
Dnmt3a	7.34e-105	0.567063	0.681	0.314	1.34e-100	0	Dnmt3a
Smad7	8.17e-105	0.611261	0.747	0.338	1.49e-100	0	Smad7
Arhgef5	8.68e-105	0.515149	0.66	0.273	1.58e-100	0	Arhgef5
Mapk8ip1	9.96e-105	0.422542	0.432	0.128	1.82e-100	0	Mapk8ip1
Ldhb	1.05e-104	0.590991	0.663	0.276	1.9e-100	0	Ldhb
C1ql3	1.68e-104	0.490722	0.488	0.156	3.07e-100	0	C1ql3
Smg6	2.13e-104	0.512364	0.63	0.261	3.88e-100	0	Smg6
Rsf1	2.9e-104	0.589334	0.722	0.333	5.29e-100	0	Rsf1
Tax1bp3	3.06e-104	0.617397	0.853	0.454	5.58e-100	0	Tax1bp3
Wfdc15b	3.18e-104	0.554835	0.396	0.106	5.79e-100	0	Wfdc15b
Yes1	3.24e-104	0.493667	0.601	0.246	5.9e-100	0	Yes1
Bptf	3.61e-104	0.607826	0.817	0.396	6.57e-100	0	Bptf
Fgfr1	3.94e-104	0.546301	0.656	0.264	7.17e-100	0	Fgfr1
Ptprg	4.31e-104	0.50322	0.588	0.228	7.85e-100	0	Ptprg
Ehmt1	9.85e-104	0.55465	0.653	0.285	1.79e-99	0	Ehmt1
2025-09-02	1.16e-103	0.660335	0.88	0.538	2.11e-99	0	2025-09-02
Rsph9	1.34e-103	0.371733	0.396	0.107	2.43e-99	0	Rsph9
Srsf6	1.96e-103	0.621848	0.896	0.544	3.57e-99	0	Srsf6
Magi3	2.12e-103	0.542934	0.621	0.258	3.87e-99	0	Magi3
Slc50a1	2.22e-103	0.495202	0.688	0.31	4.04e-99	0	Slc50a1
Cpne8	3.56e-103	0.572835	0.658	0.29	6.49e-99	0	Cpne8
Atxn7l3b	4.33e-103	0.622615	0.948	0.761	7.9e-99	0	Atxn7l3b
Rbm26	4.36e-103	0.530034	0.72	0.338	7.94e-99	0	Rbm26
Ktn1	5.18e-103	0.590765	0.821	0.404	9.43e-99	0	Ktn1
Veph1	6.29e-103	0.351069	0.349	0.082	1.15e-98	0	Veph1
Polr2m	8.36e-103	0.615506	0.856	0.527	1.52e-98	0	Polr2m
Ccnd2	8.97e-103	0.821307	0.735	0.318	1.63e-98	0	Ccnd2
Ergic3	1.02e-102	0.603181	0.82	0.466	1.87e-98	0	Ergic3
Snrpd2	1.21e-102	0.644987	0.935	0.676	2.2e-98	0	Snrpd2
Luc7l3	1.38e-102	0.552385	0.821	0.43	2.52e-98	0	Luc7l3
Ier2	2.01e-102	0.872092	0.935	0.647	3.67e-98	0	Ier2
Morf4l1	2.86e-102	0.587145	0.967	0.802	5.2e-98	0	Morf4l1
Rcn2	3.01e-102	0.521816	0.683	0.308	5.48e-98	0	Rcn2
Srsf7	3.52e-102	0.654295	0.863	0.513	6.42e-98	0	Srsf7
Pah	6.29e-102	0.806046	0.775	0.451	1.15e-97	0	Pah
Prpf40a	6.53e-102	0.641235	0.868	0.49	1.19e-97	0	Prpf40a
2010111I01Rik	6.95e-102	0.541941	0.659	0.296	1.27e-97	0	2010111I01Rik
Etv5	7.66e-102	0.357033	0.384	0.099	1.4e-97	0	Etv5
Armcx2	1.04e-101	0.430695	0.478	0.155	1.89e-97	0	Armcx2
Serinc2	1.18e-101	0.448433	0.511	0.179	2.16e-97	0	Serinc2
Smarcc1	1.84e-101	0.614003	0.767	0.384	3.35e-97	0	Smarcc1
Rassf9	2.03e-101	0.409998	0.406	0.111	3.69e-97	0	Rassf9
Ces1d	2.29e-101	1.08764	0.679	0.346	4.18e-97	0	Ces1d
Tnrc6a	2.36e-101	0.53867	0.753	0.359	4.3e-97	0	Tnrc6a
Tead2	2.86e-101	0.559131	0.685	0.302	5.22e-97	0	Tead2
Ube3a	1.05e-100	0.615261	0.801	0.434	1.92e-96	0	Ube3a
Ap1m2	2.07e-100	0.378744	0.402	0.112	3.77e-96	0	Ap1m2
Tmem234	2.08e-100	0.628781	0.893	0.579	3.79e-96	0	Tmem234
Rrp1	2.24e-100	0.614104	0.858	0.527	4.08e-96	0	Rrp1
Fkbp3	2.38e-100	0.630724	0.874	0.553	4.34e-96	0	Fkbp3
Fundc2	2.73e-100	0.529786	0.717	0.328	4.97e-96	0	Fundc2
Wapl	3.07e-100	0.617477	0.822	0.466	5.58e-96	0	Wapl
Arl4c	3.66e-100	0.568932	0.642	0.256	6.68e-96	0	Arl4c
Map4k3	4.98e-100	0.527339	0.615	0.254	9.08e-96	0	Map4k3
2210016L21Rik	5.06e-100	0.493177	0.63	0.273	9.22e-96	0	2210016L21Rik
Hmgb3	5.17e-100	0.574258	0.798	0.4	9.41e-96	0	Hmgb3
Vps72	5.17e-100	0.492631	0.644	0.286	9.43e-96	0	Vps72
Pnisr	5.53e-100	0.569037	0.738	0.359	1.01e-95	0	Pnisr
Ptpn14	5.68e-100	0.480452	0.563	0.21	1.04e-95	0	Ptpn14
Pik3c2a	9.79e-100	0.51579	0.709	0.321	1.78e-95	0	Pik3c2a
Bmyc	1.09e-99	0.411052	0.642	0.261	1.98e-95	0	Bmyc
Dctn3	1.94e-99	0.570673	0.816	0.454	3.53e-95	0	Dctn3
Enc1	2.34e-99	0.62135	0.644	0.271	4.26e-95	0	Enc1
St3gal5	2.52e-99	0.673555	0.817	0.496	4.59e-95	0	St3gal5
Kif3a	2.68e-99	0.490027	0.607	0.241	4.89e-95	0	Kif3a
Tspan14	3.65e-99	0.523866	0.619	0.267	6.66e-95	0	Tspan14
Xiap	6.94e-99	0.568105	0.737	0.383	1.26e-94	0	Xiap
Rabgap1	8.15e-99	0.494774	0.62	0.264	1.49e-94	0	Rabgap1
Fkbp4	1.33e-98	0.629557	0.896	0.652	2.42e-94	0	Fkbp4
Leprot	1.53e-98	0.483474	0.685	0.312	2.78e-94	0	Leprot
Tmem237	1.75e-98	0.467063	0.523	0.191	3.19e-94	0	Tmem237
Tpm3	1.8e-98	0.634603	0.967	0.708	3.27e-94	0	Tpm3
Btf3	1.98e-98	0.50152	0.984	0.918	3.6e-94	0	Btf3
Sema5a	2.22e-98	0.454491	0.536	0.188	4.04e-94	0	Sema5a
Zfp422	4.4e-98	0.499012	0.64	0.284	8.01e-94	0	Zfp422
Sh3bgrl3	4.78e-98	0.492182	0.898	0.476	8.71e-94	0	Sh3bgrl3
Ifi27	5.98e-98	0.831255	0.646	0.286	1.09e-93	0	Ifi27
Erdr1	7.1e-98	0.62618	0.7	0.325	1.29e-93	0	Erdr1
Nt5c3b	7.72e-98	0.451071	0.547	0.209	1.41e-93	0	Nt5c3b
Hnrnpf	7.88e-98	0.600996	0.969	0.795	1.44e-93	0	Hnrnpf
Rere	7.92e-98	0.505637	0.648	0.286	1.44e-93	0	Rere
Ctnna1	1.08e-97	0.622731	0.889	0.492	1.97e-93	0	Ctnna1
Matr3	1.2e-97	0.585775	0.883	0.513	2.18e-93	0	Matr3
Gigyf2	1.25e-97	0.500814	0.615	0.267	2.29e-93	0	Gigyf2
Snw1	1.64e-97	0.573939	0.769	0.412	2.99e-93	0	Snw1
Zfp638	1.92e-97	0.552344	0.688	0.318	3.49e-93	0	Zfp638
Hnrnpc	2.37e-97	0.639879	0.888	0.566	4.32e-93	0	Hnrnpc
Ubtf	2.81e-97	0.551841	0.774	0.404	5.12e-93	0	Ubtf
Btf3l4	3.3e-97	0.630029	0.885	0.601	6.02e-93	0	Btf3l4
Atp11a	3.38e-97	0.453338	0.537	0.198	6.17e-93	0	Atp11a
PISD	3.73e-97	0.424856	0.505	0.178	6.8e-93	0	PISD
N4bp2l2	7.74e-97	0.557811	0.801	0.44	1.41e-92	0	N4bp2l2
Rsrc2	7.82e-97	0.615063	0.848	0.475	1.42e-92	0	Rsrc2
Nr5a2	1.54e-96	0.558795	0.584	0.248	2.8e-92	0	Nr5a2
Nrtn	1.66e-96	0.525891	0.462	0.152	3.02e-92	0	Nrtn
Laptm4b	1.77e-96	0.482888	0.551	0.222	3.23e-92	0	Laptm4b
Akap13	1.97e-96	0.684521	0.851	0.436	3.59e-92	0	Akap13
Lcorl	2.4e-96	0.497131	0.601	0.253	4.37e-92	0	Lcorl
Zfp618	5.48e-96	0.513599	0.588	0.24	9.98e-92	0	Zfp618
Rtn4	6.57e-96	0.60426	0.97	0.745	1.2e-91	0	Rtn4
Pard3	6.98e-96	0.578199	0.68	0.323	1.27e-91	0	Pard3
Ythdc1	8.46e-96	0.531205	0.791	0.395	1.54e-91	0	Ythdc1
Llgl2	9.11e-96	0.495471	0.572	0.237	1.66e-91	0	Llgl2
Fbrsl1	1.88e-95	0.479483	0.606	0.255	3.42e-91	0	Fbrsl1
Zfp24	2.03e-95	0.478757	0.623	0.274	3.7e-91	0	Zfp24
Stx16	2.14e-95	0.44432	0.575	0.235	3.89e-91	0	Stx16
Rcn1	2.17e-95	0.468908	0.625	0.265	3.95e-91	0	Rcn1
Zkscan3	2.41e-95	0.502918	0.605	0.262	4.39e-91	0	Zkscan3
Thrap3	2.53e-95	0.626344	0.852	0.483	4.6e-91	0	Thrap3
Eif3k	3.43e-95	0.601536	0.933	0.672	6.25e-91	0	Eif3k
Baz2b	3.44e-95	0.558944	0.715	0.347	6.27e-91	0	Baz2b
Tra2b	4.05e-95	0.599718	0.884	0.511	7.39e-91	0	Tra2b
Npdc1	4.28e-95	0.478184	0.605	0.256	7.79e-91	0	Npdc1
Thra	4.52e-95	0.463844	0.623	0.258	8.24e-91	0	Thra
Eif3f	6.18e-95	0.583145	0.952	0.721	1.13e-90	0	Eif3f
Adgrg6	7.22e-95	0.467769	0.447	0.138	1.32e-90	0	Adgrg6
Actr3	9.35e-95	0.576209	0.916	0.579	1.7e-90	0	Actr3
Cys1	1.18e-94	0.435938	0.495	0.179	2.15e-90	0	Cys1
Habp2	1.51e-94	0.609107	0.786	0.453	2.75e-90	0	Habp2
Erh	2.31e-94	0.543816	0.975	0.856	4.2e-90	0	Erh
Ing4	2.49e-94	0.503116	0.641	0.298	4.54e-90	0	Ing4
Sf3b6	3.87e-94	0.586337	0.89	0.577	7.05e-90	0	Sf3b6
Epb41l5	4.69e-94	0.565761	0.722	0.372	8.55e-90	0	Epb41l5
Anxa6	5.45e-94	0.550305	0.772	0.408	9.93e-90	0	Anxa6
Fam149a	8.59e-94	0.438596	0.493	0.179	1.57e-89	0	Fam149a
Rbm3	1.11e-93	0.570811	0.977	0.859	2.02e-89	0	Rbm3
Usp34	1.18e-93	0.55141	0.786	0.41	2.15e-89	0	Usp34
Cldnd1	1.61e-93	0.508802	0.681	0.325	2.94e-89	0	Cldnd1
Rbbp4	1.93e-93	0.584838	0.865	0.543	3.52e-89	0	Rbbp4
Scaf11	2.33e-93	0.574821	0.836	0.468	4.24e-89	0	Scaf11
Ralgapa2	2.52e-93	0.495123	0.594	0.249	4.59e-89	0	Ralgapa2
Tsc22d1	3.02e-93	0.716759	0.953	0.652	5.5e-89	0	Tsc22d1
Cspp1	3.25e-93	0.513909	0.615	0.265	5.93e-89	0	Cspp1
Rgs2	3.98e-93	0.620363	0.7	0.312	7.25e-89	0	Rgs2
Arl6	4.35e-93	0.378797	0.417	0.129	7.93e-89	0	Arl6
Pbxip1	5.91e-93	0.467771	0.551	0.217	1.08e-88	0	Pbxip1
Khdrbs1	6.65e-93	0.600937	0.838	0.474	1.21e-88	0	Khdrbs1
Nxf1	9.07e-93	0.595162	0.886	0.606	1.65e-88	0	Nxf1
Glis2	9.49e-93	0.498751	0.537	0.202	1.73e-88	0	Glis2
Rab14	1.45e-92	0.595801	0.933	0.682	2.63e-88	0	Rab14
Luc7l2	1.47e-92	0.551558	0.912	0.547	2.67e-88	0	Luc7l2
Egr1	1.47e-92	0.832592	0.926	0.618	2.67e-88	0	Egr1
Ubap2l	2.98e-92	0.555069	0.817	0.447	5.43e-88	0	Ubap2l
Dnal4	3.51e-92	0.397238	0.489	0.175	6.4e-88	0	Dnal4
Zfp637	4.04e-92	0.495145	0.652	0.31	7.37e-88	0	Zfp637
Kcnn4	8.08e-92	0.432796	0.442	0.137	1.47e-87	0	Kcnn4
Ccnl1	8.42e-92	0.578813	0.9	0.473	1.53e-87	0	Ccnl1
Chd2	9.03e-92	0.604521	0.689	0.332	1.65e-87	0	Chd2
Ildr1	9.19e-92	0.347773	0.359	0.097	1.67e-87	0	Ildr1
Bmpr2	9.92e-92	0.459258	0.644	0.288	1.81e-87	0	Bmpr2
Smoc1	1.05e-91	0.546656	0.673	0.324	1.91e-87	0	Smoc1
Clk1	1.09e-91	0.605607	0.805	0.427	1.98e-87	0	Clk1
Cuedc2	1.25e-91	0.50234	0.662	0.309	2.27e-87	0	Cuedc2
Ogt	1.36e-91	0.462056	0.628	0.276	2.48e-87	0	Ogt
Dock7	1.63e-91	0.452916	0.598	0.256	2.97e-87	0	Dock7
Hif1a	3.16e-91	0.545518	0.681	0.325	5.75e-87	0	Hif1a
Dynlt3	3.51e-91	0.555126	0.769	0.442	6.39e-87	0	Dynlt3
Pdcd10	3.73e-91	0.573509	0.851	0.521	6.79e-87	0	Pdcd10
Epm2aip1	4.11e-91	0.458709	0.533	0.214	7.48e-87	0	Epm2aip1
Celf1	4.24e-91	0.531603	0.777	0.418	7.72e-87	0	Celf1
Flywch2	4.6e-91	0.379566	0.433	0.141	8.39e-87	0	Flywch2
Ddx17	6.18e-91	0.519469	0.741	0.372	1.13e-86	0	Ddx17
Zfp91	6.73e-91	0.604644	0.895	0.613	1.23e-86	0	Zfp91
Zfp266	7.36e-91	0.459507	0.565	0.235	1.34e-86	0	Zfp266
Myo1b	8.32e-91	0.54822	0.721	0.359	1.52e-86	0	Myo1b
Sh3rf1	9.92e-91	0.411267	0.495	0.179	1.81e-86	0	Sh3rf1
Ralb	1.04e-90	0.500983	0.678	0.324	1.9e-86	0	Ralb
Uhrf1bp1l	1.07e-90	0.483952	0.594	0.258	1.96e-86	0	Uhrf1bp1l
Shisa4	1.27e-90	0.500879	0.547	0.212	2.32e-86	0	Shisa4
Tox	1.46e-90	0.465326	0.536	0.208	2.66e-86	0	Tox
Amotl2	2.18e-90	0.479328	0.562	0.222	3.97e-86	0	Amotl2
Egln1	2.98e-90	0.486882	0.684	0.344	5.42e-86	0	Egln1
Slc16a12	3.1e-90	0.521663	0.573	0.25	5.64e-86	0	Slc16a12
Rbbp9	3.13e-90	0.400502	0.44	0.147	5.7e-86	0	Rbbp9
Arf5	3.21e-90	0.538835	0.968	0.839	5.86e-86	0	Arf5
Hdgf	3.87e-90	0.599534	0.919	0.588	7.06e-86	0	Hdgf
B230219D22Rik	4.19e-90	0.56248	0.769	0.414	7.64e-86	0	B230219D22Rik
Plxnb1	4.23e-90	0.446675	0.575	0.241	7.71e-86	0	Plxnb1
Pigp	4.76e-90	0.576404	0.856	0.573	8.66e-86	0	Pigp
Kmt2a	6.2e-90	0.489184	0.732	0.337	1.13e-85	0	Kmt2a
Cmip	6.92e-90	0.575011	0.791	0.449	1.26e-85	0	Cmip
Bmpr1a	7.73e-90	0.511239	0.615	0.275	1.41e-85	0	Bmpr1a
Trim35	7.99e-90	0.465383	0.573	0.239	1.46e-85	0	Trim35
Map4k4	8.37e-90	0.487118	0.795	0.391	1.52e-85	0	Map4k4
4931406P16Rik	9.44e-90	0.455616	0.632	0.272	1.72e-85	0	4931406P16Rik
Dusp6	1.1e-89	0.681221	0.644	0.299	2.01e-85	0	Dusp6
Top2b	1.46e-89	0.528862	0.722	0.355	2.66e-85	0	Top2b
Knop1	1.52e-89	0.524181	0.709	0.37	2.76e-85	0	Knop1
Bod1l	1.76e-89	0.537504	0.69	0.334	3.21e-85	0	Bod1l
Synrg	1.85e-89	0.447532	0.535	0.215	3.38e-85	0	Synrg
Gpbp1	2.7e-89	0.529506	0.827	0.459	4.92e-85	0	Gpbp1
Ankrd17	3.38e-89	0.499507	0.791	0.414	6.16e-85	0	Ankrd17
Clcn3	3.64e-89	0.519001	0.726	0.376	6.62e-85	0	Clcn3
Prpf38b	4.09e-89	0.491469	0.796	0.415	7.46e-85	0	Prpf38b
Ywhab	4.19e-89	0.592883	0.912	0.636	7.64e-85	0	Ywhab
Lmo4	4.36e-89	0.572638	0.733	0.374	7.94e-85	0	Lmo4
Larp4b	6.46e-89	0.552518	0.769	0.416	1.18e-84	0	Larp4b
Magoh	9.36e-89	0.564229	0.862	0.542	1.71e-84	0	Magoh
Gcc2	1.41e-88	0.501758	0.663	0.325	2.57e-84	0	Gcc2
Zc2hc1a	1.73e-88	0.420949	0.52	0.2	3.16e-84	0	Zc2hc1a
Wac	1.92e-88	0.542276	0.753	0.395	3.5e-84	0	Wac
Zmym4	2.75e-88	0.475658	0.565	0.24	5.01e-84	0	Zmym4
Tbl1x	3.38e-88	0.557377	0.752	0.408	6.16e-84	0	Tbl1x
Ankrd11	3.85e-88	0.523514	0.844	0.436	7.01e-84	0	Ankrd11
Ctcf	4.01e-88	0.510901	0.746	0.378	7.31e-84	0	Ctcf
Rif1	4.96e-88	0.518783	0.662	0.307	9.04e-84	0	Rif1
Tfdp2	5.09e-88	0.460793	0.63	0.279	9.28e-84	0	Tfdp2
Tcf7l2	6.41e-88	0.473395	0.674	0.308	1.17e-83	0	Tcf7l2
Igfbp7	7.67e-88	0.48022	0.93	0.472	1.4e-83	0	Igfbp7
Dync1i2	7.93e-88	0.559928	0.806	0.45	1.44e-83	0	Dync1i2
Dopey2	1.14e-87	0.489666	0.531	0.213	2.09e-83	0	Dopey2
Ppp2r1a	1.24e-87	0.530872	0.726	0.383	2.27e-83	0	Ppp2r1a
Ccdc47	1.39e-87	0.577436	0.784	0.454	2.54e-83	0	Ccdc47
Srek1ip1	1.59e-87	0.500096	0.586	0.265	2.89e-83	0	Srek1ip1
Dock1	2.05e-87	0.43529	0.563	0.229	3.73e-83	0	Dock1
Smo	2.11e-87	0.418988	0.522	0.204	3.84e-83	0	Smo
9130008F23Rik	2.94e-87	0.407593	0.393	0.118	5.36e-83	0	9130008F23Rik
Fosb	3.1e-87	0.817959	0.837	0.434	5.64e-83	0	Fosb
2025-09-15	3.38e-87	0.539535	0.97	0.824	6.16e-83	0	2025-09-15
Chchd6	3.64e-87	0.422715	0.488	0.186	6.63e-83	0	Chchd6
Tsnax	3.71e-87	0.443296	0.577	0.259	6.76e-83	0	Tsnax
Nynrin	3.77e-87	0.342001	0.38	0.111	6.87e-83	0	Nynrin
Ddx5	3.82e-87	0.610752	0.99	0.836	6.96e-83	0	Ddx5
Cdkn1b	4.06e-87	0.510914	0.649	0.301	7.39e-83	0	Cdkn1b
Acyp1	4.65e-87	0.404775	0.516	0.203	8.47e-83	0	Acyp1
Arid1a	4.65e-87	0.480386	0.731	0.358	8.48e-83	0	Arid1a
Mtdh	4.86e-87	0.547026	0.905	0.576	8.86e-83	0	Mtdh
Snx6	4.94e-87	0.543838	0.828	0.47	8.99e-83	0	Snx6
Tcaf1	5.41e-87	0.410706	0.504	0.191	9.85e-83	0	Tcaf1
Tmpo	6.42e-87	0.501592	0.817	0.426	1.17e-82	0	Tmpo
Srrm1	7.31e-87	0.554344	0.896	0.571	1.33e-82	0	Srrm1
Tjp1	1.07e-86	0.492114	0.695	0.322	1.94e-82	0	Tjp1
F11r	1.37e-86	0.601049	0.926	0.645	2.5e-82	0	F11r
Vdac2	1.74e-86	0.538271	0.954	0.764	3.16e-82	0	Vdac2
Evl	1.77e-86	0.430602	0.59	0.246	3.23e-82	0	Evl
Phf20	2.45e-86	0.479206	0.593	0.261	4.47e-82	0	Phf20
Huwe1	3.17e-86	0.535016	0.789	0.411	5.77e-82	0	Huwe1
Dtx3	3.2e-86	0.36709	0.423	0.138	5.83e-82	0	Dtx3
Amd1	4.72e-86	0.526974	0.647	0.32	8.61e-82	0	Amd1
Ttc8	5.03e-86	0.336438	0.367	0.106	9.16e-82	0	Ttc8
Gas2	5.71e-86	0.445321	0.498	0.197	1.04e-81	0	Gas2
Pnrc1	5.88e-86	0.715526	0.962	0.816	1.07e-81	0	Pnrc1
Crebbp	5.88e-86	0.557429	0.74	0.379	1.07e-81	0	Crebbp
Krt8	6.72e-86	0.569697	0.998	0.839	1.22e-81	0	Krt8
Tcf12	6.93e-86	0.50329	0.714	0.353	1.26e-81	0	Tcf12
Polr2f	7.48e-86	0.569152	0.849	0.55	1.36e-81	0	Polr2f
Smarce1	7.64e-86	0.539607	0.814	0.47	1.39e-81	0	Smarce1
Nipal2	8.55e-86	0.382179	0.41	0.134	1.56e-81	0	Nipal2
Atp2b1	9.85e-86	0.515108	0.82	0.432	1.8e-81	0	Atp2b1
Vps37d	1.13e-85	0.339639	0.372	0.11	2.05e-81	0	Vps37d
Rnf11	1.17e-85	0.571515	0.796	0.455	2.12e-81	0	Rnf11
Rnd3	1.56e-85	0.740559	0.725	0.368	2.83e-81	0	Rnd3
Ttc5	1.59e-85	0.404122	0.498	0.198	2.9e-81	0	Ttc5
2610524H06Rik	1.62e-85	0.418854	0.527	0.215	2.95e-81	0	2610524H06Rik
P4ha3	2.85e-85	0.326371	0.323	0.082	5.18e-81	0	P4ha3
A730098A19Rik	2.92e-85	0.278229	0.259	0.05	5.33e-81	0	A730098A19Rik
Ptp4a1	3.15e-85	0.673289	0.931	0.675	5.73e-81	0	Ptp4a1
Trim24	3.2e-85	0.512275	0.638	0.312	5.83e-81	0	Trim24
Slc27a1	3.26e-85	0.355862	0.428	0.144	5.94e-81	0	Slc27a1
Dmxl1	4.16e-85	0.420704	0.628	0.286	7.57e-81	0	Dmxl1
Gpm6b	4.33e-85	0.379384	0.443	0.153	7.88e-81	0	Gpm6b
Rhoa	4.51e-85	0.546578	0.963	0.76	8.22e-81	0	Rhoa
Notch2	4.69e-85	0.488364	0.605	0.268	8.55e-81	0	Notch2
Myl12a	7.32e-85	0.626437	0.973	0.728	1.33e-80	0	Myl12a
Nipbl	7.85e-85	0.501288	0.711	0.354	1.43e-80	0	Nipbl
Col4a5	8.66e-85	0.399857	0.464	0.168	1.58e-80	0	Col4a5
Pafah1b1	9.37e-85	0.560867	0.906	0.577	1.71e-80	0	Pafah1b1
Hnrnpa3	1.01e-84	0.579279	0.957	0.721	1.84e-80	0	Hnrnpa3
Tsen15	1.12e-84	0.455861	0.583	0.261	2.05e-80	0	Tsen15
Capsl	2e-84	0.364723	0.384	0.118	3.64e-80	0	Capsl
Arhgef12	2.39e-84	0.518992	0.741	0.376	4.35e-80	0	Arhgef12
Unc50	2.65e-84	0.478716	0.694	0.373	4.83e-80	0	Unc50
Trp53	2.73e-84	0.51157	0.832	0.46	4.97e-80	0	Trp53
Cldn8	3.01e-84	0.433419	0.356	0.099	5.49e-80	0	Cldn8
Hp1bp3	3.96e-84	0.509903	0.793	0.444	7.21e-80	0	Hp1bp3
Myrf	4.4e-84	0.417056	0.575	0.24	8.02e-80	0	Myrf
Zc3h13	6.48e-84	0.470034	0.643	0.303	1.18e-79	0	Zc3h13
Dhx9	7.7e-84	0.47831	0.76	0.4	1.4e-79	0	Dhx9
Klf13	8.34e-84	0.495931	0.737	0.374	1.52e-79	0	Klf13
Bex4	9.03e-84	0.59787	0.92	0.643	1.64e-79	0	Bex4
Yipf4	1.23e-83	0.479396	0.756	0.436	2.24e-79	0	Yipf4
Suv420h1	1.65e-83	0.429111	0.595	0.264	3e-79	0	Suv420h1
Rock2	1.88e-83	0.472721	0.772	0.389	3.42e-79	0	Rock2
Nsmce4a	2.01e-83	0.534325	0.809	0.489	3.66e-79	0	Nsmce4a
Tbc1d4	2.04e-83	0.370799	0.391	0.125	3.71e-79	0	Tbc1d4
Sdpr	2.32e-83	0.503889	0.658	0.305	4.22e-79	0	Sdpr
Tle2	2.33e-83	0.315172	0.33	0.088	4.25e-79	0	Tle2
Csnk1e	2.45e-83	0.45067	0.684	0.309	4.47e-79	0	Csnk1e
Kansl1	2.58e-83	0.405369	0.647	0.295	4.7e-79	0	Kansl1
Cuedc1	2.62e-83	0.363156	0.451	0.158	4.77e-79	0	Cuedc1
Bbx	2.81e-83	0.459748	0.622	0.284	5.13e-79	0	Bbx
Rhoj	3.07e-83	0.373363	0.4	0.125	5.6e-79	0	Rhoj
Col9a2	3.16e-83	0.26667	0.231	0.04	5.76e-79	0	Col9a2
Setd2	3.48e-83	0.454508	0.673	0.323	6.34e-79	0	Setd2
Pcnp	3.83e-83	0.518125	0.833	0.496	6.98e-79	0	Pcnp
Klhl9	3.87e-83	0.493824	0.688	0.35	7.04e-79	0	Klhl9
Limd1	5.91e-83	0.482844	0.668	0.325	1.08e-78	0	Limd1
Rock1	6.7e-83	0.507245	0.798	0.426	1.22e-78	0	Rock1
Rbmxl1	1.23e-82	0.510504	0.741	0.402	2.24e-78	0	Rbmxl1
Pak2	1.26e-82	0.515177	0.8	0.439	2.29e-78	0	Pak2
Zfr	1.43e-82	0.510064	0.73	0.388	2.61e-78	0	Zfr
Muc1	1.49e-82	0.417637	0.459	0.151	2.72e-78	0	Muc1
Laptm4a	1.71e-82	0.543372	0.946	0.728	3.11e-78	0	Laptm4a
Npepps	1.75e-82	0.475256	0.641	0.301	3.19e-78	0	Npepps
Cfdp1	1.91e-82	0.524595	0.836	0.531	3.49e-78	0	Cfdp1
Lmcd1	2.42e-82	0.570536	0.538	0.225	4.41e-78	0	Lmcd1
Trim33	2.61e-82	0.45998	0.644	0.306	4.75e-78	0	Trim33
Fam174b	2.81e-82	0.335168	0.353	0.102	5.12e-78	0	Fam174b
Anp32a	2.85e-82	0.525851	0.9	0.654	5.19e-78	0	Anp32a
Ntan1	3.64e-82	0.463828	0.722	0.372	6.63e-78	0	Ntan1
Ccar1	4.8e-82	0.525415	0.763	0.415	8.74e-78	0	Ccar1
Med31	4.95e-82	0.432684	0.609	0.282	9.02e-78	0	Med31
Ppig	7.61e-82	0.530044	0.821	0.473	1.39e-77	0	Ppig
Timp2	8.62e-82	0.37407	0.673	0.283	1.57e-77	0	Timp2
Tes	8.78e-82	0.475851	0.711	0.329	1.6e-77	0	Tes
Supt16	9.35e-82	0.500872	0.726	0.369	1.7e-77	0	Supt16
Clec2d	1.04e-81	0.464194	0.495	0.192	1.9e-77	0	Clec2d
Tmem41b	1.05e-81	0.505697	0.607	0.285	1.91e-77	0	Tmem41b
Hs2st1	1.11e-81	0.475605	0.593	0.274	2.02e-77	0	Hs2st1
Trpm7	1.19e-81	0.494124	0.654	0.318	2.16e-77	0	Trpm7
Jam3	1.41e-81	0.432178	0.396	0.125	2.57e-77	0	Jam3
Paics	1.68e-81	0.569906	0.906	0.681	3.07e-77	0	Paics
Ncor2	1.86e-81	0.438247	0.615	0.285	3.38e-77	0	Ncor2
Smap1	2.37e-81	0.533988	0.815	0.494	4.31e-77	0	Smap1
Zfp148	2.9e-81	0.453368	0.693	0.344	5.29e-77	0	Zfp148
Mapk3	2.91e-81	0.498848	0.762	0.423	5.29e-77	0	Mapk3
Bicd1	3.1e-81	0.319603	0.354	0.103	5.65e-77	0	Bicd1
Ruvbl1	3.29e-81	0.45972	0.636	0.32	5.99e-77	0	Ruvbl1
Ift81	3.76e-81	0.392666	0.442	0.158	6.84e-77	0	Ift81
Thoc2	5.9e-81	0.479477	0.727	0.378	1.08e-76	0	Thoc2
Numa1	5.93e-81	0.4326	0.616	0.279	1.08e-76	0	Numa1
Marcks	5.99e-81	0.454332	0.922	0.523	1.09e-76	0	Marcks
Glg1	6.38e-81	0.505802	0.709	0.367	1.16e-76	0	Glg1
Ccdc34	6.51e-81	0.508707	0.759	0.384	1.19e-76	0	Ccdc34
Gpbp1l1	6.55e-81	0.440898	0.63	0.304	1.19e-76	0	Gpbp1l1
Capns1	8e-81	0.575243	0.872	0.54	1.46e-76	0	Capns1
Zfp280d	8.02e-81	0.432904	0.557	0.243	1.46e-76	0	Zfp280d
Mrfap1	9.53e-81	0.51646	0.974	0.818	1.74e-76	0	Mrfap1
Hnrnpl	1.46e-80	0.505421	0.811	0.471	2.66e-76	0	Hnrnpl
Sdc4	1.63e-80	0.543021	0.985	0.813	2.98e-76	0	Sdc4
Serf1	1.79e-80	0.473212	0.669	0.327	3.27e-76	0	Serf1
Sec11a	2.18e-80	0.522351	0.927	0.693	3.98e-76	0	Sec11a
Cgn	2.26e-80	0.471084	0.591	0.266	4.12e-76	0	Cgn
Arglu1	2.98e-80	0.470325	0.831	0.479	5.43e-76	0	Arglu1
Tmem165	3.22e-80	0.497455	0.738	0.394	5.86e-76	0	Tmem165
Tmem132a	3.53e-80	0.417364	0.525	0.213	6.43e-76	0	Tmem132a
Cnot6l	3.62e-80	0.484068	0.705	0.367	6.6e-76	0	Cnot6l
Slc25a36	5.5e-80	0.398952	0.479	0.181	1e-75	0	Slc25a36
Dnttip2	5.65e-80	0.494382	0.71	0.372	1.03e-75	0	Dnttip2
Plp2	6.71e-80	0.402422	0.605	0.256	1.22e-75	0	Plp2
Jup	6.84e-80	0.436515	0.684	0.332	1.25e-75	0	Jup
Spred2	6.91e-80	0.399176	0.441	0.161	1.26e-75	0	Spred2
Lztfl1	7.21e-80	0.420248	0.525	0.221	1.31e-75	0	Lztfl1
Arl5a	7.23e-80	0.541959	0.779	0.462	1.32e-75	0	Arl5a
Apbb2	9.09e-80	0.409081	0.54	0.232	1.66e-75	0	Apbb2
Kifap3	9.2e-80	0.365497	0.432	0.156	1.68e-75	0	Kifap3
Trip11	9.71e-80	0.454025	0.693	0.345	1.77e-75	0	Trip11
Zranb1	1.16e-79	0.471128	0.704	0.365	2.11e-75	0	Zranb1
Ddx42	1.25e-79	0.484977	0.7	0.369	2.28e-75	0	Ddx42
Usp3	1.25e-79	0.481756	0.691	0.362	2.28e-75	0	Usp3
2010107G23Rik	1.29e-79	0.287971	0.323	0.088	2.35e-75	0	2010107G23Rik
Ypel2	1.38e-79	0.433062	0.563	0.246	2.51e-75	0	Ypel2
Bmf	1.67e-79	0.387392	0.396	0.131	3.05e-75	0	Bmf
Galnt11	1.86e-79	0.400786	0.537	0.231	3.39e-75	0	Galnt11
Fndc3b	1.96e-79	0.491417	0.749	0.399	3.56e-75	0	Fndc3b
Zfp608	2.13e-79	0.393647	0.427	0.152	3.88e-75	0	Zfp608
Dync2h1	2.22e-79	0.372559	0.395	0.129	4.05e-75	0	Dync2h1
Ralgapa1	2.4e-79	0.334983	0.447	0.162	4.37e-75	0	Ralgapa1
Lgalsl	2.45e-79	0.40164	0.495	0.198	4.47e-75	0	Lgalsl
Canx	2.74e-79	0.576024	0.936	0.733	5e-75	0	Canx
Gstm5	2.93e-79	0.430443	0.717	0.378	5.33e-75	0	Gstm5
Onecut1	3.1e-79	0.403143	0.394	0.132	5.65e-75	0	Onecut1
Prrc2a	3.26e-79	0.46364	0.751	0.403	5.93e-75	0	Prrc2a
Tsc22d2	3.5e-79	0.605442	0.732	0.362	6.37e-75	0	Tsc22d2
Mtss1	3.5e-79	0.484024	0.672	0.34	6.38e-75	0	Mtss1
1110004F10Rik	3.56e-79	0.506077	0.837	0.528	6.49e-75	0	1110004F10Rik
Snrpb	4.17e-79	0.52806	0.927	0.713	7.6e-75	0	Snrpb
Kdm5a	4.42e-79	0.461191	0.67	0.32	8.04e-75	0	Kdm5a
2510002D24Rik	4.58e-79	0.421966	0.604	0.291	8.35e-75	0	2510002D24Rik
Tstd1	5.37e-79	0.633394	0.94	0.704	9.79e-75	0	Tstd1
Gprasp1	5.64e-79	0.335867	0.391	0.129	1.03e-74	0	Gprasp1
Cct2	7.3e-79	0.505777	0.927	0.664	1.33e-74	0	Cct2
Eif4h	7.34e-79	0.517814	0.873	0.596	1.34e-74	0	Eif4h
Taok1	7.98e-79	0.473144	0.714	0.364	1.45e-74	0	Taok1
Pkd2	8.56e-79	0.452222	0.535	0.226	1.56e-74	0	Pkd2
Myo10	8.68e-79	0.414482	0.627	0.291	1.58e-74	0	Myo10
Zfp871	9.04e-79	0.422208	0.557	0.249	1.65e-74	0	Zfp871
Greb1	9.58e-79	0.26737	0.275	0.062	1.75e-74	0	Greb1
Hook3	1.08e-78	0.439884	0.644	0.317	1.98e-74	0	Hook3
Mcl1	1.09e-78	0.571343	0.937	0.674	1.98e-74	0	Mcl1
Ccdc50	1.11e-78	0.481193	0.736	0.392	2.03e-74	0	Ccdc50
Ctdspl	1.11e-78	0.399558	0.507	0.207	2.03e-74	0	Ctdspl
Fgfrl1	1.18e-78	0.38998	0.509	0.21	2.14e-74	0	Fgfrl1
Etnk1	1.49e-78	0.448828	0.605	0.285	2.71e-74	0	Etnk1
Eid2	1.62e-78	0.351638	0.457	0.171	2.95e-74	0	Eid2
Erlin2	1.86e-78	0.383035	0.498	0.205	3.38e-74	0	Erlin2
Ubn2	2.03e-78	0.461825	0.633	0.297	3.69e-74	0	Ubn2
Armcx3	2.12e-78	0.485369	0.595	0.293	3.86e-74	0	Armcx3
Fam234b	2.18e-78	0.378366	0.443	0.166	3.97e-74	0	Fam234b
Rc3h1	2.19e-78	0.461576	0.623	0.293	3.99e-74	0	Rc3h1
Eif4a2	2.58e-78	0.539092	0.863	0.544	4.7e-74	0	Eif4a2
Mbd2	3.04e-78	0.479353	0.798	0.459	5.54e-74	0	Mbd2
Setd5	3.06e-78	0.449837	0.659	0.328	5.58e-74	0	Setd5
Map2	4.57e-78	0.42011	0.456	0.172	8.32e-74	0	Map2
Prtg	5.23e-78	0.250379	0.251	0.051	9.53e-74	0	Prtg
Tmed2	5.28e-78	0.533077	0.946	0.759	9.61e-74	0	Tmed2
Cwc27	5.84e-78	0.360246	0.443	0.164	1.06e-73	0	Cwc27
Sox6	6.95e-78	0.322636	0.44	0.16	1.27e-73	0	Sox6
Efemp2	8.2e-78	0.313707	0.384	0.122	1.49e-73	0	Efemp2
H2afy	8.4e-78	0.493674	0.915	0.655	1.53e-73	0	H2afy
Hnrnpdl	8.51e-78	0.54671	0.878	0.552	1.55e-73	0	Hnrnpdl
Uri1	8.72e-78	0.481328	0.683	0.363	1.59e-73	0	Uri1
Wsb1	9.23e-78	0.502731	0.767	0.384	1.68e-73	0	Wsb1
Gbas	9.56e-78	0.411137	0.514	0.219	1.74e-73	0	Gbas
Iqgap1	1.16e-77	0.413483	0.825	0.379	2.11e-73	0	Iqgap1
Cgnl1	1.82e-77	0.463114	0.564	0.254	3.32e-73	0	Cgnl1
Ctbp2	1.83e-77	0.392583	0.537	0.22	3.33e-73	0	Ctbp2
Med19	1.85e-77	0.447403	0.646	0.328	3.36e-73	0	Med19
Gda	1.9e-77	0.309019	0.32	0.087	3.45e-73	0	Gda
Rsbn1l	2e-77	0.459211	0.656	0.327	3.65e-73	0	Rsbn1l
Ptprj	2.12e-77	0.427981	0.627	0.297	3.86e-73	0	Ptprj
Eif4g2	2.38e-77	0.555721	0.951	0.727	4.33e-73	0	Eif4g2
Mtpn	2.41e-77	0.529073	0.799	0.486	4.39e-73	0	Mtpn
Tmem106c	2.83e-77	0.35242	0.488	0.197	5.16e-73	0	Tmem106c
Ewsr1	3.18e-77	0.479381	0.821	0.486	5.79e-73	0	Ewsr1
Nfic	4e-77	0.500876	0.74	0.412	7.29e-73	0	Nfic
Eif3a	4.26e-77	0.561344	0.93	0.651	7.76e-73	0	Eif3a
Epb41l1	4.39e-77	0.33625	0.39	0.131	7.99e-73	0	Epb41l1
Cttnbp2	4.42e-77	0.413733	0.421	0.145	8.06e-73	0	Cttnbp2
G3bp2	5.46e-77	0.511761	0.825	0.497	9.95e-73	0	G3bp2
Tbcb	5.92e-77	0.468377	0.74	0.403	1.08e-72	0	Tbcb
Dnajc7	5.94e-77	0.437128	0.731	0.416	1.08e-72	0	Dnajc7
Cnbp	6.77e-77	0.501958	0.959	0.815	1.23e-72	0	Cnbp
S100a16	8.06e-77	0.468253	0.706	0.369	1.47e-72	0	S100a16
Cd81	8.1e-77	0.522463	0.975	0.845	1.48e-72	0	Cd81
Tnrc6b	9.38e-77	0.426541	0.664	0.321	1.71e-72	0	Tnrc6b
BC005624	9.75e-77	0.421613	0.616	0.297	1.78e-72	0	BC005624
Nphp1	1.03e-76	0.302368	0.36	0.112	1.87e-72	0	Nphp1
Snrnp70	1.2e-76	0.479193	0.825	0.498	2.18e-72	0	Snrnp70
Nav2	1.23e-76	0.395819	0.564	0.245	2.24e-72	0	Nav2
Klf7	1.38e-76	0.511081	0.678	0.321	2.52e-72	0	Klf7
Cobl	2.02e-76	0.425568	0.485	0.197	3.68e-72	0	Cobl
Zfand5	2.05e-76	0.565517	0.907	0.588	3.73e-72	0	Zfand5
Pold3	2.23e-76	0.470525	0.583	0.277	4.06e-72	0	Pold3
Josd2	2.28e-76	0.434517	0.574	0.269	4.15e-72	0	Josd2
Lmnb1	2.43e-76	0.38933	0.641	0.283	4.43e-72	0	Lmnb1
Polr2a	2.62e-76	0.53274	0.658	0.323	4.78e-72	0	Polr2a
Phldb1	2.96e-76	0.387293	0.493	0.2	5.39e-72	0	Phldb1
Trim28	3.4e-76	0.499285	0.768	0.43	6.19e-72	0	Trim28
Atp2a2	3.63e-76	0.517105	0.788	0.471	6.61e-72	0	Atp2a2
Rsrc1	3.65e-76	0.395574	0.564	0.251	6.65e-72	0	Rsrc1
Spred1	4.28e-76	0.435739	0.549	0.248	7.8e-72	0	Spred1
Clic6	4.39e-76	0.339404	0.389	0.129	8e-72	0	Clic6
Mfsd10	4.46e-76	0.378177	0.506	0.21	8.12e-72	0	Mfsd10
2025-03-07	4.53e-76	0.473879	0.712	0.367	8.25e-72	0	2025-03-07
Nktr	4.63e-76	0.432282	0.772	0.4	8.43e-72	0	Nktr
Rps3	4.73e-76	0.392884	0.994	0.966	8.62e-72	0	Rps3
Syncrip	5.32e-76	0.490951	0.827	0.47	9.68e-72	0	Syncrip
Top1	6.15e-76	0.498696	0.9	0.596	1.12e-71	0	Top1
Cdk19	6.55e-76	0.340076	0.427	0.155	1.19e-71	0	Cdk19
Hdac2	6.76e-76	0.434974	0.622	0.296	1.23e-71	0	Hdac2
Ccni	6.88e-76	0.477768	0.714	0.395	1.25e-71	0	Ccni
Srpk2	6.97e-76	0.440019	0.595	0.279	1.27e-71	0	Srpk2
Zim1	6.97e-76	0.394202	0.409	0.14	1.27e-71	0	Zim1
Atp6v0e2	7.19e-76	0.25292	0.274	0.065	1.31e-71	0	Atp6v0e2
Nckap1	7.23e-76	0.453087	0.706	0.363	1.32e-71	0	Nckap1
Eif5b	8.21e-76	0.511498	0.879	0.549	1.5e-71	0	Eif5b
Parp1	8.55e-76	0.425102	0.599	0.288	1.56e-71	0	Parp1
Arid2	8.65e-76	0.409865	0.57	0.252	1.58e-71	0	Arid2
Usp9x	8.87e-76	0.48634	0.756	0.415	1.62e-71	0	Usp9x
Rybp	1.32e-75	0.448984	0.619	0.301	2.4e-71	0	Rybp
Kdm2a	1.34e-75	0.457958	0.664	0.333	2.44e-71	0	Kdm2a
Cep164	1.34e-75	0.37479	0.478	0.19	2.45e-71	0	Cep164
Stag2	1.9e-75	0.445933	0.627	0.305	3.47e-71	0	Stag2
Hnrnpa2b1	2e-75	0.49277	0.981	0.806	3.64e-71	0	Hnrnpa2b1
Snrpd1	2.23e-75	0.516624	0.915	0.64	4.07e-71	0	Snrpd1
Tctex1d2	2.62e-75	0.332628	0.426	0.158	4.78e-71	0	Tctex1d2
Msh2	2.82e-75	0.404638	0.536	0.234	5.15e-71	0	Msh2
Rell1	3.12e-75	0.424582	0.584	0.28	5.69e-71	0	Rell1
Luzp1	3.34e-75	0.405654	0.683	0.324	6.08e-71	0	Luzp1
Marveld3	4.51e-75	0.347866	0.431	0.158	8.22e-71	0	Marveld3
Gatad2b	4.63e-75	0.443436	0.657	0.328	8.43e-71	0	Gatad2b
Atp6v1f	5.12e-75	0.479663	0.93	0.705	9.32e-71	0	Atp6v1f
Ppp1r14b	5.26e-75	0.522509	0.938	0.705	9.59e-71	0	Ppp1r14b
Raly	6.67e-75	0.503278	0.901	0.588	1.21e-70	0	Raly
Irf2bpl	7.25e-75	0.462446	0.605	0.286	1.32e-70	0	Irf2bpl
Zranb2	1.02e-74	0.4501	0.707	0.383	1.86e-70	0	Zranb2
Wwtr1	1.07e-74	0.473239	0.647	0.297	1.95e-70	0	Wwtr1
Elf2	1.08e-74	0.407723	0.705	0.365	1.96e-70	0	Elf2
Tfrc	1.31e-74	0.371093	0.621	0.308	2.38e-70	0	Tfrc
Txndc9	1.36e-74	0.504951	0.778	0.465	2.47e-70	0	Txndc9
Midn	1.67e-74	0.46083	0.73	0.367	3.04e-70	0	Midn
Rap1gap	1.9e-74	0.418961	0.552	0.243	3.47e-70	0	Rap1gap
Strn3	2.32e-74	0.442633	0.723	0.381	4.23e-70	0	Strn3
Ensa	2.47e-74	0.383672	0.599	0.286	4.5e-70	0	Ensa
Serbp1	2.52e-74	0.487521	0.974	0.855	4.59e-70	0	Serbp1
B9d1	2.88e-74	0.314938	0.373	0.121	5.24e-70	0	B9d1
Elp4	3.16e-74	0.327968	0.433	0.164	5.75e-70	0	Elp4
Mpped2	3.31e-74	0.313848	0.321	0.092	6.03e-70	0	Mpped2
Zcchc7	3.74e-74	0.412692	0.628	0.312	6.82e-70	0	Zcchc7
Birc6	3.81e-74	0.464634	0.744	0.399	6.94e-70	0	Birc6
Dbn1	5.22e-74	0.422997	0.53	0.218	9.51e-70	0	Dbn1
Ctnnbip1	5.29e-74	0.468506	0.653	0.349	9.63e-70	0	Ctnnbip1
Gpatch8	5.32e-74	0.436677	0.591	0.28	9.69e-70	0	Gpatch8
Mark2	6.57e-74	0.41487	0.626	0.3	1.2e-69	0	Mark2
Dhx36	7.16e-74	0.454103	0.719	0.415	1.3e-69	0	Dhx36
Tmem9	7.41e-74	0.411034	0.547	0.253	1.35e-69	0	Tmem9
Mkln1	8.09e-74	0.46381	0.707	0.39	1.47e-69	0	Mkln1
Znrf2	9.18e-74	0.52431	0.69	0.381	1.67e-69	0	Znrf2
Ccdc90b	1.04e-73	0.41197	0.511	0.226	1.9e-69	0	Ccdc90b
Patz1	1.29e-73	0.348076	0.415	0.152	2.36e-69	0	Patz1
Nfat5	1.29e-73	0.43991	0.663	0.318	2.36e-69	0	Nfat5
Upf3b	1.35e-73	0.427863	0.611	0.297	2.46e-69	0	Upf3b
Arfgef1	1.5e-73	0.468708	0.707	0.368	2.74e-69	0	Arfgef1
Mff	1.96e-73	0.412786	0.688	0.379	3.56e-69	0	Mff
Ash2l	2.89e-73	0.368585	0.556	0.255	5.27e-69	0	Ash2l
Hectd1	3.49e-73	0.46861	0.74	0.414	6.36e-69	0	Hectd1
Cd164	3.99e-73	0.526592	0.848	0.55	7.27e-69	0	Cd164
Vangl2	6.63e-73	0.336746	0.404	0.144	1.21e-68	0	Vangl2
Rnh1	6.99e-73	0.507296	0.863	0.606	1.27e-68	0	Rnh1
Ube2b	8.65e-73	0.515441	0.932	0.701	1.58e-68	0	Ube2b
Tagln2	9.08e-73	0.557478	0.969	0.639	1.65e-68	0	Tagln2
Mthfd2l	9.81e-73	0.413489	0.521	0.233	1.79e-68	0	Mthfd2l
Tm9sf2	1.01e-72	0.483875	0.791	0.497	1.85e-68	0	Tm9sf2
Supt20	1.02e-72	0.390611	0.542	0.241	1.86e-68	0	Supt20
Ddb1	1.12e-72	0.495891	0.831	0.514	2.04e-68	0	Ddb1
Mia2	1.4e-72	0.389593	0.486	0.205	2.55e-68	0	Mia2
Smad4	1.41e-72	0.441225	0.69	0.353	2.56e-68	0	Smad4
Smarca5	1.43e-72	0.503412	0.862	0.524	2.6e-68	0	Smarca5
Dpcd	1.58e-72	0.394563	0.505	0.219	2.89e-68	0	Dpcd
Syne2	1.84e-72	0.360092	0.642	0.294	3.35e-68	0	Syne2
Ptbp2	1.86e-72	0.390905	0.538	0.241	3.4e-68	0	Ptbp2
Sipa1l3	1.88e-72	0.359551	0.446	0.174	3.43e-68	0	Sipa1l3
Fam84b	2.38e-72	0.386429	0.483	0.199	4.34e-68	0	Fam84b
Ppp2r2a	2.39e-72	0.462548	0.688	0.355	4.35e-68	0	Ppp2r2a
Fam3c	2.42e-72	0.482046	0.756	0.45	4.42e-68	0	Fam3c
Stxbp6	2.53e-72	0.505058	0.662	0.358	4.61e-68	0	Stxbp6
Dtymk	2.59e-72	0.491143	0.788	0.472	4.73e-68	0	Dtymk
1700020I14Rik	2.75e-72	0.454956	0.721	0.413	5e-68	0	1700020I14Rik
1810043G02Rik	3e-72	0.306242	0.381	0.131	5.46e-68	0	1810043G02Rik
Lrpap1	3.01e-72	0.471131	0.722	0.418	5.48e-68	0	Lrpap1
Rcc2	3.29e-72	0.422436	0.679	0.346	5.99e-68	0	Rcc2
Tet1	3.51e-72	0.344358	0.341	0.106	6.4e-68	0	Tet1
Map1lc3a	3.75e-72	0.499957	0.863	0.56	6.83e-68	0	Map1lc3a
Chmp5	4.03e-72	0.46137	0.736	0.42	7.34e-68	0	Chmp5
Naa35	4.84e-72	0.391482	0.623	0.314	8.83e-68	0	Naa35
Prpf4b	5.34e-72	0.415808	0.744	0.399	9.73e-68	0	Prpf4b
Srek1	5.79e-72	0.390942	0.578	0.276	1.05e-67	0	Srek1
Rsu1	5.89e-72	0.376237	0.609	0.29	1.07e-67	0	Rsu1
Sltm	5.94e-72	0.476599	0.731	0.399	1.08e-67	0	Sltm
Mtcl1	6.29e-72	0.358716	0.401	0.142	1.15e-67	0	Mtcl1
Rps7	7.4e-72	0.381305	0.988	0.963	1.35e-67	0	Rps7
Hebp2	8.41e-72	0.353665	0.401	0.144	1.53e-67	0	Hebp2
Pycr2	8.79e-72	0.34422	0.485	0.2	1.6e-67	0	Pycr2
Snx24	8.86e-72	0.396999	0.6	0.297	1.61e-67	0	Snx24
2210013O21Rik	8.97e-72	0.383636	0.552	0.259	1.63e-67	0	2210013O21Rik
Tle4	9.21e-72	0.465636	0.506	0.222	1.68e-67	0	Tle4
Eif3m	1.01e-71	0.498765	0.909	0.681	1.85e-67	0	Eif3m
Krtcap3	1.11e-71	0.366258	0.522	0.228	2.02e-67	0	Krtcap3
Bex1	1.22e-71	0.496612	0.915	0.599	2.22e-67	0	Bex1
Celsr2	1.29e-71	0.325342	0.341	0.106	2.34e-67	0	Celsr2
Phip	1.48e-71	0.430966	0.689	0.349	2.7e-67	0	Phip
Rbm6	1.59e-71	0.383227	0.588	0.282	2.89e-67	0	Rbm6
Msl1	1.66e-71	0.37922	0.59	0.287	3.03e-67	0	Msl1
Casp6	1.7e-71	0.451946	0.641	0.337	3.1e-67	0	Casp6
Eif3c	1.97e-71	0.51828	0.912	0.651	3.6e-67	0	Eif3c
Mgat4a	2.13e-71	0.368618	0.42	0.158	3.89e-67	0	Mgat4a
Evi5	2.32e-71	0.523111	0.805	0.519	4.23e-67	0	Evi5
Lin7c	2.49e-71	0.42309	0.633	0.325	4.54e-67	0	Lin7c
Sgk1	2.54e-71	0.637308	0.633	0.328	4.63e-67	0	Sgk1
Swt1	2.65e-71	0.456382	0.552	0.256	4.83e-67	0	Swt1
Gm26735	3.13e-71	0.422039	0.491	0.201	5.71e-67	0	Gm26735
Ppp4r2	3.65e-71	0.456545	0.758	0.432	6.65e-67	0	Ppp4r2
Hnrnpm	3.66e-71	0.474834	0.837	0.518	6.67e-67	0	Hnrnpm
Mesdc2	4.12e-71	0.42736	0.583	0.289	7.51e-67	0	Mesdc2
Etv6	4.85e-71	0.369959	0.544	0.242	8.84e-67	0	Etv6
Rab34	4.96e-71	0.431283	0.615	0.303	9.03e-67	0	Rab34
Bcas2	8.49e-71	0.479395	0.841	0.566	1.55e-66	0	Bcas2
4921524J17Rik	8.89e-71	0.438211	0.599	0.302	1.62e-66	0	4921524J17Rik
Pik3ip1	1.41e-70	0.330699	0.356	0.114	2.57e-66	0	Pik3ip1
Btg2	1.64e-70	0.699886	0.932	0.684	2.98e-66	0	Btg2
Ppp1r10	1.67e-70	0.460938	0.726	0.377	3.05e-66	0	Ppp1r10
Kif1bp	1.81e-70	0.326419	0.396	0.144	3.3e-66	0	Kif1bp
Gnpda2	1.98e-70	0.35939	0.44	0.176	3.6e-66	0	Gnpda2
Frrs1	2.5e-70	0.506116	0.719	0.406	4.55e-66	0	Frrs1
Paip2	2.58e-70	0.48166	0.947	0.731	4.7e-66	0	Paip2
Rb1cc1	2.73e-70	0.401753	0.615	0.302	4.98e-66	0	Rb1cc1
Bmi1	2.78e-70	0.350948	0.472	0.194	5.07e-66	0	Bmi1
Ice1	3.06e-70	0.375802	0.46	0.189	5.57e-66	0	Ice1
Smc6	3.18e-70	0.443552	0.696	0.385	5.79e-66	0	Smc6
Haghl	3.2e-70	0.311432	0.432	0.167	5.84e-66	0	Haghl
Arhgef26	3.61e-70	0.359447	0.373	0.13	6.58e-66	0	Arhgef26
Usp22	4.7e-70	0.427367	0.627	0.313	8.56e-66	0	Usp22
Sdf2	4.98e-70	0.422549	0.722	0.414	9.08e-66	0	Sdf2
Zfp260	5.07e-70	0.400585	0.526	0.237	9.24e-66	0	Zfp260
Taf1d	5.28e-70	0.465546	0.651	0.337	9.61e-66	0	Taf1d
Kdm6b	5.72e-70	0.371371	0.695	0.334	1.04e-65	0	Kdm6b
Metap2	5.73e-70	0.468193	0.825	0.532	1.04e-65	0	Metap2
Zc3h14	6.39e-70	0.446562	0.685	0.384	1.16e-65	0	Zc3h14
Marveld2	7.05e-70	0.413336	0.54	0.25	1.29e-65	0	Marveld2
Eif1b	7.62e-70	0.451467	0.743	0.438	1.39e-65	0	Eif1b
Rabac1	7.69e-70	0.458974	0.814	0.49	1.4e-65	0	Rabac1
Tle6	8.97e-70	0.281601	0.269	0.068	1.63e-65	0	Tle6
Ubr5	9.93e-70	0.447476	0.636	0.33	1.81e-65	0	Ubr5
Pvrl2	1.12e-69	0.511186	0.799	0.462	2.05e-65	0	Pvrl2
Rpl3	1.47e-69	0.391118	0.99	0.962	2.68e-65	0	Rpl3
Jkamp	1.48e-69	0.435954	0.664	0.362	2.69e-65	0	Jkamp
Sugt1	1.53e-69	0.47694	0.754	0.445	2.79e-65	0	Sugt1
Phf21a	1.66e-69	0.373079	0.506	0.221	3.02e-65	0	Phf21a
Gnb1	1.72e-69	0.4794	0.899	0.588	3.13e-65	0	Gnb1
Wbp4	1.73e-69	0.425859	0.686	0.373	3.16e-65	0	Wbp4
Ano6	1.75e-69	0.376438	0.581	0.264	3.19e-65	0	Ano6
Rfc1	1.88e-69	0.393596	0.581	0.276	3.42e-65	0	Rfc1
Syne1	2.1e-69	0.328242	0.43	0.162	3.83e-65	0	Syne1
U2surp	2.16e-69	0.459551	0.815	0.503	3.93e-65	0	U2surp
Bzw2	2.5e-69	0.459457	0.637	0.328	4.55e-65	0	Bzw2
Nfe2l1	2.55e-69	0.429196	0.677	0.362	4.65e-65	0	Nfe2l1
Dync1h1	2.57e-69	0.393418	0.665	0.319	4.68e-65	0	Dync1h1
Tlk1	2.71e-69	0.421557	0.642	0.338	4.93e-65	0	Tlk1
Eif3h	2.97e-69	0.483351	0.948	0.793	5.41e-65	0	Eif3h
Ep300	3.09e-69	0.393844	0.609	0.295	5.63e-65	0	Ep300
Mex3a	3.1e-69	0.375391	0.457	0.179	5.64e-65	0	Mex3a
Cdk12	3.76e-69	0.368036	0.641	0.319	6.84e-65	0	Cdk12
Rad50	4.02e-69	0.449351	0.546	0.26	7.32e-65	0	Rad50
Tnrc18	4.77e-69	0.386015	0.544	0.245	8.69e-65	0	Tnrc18
G3bp1	4.9e-69	0.469618	0.878	0.582	8.94e-65	0	G3bp1
Kif21a	5.27e-69	0.463063	0.573	0.292	9.6e-65	0	Kif21a
Twsg1	5.35e-69	0.431562	0.632	0.321	9.76e-65	0	Twsg1
Gas8	6.05e-69	0.327947	0.404	0.151	1.1e-64	0	Gas8
Epc1	6.51e-69	0.423149	0.573	0.272	1.19e-64	0	Epc1
Shtn1	7.85e-69	0.392863	0.531	0.242	1.43e-64	0	Shtn1
Gkap1	8.71e-69	0.452533	0.648	0.358	1.59e-64	0	Gkap1
Arhgef16	9.05e-69	0.357167	0.467	0.195	1.65e-64	0	Arhgef16
Fam168a	9.36e-69	0.364623	0.498	0.216	1.71e-64	0	Fam168a
Actl6a	9.93e-69	0.43052	0.664	0.348	1.81e-64	0	Actl6a
Rpl21	1.05e-68	0.365896	0.995	0.968	1.91e-64	0	Rpl21
Pgrmc2	1.06e-68	0.471315	0.693	0.405	1.94e-64	0	Pgrmc2
Cadps2	1.11e-68	0.313256	0.348	0.115	2.02e-64	0	Cadps2
Fam204a	1.14e-68	0.387493	0.622	0.312	2.07e-64	0	Fam204a
Caprin1	1.17e-68	0.490694	0.814	0.529	2.13e-64	0	Caprin1
Qpct	1.18e-68	0.514683	0.747	0.454	2.15e-64	0	Qpct
Ppp2r2b	1.31e-68	0.317673	0.31	0.091	2.38e-64	0	Ppp2r2b
Eno1	1.31e-68	0.55703	0.889	0.723	2.39e-64	0	Eno1
Med1	1.4e-68	0.376609	0.525	0.238	2.55e-64	0	Med1
Tmem178	1.45e-68	0.384741	0.323	0.099	2.65e-64	0	Tmem178
Smu1	1.5e-68	0.430032	0.683	0.383	2.74e-64	0	Smu1
1110004E09Rik	1.54e-68	0.359596	0.494	0.214	2.81e-64	0	1110004E09Rik
Pak6	1.6e-68	0.359916	0.364	0.127	2.92e-64	0	Pak6
Card10	1.66e-68	0.368364	0.507	0.217	3.03e-64	0	Card10
Ube2e1	1.67e-68	0.448513	0.717	0.429	3.05e-64	0	Ube2e1
Yy1	1.69e-68	0.458766	0.802	0.479	3.07e-64	0	Yy1
Eps8l2	2.83e-68	0.454179	0.604	0.302	5.15e-64	0	Eps8l2
Odc1	3.69e-68	0.506324	0.841	0.529	6.73e-64	0	Odc1
G6pc3	3.87e-68	0.311306	0.343	0.113	7.04e-64	0	G6pc3
Ptprs	4.67e-68	0.374835	0.589	0.262	8.5e-64	0	Ptprs
Asap2	5.32e-68	0.354017	0.496	0.216	9.69e-64	0	Asap2
Rlim	5.44e-68	0.411429	0.605	0.298	9.91e-64	0	Rlim
Taldo1	5.84e-68	0.453532	0.86	0.58	1.06e-63	0	Taldo1
Luc7l	6.41e-68	0.410817	0.614	0.312	1.17e-63	0	Luc7l
Tpd52	6.46e-68	0.418374	0.76	0.419	1.18e-63	0	Tpd52
Naa20	7.11e-68	0.420972	0.704	0.402	1.29e-63	0	Naa20
Phgdh	9.12e-68	0.488496	0.71	0.369	1.66e-63	0	Phgdh
Rhobtb3	9.21e-68	0.358764	0.494	0.21	1.68e-63	0	Rhobtb3
Ppp1cc	9.38e-68	0.427083	0.786	0.463	1.71e-63	0	Ppp1cc
Flna	1.05e-67	0.341408	0.702	0.333	1.9e-63	0	Flna
Nfkbiz	1.12e-67	0.501761	0.732	0.368	2.05e-63	0	Nfkbiz
Mat2a	1.16e-67	0.447027	0.741	0.399	2.12e-63	0	Mat2a
Nae1	1.35e-67	0.400442	0.674	0.368	2.46e-63	0	Nae1
Cfap20	1.36e-67	0.467841	0.746	0.459	2.47e-63	0	Cfap20
Zmynd8	1.71e-67	0.450271	0.554	0.274	3.12e-63	0	Zmynd8
Aig1	1.74e-67	0.466833	0.79	0.49	3.18e-63	0	Aig1
Txndc17	1.93e-67	0.458525	0.891	0.598	3.52e-63	0	Txndc17
Ngf	2.24e-67	0.357081	0.373	0.129	4.08e-63	0	Ngf
Ppil2	2.37e-67	0.378016	0.594	0.301	4.32e-63	0	Ppil2
Lamtor5	2.48e-67	0.468565	0.749	0.455	4.51e-63	0	Lamtor5
Akr1c19	2.5e-67	0.501049	0.569	0.281	4.55e-63	0	Akr1c19
Ptpn9	2.87e-67	0.34499	0.452	0.187	5.22e-63	0	Ptpn9
Cdcp1	3.26e-67	0.316282	0.377	0.134	5.93e-63	0	Cdcp1
Polr2c	3.95e-67	0.423437	0.738	0.435	7.19e-63	0	Polr2c
Gramd1b	4.17e-67	0.336544	0.428	0.164	7.6e-63	0	Gramd1b
Kat6a	4.25e-67	0.372901	0.526	0.24	7.75e-63	0	Kat6a
Nme7	4.89e-67	0.32841	0.385	0.143	8.9e-63	0	Nme7
Smek2	5.15e-67	0.453721	0.662	0.358	9.39e-63	0	Smek2
Myo6	5.22e-67	0.386075	0.579	0.267	9.52e-63	0	Myo6
Ctgf	5.57e-67	0.462686	0.486	0.186	1.02e-62	0	Ctgf
Fras1	6.37e-67	0.363604	0.38	0.134	1.16e-62	0	Fras1
Foxp4	6.42e-67	0.430004	0.609	0.312	1.17e-62	0	Foxp4
Hnrnpul2	6.74e-67	0.469844	0.754	0.441	1.23e-62	0	Hnrnpul2
Zbtb12	7.05e-67	0.299946	0.383	0.138	1.28e-62	0	Zbtb12
Trip6	7.74e-67	0.374127	0.581	0.277	1.41e-62	0	Trip6
Rbbp6	9e-67	0.413159	0.78	0.448	1.64e-62	0	Rbbp6
Ssrp1	9.29e-67	0.454765	0.719	0.407	1.69e-62	0	Ssrp1
Ccnl2	9.61e-67	0.419102	0.733	0.422	1.75e-62	0	Ccnl2
Cdc42	1.3e-66	0.469598	0.969	0.824	2.36e-62	0	Cdc42
Kdf1	1.52e-66	0.288617	0.346	0.116	2.77e-62	0	Kdf1
Lrp10	1.54e-66	0.356828	0.609	0.298	2.8e-62	0	Lrp10
Rtcb	1.64e-66	0.429325	0.67	0.378	2.99e-62	0	Rtcb
Prkra	1.69e-66	0.360988	0.536	0.254	3.08e-62	0	Prkra
Fam73a	1.71e-66	0.325662	0.374	0.134	3.12e-62	0	Fam73a
Ylpm1	1.82e-66	0.381678	0.558	0.264	3.32e-62	0	Ylpm1
Frmd4a	1.97e-66	0.364139	0.486	0.206	3.58e-62	0	Frmd4a
Rab11fip2	2.06e-66	0.3405	0.431	0.171	3.76e-62	0	Rab11fip2
Ebna1bp2	2.08e-66	0.402872	0.705	0.387	3.79e-62	0	Ebna1bp2
Plk2	2.7e-66	0.442315	0.623	0.295	4.93e-62	0	Plk2
Zfp106	2.94e-66	0.426087	0.669	0.371	5.35e-62	0	Zfp106
Phactr4	3.03e-66	0.373495	0.556	0.263	5.53e-62	0	Phactr4
Cul3	3.14e-66	0.457501	0.785	0.459	5.72e-62	0	Cul3
Actr10	3.19e-66	0.422932	0.77	0.471	5.82e-62	0	Actr10
Nbeal1	3.44e-66	0.423994	0.711	0.367	6.27e-62	0	Nbeal1
Prnp	3.72e-66	0.368283	0.499	0.221	6.77e-62	0	Prnp
Eif4g3	3.74e-66	0.402388	0.664	0.352	6.81e-62	0	Eif4g3
Ythdf2	4.19e-66	0.433029	0.637	0.335	7.64e-62	0	Ythdf2
Brd4	4.46e-66	0.426654	0.749	0.424	8.13e-62	0	Brd4
Cd2ap	5.02e-66	0.459735	0.87	0.497	9.14e-62	0	Cd2ap
Cic	5.26e-66	0.350637	0.536	0.241	9.58e-62	0	Cic
Med13	5.48e-66	0.395858	0.657	0.332	9.99e-62	0	Med13
Sobp	5.65e-66	0.324371	0.384	0.138	1.03e-61	0	Sobp
Proser1	6.21e-66	0.340016	0.416	0.163	1.13e-61	0	Proser1
Eif3e	6.97e-66	0.463701	0.925	0.692	1.27e-61	0	Eif3e
Vps36	7.35e-66	0.450423	0.716	0.424	1.34e-61	0	Vps36
Dennd1b	7.48e-66	0.364791	0.533	0.245	1.36e-61	0	Dennd1b
Cited2	7.71e-66	0.696152	0.691	0.391	1.4e-61	0	Cited2
Vbp1	8.61e-66	0.342935	0.581	0.287	1.57e-61	0	Vbp1
Plekha7	9.26e-66	0.330069	0.395	0.148	1.69e-61	0	Plekha7
Bod1	9.66e-66	0.379189	0.569	0.275	1.76e-61	0	Bod1
Smarca4	1.03e-65	0.385395	0.685	0.367	1.89e-61	0	Smarca4
Wdr60	1.06e-65	0.309536	0.356	0.124	1.94e-61	0	Wdr60
Cdc42bpa	1.14e-65	0.39514	0.563	0.268	2.08e-61	0	Cdc42bpa
Tgif1	1.15e-65	0.500041	0.749	0.397	2.09e-61	0	Tgif1
Cfl1	1.24e-65	0.449773	0.978	0.832	2.26e-61	0	Cfl1
Srsf1	1.27e-65	0.446231	0.706	0.395	2.31e-61	0	Srsf1
Chd8	1.35e-65	0.34445	0.517	0.232	2.47e-61	0	Chd8
Zfp467	1.39e-65	0.329312	0.42	0.163	2.54e-61	0	Zfp467
Tmem191c	1.44e-65	0.274261	0.296	0.086	2.63e-61	0	Tmem191c
Tmem218	1.47e-65	0.269629	0.364	0.125	2.67e-61	0	Tmem218
Ttc14	1.63e-65	0.387258	0.588	0.287	2.98e-61	0	Ttc14
Cops8	1.73e-65	0.371672	0.579	0.295	3.15e-61	0	Cops8
Trp53inp1	1.81e-65	0.456181	0.668	0.331	3.3e-61	0	Trp53inp1
Arl6ip1	1.88e-65	0.435923	0.932	0.73	3.43e-61	0	Arl6ip1
Tacc2	1.99e-65	0.407833	0.588	0.267	3.62e-61	0	Tacc2
Man1a2	2.05e-65	0.405521	0.667	0.364	3.73e-61	0	Man1a2
Sssca1	2.27e-65	0.395016	0.602	0.308	4.14e-61	0	Sssca1
Med30	2.35e-65	0.359155	0.559	0.269	4.28e-61	0	Med30
Phax	2.53e-65	0.426098	0.668	0.373	4.61e-61	0	Phax
Dalrd3	2.59e-65	0.335823	0.473	0.205	4.72e-61	0	Dalrd3
Akap8l	2.68e-65	0.321026	0.463	0.195	4.89e-61	0	Akap8l
Khsrp	2.71e-65	0.40871	0.646	0.349	4.94e-61	0	Khsrp
Zc3h7b	2.8e-65	0.336324	0.472	0.206	5.1e-61	0	Zc3h7b
Ddx46	2.81e-65	0.367975	0.712	0.398	5.11e-61	0	Ddx46
Vcpip1	3e-65	0.332798	0.532	0.248	5.46e-61	0	Vcpip1
Myh10	3.15e-65	0.374872	0.64	0.296	5.73e-61	0	Myh10
Mga	3.61e-65	0.396317	0.573	0.28	6.58e-61	0	Mga
Cbx3	4.02e-65	0.484626	0.88	0.602	7.32e-61	0	Cbx3
Ppp1ca	4.35e-65	0.447474	0.93	0.74	7.92e-61	0	Ppp1ca
Naf1	5.09e-65	0.360278	0.467	0.202	9.27e-61	0	Naf1
Ccdc59	5.32e-65	0.420343	0.723	0.43	9.69e-61	0	Ccdc59
Itgb1	5.38e-65	0.423478	0.915	0.597	9.81e-61	0	Itgb1
Shroom3	5.72e-65	0.376606	0.548	0.241	1.04e-60	0	Shroom3
R3hdm1	6.24e-65	0.375136	0.617	0.312	1.14e-60	0	R3hdm1
Fam208a	6.48e-65	0.400163	0.577	0.283	1.18e-60	0	Fam208a
Ttyh1	6.69e-65	0.313452	0.259	0.066	1.22e-60	0	Ttyh1
Gimap9	7.32e-65	0.326071	0.412	0.162	1.33e-60	0	Gimap9
Gcn1l1	7.77e-65	0.340013	0.549	0.259	1.41e-60	0	Gcn1l1
Smarcad1	7.89e-65	0.37347	0.543	0.263	1.44e-60	0	Smarcad1
Qser1	8.8e-65	0.342786	0.502	0.226	1.6e-60	0	Qser1
Tnrc6c	8.97e-65	0.38258	0.631	0.322	1.63e-60	0	Tnrc6c
Rps9	9.07e-65	0.366395	0.995	0.971	1.65e-60	0	Rps9
Mllt10	1.06e-64	0.362992	0.577	0.281	1.94e-60	0	Mllt10
Rcor1	1.06e-64	0.389054	0.536	0.255	1.94e-60	0	Rcor1
Wasf2	1.07e-64	0.393067	0.791	0.436	1.94e-60	0	Wasf2
Cav1	1.18e-64	0.272818	0.36	0.123	2.15e-60	0	Cav1
Apc	1.23e-64	0.376399	0.562	0.267	2.24e-60	0	Apc
Brwd1	1.34e-64	0.345713	0.601	0.299	2.44e-60	0	Brwd1
Polr2d	1.36e-64	0.331905	0.538	0.251	2.48e-60	0	Polr2d
Efemp1	1.4e-64	0.366705	0.49	0.199	2.55e-60	0	Efemp1
Csde1	1.56e-64	0.489862	0.9	0.634	2.85e-60	0	Csde1
Npm1	1.78e-64	0.391461	0.99	0.909	3.24e-60	0	Npm1
Vcp	1.96e-64	0.462104	0.919	0.686	3.57e-60	0	Vcp
Foxa2	1.98e-64	0.352591	0.43	0.171	3.61e-60	0	Foxa2
Ptprk	2.1e-64	0.344293	0.564	0.27	3.83e-60	0	Ptprk
Elavl1	2.11e-64	0.437706	0.747	0.456	3.85e-60	0	Elavl1
Chd9	2.21e-64	0.351512	0.477	0.208	4.03e-60	0	Chd9
Arf1	2.32e-64	0.47165	0.959	0.807	4.23e-60	0	Arf1
Avl9	2.43e-64	0.354208	0.484	0.213	4.43e-60	0	Avl9
Irf2bp1	2.65e-64	0.357117	0.463	0.199	4.83e-60	0	Irf2bp1
Mplkip	2.7e-64	0.401355	0.614	0.324	4.93e-60	0	Mplkip
Pdrg1	2.72e-64	0.32137	0.495	0.22	4.95e-60	0	Pdrg1
Shroom1	2.8e-64	0.314771	0.346	0.119	5.11e-60	0	Shroom1
Pcbp2	3.07e-64	0.490397	0.949	0.71	5.59e-60	0	Pcbp2
Cpsf6	3.19e-64	0.379572	0.646	0.335	5.82e-60	0	Cpsf6
Ptpn13	3.26e-64	0.373575	0.547	0.244	5.94e-60	0	Ptpn13
Atp6v1a	3.51e-64	0.416043	0.658	0.357	6.4e-60	0	Atp6v1a
Slbp	3.73e-64	0.405995	0.644	0.33	6.79e-60	0	Slbp
Esf1	3.91e-64	0.412794	0.625	0.33	7.12e-60	0	Esf1
Rab2a	4.62e-64	0.463339	0.928	0.72	8.41e-60	0	Rab2a
Ccdc125	5.69e-64	0.311846	0.396	0.15	1.04e-59	0	Ccdc125
Cyth2	9.91e-64	0.361124	0.67	0.347	1.81e-59	0	Cyth2
Sec62	1.02e-63	0.498645	0.907	0.666	1.85e-59	0	Sec62
Snhg18	1.02e-63	0.430481	0.625	0.333	1.86e-59	0	Snhg18
Wdr26	1.05e-63	0.439127	0.751	0.437	1.92e-59	0	Wdr26
Tecr	1.1e-63	0.4553	0.925	0.752	2e-59	0	Tecr
Nedd8	1.1e-63	0.448439	0.933	0.776	2.01e-59	0	Nedd8
Ppp1cb	1.17e-63	0.447101	0.804	0.499	2.12e-59	0	Ppp1cb
Zfp36l1	1.22e-63	0.683948	0.926	0.713	2.22e-59	0	Zfp36l1
Fip1l1	1.24e-63	0.410804	0.679	0.396	2.26e-59	0	Fip1l1
Tmem216	1.3e-63	0.265671	0.331	0.11	2.36e-59	0	Tmem216
Ssr2	1.39e-63	0.472983	0.946	0.777	2.54e-59	0	Ssr2
Gnai2	1.61e-63	0.337766	0.944	0.675	2.94e-59	0	Gnai2
Bhlhb9	1.66e-63	0.347737	0.453	0.194	3.02e-59	0	Bhlhb9
Cers4	2.11e-63	0.299871	0.383	0.14	3.84e-59	0	Cers4
Smarcd1	2.4e-63	0.328179	0.42	0.169	4.38e-59	0	Smarcd1
Ube2d2a	2.51e-63	0.459566	0.862	0.579	4.57e-59	0	Ube2d2a
Erbb2ip	2.66e-63	0.425516	0.7	0.39	4.84e-59	0	Erbb2ip
Itgb8	2.73e-63	0.309589	0.338	0.115	4.97e-59	0	Itgb8
Hspa2	2.92e-63	0.410758	0.494	0.219	5.32e-59	0	Hspa2
Slc38a2	2.97e-63	0.415196	0.743	0.392	5.41e-59	0	Slc38a2
Tmem230	3.44e-63	0.363134	0.5	0.236	6.26e-59	0	Tmem230
Tmtc4	3.83e-63	0.322583	0.364	0.132	6.97e-59	0	Tmtc4
Hspg2	3.88e-63	0.324837	0.584	0.265	7.07e-59	0	Hspg2
Dctn2	4.19e-63	0.475867	0.832	0.572	7.63e-59	0	Dctn2
Rpl29	4.53e-63	0.482377	0.93	0.828	8.25e-59	0	Rpl29
Cggbp1	4.84e-63	0.445059	0.76	0.464	8.81e-59	0	Cggbp1
Btbd3	5.59e-63	0.313644	0.385	0.145	1.02e-58	0	Btbd3
Ube2h	5.99e-63	0.433413	0.714	0.413	1.09e-58	0	Ube2h
Cnot4	6.27e-63	0.379453	0.607	0.315	1.14e-58	0	Cnot4
Akap8	6.28e-63	0.342621	0.54	0.258	1.15e-58	0	Akap8
Klf3	8.03e-63	0.434889	0.767	0.449	1.46e-58	0	Klf3
Macf1	9.48e-63	0.293303	0.741	0.38	1.73e-58	0	Macf1
Tmem98	1.32e-62	0.340979	0.462	0.196	2.4e-58	0	Tmem98
Topors	1.34e-62	0.380133	0.585	0.301	2.44e-58	0	Topors
Sarnp	1.44e-62	0.447224	0.817	0.534	2.63e-58	0	Sarnp
Gprin3	1.47e-62	0.369112	0.432	0.179	2.68e-58	0	Gprin3
Ets2	1.57e-62	0.444851	0.765	0.422	2.87e-58	0	Ets2
Ubxn4	1.67e-62	0.479642	0.864	0.603	3.05e-58	0	Ubxn4
Zfp385b	2e-62	0.316885	0.406	0.156	3.64e-58	0	Zfp385b
Galnt1	2.11e-62	0.409632	0.688	0.393	3.84e-58	0	Galnt1
l7Rn6	2.11e-62	0.39273	0.609	0.332	3.85e-58	0	l7Rn6
Fam216a	2.18e-62	0.310956	0.401	0.157	3.97e-58	0	Fam216a
Snx17	2.23e-62	0.346584	0.516	0.238	4.05e-58	0	Snx17
Grhl2	2.31e-62	0.285321	0.325	0.107	4.21e-58	0	Grhl2
Zbtb1	2.51e-62	0.34643	0.467	0.202	4.57e-58	0	Zbtb1
Spen	2.91e-62	0.352827	0.547	0.261	5.3e-58	0	Spen
Diaph1	3.21e-62	0.410869	0.647	0.349	5.84e-58	0	Diaph1
Whsc1	3.42e-62	0.361278	0.604	0.304	6.24e-58	0	Whsc1
D430042O09Rik	3.56e-62	0.347787	0.369	0.137	6.48e-58	0	D430042O09Rik
Syf2	3.59e-62	0.365059	0.695	0.4	6.55e-58	0	Syf2
Nck2	4.21e-62	0.371598	0.456	0.199	7.68e-58	0	Nck2
Ier5l	4.57e-62	0.375395	0.494	0.214	8.33e-58	0	Ier5l
Ctbp1	4.98e-62	0.397183	0.669	0.371	9.07e-58	0	Ctbp1
Ncl	4.99e-62	0.443604	0.974	0.834	9.09e-58	0	Ncl
Fgd4	5.07e-62	0.32647	0.41	0.164	9.23e-58	0	Fgd4
Csrp1	5.09e-62	0.31567	0.753	0.374	9.28e-58	0	Csrp1
Smim11	5.28e-62	0.376025	0.636	0.342	9.62e-58	0	Smim11
Esco1	5.75e-62	0.31312	0.484	0.218	1.05e-57	0	Esco1
Wiz	6.65e-62	0.324465	0.462	0.203	1.21e-57	0	Wiz
Rbbp8	6.74e-62	0.373524	0.537	0.257	1.23e-57	0	Rbbp8
Stau2	6.92e-62	0.326706	0.423	0.174	1.26e-57	0	Stau2
Mtf2	6.93e-62	0.365363	0.504	0.234	1.26e-57	0	Mtf2
Spns2	7.67e-62	0.448537	0.427	0.176	1.4e-57	0	Spns2
Tcf7l1	7.99e-62	0.347968	0.436	0.181	1.46e-57	0	Tcf7l1
Nfia	9e-62	0.441885	0.769	0.45	1.64e-57	0	Nfia
Pfn2	9.19e-62	0.289365	0.398	0.158	1.67e-57	0	Pfn2
Fbxo21	1.06e-61	0.387814	0.554	0.276	1.93e-57	0	Fbxo21
Psma2	1.23e-61	0.423543	0.953	0.788	2.24e-57	0	Psma2
Gprc5c	1.26e-61	0.437686	0.56	0.297	2.29e-57	0	Gprc5c
Arl6ip5	1.43e-61	0.35677	0.683	0.366	2.61e-57	0	Arl6ip5
Kmt2b	1.5e-61	0.301557	0.491	0.221	2.73e-57	0	Kmt2b
Plekha5	1.61e-61	0.358242	0.49	0.226	2.94e-57	0	Plekha5
Meis2	1.63e-61	0.37573	0.479	0.201	2.96e-57	0	Meis2
Mysm1	1.68e-61	0.353719	0.521	0.247	3.06e-57	0	Mysm1
Rab10	1.75e-61	0.431038	0.805	0.525	3.19e-57	0	Rab10
Fat1	1.75e-61	0.31221	0.588	0.271	3.19e-57	0	Fat1
Zbtb38	1.94e-61	0.342692	0.512	0.234	3.54e-57	0	Zbtb38
Helz	1.97e-61	0.332213	0.479	0.211	3.59e-57	0	Helz
Lrrc58	2.04e-61	0.369488	0.681	0.371	3.71e-57	0	Lrrc58
Cdk7	2.25e-61	0.394517	0.557	0.289	4.09e-57	0	Cdk7
Arpc5	2.34e-61	0.383301	0.898	0.597	4.27e-57	0	Arpc5
Nsa2	2.38e-61	0.430477	0.874	0.6	4.34e-57	0	Nsa2
2610507B11Rik	2.39e-61	0.348575	0.567	0.289	4.35e-57	0	2610507B11Rik
Lrrc8d	2.94e-61	0.374559	0.506	0.238	5.37e-57	0	Lrrc8d
Mdfic	3.05e-61	0.335675	0.486	0.222	5.55e-57	0	Mdfic
Rps27	3.13e-61	0.37516	0.988	0.917	5.7e-57	0	Rps27
Tmem184a	3.6e-61	0.298234	0.359	0.13	6.55e-57	0	Tmem184a
Gopc	3.94e-61	0.303292	0.437	0.184	7.18e-57	0	Gopc
Eif4a3	4.29e-61	0.422424	0.777	0.489	7.81e-57	0	Eif4a3
2810474O19Rik	4.36e-61	0.360535	0.544	0.257	7.95e-57	0	2810474O19Rik
Zfp62	4.47e-61	0.367411	0.5	0.23	8.14e-57	0	Zfp62
Kin	4.59e-61	0.365245	0.504	0.235	8.36e-57	0	Kin
Map2k6	5.41e-61	0.28267	0.336	0.115	9.85e-57	0	Map2k6
Gm16286	5.64e-61	0.430948	0.799	0.51	1.03e-56	0	Gm16286
Smek1	5.93e-61	0.418421	0.63	0.347	1.08e-56	0	Smek1
Acvr2a	6.09e-61	0.33746	0.433	0.186	1.11e-56	0	Acvr2a
Pigh	6.2e-61	0.271675	0.323	0.109	1.13e-56	0	Pigh
Psmc6	7.15e-61	0.44514	0.844	0.586	1.3e-56	0	Psmc6
Sf3a3	8.23e-61	0.381651	0.598	0.312	1.5e-56	0	Sf3a3
C2cd4b	8.36e-61	0.410606	0.238	0.059	1.52e-56	0	C2cd4b
Arid1b	9.71e-61	0.363182	0.577	0.285	1.77e-56	0	Arid1b
Adam10	1.19e-60	0.386633	0.653	0.349	2.18e-56	0	Adam10
Zmpste24	1.26e-60	0.342791	0.542	0.269	2.29e-56	0	Zmpste24
Sh2d4a	1.54e-60	0.360613	0.51	0.225	2.81e-56	0	Sh2d4a
Lamb2	1.59e-60	0.284577	0.422	0.172	2.9e-56	0	Lamb2
Sdccag8	1.8e-60	0.306181	0.401	0.16	3.28e-56	0	Sdccag8
Dynlt1f	1.83e-60	0.351456	0.525	0.253	3.34e-56	0	Dynlt1f
Zdhhc2	1.95e-60	0.354593	0.42	0.175	3.55e-56	0	Zdhhc2
Sema3c	1.96e-60	0.380929	0.436	0.169	3.58e-56	0	Sema3c
Ino80d	1.99e-60	0.302257	0.538	0.255	3.63e-56	0	Ino80d
Utrn	2.24e-60	0.373766	0.523	0.252	4.07e-56	0	Utrn
Ttc4	2.35e-60	0.31073	0.423	0.178	4.28e-56	0	Ttc4
Smim10l1	2.35e-60	0.430554	0.83	0.595	4.29e-56	0	Smim10l1
Trio	2.45e-60	0.353793	0.541	0.254	4.47e-56	0	Trio
Ppp2r5a	2.69e-60	0.445466	0.736	0.481	4.9e-56	0	Ppp2r5a
Ddx10	2.87e-60	0.341915	0.481	0.217	5.22e-56	0	Ddx10
Cyp4f14	3.06e-60	0.291552	0.281	0.082	5.57e-56	0	Cyp4f14
Sptssa	3.11e-60	0.48504	0.902	0.72	5.67e-56	0	Sptssa
Whsc1l1	3.17e-60	0.348998	0.672	0.36	5.78e-56	0	Whsc1l1
Tsg101	3.61e-60	0.401735	0.753	0.46	6.57e-56	0	Tsg101
Cenpb	3.84e-60	0.443164	0.711	0.414	6.99e-56	0	Cenpb
Cetn2	3.94e-60	0.369181	0.549	0.279	7.18e-56	0	Cetn2
Sec22a	4.07e-60	0.334556	0.456	0.206	7.42e-56	0	Sec22a
Trp53bp1	4.09e-60	0.299933	0.401	0.161	7.46e-56	0	Trp53bp1
Jmy	4.29e-60	0.337358	0.516	0.245	7.82e-56	0	Jmy
Prkd3	4.41e-60	0.375118	0.609	0.321	8.04e-56	0	Prkd3
Spty2d1	4.42e-60	0.393435	0.584	0.287	8.06e-56	0	Spty2d1
Zzz3	4.44e-60	0.354172	0.558	0.282	8.09e-56	0	Zzz3
Ptgds	4.52e-60	0.352198	0.394	0.145	8.23e-56	0	Ptgds
Ilf3	5.05e-60	0.36001	0.564	0.283	9.2e-56	0	Ilf3
Osbpl6	5.74e-60	0.25968	0.275	0.081	1.04e-55	0	Osbpl6
Xrn1	6.05e-60	0.325733	0.499	0.231	1.1e-55	0	Xrn1
Cir1	6.12e-60	0.376944	0.531	0.261	1.11e-55	0	Cir1
Rbx1	6.53e-60	0.411301	0.941	0.77	1.19e-55	0	Rbx1
Usp10	6.58e-60	0.393825	0.601	0.317	1.2e-55	0	Usp10
Zfp386	6.76e-60	0.31755	0.432	0.185	1.23e-55	0	Zfp386
Gle1	6.92e-60	0.316684	0.399	0.161	1.26e-55	0	Gle1
Lrrcc1	6.98e-60	0.310109	0.407	0.164	1.27e-55	0	Lrrcc1
Eml2	7.17e-60	0.300215	0.393	0.156	1.31e-55	0	Eml2
Hcfc1r1	7.77e-60	0.467344	0.654	0.361	1.42e-55	0	Hcfc1r1
Obsl1	7.83e-60	0.289421	0.356	0.131	1.43e-55	0	Obsl1
Mob4	8.32e-60	0.386299	0.751	0.444	1.51e-55	0	Mob4
Ift27	8.39e-60	0.315841	0.441	0.186	1.53e-55	0	Ift27
Igsf11	8.62e-60	0.303402	0.362	0.133	1.57e-55	0	Igsf11
Speg	1e-59	0.252173	0.281	0.084	1.83e-55	0	Speg
Sbno1	1.01e-59	0.390565	0.679	0.371	1.85e-55	0	Sbno1
BC005537	1.29e-59	0.361485	0.76	0.441	2.34e-55	0	BC005537
Rpl9	1.35e-59	0.326544	0.99	0.97	2.45e-55	0	Rpl9
Tmem245	1.38e-59	0.31057	0.473	0.21	2.51e-55	0	Tmem245
Vta1	1.56e-59	0.365831	0.552	0.282	2.85e-55	0	Vta1
Ccnt1	1.66e-59	0.311509	0.556	0.266	3.03e-55	0	Ccnt1
Hbp1	1.7e-59	0.40808	0.66	0.371	3.1e-55	0	Hbp1
Trip10	1.86e-59	0.334386	0.464	0.206	3.38e-55	0	Trip10
Ccpg1os	1.9e-59	0.251943	0.301	0.098	3.45e-55	0	Ccpg1os
Ankrd12	2.25e-59	0.396367	0.536	0.257	4.09e-55	0	Ankrd12
Ep400	2.57e-59	0.327721	0.579	0.283	4.68e-55	0	Ep400
Zfp652	2.84e-59	0.325599	0.557	0.28	5.17e-55	0	Zfp652
Cnot6	2.84e-59	0.393128	0.658	0.361	5.18e-55	0	Cnot6
Fam98b	3.02e-59	0.342576	0.453	0.202	5.5e-55	0	Fam98b
Ralbp1	3.29e-59	0.412412	0.626	0.347	5.99e-55	0	Ralbp1
Kmt2c	4.07e-59	0.335709	0.577	0.286	7.41e-55	0	Kmt2c
Brd8	4.07e-59	0.379867	0.581	0.3	7.41e-55	0	Brd8
Rbm4b	4.32e-59	0.377132	0.511	0.245	7.87e-55	0	Rbm4b
Ccnt2	4.88e-59	0.331241	0.446	0.196	8.89e-55	0	Ccnt2
Fgfr4	5.08e-59	0.358116	0.501	0.238	9.25e-55	0	Fgfr4
Dcaf8	5.14e-59	0.452387	0.717	0.437	9.37e-55	0	Dcaf8
Zfp68	5.4e-59	0.321882	0.435	0.188	9.83e-55	0	Zfp68
Thap3	5.62e-59	0.302529	0.373	0.143	1.02e-54	0	Thap3
Strbp	5.72e-59	0.389558	0.63	0.345	1.04e-54	0	Strbp
Gabarapl2	6.05e-59	0.411013	0.916	0.657	1.1e-54	0	Gabarapl2
Lamc1	6.08e-59	0.374399	0.563	0.271	1.11e-54	0	Lamc1
Ptdss2	6.23e-59	0.283487	0.402	0.163	1.14e-54	0	Ptdss2
Nemf	6.28e-59	0.376738	0.578	0.301	1.14e-54	0	Nemf
Srgap2	6.8e-59	0.366762	0.535	0.258	1.24e-54	0	Srgap2
Sf3b4	7.88e-59	0.374614	0.525	0.263	1.44e-54	0	Sf3b4
Ubn1	7.91e-59	0.328746	0.563	0.283	1.44e-54	0	Ubn1
Tex9	7.99e-59	0.252904	0.305	0.099	1.45e-54	0	Tex9
Erf	8.1e-59	0.393297	0.616	0.324	1.48e-54	0	Erf
Med25	8.26e-59	0.359971	0.572	0.304	1.5e-54	0	Med25
Cdc73	9.15e-59	0.35309	0.559	0.281	1.67e-54	0	Cdc73
Kcnh7	9.22e-59	0.301711	0.33	0.114	1.68e-54	0	Kcnh7
Apobec3	9.46e-59	0.330353	0.554	0.268	1.72e-54	0	Apobec3
Cnpy4	9.93e-59	0.261734	0.335	0.119	1.81e-54	0	Cnpy4
Arl2bp	1.13e-58	0.304975	0.462	0.206	2.05e-54	0	Arl2bp
Msantd4	1.13e-58	0.300279	0.42	0.177	2.06e-54	0	Msantd4
Bcap31	1.16e-58	0.465445	0.901	0.693	2.11e-54	0	Bcap31
Snrnp40	1.17e-58	0.339264	0.581	0.293	2.13e-54	0	Snrnp40
Ctdsp2	1.24e-58	0.341956	0.602	0.314	2.26e-54	0	Ctdsp2
Mettl10	1.29e-58	0.317385	0.375	0.149	2.35e-54	0	Mettl10
Pogk	1.49e-58	0.293859	0.39	0.155	2.71e-54	0	Pogk
Rtf1	1.51e-58	0.398033	0.677	0.382	2.75e-54	0	Rtf1
Calm3	1.54e-58	0.443575	0.846	0.552	2.8e-54	0	Calm3
Dzip1l	1.55e-58	0.309237	0.349	0.127	2.83e-54	0	Dzip1l
Prpf38a	1.6e-58	0.333962	0.512	0.249	2.92e-54	0	Prpf38a
Golga4	1.63e-58	0.359253	0.63	0.336	2.98e-54	0	Golga4
Ahcyl1	1.66e-58	0.410133	0.599	0.324	3.02e-54	0	Ahcyl1
Cdc37	1.69e-58	0.426678	0.805	0.541	3.07e-54	0	Cdc37
Glod4	1.79e-58	0.430145	0.672	0.41	3.26e-54	0	Glod4
Dnajc10	1.81e-58	0.396029	0.622	0.339	3.3e-54	0	Dnajc10
Copb1	1.82e-58	0.440247	0.788	0.519	3.32e-54	0	Copb1
Inadl	1.84e-58	0.329758	0.414	0.176	3.35e-54	0	Inadl
Asxl2	2.1e-58	0.323356	0.502	0.237	3.83e-54	0	Asxl2
Csnk1g1	2.14e-58	0.341044	0.469	0.212	3.9e-54	0	Csnk1g1
Immt	2.17e-58	0.404242	0.774	0.5	3.95e-54	0	Immt
Ubxn7	2.26e-58	0.316367	0.448	0.196	4.12e-54	0	Ubxn7
Ext2	2.29e-58	0.372112	0.501	0.241	4.17e-54	0	Ext2
Spry1	2.5e-58	0.373861	0.496	0.219	4.56e-54	0	Spry1
Slc44a1	2.53e-58	0.345373	0.507	0.241	4.61e-54	0	Slc44a1
Appbp2	3.25e-58	0.402108	0.644	0.352	5.93e-54	0	Appbp2
Rpa3	3.26e-58	0.364833	0.61	0.328	5.94e-54	0	Rpa3
Spag9	3.43e-58	0.36494	0.757	0.42	6.26e-54	0	Spag9
Ncbp2	3.48e-58	0.363111	0.612	0.335	6.35e-54	0	Ncbp2
Egflam	3.58e-58	0.277209	0.326	0.111	6.51e-54	0	Egflam
Hacd1	3.59e-58	0.444609	0.679	0.415	6.54e-54	0	Hacd1
Acer2	3.69e-58	0.301277	0.433	0.182	6.72e-54	0	Acer2
Ckb	3.75e-58	0.570126	0.606	0.277	6.82e-54	0	Ckb
Ppil4	4.22e-58	0.347639	0.527	0.262	7.69e-54	0	Ppil4
Slc25a51	4.3e-58	0.333407	0.526	0.255	7.84e-54	0	Slc25a51
Tbpl1	4.32e-58	0.328486	0.468	0.212	7.88e-54	0	Tbpl1
Rexo1	4.47e-58	0.293007	0.554	0.27	8.14e-54	0	Rexo1
Me1	4.47e-58	0.345527	0.54	0.26	8.15e-54	0	Me1
Cdk13	5.14e-58	0.334199	0.563	0.286	9.37e-54	0	Cdk13
Mmp15	5.19e-58	0.35791	0.444	0.197	9.45e-54	0	Mmp15
Scaper	5.29e-58	0.294774	0.391	0.157	9.63e-54	0	Scaper
Ddost	5.3e-58	0.443905	0.889	0.677	9.65e-54	0	Ddost
Limd2	5.36e-58	0.342411	0.665	0.374	9.76e-54	0	Limd2
Lzts2	5.57e-58	0.303911	0.46	0.205	1.02e-53	0	Lzts2
Tnks1bp1	5.78e-58	0.347213	0.535	0.256	1.05e-53	0	Tnks1bp1
Agpat4	5.85e-58	0.286917	0.369	0.141	1.07e-53	0	Agpat4
Ybx1	6.17e-58	0.401289	0.986	0.911	1.12e-53	0	Ybx1
Drap1	6.44e-58	0.422969	0.851	0.598	1.17e-53	0	Drap1
Mphosph6	6.77e-58	0.344896	0.567	0.287	1.23e-53	0	Mphosph6
Foxj1	7.22e-58	0.324001	0.337	0.12	1.32e-53	0	Foxj1
Hnrnph3	7.78e-58	0.372629	0.554	0.289	1.42e-53	0	Hnrnph3
Ift22	8.15e-58	0.288925	0.372	0.143	1.48e-53	0	Ift22
Smc1a	9.31e-58	0.377205	0.754	0.442	1.7e-53	0	Smc1a
Zfhx3	9.51e-58	0.348734	0.642	0.326	1.73e-53	0	Zfhx3
Mgat1	9.91e-58	0.433996	0.714	0.439	1.8e-53	0	Mgat1
Psmd10	1.01e-57	0.333325	0.551	0.28	1.83e-53	0	Psmd10
Nme5	1.02e-57	0.260855	0.263	0.076	1.86e-53	0	Nme5
Epc2	1.19e-57	0.344696	0.565	0.282	2.16e-53	0	Epc2
Nelfb	1.35e-57	0.30912	0.453	0.202	2.46e-53	0	Nelfb
L3mbtl3	1.35e-57	0.345875	0.396	0.164	2.47e-53	0	L3mbtl3
Uba2	1.46e-57	0.355475	0.673	0.38	2.67e-53	0	Uba2
Slc39a10	1.55e-57	0.375699	0.42	0.174	2.82e-53	0	Slc39a10
Atf2	1.63e-57	0.352418	0.536	0.267	2.96e-53	0	Atf2
Cux1	1.69e-57	0.333253	0.583	0.294	3.07e-53	0	Cux1
Ckap4	1.8e-57	0.322121	0.583	0.284	3.28e-53	0	Ckap4
Tle3	1.88e-57	0.341031	0.462	0.208	3.42e-53	0	Tle3
Cct7	1.88e-57	0.445416	0.905	0.694	3.43e-53	0	Cct7
Plgrkt	1.99e-57	0.320361	0.494	0.229	3.62e-53	0	Plgrkt
Cd151	2.15e-57	0.385266	0.652	0.355	3.92e-53	0	Cd151
Myo18a	2.17e-57	0.35463	0.602	0.318	3.95e-53	0	Myo18a
Rbm42	2.31e-57	0.382055	0.695	0.412	4.2e-53	0	Rbm42
Fopnl	2.31e-57	0.317968	0.506	0.242	4.21e-53	0	Fopnl
Kitl	2.8e-57	0.392646	0.493	0.226	5.1e-53	0	Kitl
Mical3	2.97e-57	0.327266	0.448	0.198	5.42e-53	0	Mical3
Kif2a	3e-57	0.324743	0.544	0.27	5.46e-53	0	Kif2a
Arfip2	3.02e-57	0.276816	0.411	0.171	5.51e-53	0	Arfip2
Dcps	3.05e-57	0.349508	0.568	0.3	5.56e-53	0	Dcps
Phf20l1	3.29e-57	0.379835	0.586	0.305	5.98e-53	0	Phf20l1
Arhgef10	3.33e-57	0.319127	0.375	0.147	6.06e-53	0	Arhgef10
Pnrc2	3.44e-57	0.369451	0.569	0.295	6.27e-53	0	Pnrc2
Clint1	3.44e-57	0.438349	0.773	0.501	6.27e-53	0	Clint1
Pacsin3	3.54e-57	0.368703	0.567	0.299	6.45e-53	0	Pacsin3
Ctdspl2	3.56e-57	0.332977	0.532	0.26	6.49e-53	0	Ctdspl2
Actb	3.76e-57	0.273229	0.994	0.979	6.85e-53	0	Actb
Tardbp	3.78e-57	0.384486	0.719	0.416	6.88e-53	0	Tardbp
Nufip2	4.2e-57	0.341748	0.69	0.375	7.65e-53	0	Nufip2
Erbb3	5.19e-57	0.383008	0.511	0.251	9.46e-53	0	Erbb3
Pkp4	5.45e-57	0.389808	0.635	0.347	9.92e-53	0	Pkp4
Cep290	5.49e-57	0.327859	0.426	0.182	1e-52	0	Cep290
Mrpl18	5.54e-57	0.384633	0.758	0.465	1.01e-52	0	Mrpl18
Arid4a	5.85e-57	0.331778	0.552	0.274	1.07e-52	0	Arid4a
Aktip	6.46e-57	0.306944	0.395	0.162	1.18e-52	0	Aktip
Cct5	6.49e-57	0.433059	0.919	0.694	1.18e-52	0	Cct5
Polr2k	6.72e-57	0.405754	0.653	0.38	1.22e-52	0	Polr2k
Hspa8	7.21e-57	0.412722	0.994	0.952	1.31e-52	0	Hspa8
Rae1	7.26e-57	0.334449	0.573	0.296	1.32e-52	0	Rae1
Sypl	7.95e-57	0.421939	0.758	0.471	1.45e-52	0	Sypl
Lima1	8.11e-57	0.268999	0.632	0.331	1.48e-52	0	Lima1
Cnot7	8.19e-57	0.382975	0.562	0.294	1.49e-52	0	Cnot7
Grb7	8.27e-57	0.371734	0.515	0.255	1.51e-52	0	Grb7
Wnk1	8.4e-57	0.357231	0.752	0.431	1.53e-52	0	Wnk1
Ndfip2	8.99e-57	0.399238	0.773	0.486	1.64e-52	0	Ndfip2
Vldlr	9.3e-57	0.362847	0.4	0.165	1.69e-52	0	Vldlr
Jag1	9.67e-57	0.367263	0.441	0.188	1.76e-52	0	Jag1
Tsc22d3	1.09e-56	0.351286	0.528	0.251	1.99e-52	0	Tsc22d3
Chd1	1.1e-56	0.377915	0.672	0.37	2e-52	0	Chd1
Slc35g1	1.13e-56	0.348253	0.446	0.199	2.06e-52	0	Slc35g1
Myof	1.15e-56	0.312641	0.495	0.216	2.1e-52	0	Myof
Smn1	1.19e-56	0.316296	0.509	0.241	2.16e-52	0	Smn1
Spop	1.2e-56	0.415241	0.702	0.441	2.19e-52	0	Spop
Aph1a	1.21e-56	0.373307	0.652	0.383	2.2e-52	0	Aph1a
Gm6483	1.26e-56	0.312701	0.425	0.185	2.3e-52	0	Gm6483
Smchd1	1.33e-56	0.32209	0.625	0.323	2.42e-52	0	Smchd1
Ankhd1	1.35e-56	0.340677	0.551	0.275	2.46e-52	0	Ankhd1
Rheb	1.38e-56	0.459439	0.891	0.624	2.52e-52	0	Rheb
Tuba1a	1.42e-56	0.380493	0.657	0.329	2.58e-52	0	Tuba1a
Stard3	1.55e-56	0.343202	0.456	0.209	2.82e-52	0	Stard3
Irf9	1.57e-56	0.395264	0.509	0.247	2.85e-52	0	Irf9
1300002E11Rik	1.67e-56	0.34338	0.551	0.28	3.05e-52	0	1300002E11Rik
Hspb11	1.78e-56	0.386796	0.709	0.43	3.24e-52	0	Hspb11
Nsrp1	1.88e-56	0.358732	0.535	0.273	3.43e-52	0	Nsrp1
Wdr45b	2.02e-56	0.32256	0.543	0.271	3.69e-52	0	Wdr45b
Mprip	2.34e-56	0.27302	0.667	0.355	4.26e-52	0	Mprip
Paxbp1	2.38e-56	0.300393	0.501	0.241	4.33e-52	0	Paxbp1
Wbp1	2.73e-56	0.329421	0.496	0.243	4.98e-52	0	Wbp1
Sars	2.82e-56	0.384554	0.72	0.434	5.13e-52	0	Sars
Dkc1	2.83e-56	0.359356	0.521	0.258	5.16e-52	0	Dkc1
Txndc15	3.03e-56	0.392517	0.62	0.363	5.52e-52	0	Txndc15
Tox4	3.1e-56	0.351652	0.615	0.335	5.65e-52	0	Tox4
Gnaq	3.21e-56	0.358139	0.557	0.277	5.85e-52	0	Gnaq
Elf1	3.44e-56	0.379714	0.654	0.357	6.27e-52	0	Elf1
Rprd2	3.73e-56	0.313177	0.474	0.22	6.79e-52	0	Rprd2
Rem2	3.78e-56	0.328169	0.357	0.135	6.88e-52	0	Rem2
Plce1	4.24e-56	0.348182	0.452	0.202	7.72e-52	0	Plce1
Zfpm1	4.39e-56	0.399761	0.565	0.304	8e-52	0	Zfpm1
Suz12	4.51e-56	0.378164	0.641	0.357	8.22e-52	0	Suz12
Cct3	4.52e-56	0.429966	0.867	0.621	8.23e-52	0	Cct3
Arl13b	4.6e-56	0.307698	0.414	0.173	8.38e-52	0	Arl13b
Sphk1	4.8e-56	0.271951	0.314	0.109	8.74e-52	0	Sphk1
Vapa	4.82e-56	0.429645	0.914	0.712	8.79e-52	0	Vapa
Rpl18	5.09e-56	0.320637	0.994	0.961	9.27e-52	0	Rpl18
Ppia	5.44e-56	0.278837	0.991	0.972	9.91e-52	0	Ppia
Phc2	5.59e-56	0.348833	0.578	0.306	1.02e-51	0	Phc2
Gdi1	5.78e-56	0.348107	0.499	0.245	1.05e-51	0	Gdi1
Usp7	5.83e-56	0.37579	0.63	0.35	1.06e-51	0	Usp7
Ubl3	5.99e-56	0.380169	0.712	0.421	1.09e-51	0	Ubl3
D630003M21Rik	6.2e-56	0.273086	0.299	0.098	1.13e-51	0	D630003M21Rik
Pafah1b2	6.22e-56	0.355818	0.66	0.373	1.13e-51	0	Pafah1b2
Ryk	6.43e-56	0.373904	0.648	0.363	1.17e-51	0	Ryk
Zfp30	6.79e-56	0.268444	0.301	0.101	1.24e-51	0	Zfp30
Ppp1r15a	6.85e-56	0.367608	0.783	0.431	1.25e-51	0	Ppp1r15a
Prss8	7.36e-56	0.327895	0.388	0.155	1.34e-51	0	Prss8
Cby1	7.63e-56	0.261683	0.354	0.135	1.39e-51	0	Cby1
Fkbp9	8.68e-56	0.330963	0.58	0.3	1.58e-51	0	Fkbp9
Ext1	8.69e-56	0.32109	0.648	0.353	1.58e-51	0	Ext1
Lcmt1	9.42e-56	0.301813	0.459	0.209	1.72e-51	0	Lcmt1
Rnps1	9.6e-56	0.358463	0.653	0.372	1.75e-51	0	Rnps1
H2afy2	1.04e-55	0.284975	0.375	0.149	1.89e-51	0	H2afy2
Anapc5	1.15e-55	0.399571	0.765	0.491	2.1e-51	0	Anapc5
Fam92a	1.16e-55	0.387851	0.678	0.398	2.12e-51	0	Fam92a
Rasa1	1.21e-55	0.354542	0.578	0.308	2.21e-51	0	Rasa1
Rev3l	1.21e-55	0.318359	0.509	0.244	2.21e-51	0	Rev3l
Bcl7a	1.27e-55	0.260512	0.409	0.173	2.31e-51	0	Bcl7a
Wasl	1.3e-55	0.408065	0.754	0.475	2.36e-51	0	Wasl
Smarcc2	1.39e-55	0.31454	0.504	0.243	2.53e-51	0	Smarcc2
Tulp3	1.4e-55	0.257735	0.3	0.102	2.55e-51	0	Tulp3
Snrpf	1.47e-55	0.442393	0.883	0.649	2.68e-51	0	Snrpf
Mdm4	1.49e-55	0.323641	0.523	0.256	2.71e-51	0	Mdm4
Gdpd1	1.55e-55	0.326647	0.462	0.21	2.82e-51	0	Gdpd1
Nudt14	1.57e-55	0.379364	0.59	0.325	2.87e-51	0	Nudt14
Spry2	1.61e-55	0.313222	0.395	0.159	2.94e-51	0	Spry2
Rps6kb1	1.77e-55	0.409261	0.563	0.289	3.23e-51	0	Rps6kb1
Pick1	1.83e-55	0.313125	0.44	0.197	3.32e-51	0	Pick1
Usp33	1.89e-55	0.345075	0.49	0.24	3.45e-51	0	Usp33
Fam60a	1.94e-55	0.344946	0.483	0.228	3.54e-51	0	Fam60a
Xrcc5	2e-55	0.301991	0.452	0.204	3.64e-51	0	Xrcc5
Hddc2	2.25e-55	0.304245	0.443	0.197	4.09e-51	0	Hddc2
Atad2b	2.39e-55	0.309732	0.442	0.2	4.36e-51	0	Atad2b
Tet2	2.55e-55	0.283218	0.458	0.205	4.65e-51	0	Tet2
Tmed1	2.69e-55	0.343851	0.578	0.309	4.9e-51	0	Tmed1
Rai1	2.87e-55	0.316591	0.464	0.215	5.22e-51	0	Rai1
Vsig10	2.98e-55	0.30313	0.405	0.171	5.43e-51	0	Vsig10
Zbtb33	3.15e-55	0.302797	0.381	0.156	5.74e-51	0	Zbtb33
Eif2ak2	3.41e-55	0.340884	0.477	0.226	6.22e-51	0	Eif2ak2
Zhx1	3.66e-55	0.317043	0.44	0.199	6.67e-51	0	Zhx1
Rab6a	3.76e-55	0.392763	0.738	0.446	6.85e-51	0	Rab6a
Sdcbp	3.77e-55	0.330494	0.842	0.51	6.87e-51	0	Sdcbp
Kif1b	3.8e-55	0.363139	0.598	0.319	6.92e-51	0	Kif1b
Ccdc53	4.96e-55	0.324808	0.531	0.267	9.03e-51	0	Ccdc53
Mbp	5.18e-55	0.28339	0.415	0.174	9.43e-51	0	Mbp
Kdm6a	5.39e-55	0.315555	0.428	0.192	9.81e-51	0	Kdm6a
Slc26a2	5.42e-55	0.289783	0.347	0.132	9.87e-51	0	Slc26a2
Ptch1	5.82e-55	0.310932	0.416	0.18	1.06e-50	0	Ptch1
Rpl7	6.18e-55	0.340532	0.983	0.955	1.13e-50	0	Rpl7
Frmd6	6.26e-55	0.340971	0.454	0.202	1.14e-50	0	Frmd6
Rplp0	6.35e-55	0.30667	0.993	0.966	1.16e-50	0	Rplp0
Nfrkb	6.49e-55	0.283055	0.372	0.15	1.18e-50	0	Nfrkb
Pigt	7.09e-55	0.33929	0.531	0.269	1.29e-50	0	Pigt
Ctr9	7.52e-55	0.351956	0.553	0.293	1.37e-50	0	Ctr9
Anapc2	7.73e-55	0.314234	0.499	0.25	1.41e-50	0	Anapc2
Fam20b	7.78e-55	0.314923	0.406	0.175	1.42e-50	0	Fam20b
Cdk14	8.7e-55	0.313249	0.442	0.194	1.58e-50	0	Cdk14
Nudt3	1.01e-54	0.3022	0.52	0.261	1.85e-50	0	Nudt3
Baz1b	1.03e-54	0.367473	0.635	0.351	1.88e-50	0	Baz1b
Thumpd1	1.12e-54	0.341177	0.485	0.237	2.04e-50	0	Thumpd1
Cdc5l	1.17e-54	0.37615	0.654	0.371	2.14e-50	0	Cdc5l
Vim	1.22e-54	0.276233	0.72	0.369	2.22e-50	0	Vim
Wdr34	1.25e-54	0.250099	0.333	0.122	2.28e-50	0	Wdr34
Sh3bgrl	1.28e-54	0.417736	0.865	0.619	2.33e-50	0	Sh3bgrl
Prmt2	1.37e-54	0.297729	0.37	0.149	2.5e-50	0	Prmt2
Capza2	1.4e-54	0.3476	0.893	0.636	2.55e-50	0	Capza2
Cnot3	1.43e-54	0.30307	0.506	0.25	2.61e-50	0	Cnot3
C1galt1	1.44e-54	0.313978	0.544	0.28	2.63e-50	0	C1galt1
1110012L19Rik	1.44e-54	0.283264	0.419	0.181	2.63e-50	0	1110012L19Rik
Snrnp200	1.64e-54	0.377393	0.553	0.288	2.99e-50	0	Snrnp200
Rab5a	1.67e-54	0.362507	0.673	0.39	3.04e-50	0	Rab5a
Cdc26	1.68e-54	0.384543	0.796	0.562	3.05e-50	0	Cdc26
Ppp1r12a	1.93e-54	0.357894	0.556	0.286	3.51e-50	0	Ppp1r12a
Snx3	1.98e-54	0.376173	0.894	0.684	3.6e-50	0	Snx3
Tet3	2.11e-54	0.332514	0.563	0.289	3.84e-50	0	Tet3
Cul1	2.23e-54	0.414218	0.785	0.504	4.07e-50	0	Cul1
4932438A13Rik	2.37e-54	0.340249	0.512	0.254	4.32e-50	0	4932438A13Rik
Commd2	2.4e-54	0.351003	0.648	0.374	4.37e-50	0	Commd2
Ss18	2.47e-54	0.331566	0.505	0.251	4.51e-50	0	Ss18
Appl2	2.79e-54	0.278861	0.4	0.169	5.08e-50	0	Appl2
Pdcd6ip	2.91e-54	0.387181	0.765	0.46	5.3e-50	0	Pdcd6ip
Ap1g1	3.06e-54	0.335321	0.558	0.298	5.57e-50	0	Ap1g1
Tcerg1	3.07e-54	0.339377	0.578	0.305	5.58e-50	0	Tcerg1
Ubr2	3.38e-54	0.310873	0.526	0.268	6.17e-50	0	Ubr2
Tmem2	3.4e-54	0.256424	0.474	0.214	6.2e-50	0	Tmem2
Tulp4	3.52e-54	0.367494	0.578	0.303	6.41e-50	0	Tulp4
Adora1	3.75e-54	0.332001	0.404	0.174	6.84e-50	0	Adora1
1810037I17Rik	4.17e-54	0.380556	0.883	0.589	7.61e-50	0	1810037I17Rik
Calu	4.27e-54	0.397742	0.778	0.501	7.79e-50	0	Calu
Zfp358	4.33e-54	0.277602	0.379	0.156	7.88e-50	0	Zfp358
Srsf9	4.37e-54	0.397426	0.864	0.623	7.97e-50	0	Srsf9
Fam134b	4.79e-54	0.366014	0.757	0.429	8.72e-50	0	Fam134b
Lgr4	5.15e-54	0.317316	0.435	0.194	9.38e-50	0	Lgr4
Ift88	5.71e-54	0.268499	0.332	0.123	1.04e-49	0	Ift88
Prr13	6.92e-54	0.31831	0.549	0.282	1.26e-49	0	Prr13
1110038F14Rik	6.99e-54	0.275348	0.428	0.19	1.27e-49	0	1110038F14Rik
Nrip1	7.05e-54	0.315021	0.579	0.295	1.28e-49	0	Nrip1
Leo1	7.05e-54	0.319044	0.484	0.237	1.28e-49	0	Leo1
Lman2l	7.19e-54	0.251596	0.338	0.127	1.31e-49	0	Lman2l
Zfyve9	7.94e-54	0.304983	0.393	0.166	1.45e-49	0	Zfyve9
Eprs	9.43e-54	0.418915	0.811	0.529	1.72e-49	0	Eprs
Supt6	1.47e-53	0.363481	0.533	0.273	2.67e-49	0	Supt6
Plin3	1.51e-53	0.387808	0.67	0.399	2.75e-49	0	Plin3
Pfdn2	1.52e-53	0.408907	0.87	0.627	2.77e-49	0	Pfdn2
Usp29	1.54e-53	0.266537	0.27	0.085	2.8e-49	0	Usp29
C1galt1c1	1.66e-53	0.296188	0.388	0.164	3.03e-49	0	C1galt1c1
Ube2r2	1.81e-53	0.387239	0.836	0.566	3.31e-49	0	Ube2r2
Dido1	1.82e-53	0.31228	0.504	0.246	3.31e-49	0	Dido1
Fam114a2	1.9e-53	0.353127	0.585	0.319	3.46e-49	0	Fam114a2
Tspyl1	1.91e-53	0.303359	0.442	0.205	3.47e-49	0	Tspyl1
Mtmr12	1.91e-53	0.304204	0.407	0.177	3.48e-49	0	Mtmr12
Nrbp2	2.06e-53	0.282117	0.327	0.121	3.75e-49	0	Nrbp2
Cd9	2.15e-53	0.424512	0.97	0.779	3.92e-49	0	Cd9
Slc31a2	2.24e-53	0.289092	0.385	0.158	4.08e-49	0	Slc31a2
Rabl2	2.33e-53	0.251328	0.304	0.107	4.24e-49	0	Rabl2
Sash1	2.46e-53	0.300238	0.499	0.238	4.49e-49	0	Sash1
Snrpe	2.65e-53	0.390519	0.959	0.795	4.82e-49	0	Snrpe
Faap20	2.73e-53	0.308448	0.5	0.248	4.97e-49	0	Faap20
Brk1	2.8e-53	0.392956	0.899	0.668	5.1e-49	0	Brk1
Mier1	2.81e-53	0.363924	0.726	0.416	5.11e-49	0	Mier1
Fbxl3	2.84e-53	0.338904	0.525	0.268	5.18e-49	0	Fbxl3
Dhx30	2.86e-53	0.314068	0.447	0.206	5.2e-49	0	Dhx30
Grb14	3.33e-53	0.403634	0.746	0.479	6.06e-49	0	Grb14
Akirin2	3.79e-53	0.371226	0.679	0.4	6.9e-49	0	Akirin2
Fbxo11	3.95e-53	0.315569	0.515	0.256	7.19e-49	0	Fbxo11
Vasn	4.02e-53	0.312169	0.465	0.212	7.32e-49	0	Vasn
Hdac3	4.15e-53	0.325076	0.505	0.253	7.56e-49	0	Hdac3
Srp14	4.18e-53	0.39909	0.879	0.664	7.62e-49	0	Srp14
Mrpl44	4.28e-53	0.306091	0.481	0.233	7.8e-49	0	Mrpl44
Nasp	4.3e-53	0.40743	0.737	0.433	7.83e-49	0	Nasp
2410002F23Rik	4.4e-53	0.303238	0.449	0.205	8.01e-49	0	2410002F23Rik
Zfp207	4.51e-53	0.374286	0.69	0.406	8.22e-49	0	Zfp207
Ube2n	5.13e-53	0.408045	0.869	0.645	9.34e-49	0	Ube2n
Ilk	5.4e-53	0.312862	0.653	0.36	9.83e-49	0	Ilk
Nudt21	5.56e-53	0.37799	0.772	0.489	1.01e-48	0	Nudt21
Mkrn1	5.58e-53	0.325486	0.62	0.344	1.02e-48	0	Mkrn1
Ddx24	5.8e-53	0.3703	0.768	0.487	1.06e-48	0	Ddx24
2810403A07Rik	6.04e-53	0.340712	0.485	0.231	1.1e-48	0	2810403A07Rik
Gab1	6.24e-53	0.278566	0.454	0.206	1.14e-48	0	Gab1
Tex261	6.47e-53	0.368375	0.653	0.389	1.18e-48	0	Tex261
Eml1	7.84e-53	0.253189	0.293	0.1	1.43e-48	0	Eml1
Polr2e	8.18e-53	0.377937	0.783	0.52	1.49e-48	0	Polr2e
Taf7	8.29e-53	0.35402	0.596	0.327	1.51e-48	0	Taf7
Bri3	8.78e-53	0.406595	0.948	0.763	1.6e-48	0	Bri3
Zmat2	9.13e-53	0.375905	0.693	0.422	1.66e-48	0	Zmat2
Epdr1	9.83e-53	0.257925	0.344	0.133	1.79e-48	0	Epdr1
Xpo1	1.02e-52	0.346735	0.595	0.32	1.85e-48	0	Xpo1
Bag6	1.12e-52	0.343273	0.643	0.38	2.04e-48	0	Bag6
Tvp23b	1.17e-52	0.365523	0.59	0.334	2.14e-48	0	Tvp23b
Cep350	1.2e-52	0.31218	0.521	0.263	2.18e-48	0	Cep350
Slit2	1.2e-52	0.355246	0.285	0.093	2.19e-48	0	Slit2
Gm17056	1.2e-52	0.530577	0.407	0.176	2.19e-48	0	Gm17056
Rpp21	1.29e-52	0.356262	0.619	0.357	2.35e-48	0	Rpp21
Znrd1	1.3e-52	0.339167	0.617	0.344	2.37e-48	0	Znrd1
Zfx	1.46e-52	0.350492	0.522	0.27	2.67e-48	0	Zfx
Csrp2	1.56e-52	0.337676	0.79	0.495	2.85e-48	0	Csrp2
Mzt1	1.57e-52	0.323949	0.527	0.268	2.86e-48	0	Mzt1
Fto	1.63e-52	0.327716	0.453	0.216	2.97e-48	0	Fto
Bace1	1.69e-52	0.276883	0.458	0.209	3.09e-48	0	Bace1
5031425E22Rik	1.7e-52	0.295861	0.453	0.209	3.09e-48	0	5031425E22Rik
Ankrd13c	2.15e-52	0.307265	0.481	0.237	3.91e-48	0	Ankrd13c
Nap1l4	2.19e-52	0.382275	0.674	0.405	3.98e-48	0	Nap1l4
Atp2c1	2.19e-52	0.302643	0.46	0.217	3.99e-48	0	Atp2c1
Gnai3	2.36e-52	0.396476	0.735	0.444	4.3e-48	0	Gnai3
Polr3k	2.59e-52	0.333495	0.56	0.292	4.72e-48	0	Polr3k
Ski	2.67e-52	0.332345	0.572	0.296	4.87e-48	0	Ski
Acbd3	2.68e-52	0.386404	0.684	0.418	4.89e-48	0	Acbd3
Dusp11	2.7e-52	0.381478	0.752	0.476	4.93e-48	0	Dusp11
Atf7ip	2.79e-52	0.276343	0.495	0.242	5.09e-48	0	Atf7ip
Spin1	2.8e-52	0.369204	0.659	0.388	5.11e-48	0	Spin1
Fbxw11	3.05e-52	0.32729	0.48	0.238	5.55e-48	0	Fbxw11
Crb3	3.05e-52	0.38899	0.725	0.44	5.56e-48	0	Crb3
Zfp451	3.12e-52	0.329048	0.452	0.216	5.68e-48	0	Zfp451
Sema3f	3.29e-52	0.257303	0.343	0.131	6e-48	0	Sema3f
Psmd2	3.3e-52	0.391799	0.76	0.477	6e-48	0	Psmd2
Per3	3.31e-52	0.300946	0.332	0.127	6.02e-48	0	Per3
Tmx3	3.57e-52	0.34132	0.489	0.246	6.51e-48	0	Tmx3
Aldoa	3.89e-52	0.382304	0.846	0.602	7.09e-48	0	Aldoa
Rab11b	3.95e-52	0.395272	0.773	0.507	7.2e-48	0	Rab11b
Ssbp1	4.14e-52	0.405625	0.8	0.555	7.55e-48	0	Ssbp1
Gar1	4.16e-52	0.347004	0.607	0.334	7.59e-48	0	Gar1
Hnrnpu	4.32e-52	0.381434	0.767	0.475	7.88e-48	0	Hnrnpu
Tmem57	4.93e-52	0.389741	0.59	0.323	8.98e-48	0	Tmem57
Trove2	5.04e-52	0.350116	0.398	0.173	9.18e-48	0	Trove2
Lrba	5.33e-52	0.292164	0.436	0.198	9.72e-48	0	Lrba
Dpf2	5.34e-52	0.288956	0.43	0.197	9.72e-48	0	Dpf2
Mbtd1	5.94e-52	0.33085	0.523	0.266	1.08e-47	0	Mbtd1
Trim46	7.25e-52	0.332133	0.314	0.112	1.32e-47	0	Trim46
Ranbp2	7.62e-52	0.382689	0.654	0.372	1.39e-47	0	Ranbp2
Rps23	8.12e-52	0.281768	0.989	0.966	1.48e-47	0	Rps23
Sh3glb2	8.65e-52	0.282249	0.453	0.214	1.58e-47	0	Sh3glb2
Prdm16	9.16e-52	0.316625	0.368	0.15	1.67e-47	0	Prdm16
2700094K13Rik	9.2e-52	0.418941	0.84	0.55	1.68e-47	0	2700094K13Rik
Puf60	9.78e-52	0.41736	0.741	0.488	1.78e-47	0	Puf60
Vamp7	9.96e-52	0.329988	0.547	0.299	1.82e-47	0	Vamp7
Pja2	1e-51	0.313035	0.549	0.291	1.83e-47	0	Pja2
Commd8	1.03e-51	0.309902	0.515	0.26	1.88e-47	0	Commd8
Itga6	1.15e-51	0.313223	0.541	0.269	2.09e-47	0	Itga6
Magohb	1.18e-51	0.296697	0.479	0.234	2.16e-47	0	Magohb
Lage3	1.19e-51	0.388934	0.667	0.411	2.17e-47	0	Lage3
Tmcc1	1.21e-51	0.365742	0.485	0.237	2.2e-47	0	Tmcc1
Uhrf2	1.31e-51	0.397692	0.58	0.321	2.38e-47	0	Uhrf2
Dnajc2	1.46e-51	0.387548	0.67	0.405	2.65e-47	0	Dnajc2
0610040J01Rik	1.52e-51	0.328351	0.493	0.247	2.77e-47	0	0610040J01Rik
Qk	1.67e-51	0.300239	0.725	0.427	3.05e-47	0	Qk
Sppl3	1.68e-51	0.31575	0.516	0.266	3.06e-47	0	Sppl3
Eif4a1	1.81e-51	0.389657	0.974	0.876	3.31e-47	0	Eif4a1
Skp1a	1.93e-51	0.400289	0.909	0.712	3.52e-47	0	Skp1a
Pex2	1.96e-51	0.387368	0.627	0.382	3.58e-47	0	Pex2
Ube2i	2.37e-51	0.412649	0.885	0.634	4.32e-47	0	Ube2i
Rpl34	2.43e-51	0.287852	0.988	0.959	4.42e-47	0	Rpl34
Mxd4	2.44e-51	0.353842	0.609	0.334	4.44e-47	0	Mxd4
Ip6k2	2.44e-51	0.344239	0.493	0.247	4.45e-47	0	Ip6k2
Zfp606	2.44e-51	0.257157	0.316	0.115	4.45e-47	0	Zfp606
Clcf1	2.51e-51	0.305766	0.495	0.22	4.57e-47	0	Clcf1
Efhd2	2.59e-51	0.367637	0.753	0.447	4.71e-47	0	Efhd2
Dctn1	2.9e-51	0.281561	0.453	0.213	5.28e-47	0	Dctn1
4931406C07Rik	3.08e-51	0.433184	0.662	0.411	5.61e-47	0	4931406C07Rik
Dstn	3.31e-51	0.371747	0.962	0.764	6.02e-47	0	Dstn
Rala	3.46e-51	0.370452	0.785	0.517	6.3e-47	0	Rala
Rbmx	3.98e-51	0.328232	0.463	0.22	7.24e-47	0	Rbmx
Ubap2	4.23e-51	0.310468	0.526	0.269	7.7e-47	0	Ubap2
Btbd7	4.32e-51	0.287691	0.456	0.217	7.86e-47	0	Btbd7
Nrd1	4.33e-51	0.356516	0.627	0.36	7.89e-47	0	Nrd1
Cetn3	4.38e-51	0.389732	0.791	0.517	7.98e-47	0	Cetn3
Bdp1	4.59e-51	0.33335	0.506	0.255	8.36e-47	0	Bdp1
Trib1	5.21e-51	0.498117	0.635	0.346	9.5e-47	0	Trib1
Zfp219	5.99e-51	0.282636	0.41	0.181	1.09e-46	0	Zfp219
Rfc2	6.42e-51	0.368404	0.591	0.324	1.17e-46	0	Rfc2
Ppid	6.94e-51	0.352299	0.688	0.424	1.26e-46	0	Ppid
Zmym2	7.9e-51	0.311146	0.462	0.22	1.44e-46	0	Zmym2
Aebp2	8.77e-51	0.300066	0.58	0.305	1.6e-46	0	Aebp2
Naca	9.18e-51	0.324474	0.98	0.938	1.67e-46	0	Naca
Pabpn1	9.27e-51	0.315654	0.495	0.248	1.69e-46	0	Pabpn1
Ppfia1	9.71e-51	0.297149	0.5	0.248	1.77e-46	0	Ppfia1
Trappc4	1.08e-50	0.367078	0.717	0.458	1.96e-46	0	Trappc4
Tns3	1.13e-50	0.311891	0.538	0.263	2.05e-46	0	Tns3
Svbp	1.18e-50	0.341393	0.644	0.375	2.15e-46	0	Svbp
Maz	1.23e-50	0.344563	0.651	0.381	2.24e-46	0	Maz
Slc35f5	1.39e-50	0.362106	0.625	0.354	2.53e-46	0	Slc35f5
Pcmtd2	1.39e-50	0.276215	0.394	0.173	2.53e-46	0	Pcmtd2
Becn1	1.42e-50	0.289815	0.531	0.278	2.59e-46	0	Becn1
Ccdc25	1.45e-50	0.459727	0.684	0.438	2.65e-46	0	Ccdc25
Fam195b	1.47e-50	0.373513	0.778	0.52	2.68e-46	0	Fam195b
Srpk1	1.5e-50	0.375105	0.689	0.411	2.74e-46	0	Srpk1
Meg3	1.55e-50	0.334365	0.706	0.355	2.83e-46	0	Meg3
Mpzl1	1.61e-50	0.309178	0.511	0.256	2.93e-46	0	Mpzl1
Mpp7	1.68e-50	0.305098	0.42	0.19	3.06e-46	0	Mpp7
Cflar	1.76e-50	0.320864	0.59	0.325	3.21e-46	0	Cflar
Cep19	1.9e-50	0.272511	0.3	0.11	3.46e-46	0	Cep19
Tial1	1.95e-50	0.374517	0.694	0.43	3.54e-46	0	Tial1
Mapre1	2.05e-50	0.36937	0.791	0.489	3.73e-46	0	Mapre1
Tnpo1	2.25e-50	0.374563	0.6	0.332	4.1e-46	0	Tnpo1
Sgta	2.3e-50	0.360042	0.691	0.423	4.19e-46	0	Sgta
Exoc4	2.31e-50	0.317079	0.477	0.232	4.21e-46	0	Exoc4
Asf1a	2.38e-50	0.31439	0.565	0.304	4.33e-46	0	Asf1a
Dync1li1	2.39e-50	0.343955	0.512	0.264	4.35e-46	0	Dync1li1
Pacsin2	2.63e-50	0.357345	0.563	0.306	4.78e-46	0	Pacsin2
Gnl1	2.7e-50	0.29476	0.481	0.24	4.91e-46	0	Gnl1
Prpf39	2.74e-50	0.275105	0.402	0.175	4.99e-46	0	Prpf39
Tbc1d1	2.92e-50	0.345199	0.512	0.252	5.32e-46	0	Tbc1d1
Spice1	3.04e-50	0.250812	0.291	0.103	5.54e-46	0	Spice1
Upf2	3.05e-50	0.272934	0.456	0.218	5.56e-46	0	Upf2
Polr2j	3.15e-50	0.361128	0.785	0.511	5.74e-46	0	Polr2j
Pigyl	3.29e-50	0.407874	0.679	0.43	5.99e-46	0	Pigyl
A830080D01Rik	3.36e-50	0.293765	0.379	0.162	6.13e-46	0	A830080D01Rik
Cpq	3.52e-50	0.389592	0.716	0.456	6.42e-46	0	Cpq
Mta2	3.73e-50	0.323101	0.52	0.273	6.8e-46	0	Mta2
U2af2	4.23e-50	0.336354	0.656	0.38	7.7e-46	0	U2af2
Snx10	4.25e-50	0.344967	0.57	0.303	7.75e-46	0	Snx10
Myg1	4.48e-50	0.291292	0.468	0.23	8.17e-46	0	Myg1
Rbpj	4.75e-50	0.286099	0.498	0.241	8.66e-46	0	Rbpj
Smim6	5.05e-50	0.286347	0.331	0.121	9.2e-46	0	Smim6
Pnkd	5.13e-50	0.363582	0.681	0.412	9.35e-46	0	Pnkd
Bcl9	5.22e-50	0.289663	0.386	0.17	9.5e-46	0	Bcl9
Mef2a	5.64e-50	0.274508	0.654	0.358	1.03e-45	0	Mef2a
Aqr	5.65e-50	0.305179	0.446	0.213	1.03e-45	0	Aqr
Rsbn1	5.77e-50	0.298078	0.421	0.193	1.05e-45	0	Rsbn1
Mex3d	5.79e-50	0.263691	0.377	0.159	1.05e-45	0	Mex3d
Znrf1	6.11e-50	0.263584	0.528	0.266	1.11e-45	0	Znrf1
Eif4g1	6.14e-50	0.403149	0.831	0.558	1.12e-45	0	Eif4g1
Med28	7.06e-50	0.356499	0.705	0.45	1.29e-45	0	Med28
Slc35a1	7.4e-50	0.293929	0.49	0.245	1.35e-45	0	Slc35a1
Wipi1	7.63e-50	0.286004	0.447	0.208	1.39e-45	0	Wipi1
Ccnd1	7.82e-50	0.747761	0.78	0.564	1.42e-45	0	Ccnd1
Sae1	8.4e-50	0.352639	0.675	0.396	1.53e-45	0	Sae1
Anp32b	8.6e-50	0.361187	0.952	0.768	1.57e-45	0	Anp32b
Fam133b	9.18e-50	0.328497	0.593	0.323	1.67e-45	0	Fam133b
Frg1	9.8e-50	0.337656	0.572	0.318	1.79e-45	0	Frg1
Zfp740	9.98e-50	0.280277	0.409	0.184	1.82e-45	0	Zfp740
Zfp651	1e-49	0.26972	0.32	0.122	1.82e-45	0	Zfp651
Zbtb7a	1.06e-49	0.328019	0.642	0.355	1.93e-45	0	Zbtb7a
Rps4x	1.11e-49	0.279899	0.988	0.971	2.02e-45	0	Rps4x
Trip12	1.15e-49	0.370928	0.691	0.422	2.1e-45	0	Trip12
Atic	1.16e-49	0.312456	0.5	0.254	2.1e-45	0	Atic
B230118H07Rik	1.17e-49	0.286546	0.395	0.176	2.13e-45	0	B230118H07Rik
Sfr1	1.26e-49	0.386341	0.904	0.646	2.29e-45	0	Sfr1
Fam173a	1.28e-49	0.364165	0.699	0.439	2.33e-45	0	Fam173a
Ppp2r5e	1.67e-49	0.311743	0.53	0.277	3.05e-45	0	Ppp2r5e
4930402H24Rik	1.72e-49	0.277042	0.467	0.226	3.13e-45	0	4930402H24Rik
Ammecr1l	1.75e-49	0.34874	0.535	0.284	3.18e-45	0	Ammecr1l
Nucb1	2.13e-49	0.344433	0.685	0.423	3.87e-45	0	Nucb1
Anapc10	2.17e-49	0.25842	0.409	0.183	3.95e-45	0	Anapc10
Samd4b	2.28e-49	0.309759	0.477	0.234	4.15e-45	0	Samd4b
Tm9sf4	2.43e-49	0.386172	0.616	0.369	4.43e-45	0	Tm9sf4
Pcbp1	2.51e-49	0.396108	0.915	0.696	4.57e-45	0	Pcbp1
Ppp2ca	2.59e-49	0.407748	0.877	0.63	4.71e-45	0	Ppp2ca
0610009B22Rik	2.99e-49	0.336355	0.656	0.402	5.45e-45	0	0610009B22Rik
Caml	3.08e-49	0.294168	0.511	0.262	5.6e-45	0	Caml
R3hdm4	3.08e-49	0.270214	0.553	0.292	5.61e-45	0	R3hdm4
Ajuba	3.17e-49	0.284706	0.428	0.193	5.77e-45	0	Ajuba
Cops4	3.53e-49	0.346241	0.706	0.45	6.44e-45	0	Cops4
Sf1	3.6e-49	0.350123	0.688	0.412	6.57e-45	0	Sf1
Dnajb4	4.24e-49	0.375333	0.585	0.314	7.73e-45	0	Dnajb4
Nsmce2	4.3e-49	0.333525	0.547	0.296	7.84e-45	0	Nsmce2
Dctn6	4.57e-49	0.28511	0.504	0.255	8.32e-45	0	Dctn6
Cpsf7	4.64e-49	0.290262	0.475	0.236	8.45e-45	0	Cpsf7
Dtd1	4.71e-49	0.326506	0.488	0.247	8.58e-45	0	Dtd1
Ppip5k2	5.28e-49	0.333973	0.547	0.292	9.62e-45	0	Ppip5k2
Mageh1	5.62e-49	0.290531	0.426	0.199	1.02e-44	0	Mageh1
Selk	5.66e-49	0.405075	0.943	0.719	1.03e-44	0	Selk
Ddx41	5.73e-49	0.290259	0.484	0.242	1.04e-44	0	Ddx41
Bag1	5.74e-49	0.420195	0.933	0.745	1.05e-44	0	Bag1
Adgra3	6.04e-49	0.268618	0.411	0.185	1.1e-44	0	Adgra3
Gmps	6.2e-49	0.393262	0.719	0.47	1.13e-44	0	Gmps
Smarcb1	6.48e-49	0.352676	0.628	0.369	1.18e-44	0	Smarcb1
Traf4	7.18e-49	0.337582	0.58	0.314	1.31e-44	0	Traf4
Dynll2	7.95e-49	0.408521	0.877	0.65	1.45e-44	0	Dynll2
Safb	8.99e-49	0.305986	0.556	0.299	1.64e-44	0	Safb
Rpl35a	9.02e-49	0.270476	0.991	0.971	1.64e-44	0	Rpl35a
Mnat1	9.67e-49	0.28011	0.416	0.189	1.76e-44	0	Mnat1
Sfswap	9.73e-49	0.256521	0.478	0.237	1.77e-44	0	Sfswap
Glt8d1	1.05e-48	0.259901	0.4	0.18	1.91e-44	0	Glt8d1
Morc3	1.06e-48	0.30637	0.535	0.279	1.93e-44	0	Morc3
Sh3gl1	1.06e-48	0.361115	0.593	0.342	1.93e-44	0	Sh3gl1
Furin	1.11e-48	0.327644	0.584	0.33	2.02e-44	0	Furin
Clcn4	1.16e-48	0.302715	0.501	0.252	2.12e-44	0	Clcn4
Htatsf1	1.19e-48	0.359487	0.564	0.312	2.18e-44	0	Htatsf1
Naa15	1.21e-48	0.314858	0.626	0.351	2.21e-44	0	Naa15
Paip1	1.24e-48	0.387208	0.635	0.393	2.26e-44	0	Paip1
Qrich1	1.25e-48	0.318396	0.521	0.277	2.27e-44	0	Qrich1
Siah1a	1.26e-48	0.300544	0.475	0.237	2.29e-44	0	Siah1a
Psma5	1.29e-48	0.401064	0.91	0.729	2.35e-44	0	Psma5
Rbfox2	1.34e-48	0.268723	0.554	0.292	2.45e-44	0	Rbfox2
Ptbp1	1.41e-48	0.356355	0.791	0.501	2.57e-44	0	Ptbp1
Nap1l1	1.44e-48	0.446511	0.888	0.638	2.63e-44	0	Nap1l1
Chd3	1.46e-48	0.345348	0.525	0.269	2.67e-44	0	Chd3
Fblim1	1.69e-48	0.303691	0.465	0.221	3.08e-44	0	Fblim1
Tob1	1.84e-48	0.429724	0.71	0.429	3.35e-44	0	Tob1
Pelp1	1.87e-48	0.278934	0.396	0.178	3.41e-44	0	Pelp1
Cyb561	1.95e-48	0.270665	0.363	0.154	3.56e-44	0	Cyb561
Copb2	1.95e-48	0.390579	0.833	0.614	3.56e-44	0	Copb2
Tanc1	1.95e-48	0.280148	0.442	0.21	3.56e-44	0	Tanc1
R3hdm2	1.98e-48	0.363882	0.696	0.434	3.61e-44	0	R3hdm2
Mta1	2.04e-48	0.32227	0.52	0.279	3.71e-44	0	Mta1
Trak2	2.13e-48	0.269587	0.406	0.184	3.88e-44	0	Trak2
Pard3b	2.15e-48	0.295153	0.34	0.139	3.93e-44	0	Pard3b
Il10rb	2.17e-48	0.275111	0.493	0.249	3.96e-44	0	Il10rb
Ncoa2	2.34e-48	0.302088	0.443	0.214	4.26e-44	0	Ncoa2
Taf11	2.34e-48	0.305053	0.523	0.276	4.27e-44	0	Taf11
Brd3	2.47e-48	0.347159	0.658	0.39	4.49e-44	0	Brd3
Sh3bp4	2.51e-48	0.282213	0.383	0.168	4.57e-44	0	Sh3bp4
Emc2	2.72e-48	0.328597	0.543	0.296	4.96e-44	0	Emc2
Krr1	2.81e-48	0.285203	0.42	0.194	5.12e-44	0	Krr1
Klf11	2.89e-48	0.343915	0.448	0.217	5.27e-44	0	Klf11
Ing3	2.95e-48	0.286004	0.398	0.177	5.38e-44	0	Ing3
Chmp4c	3.13e-48	0.318284	0.543	0.277	5.7e-44	0	Chmp4c
Vdac1	3.18e-48	0.405509	0.899	0.685	5.79e-44	0	Vdac1
Ptpra	3.5e-48	0.278855	0.489	0.25	6.37e-44	0	Ptpra
Commd6	3.57e-48	0.354147	0.69	0.442	6.51e-44	0	Commd6
Psma1	3.7e-48	0.387472	0.847	0.642	6.74e-44	0	Psma1
Apex1	3.84e-48	0.363185	0.707	0.454	6.99e-44	0	Apex1
Arhgap12	3.93e-48	0.259488	0.415	0.189	7.17e-44	0	Arhgap12
Cyfip1	4.08e-48	0.312638	0.611	0.345	7.43e-44	0	Cyfip1
Oaz2	4.09e-48	0.290137	0.432	0.206	7.45e-44	0	Oaz2
Cacybp	4.31e-48	0.387518	0.843	0.6	7.85e-44	0	Cacybp
Acot2	4.34e-48	0.410946	0.496	0.254	7.91e-44	0	Acot2
Chmp4b	4.41e-48	0.384099	0.838	0.566	8.04e-44	0	Chmp4b
Krt23	4.6e-48	0.386658	0.411	0.184	8.38e-44	0	Krt23
Phc3	4.62e-48	0.276773	0.393	0.174	8.42e-44	0	Phc3
Itch	5.15e-48	0.289801	0.52	0.27	9.37e-44	0	Itch
U2af1	5.24e-48	0.388177	0.893	0.692	9.54e-44	0	U2af1
Mlec	5.33e-48	0.384445	0.688	0.426	9.71e-44	0	Mlec
Copa	5.48e-48	0.338393	0.723	0.455	9.99e-44	0	Copa
Erlec1	5.49e-48	0.359769	0.61	0.369	1e-43	0	Erlec1
Rnf20	5.63e-48	0.310896	0.472	0.243	1.03e-43	0	Rnf20
Mmp14	5.82e-48	0.310339	0.685	0.406	1.06e-43	0	Mmp14
Cnot1	7.19e-48	0.330446	0.6	0.341	1.31e-43	0	Cnot1
Rlf	7.49e-48	0.294431	0.444	0.215	1.36e-43	0	Rlf
Itpr3	8.44e-48	0.264404	0.365	0.154	1.54e-43	0	Itpr3
Lrch1	8.46e-48	0.27205	0.401	0.177	1.54e-43	0	Lrch1
Sun1	8.81e-48	0.253362	0.368	0.156	1.6e-43	0	Sun1
2700029M09Rik	9.68e-48	0.299187	0.569	0.303	1.76e-43	0	2700029M09Rik
Xrn2	1.24e-47	0.362047	0.823	0.548	2.26e-43	0	Xrn2
Trrap	1.25e-47	0.330233	0.474	0.236	2.27e-43	0	Trrap
Anapc4	1.28e-47	0.319237	0.515	0.271	2.33e-43	0	Anapc4
AU019823	1.36e-47	0.289667	0.463	0.228	2.48e-43	0	AU019823
Ap1s1	1.43e-47	0.296887	0.562	0.314	2.61e-43	0	Ap1s1
Zfp444	1.63e-47	0.29389	0.451	0.223	2.97e-43	0	Zfp444
Zc3h18	1.66e-47	0.291901	0.548	0.296	3.02e-43	0	Zc3h18
Ubr3	1.71e-47	0.293127	0.459	0.229	3.12e-43	0	Ubr3
Zfp397	1.92e-47	0.278759	0.363	0.158	3.49e-43	0	Zfp397
Tpgs1	2e-47	0.287925	0.522	0.277	3.65e-43	0	Tpgs1
Birc2	2.06e-47	0.293323	0.504	0.257	3.76e-43	0	Birc2
Zbed3	2.21e-47	0.259836	0.325	0.129	4.02e-43	0	Zbed3
Kpna4	2.23e-47	0.317321	0.575	0.318	4.07e-43	0	Kpna4
Mrpl33	2.34e-47	0.386659	0.838	0.58	4.26e-43	0	Mrpl33
Spata24	2.41e-47	0.270527	0.356	0.151	4.39e-43	0	Spata24
Sp1	2.47e-47	0.289796	0.511	0.266	4.5e-43	0	Sp1
Mat2b	2.75e-47	0.303646	0.598	0.337	5.02e-43	0	Mat2b
2410089E03Rik	2.81e-47	0.305551	0.356	0.153	5.13e-43	0	2410089E03Rik
Hes6	3.18e-47	0.296364	0.522	0.275	5.79e-43	0	Hes6
Parg	3.18e-47	0.291234	0.406	0.19	5.8e-43	0	Parg
Fam193a	3.3e-47	0.269795	0.483	0.24	6.01e-43	0	Fam193a
Hexim1	3.62e-47	0.285689	0.527	0.274	6.59e-43	0	Hexim1
Ccny	3.7e-47	0.306331	0.509	0.275	6.74e-43	0	Ccny
Ptpn21	3.87e-47	0.312959	0.435	0.208	7.05e-43	0	Ptpn21
Cpd	4.16e-47	0.298409	0.598	0.333	7.57e-43	0	Cpd
Cdh3	4.21e-47	0.27674	0.326	0.126	7.68e-43	0	Cdh3
Dicer1	4.47e-47	0.305101	0.459	0.231	8.14e-43	0	Dicer1
Trpc4ap	4.51e-47	0.308275	0.588	0.34	8.22e-43	0	Trpc4ap
Atxn1	4.69e-47	0.319865	0.401	0.186	8.54e-43	0	Atxn1
Rnf216	5.34e-47	0.270637	0.449	0.218	9.74e-43	0	Rnf216
Ndufaf7	5.44e-47	0.252626	0.391	0.176	9.9e-43	0	Ndufaf7
Hdac11	5.79e-47	0.280346	0.473	0.236	1.05e-42	0	Hdac11
Prdm2	6.19e-47	0.322124	0.465	0.234	1.13e-42	0	Prdm2
Zfp830	6.29e-47	0.254734	0.399	0.18	1.15e-42	0	Zfp830
Rnf128	7.07e-47	0.422411	0.672	0.429	1.29e-42	0	Rnf128
Nol11	7.5e-47	0.310516	0.507	0.27	1.37e-42	0	Nol11
Cbr3	7.82e-47	0.294912	0.37	0.156	1.42e-42	0	Cbr3
Phf12	8.18e-47	0.288081	0.441	0.214	1.49e-42	0	Phf12
Wdr6	8.26e-47	0.281893	0.362	0.156	1.5e-42	0	Wdr6
Ptpn11	8.84e-47	0.339049	0.599	0.343	1.61e-42	0	Ptpn11
Jagn1	9.05e-47	0.353742	0.619	0.383	1.65e-42	0	Jagn1
Zfp646	9.14e-47	0.282211	0.378	0.167	1.67e-42	0	Zfp646
Aamp	9.18e-47	0.37299	0.815	0.592	1.67e-42	0	Aamp
Klhdc2	9.66e-47	0.368145	0.712	0.461	1.76e-42	0	Klhdc2
Arhgap1	9.8e-47	0.268438	0.437	0.206	1.79e-42	0	Arhgap1
4833420G17Rik	1.2e-46	0.257197	0.412	0.19	2.18e-42	0	4833420G17Rik
Mib1	1.21e-46	0.309421	0.547	0.298	2.21e-42	0	Mib1
Tm2d1	1.31e-46	0.357861	0.625	0.373	2.39e-42	0	Tm2d1
Lama5	1.32e-46	0.306606	0.485	0.232	2.4e-42	0	Lama5
Bcl2	1.33e-46	0.264201	0.364	0.157	2.43e-42	0	Bcl2
Rad21	1.38e-46	0.283263	0.609	0.334	2.52e-42	0	Rad21
Setd8	1.41e-46	0.365968	0.686	0.424	2.56e-42	0	Setd8
Stx8	1.45e-46	0.314286	0.525	0.285	2.63e-42	0	Stx8
Nhp2l1	1.49e-46	0.378316	0.859	0.618	2.72e-42	0	Nhp2l1
Rpl6	1.58e-46	0.291207	0.991	0.955	2.87e-42	0	Rpl6
Cldn2	1.74e-46	0.65608	0.512	0.289	3.18e-42	0	Cldn2
Slc12a2	1.8e-46	0.290347	0.395	0.176	3.27e-42	0	Slc12a2
Ino80	1.86e-46	0.299822	0.41	0.195	3.39e-42	0	Ino80
Vill	1.95e-46	0.28315	0.411	0.19	3.55e-42	0	Vill
2410004B18Rik	2.1e-46	0.282101	0.447	0.22	3.83e-42	0	2410004B18Rik
Lrrc42	2.13e-46	0.346812	0.694	0.433	3.88e-42	0	Lrrc42
Fam32a	2.16e-46	0.325962	0.614	0.359	3.93e-42	0	Fam32a
Efcab14	2.42e-46	0.281595	0.436	0.21	4.41e-42	0	Efcab14
Csnk2a1	2.42e-46	0.294058	0.585	0.339	4.41e-42	0	Csnk2a1
Bre	2.55e-46	0.323578	0.512	0.285	4.64e-42	0	Bre
Vps41	2.56e-46	0.272904	0.484	0.249	4.66e-42	0	Vps41
Clstn1	2.71e-46	0.267322	0.375	0.165	4.94e-42	0	Clstn1
Dync1li2	2.73e-46	0.299189	0.469	0.239	4.98e-42	0	Dync1li2
C1d	2.78e-46	0.335025	0.716	0.456	5.06e-42	0	C1d
Clasp1	2.81e-46	0.257586	0.438	0.211	5.11e-42	0	Clasp1
Serinc1	3.09e-46	0.344661	0.76	0.5	5.62e-42	0	Serinc1
Ypel3	3.27e-46	0.341481	0.643	0.389	5.95e-42	0	Ypel3
Ldb1	3.52e-46	0.285422	0.501	0.262	6.42e-42	0	Ldb1
[truncated: 17,959 more rows]

## Sheet: 3_comp_all
Cluster	0	1	2	3	4	5	6	7	8	9	10	11	12	13	14	15
#Control_cells	1739	474	659	786	534	228	517	321	165	180	116	82	48	81	45	34
#Kansl3 LKO_cells	638	1203	682	526	516	487	64	192	190	46	54	64	86	9	22	4
pv fisher	3.62e-87	1.17e-134	3.11e-07	0.00099614	0.00095821	4.38e-40	1.61e-71	0.00141391	0.00049166	3.08e-14	0.00102456	0.933309	4.14e-06	1.84e-12	0.0641793	9.93e-06

## Sheet: 4_comp_zoom
Cluster	1	3	13	5	8	6	7	2	4	0	10	14
#Control_cells	503	420	99	208	119	204	236	286	171	155	54	4
#Kansl3 LKO_cells	80	11	26	94	106	67	10	243	245	655	110	18
pv fisher	8.732e-51	3.48418e-84	2.89198e-06	0.000533337	0.0433815	2.23899e-08	3.22935e-42	0.00621051	3.1473e-15	2.54847e-148	3.48103e-12	0.000100073
