# Supplementary material for: KANSL3 directs transcriptional programs essential for hepatic metabolism and differentiation
Source: Life Sci Alliance. 2025 Oct 3;8(12):e202503238. doi: 10.26508/lsa.202503238 (PMC12495240; doi:10.26508/lsa.202503238)
Supplement: Supplementary file 6 [file LSA-2025-03238_TableS4.xlsx]

## Sheet: Legend
	scRNA-seq analysis in neonatal Alb-Cre and Kansl3 LKO animals
	Pseudo bulk differential expression analysis in isolated clusters
	1	Hepatocyte cluster C0
	2	BEC cluster C1
	3	Stromal cells combining clusters C3,C8,C10 and C12

## Sheet: C0
	p_val	avg_log2FC	pct.1	pct.2	p_val_adj
Rpl12	5.79e-131	1.16872	0.971	0.89	1.14e-126
Igfbp1	1.36e-126	1.75682	0.944	0.708	2.67e-122
Rps12	3.8e-126	1.02236	0.977	0.895	7.46e-122
Bhmt	5.89e-125	-1.12172	0.972	0.983	1.16e-120
Rplp1	2.74e-116	0.72936	0.99	0.951	5.39e-112
Tdo2	2.48e-105	-2.80323	0.145	0.563	4.88e-101
Car3	2.77e-105	-2.35384	0.36	0.757	5.45e-101
Gdf15	7.15e-97	3.51085	0.599	0.111	1.41e-92
Slc25a47	2.63e-88	1.18659	0.94	0.792	5.16e-84
Serpina1c	1.11e-87	-0.806471	0.993	0.956	2.19e-83
Fth1	9.53e-87	0.611258	0.992	0.984	1.87e-82
Ftl1	7.71e-86	0.588584	0.997	0.983	1.52e-81
Cp	3.26e-84	1.07752	0.965	0.828	6.41e-80
Mif	1.86e-81	0.749422	0.975	0.918	3.66e-77
Tff3	2.44e-79	3.13931	0.573	0.16	4.8e-75
Lcn2	4.9e-77	1.23569	0.976	0.886	9.63e-73
Rpl41	3.09e-76	0.512133	0.986	0.947	6.07e-72
Gpx4	5.39e-76	0.992737	0.956	0.829	1.06e-71
Kng1	7.21e-75	0.650362	0.998	0.969	1.42e-70
Mt1	1.07e-74	0.923234	0.994	0.887	2.11e-70
Rpl13a	1.11e-74	0.782668	0.97	0.862	2.18e-70
AY036118	2.59e-74	-1.08151	0.982	0.973	5.1e-70
Cxcl1	6.32e-73	2.81184	0.601	0.218	1.24e-68
Hao2	7.75e-72	-2.16327	0.22	0.566	1.52e-67
Tnfrsf12a	1.02e-71	2.20913	0.626	0.252	2.01e-67
Grhpr	3.08e-71	-0.820649	0.944	0.942	6.05e-67
Rps26	5.65e-71	0.633577	0.975	0.911	1.11e-66
Commd4	9.92e-70	-3.01591	0.04	0.295	1.95e-65
Rps29	1.13e-69	0.562444	0.98	0.937	2.22e-65
Khk	3.59e-69	-1.51871	0.516	0.776	7.05e-65
Cxcl10	1.16e-64	3.20593	0.507	0.132	2.28e-60
Ephx1	1.43e-64	1.67789	0.651	0.304	2.82e-60
Serpina3n	6.26e-64	0.991664	0.96	0.839	1.23e-59
Ier3	1.28e-63	3.03776	0.477	0.11	2.52e-59
Sssca1	2.06e-63	-2.29746	0.079	0.362	4.04e-59
Tbcb	5.02e-62	-2.20939	0.105	0.404	9.86e-58
Atf3	1.09e-61	2.918	0.472	0.107	2.14e-57
Spink1	2.03e-61	1.39836	0.8	0.489	3.99e-57
Rps19	5.48e-61	0.558136	0.979	0.928	1.08e-56
Acat1	1.23e-59	-0.779803	0.926	0.945	2.43e-55
Fahd2a	3.83e-59	-2.72154	0.062	0.313	7.52e-55
Rpl39	1.12e-58	0.587906	0.973	0.912	2.21e-54
Rps21	2.4e-58	0.616042	0.964	0.871	4.72e-54
Smim1	2.79e-58	-2.42647	0.067	0.323	5.47e-54
B2m	4.98e-58	0.635626	0.978	0.912	9.79e-54
Eef1b2	1.15e-57	0.673318	0.963	0.876	2.25e-53
Cdkn1c	1.23e-57	-1.36111	0.551	0.773	2.42e-53
Tmsb10	1.75e-57	2.13706	0.508	0.154	3.44e-53
Chchd10	1.76e-57	0.632111	0.98	0.929	3.46e-53
Cuedc2	2.49e-56	-2.47109	0.053	0.292	4.89e-52
Agxt	3.81e-56	-0.870496	0.861	0.897	7.48e-52
Rpl28	1.97e-55	0.48248	0.983	0.951	3.87e-51
Hcfc1r1	2.34e-54	-2.17539	0.114	0.392	4.6e-50
Igfbp4	1.59e-53	-0.553432	0.955	0.922	3.12e-49
Fos	2.61e-53	1.59227	0.586	0.223	5.14e-49
Jun	3.21e-53	1.59311	0.631	0.303	6.31e-49
Rps24	5.06e-53	0.476414	0.98	0.936	9.95e-49
Ass1	7.28e-53	-0.955418	0.867	0.878	1.43e-48
Tubb2a	1.17e-52	1.01547	0.867	0.657	2.29e-48
Gadd45b	2.57e-52	2.29167	0.473	0.141	5.06e-48
Fam173a	4.13e-52	-1.58894	0.252	0.552	8.11e-48
S100a11	4.16e-52	1.25383	0.791	0.561	8.18e-48
Mat1a	4.46e-52	-0.735771	0.906	0.92	8.76e-48
Akr1c12	6.42e-52	-2.16949	0.114	0.384	1.26e-47
Igfbp2	7.19e-52	0.584083	0.996	0.953	1.41e-47
Lamtor4	5.17e-50	-1.48322	0.409	0.668	1.02e-45
Glud1	7.26e-50	-0.538763	0.983	0.95	1.43e-45
Fam213b	1.55e-49	-3.41352	0.018	0.185	3.05e-45
Fkbp11	6.13e-49	1.01587	0.819	0.63	1.2e-44
Scp2	8.83e-49	-0.489743	0.99	0.991	1.74e-44
Mrps15	4.19e-48	-1.54455	0.25	0.553	8.22e-44
Mt2	7.67e-48	0.975422	0.841	0.555	1.51e-43
Egr1	7.96e-48	1.69007	0.481	0.161	1.56e-43
Clu	2.91e-47	0.863943	0.964	0.87	5.72e-43
Rps20	4.66e-47	0.472515	0.982	0.948	9.16e-43
Aes	4.91e-47	-0.844824	0.833	0.87	9.66e-43
Tmem160	4.95e-47	-1.64466	0.147	0.425	9.74e-43
Dctn3	2.33e-46	-1.78784	0.178	0.451	4.58e-42
Akr1c20	2.69e-46	-1.61914	0.441	0.685	5.28e-42
Lamtor5	9.51e-46	-1.54045	0.229	0.511	1.87e-41
Nfkbia	1.57e-45	1.80886	0.505	0.185	3.08e-41
Isyna1	3.51e-45	1.34399	0.657	0.368	6.9e-41
Morn2	1.03e-44	-2.84933	0.029	0.201	2.03e-40
Stx8	1.67e-44	-1.9987	0.089	0.324	3.29e-40
Rpl10	1.84e-44	0.476686	0.975	0.922	3.62e-40
Fbp1	2.48e-44	-0.484005	0.987	0.973	4.87e-40
Rplp0	4.24e-44	0.465134	0.974	0.92	8.33e-40
Zfp36	4.71e-44	2.12469	0.505	0.224	9.25e-40
Dpcd	5.02e-44	-2.14219	0.034	0.212	9.86e-40
Ift27	3.46e-43	-2.72861	0.021	0.176	6.79e-39
Rps25	5.35e-43	0.626742	0.942	0.837	1.05e-38
8430408G22Rik	2.01e-42	2.19237	0.442	0.15	3.95e-38
Steap4	2.09e-42	1.93937	0.482	0.202	4.11e-38
Rpl27a	2.5e-42	0.374907	0.981	0.951	4.92e-38
Gm10709	2.74e-42	6.83665	0.259	0.011	5.38e-38
Apoa5	2.77e-42	1.11449	0.734	0.5	5.44e-38
Serpina1e	3.7e-42	-1.49636	0.863	0.897	7.27e-38
Timp1	4.98e-42	1.85644	0.474	0.185	9.78e-38
Pfdn5	5.5e-42	-0.929363	0.699	0.803	1.08e-37
Junb	8.05e-42	1.48971	0.565	0.277	1.58e-37
Hagh	9.5e-42	-0.818183	0.826	0.873	1.87e-37
Ugt2b36	1.13e-41	-1.16126	0.52	0.719	2.23e-37
Polr2i	2.06e-41	-1.43222	0.21	0.484	4.04e-37
Lamtor2	4.16e-41	-0.973136	0.685	0.809	8.18e-37
Akr1b7	5.24e-41	1.66567	0.562	0.284	1.03e-36
Apoa4	8.01e-41	1.88965	0.62	0.381	1.57e-36
Taldo1	9.13e-41	-1.25727	0.397	0.646	1.79e-36
0610011F06Rik	2.68e-40	-1.06289	0.626	0.781	5.28e-36
Mmd2	5.15e-40	-1.98958	0.121	0.357	1.01e-35
Ctrb1	7.24e-40	2.24043	0.298	0.039	1.42e-35
Aurkaip1	7.98e-40	-1.20489	0.454	0.685	1.57e-35
Id3	2.23e-38	2.23877	0.393	0.124	4.38e-34
Rps6	2.52e-38	0.432669	0.964	0.889	4.96e-34
Stra13	3.64e-38	-1.40385	0.254	0.514	7.16e-34
B230118H07Rik	4.26e-38	-2.19057	0.038	0.202	8.37e-34
Dnajc19	1.98e-37	-0.820954	0.736	0.812	3.89e-33
Acaa2	2.5e-37	-0.480782	0.979	0.956	4.9e-33
Rpl36a	2.96e-37	0.542762	0.948	0.875	5.82e-33
Jund	4.99e-37	0.881682	0.817	0.646	9.8e-33
Coa3	5.03e-37	-1.07653	0.49	0.696	9.89e-33
Cfap36	5.25e-37	-2.40532	0.036	0.196	1.03e-32
Kng2	5.91e-37	0.5205	0.966	0.865	1.16e-32
Glul	7.23e-37	0.767733	0.599	0.326	1.42e-32
Hp	2.15e-36	0.424941	0.999	0.984	4.23e-32
Npb	2.24e-36	1.82674	0.445	0.18	4.4e-32
Gnmt	2.75e-36	-0.74181	0.843	0.878	5.41e-32
Afp	9.22e-36	0.509495	0.998	0.959	1.81e-31
Rpl23	9.95e-36	0.36699	0.989	0.956	1.95e-31
Mrpl46	1.08e-35	-1.5097	0.178	0.422	2.13e-31
Hsd17b13	1.3e-35	0.73498	0.89	0.732	2.56e-31
Nubpl	1.41e-35	-2.48077	0.026	0.169	2.78e-31
Nrn1	2.07e-35	-0.842109	0.724	0.799	4.06e-31
Lgals1	3.8e-35	-1.6344	0.138	0.368	7.46e-31
Tpt1	1.22e-34	0.346519	0.987	0.966	2.39e-30
Ndufb7	1.26e-34	-0.846447	0.75	0.82	2.48e-30
Tma7	1.83e-34	-0.941318	0.643	0.788	3.59e-30
Rps14	2.51e-34	0.40511	0.976	0.925	4.94e-30
Metap1d	3.58e-34	-1.80142	0.082	0.276	7.03e-30
S100g	4.05e-34	2.58515	0.36	0.113	7.97e-30
Ctsz	4.18e-34	0.672344	0.866	0.712	8.21e-30
Mrpl11	5.97e-34	-1.33705	0.209	0.45	1.17e-29
Rps28	6.46e-34	0.492223	0.94	0.871	1.27e-29
H2-K1	8.1e-34	0.662577	0.904	0.759	1.59e-29
Trappc6a	1.21e-33	-1.75243	0.121	0.337	2.38e-29
Hmox1	1.77e-33	2.18024	0.31	0.072	3.47e-29
Rnase4	1.97e-33	0.683337	0.926	0.729	3.88e-29
Nedd8	2.35e-33	-0.921817	0.671	0.77	4.61e-29
S100a10	3.18e-33	0.851209	0.768	0.58	6.25e-29
Nsa2	3.52e-33	-1.35352	0.329	0.566	6.91e-29
Wdr83os	4.23e-33	-1.28312	0.298	0.539	8.3e-29
Cdkn1a	5.65e-33	2.48795	0.363	0.127	1.11e-28
Rps8	6.49e-33	0.328194	0.982	0.944	1.28e-28
Med30	7.09e-33	-2.12235	0.052	0.216	1.39e-28
Rps27l	7.6e-33	0.643667	0.949	0.867	1.49e-28
Got1	7.63e-33	-1.36621	0.442	0.635	1.5e-28
Suclg1	2.18e-32	-0.665045	0.887	0.908	4.28e-28
Hpd	2.64e-32	-0.788258	0.841	0.893	5.18e-28
Alb	4.97e-32	-0.260252	0.999	0.989	9.76e-28
Hsd17b6	6.23e-32	0.996142	0.646	0.409	1.22e-27
Wdr83	7.56e-32	-2.33034	0.056	0.219	1.49e-27
Echs1	9.96e-32	-0.782631	0.806	0.843	1.96e-27
Ccdc53	1.17e-31	-1.67088	0.09	0.282	2.31e-27
Mrpl18	1.19e-31	-1.17959	0.248	0.495	2.34e-27
Ap3s2	1.82e-31	-2.45052	0.027	0.158	3.57e-27
Apoc1	2.87e-31	-0.29504	0.998	0.994	5.64e-27
Eif1	3.25e-31	0.352682	0.983	0.934	6.39e-27
Cth	4.12e-31	-0.962458	0.692	0.796	8.09e-27
Alkbh6	4.18e-31	-2.30583	0.044	0.194	8.21e-27
Snf8	5.09e-31	-1.41296	0.252	0.489	1e-26
Ier2	1.06e-30	1.47509	0.499	0.27	2.09e-26
Hamp	1.14e-30	1.20257	0.485	0.227	2.23e-26
Rpl13	2e-30	0.309015	0.991	0.961	3.92e-26
Pnkd	3.28e-30	-1.36189	0.251	0.481	6.45e-26
Btg2	3.51e-30	1.37364	0.547	0.324	6.89e-26
Arl6ip4	4.04e-30	-1.25495	0.225	0.461	7.94e-26
Id1	5.33e-30	2.20404	0.379	0.15	1.05e-25
Nabp2	6.45e-30	-1.66899	0.108	0.304	1.27e-25
Cyp2d10	7.42e-30	0.656423	0.861	0.691	1.46e-25
Rps15	1e-29	0.546441	0.901	0.793	1.97e-25
Snrnp25	1.05e-29	-2.00076	0.036	0.172	2.05e-25
Rsu1	1.06e-29	-1.76727	0.045	0.194	2.08e-25
Rps11	1.07e-29	0.372014	0.972	0.917	2.1e-25
Fibp	1.09e-29	-1.41141	0.113	0.31	2.15e-25
Gm561	1.14e-29	-1.74187	0.098	0.287	2.23e-25
Mrpl14	1.3e-29	-0.815625	0.694	0.793	2.56e-25
Gstz1	1.34e-29	-0.591862	0.864	0.865	2.63e-25
Rgn	1.43e-29	-0.817709	0.859	0.9	2.8e-25
Fgb	2.19e-29	0.417506	0.999	0.978	4.3e-25
Mpc1	2.63e-29	-0.508459	0.968	0.969	5.18e-25
Socs3	3.26e-29	2.29536	0.286	0.071	6.41e-25
Lcat	3.43e-29	0.548503	0.92	0.804	6.75e-25
Ubd	4.21e-29	3.73923	0.236	0.038	8.28e-25
Rcl1	4.77e-29	0.806212	0.692	0.491	9.38e-25
Rps4x	5.16e-29	0.331602	0.982	0.947	1.01e-24
Hint2	6.42e-29	-0.910649	0.576	0.724	1.26e-24
Chchd6	1.36e-28	-2.48588	0.028	0.15	2.68e-24
Ddit3	1.47e-28	2.80056	0.27	0.066	2.89e-24
Aspdh	1.53e-28	-1.14206	0.326	0.558	3.02e-24
Eef1a1	2.51e-28	0.287803	0.993	0.978	4.92e-24
Cd9	3.35e-28	0.697455	0.76	0.607	6.59e-24
BC021614	4.3e-28	-0.957958	0.638	0.755	8.44e-24
Rhoc	5.08e-28	1.02392	0.599	0.393	9.98e-24
Ifi30	5.54e-28	-1.43031	0.178	0.395	1.09e-23
Ndufs8	6.26e-28	-0.874549	0.557	0.71	1.23e-23
BC026585	6.29e-28	-1.6089	0.106	0.29	1.24e-23
Ndufs5	6.4e-28	-0.737642	0.807	0.839	1.26e-23
Rplp2	6.55e-28	0.386257	0.964	0.9	1.29e-23
Tmem256	7.1e-28	-0.797569	0.712	0.801	1.4e-23
Hint1	7.86e-28	0.308367	0.977	0.933	1.54e-23
Rpl26	1.01e-27	0.330458	0.979	0.948	1.99e-23
C8g	1.02e-27	-0.773266	0.719	0.818	2e-23
Rabac1	1.03e-27	-1.09224	0.18	0.408	2.02e-23
Polr2k	1.38e-27	-1.44181	0.167	0.381	2.71e-23
Rexo2	1.54e-27	-1.10428	0.255	0.484	3.02e-23
Emc2	3.78e-27	-1.3806	0.113	0.299	7.43e-23
Qsox1	5.18e-27	0.700203	0.825	0.672	1.02e-22
Serhl	6.18e-27	-1.95658	0.042	0.177	1.21e-22
Polr3k	6.2e-27	-1.937	0.063	0.218	1.22e-22
Mrps18c	6.46e-27	-1.23749	0.293	0.511	1.27e-22
Fam92a	6.81e-27	-1.26187	0.204	0.422	1.34e-22
Ndufaf1	8.79e-27	-1.74494	0.084	0.254	1.73e-22
Ndufv1	1.03e-26	-0.969361	0.52	0.693	2.03e-22
Ly6d	1.07e-26	3.39093	0.227	0.041	2.1e-22
Fis1	1.39e-26	-0.904167	0.505	0.68	2.73e-22
Mrpl21	1.45e-26	-1.00873	0.25	0.483	2.84e-22
Mafb	1.52e-26	-2.14821	0.062	0.21	2.99e-22
Sult2a5	1.62e-26	-1.93165	0.08	0.243	3.19e-22
Mecr	1.81e-26	-1.44782	0.112	0.295	3.55e-22
Dmap1	1.92e-26	-3.20607	0.014	0.111	3.78e-22
Ctsl	2.61e-26	0.471112	0.984	0.906	5.13e-22
Xpa	2.67e-26	-1.73071	0.079	0.245	5.24e-22
Mzt2	2.74e-26	-1.66206	0.068	0.224	5.39e-22
Rps17	2.86e-26	0.470994	0.941	0.845	5.63e-22
2010003K11Rik	3.58e-26	3.13365	0.216	0.034	7.03e-22
Exosc7	5.2e-26	-1.27915	0.206	0.417	1.02e-21
Otc	5.28e-26	-0.669477	0.827	0.85	1.04e-21
Herpud1	6.14e-26	0.811647	0.617	0.428	1.21e-21
Nenf	7.24e-26	-1.43617	0.204	0.409	1.42e-21
Tsc22d3	7.39e-26	-1.97084	0.074	0.229	1.45e-21
Tpgs1	8.64e-26	-1.53845	0.104	0.279	1.7e-21
Ldha	1.02e-25	-0.436603	0.982	0.961	2e-21
Ift22	2.01e-25	-3.73559	0.009	0.092	3.95e-21
Fah	2.18e-25	-0.735501	0.767	0.829	4.29e-21
Ndufa13	2.31e-25	-0.498109	0.886	0.886	4.54e-21
Ccl27a	2.33e-25	-2.25456	0.045	0.177	4.58e-21
Pycr2	2.92e-25	-2.40523	0.026	0.136	5.74e-21
Tubb4b	3.02e-25	0.769547	0.705	0.517	5.94e-21
Txndc17	3.28e-25	-1.12764	0.335	0.549	6.44e-21
Cyp2b9	4e-25	-1.67262	0.148	0.339	7.86e-21
2700029M09Rik	4.23e-25	-1.66164	0.09	0.255	8.32e-21
Rgs16	4.46e-25	2.66112	0.216	0.039	8.77e-21
Creg1	4.52e-25	0.642841	0.788	0.622	8.89e-21
Snrpd2	4.68e-25	-0.904886	0.491	0.658	9.2e-21
Wnt4	4.73e-25	5.92577	0.161	0.006	9.3e-21
Commd6	8.76e-25	-1.08591	0.245	0.462	1.72e-20
Cyp2d9	1.17e-24	1.02009	0.557	0.345	2.29e-20
Sdhb	1.4e-24	-0.779979	0.716	0.777	2.75e-20
Smim22	1.43e-24	-1.61224	0.081	0.237	2.81e-20
Snapc5	1.45e-24	-1.69769	0.091	0.257	2.85e-20
Atp5h	1.92e-24	-0.40783	0.948	0.917	3.78e-20
Nnmt	2.13e-24	-1.98417	0.141	0.313	4.18e-20
Hacd2	2.2e-24	0.763115	0.688	0.519	4.32e-20
Hes6	2.88e-24	-1.78289	0.122	0.301	5.65e-20
Gm42418	2.99e-24	-0.51724	0.999	0.998	5.87e-20
Pmpcb	3.51e-24	-1.04938	0.393	0.582	6.9e-20
Prodh2	4.7e-24	-0.591889	0.788	0.85	9.24e-20
Tsc22d1	5.36e-24	-1.07398	0.495	0.641	1.05e-19
Rps2	5.6e-24	0.249777	0.989	0.962	1.1e-19
Gm5096	5.66e-24	-1.43227	0.141	0.324	1.11e-19
1500011K16Rik	6.04e-24	-1.29668	0.114	0.29	1.19e-19
Tmem97	7.77e-24	0.716812	0.705	0.525	1.53e-19
Mtx1	9.28e-24	-1.17421	0.181	0.375	1.82e-19
Manf	1.22e-23	0.647385	0.78	0.658	2.39e-19
Car5a	1.53e-23	-1.50916	0.118	0.29	3e-19
Phlda3	1.55e-23	4.18038	0.154	0.006	3.04e-19
Gsta3	1.74e-23	-0.792994	0.922	0.92	3.41e-19
Tnnc1	1.88e-23	2.00256	0.306	0.116	3.7e-19
Lias	2.04e-23	-1.48539	0.107	0.274	4e-19
Dnajc4	2.23e-23	-2.25398	0.037	0.155	4.37e-19
5730455P16Rik	2.66e-23	-3.40274	0.006	0.08	5.22e-19
Sat2	2.68e-23	-1.24796	0.108	0.279	5.27e-19
Gnb2l1	3.13e-23	0.324923	0.947	0.87	6.16e-19
Ndrg2	3.57e-23	-0.570851	0.818	0.848	7.01e-19
Dnlz	3.59e-23	-1.11301	0.182	0.382	7.05e-19
Pxmp2	3.76e-23	-0.608681	0.841	0.854	7.39e-19
Triap1	4.59e-23	-1.32696	0.077	0.227	9.03e-19
Wbscr22	5.07e-23	-1.45984	0.155	0.34	9.96e-19
Apom	5.35e-23	0.330044	0.987	0.939	1.05e-18
Dtd2	5.82e-23	-1.47117	0.117	0.29	1.14e-18
Snrpc	7.09e-23	-1.27899	0.219	0.42	1.39e-18
Cyp2c70	8.89e-23	0.545168	0.786	0.632	1.75e-18
Ap2s1	9.17e-23	-1.15557	0.324	0.524	1.8e-18
Tmco1	9.53e-23	-1.05094	0.301	0.508	1.87e-18
Aebp1	9.64e-23	3.06024	0.205	0.041	1.9e-18
Agmat	1.19e-22	-0.753825	0.687	0.774	2.33e-18
Zbtb8os	1.21e-22	-1.28918	0.228	0.431	2.38e-18
Dnal4	1.23e-22	-3.75574	0.009	0.085	2.42e-18
Mrpl55	1.29e-22	-1.04964	0.247	0.453	2.53e-18
Exosc9	1.51e-22	-2.11413	0.039	0.155	2.98e-18
Iscu	1.53e-22	-0.921778	0.42	0.599	3.01e-18
Rpl23a	2.05e-22	0.727474	0.737	0.61	4.03e-18
Crybb3	2.14e-22	-1.60199	0.088	0.237	4.21e-18
Cbs	2.41e-22	-0.941741	0.537	0.671	4.73e-18
Arf5	2.89e-22	-0.678051	0.763	0.804	5.68e-18
Apcs	2.95e-22	0.489241	0.981	0.923	5.8e-18
Ghr	3e-22	-0.96796	0.399	0.577	5.9e-18
Tmem234	3.22e-22	-1.01238	0.328	0.528	6.32e-18
Mtg1	3.54e-22	-1.76436	0.047	0.169	6.96e-18
Lage3	4.03e-22	-1.10313	0.242	0.437	7.92e-18
Hrg	4.21e-22	0.505176	0.905	0.795	8.27e-18
Mrpl33	4.25e-22	-0.981642	0.374	0.558	8.35e-18
Myg1	4.73e-22	-1.46303	0.079	0.226	9.3e-18
Ugt3a2	4.77e-22	-1.71673	0.108	0.27	9.37e-18
Psmb6	5.13e-22	-0.53662	0.858	0.865	1.01e-17
Ppih	5.19e-22	-2.29033	0.041	0.157	1.02e-17
Babam1	5.57e-22	-1.35475	0.121	0.29	1.1e-17
Tm4sf4	5.81e-22	0.498599	0.892	0.773	1.14e-17
Apip	6.77e-22	-1.43457	0.135	0.307	1.33e-17
Cyp27a1	7.21e-22	1.6599	0.316	0.124	1.42e-17
Tmem14a	7.84e-22	-2.66644	0.014	0.099	1.54e-17
Mdh1	9.21e-22	-0.61719	0.854	0.854	1.81e-17
Ndufb8	9.86e-22	-0.640182	0.783	0.821	1.94e-17
Cox4i1	1.11e-21	0.297826	0.975	0.922	2.18e-17
Pnp	1.31e-21	-0.979845	0.544	0.68	2.58e-17
Apopt1	1.38e-21	-1.23969	0.172	0.359	2.72e-17
Eif2s2	1.58e-21	0.582844	0.756	0.613	3.11e-17
Aldh1l1	1.87e-21	-0.81098	0.615	0.741	3.67e-17
Dalrd3	2.08e-21	-1.88047	0.048	0.169	4.09e-17
Tmsb15b1	2.23e-21	-3.09372	0.009	0.083	4.38e-17
Chmp6	2.49e-21	-1.65933	0.085	0.234	4.9e-17
Mrps10	2.82e-21	-1.15422	0.242	0.439	5.53e-17
Nfs1	3.2e-21	-1.38595	0.106	0.263	6.3e-17
Tomm7	3.25e-21	-0.808718	0.518	0.66	6.39e-17
Fetub	3.38e-21	0.430157	0.909	0.801	6.64e-17
Tmem242	3.4e-21	-1.3136	0.097	0.251	6.68e-17
Fh1	3.42e-21	-0.712028	0.669	0.763	6.73e-17
Atp5a1	4.16e-21	-0.454599	0.917	0.911	8.18e-17
Cyp2c67	4.77e-21	2.10794	0.255	0.083	9.38e-17
Uqcrq	5.11e-21	0.245004	0.983	0.945	1e-16
Tstd3	6.32e-21	-1.08253	0.149	0.326	1.24e-16
Apoa1bp	6.37e-21	-1.03069	0.256	0.456	1.25e-16
Snrpn	6.44e-21	-2.42834	0.02	0.11	1.27e-16
Ntpcr	8.44e-21	-1.75993	0.033	0.138	1.66e-16
Mrpl20	9.62e-21	-0.758618	0.636	0.732	1.89e-16
Mrpl39	9.98e-21	-1.23165	0.151	0.326	1.96e-16
Nudt22	1.07e-20	-1.54443	0.066	0.196	2.1e-16
Pnliprp1	1.2e-20	2.61682	0.189	0.038	2.36e-16
Dnph1	1.45e-20	-2.43705	0.018	0.103	2.85e-16
Taf11	1.55e-20	-1.65104	0.078	0.218	3.04e-16
Tmem167	1.58e-20	0.485992	0.818	0.679	3.11e-16
Kptn	1.84e-20	-2.5284	0.016	0.099	3.61e-16
Gls2	1.88e-20	-1.11852	0.346	0.517	3.7e-16
Sult2a2	1.9e-20	-1.02882	0.496	0.652	3.73e-16
Prok1	1.95e-20	-2.47507	0.035	0.139	3.83e-16
Ccdc124	1.99e-20	-1.19563	0.2	0.386	3.9e-16
Sqstm1	2.03e-20	0.932641	0.59	0.44	3.99e-16
Fabp1	2.31e-20	0.287651	0.997	0.994	4.53e-16
Nipsnap1	2.33e-20	-0.732683	0.669	0.766	4.57e-16
Pecr	2.47e-20	-0.691069	0.719	0.784	4.85e-16
Haghl	2.56e-20	-3.05365	0.013	0.089	5.03e-16
Ccdc107	2.57e-20	-1.18774	0.225	0.422	5.05e-16
Chrna1os	2.81e-20	-3.63988	0.002	0.058	5.52e-16
Serpina1d	2.98e-20	-0.3575	0.98	0.944	5.86e-16
Ppp1r7	3.03e-20	-1.289	0.081	0.221	5.95e-16
Commd1	3.15e-20	-0.844307	0.53	0.674	6.2e-16
Ifi27	3.39e-20	-1.74201	0.059	0.182	6.66e-16
Thop1	3.47e-20	-2.25256	0.02	0.108	6.83e-16
Anxa5	3.69e-20	0.944555	0.569	0.397	7.24e-16
Coq4	5.28e-20	-2.3193	0.016	0.097	1.04e-15
Sult2a8	5.41e-20	-1.39538	0.12	0.279	1.06e-15
Osgin1	5.87e-20	0.761588	0.658	0.508	1.15e-15
Rfc5	5.96e-20	-1.67514	0.065	0.193	1.17e-15
1110004E09Rik	6.18e-20	-1.42603	0.06	0.185	1.21e-15
Mtrf1	6.45e-20	-3.06672	0.014	0.092	1.27e-15
Fbxl15	6.49e-20	-1.98987	0.059	0.182	1.28e-15
Sec61g	7.13e-20	0.397828	0.926	0.842	1.4e-15
Polr2j	7.25e-20	-0.883222	0.31	0.509	1.42e-15
2810006K23Rik	9.88e-20	-1.48983	0.039	0.146	1.94e-15
Nelfcd	1.11e-19	-1.53828	0.063	0.19	2.19e-15
Fuca1	1.27e-19	-0.931773	0.333	0.528	2.5e-15
Gpx1	1.66e-19	0.26825	0.982	0.939	3.26e-15
Dnajb1	1.8e-19	1.57224	0.309	0.141	3.54e-15
Mtch1	2.15e-19	-1.01824	0.256	0.448	4.23e-15
Pck1	2.35e-19	-0.482211	0.914	0.915	4.62e-15
Itgb3bp	2.78e-19	-2.11081	0.032	0.129	5.46e-15
Ruvbl1	3e-19	-1.50113	0.12	0.276	5.89e-15
H2-D1	3.05e-19	0.41656	0.911	0.813	5.99e-15
Mrpl44	3.08e-19	-1.03479	0.11	0.263	6.06e-15
Htra2	3.14e-19	-2.33536	0.035	0.135	6.17e-15
Tmem218	3.15e-19	-2.27581	0.022	0.11	6.19e-15
Dpm3	3.4e-19	-0.952162	0.286	0.473	6.69e-15
Cst3	3.64e-19	-0.732638	0.511	0.682	7.16e-15
Gstm1	3.86e-19	0.534779	0.822	0.699	7.59e-15
Oxld1	3.86e-19	-1.29522	0.117	0.271	7.59e-15
Pdcl3	4.04e-19	-1.03634	0.118	0.276	7.94e-15
Cebpzos	4.43e-19	-0.976272	0.288	0.473	8.71e-15
Npc2	4.56e-19	0.748603	0.624	0.475	8.97e-15
Ftsj2	4.57e-19	-1.97976	0.034	0.133	8.98e-15
Hpgd	4.65e-19	-0.983015	0.355	0.538	9.14e-15
Pah	5.4e-19	-0.930312	0.473	0.649	1.06e-14
Ap1s1	5.53e-19	-1.47241	0.143	0.301	1.09e-14
Slc27a2	6.12e-19	0.390948	0.886	0.754	1.2e-14
Dusp19	7.03e-19	-2.4235	0.016	0.094	1.38e-14
Pop4	8.65e-19	-1.36472	0.054	0.171	1.7e-14
Psmb5	8.72e-19	-0.712807	0.672	0.749	1.71e-14
Defb1	9.04e-19	0.857722	0.651	0.516	1.78e-14
Slc2a2	9.12e-19	0.61292	0.65	0.487	1.79e-14
Hrsp12	9.19e-19	-0.552131	0.892	0.897	1.81e-14
Hbb-bs	1.08e-18	-1.25829	0.353	0.533	2.13e-14
Coq6	1.13e-18	-1.63172	0.07	0.196	2.21e-14
Pon1	1.19e-18	-0.536498	0.917	0.897	2.33e-14
Arg1	1.19e-18	-0.715393	0.662	0.734	2.34e-14
Sod1	1.23e-18	0.568078	0.738	0.594	2.42e-14
Prss2	1.24e-18	3.35177	0.125	0.006	2.44e-14
Hilpda	1.25e-18	2.45239	0.258	0.103	2.45e-14
H2-Q7	1.35e-18	0.809595	0.599	0.437	2.65e-14
Phlda1	1.47e-18	1.96874	0.3	0.138	2.88e-14
Eif3i	1.5e-18	-0.696102	0.62	0.715	2.95e-14
Prdx1	1.58e-18	-0.434716	0.991	0.978	3.1e-14
Zcwpw1	1.72e-18	-2.54198	0.009	0.075	3.37e-14
Tst	2.03e-18	-0.499096	0.886	0.881	3.99e-14
Rpl32	2.04e-18	0.22573	0.982	0.945	4.01e-14
Stk16	2.33e-18	-0.845511	0.436	0.599	4.57e-14
Sephs2	2.41e-18	-0.487076	0.911	0.881	4.74e-14
Gsn	2.66e-18	1.21188	0.378	0.197	5.22e-14
3830406C13Rik	2.66e-18	-1.2742	0.078	0.21	5.23e-14
Rbbp9	3e-18	-2.21458	0.019	0.099	5.9e-14
Aph1a	3.13e-18	-1.11101	0.182	0.351	6.16e-14
Pin4	4.38e-18	-1.09598	0.293	0.476	8.61e-14
Slc38a4	4.99e-18	0.475585	0.837	0.693	9.8e-14
Dgcr6	5.27e-18	-1.36818	0.163	0.329	1.04e-13
Plin2	5.6e-18	0.453719	0.91	0.823	1.1e-13
Eml2	6.14e-18	-2.31252	0.029	0.119	1.21e-13
Zmat5	6.27e-18	-1.62314	0.036	0.133	1.23e-13
Gatb	7.2e-18	-1.78153	0.06	0.177	1.42e-13
Adhfe1	7.22e-18	-1.08231	0.196	0.368	1.42e-13
Glo1	7.76e-18	-0.560751	0.804	0.818	1.53e-13
Cd63	7.81e-18	0.370155	0.914	0.81	1.53e-13
Dctn6	7.95e-18	-1.29483	0.071	0.197	1.56e-13
Scrn2	8.56e-18	-1.0609	0.135	0.29	1.68e-13
H3f3b	1.02e-17	0.440424	0.96	0.895	2.01e-13
Ndufaf3	1.1e-17	-1.2351	0.117	0.263	2.16e-13
Mrpl3	1.17e-17	-1.27171	0.094	0.232	2.31e-13
Psmd13	1.2e-17	-0.946123	0.351	0.522	2.36e-13
Magix	1.32e-17	-1.91003	0.022	0.103	2.6e-13
Mfge8	1.42e-17	1.09823	0.461	0.295	2.79e-13
Ecsit	1.46e-17	-1.51577	0.067	0.187	2.88e-13
Eif6	1.48e-17	0.467478	0.746	0.625	2.9e-13
Neu1	1.51e-17	0.842085	0.472	0.309	2.97e-13
Map3k10	1.86e-17	-1.72909	0.03	0.121	3.65e-13
Lbp	1.87e-17	0.471584	0.863	0.741	3.68e-13
Aip	1.98e-17	-1.22477	0.088	0.219	3.88e-13
Prpf31	2.02e-17	-2.73914	0.025	0.108	3.96e-13
Sirt2	2.02e-17	-1.29767	0.088	0.219	3.98e-13
Ict1	2.19e-17	-0.813042	0.404	0.569	4.31e-13
Cyp4a31	2.23e-17	1.29375	0.358	0.194	4.38e-13
Cd14	2.26e-17	3.62611	0.15	0.025	4.44e-13
Prkra	2.4e-17	-1.61654	0.06	0.174	4.72e-13
Faap20	2.43e-17	-1.3514	0.081	0.21	4.77e-13
Serping1	2.57e-17	0.38853	0.924	0.766	5.04e-13
Rras	2.59e-17	1.1139	0.459	0.303	5.09e-13
Vnn3	2.61e-17	0.632725	0.721	0.594	5.13e-13
B4gat1	2.63e-17	-1.99885	0.022	0.102	5.17e-13
S100a13	2.65e-17	-1.36574	0.086	0.216	5.2e-13
Zfp385a	3.27e-17	-1.36389	0.096	0.23	6.43e-13
Tmem106c	3.4e-17	-1.64185	0.04	0.136	6.68e-13
Copz2	3.6e-17	-0.904227	0.233	0.412	7.07e-13
Tmem9	3.73e-17	-1.14162	0.085	0.213	7.34e-13
Atp5f1	3.89e-17	-0.39828	0.918	0.908	7.65e-13
Cebpb	4.27e-17	0.720865	0.626	0.475	8.38e-13
Tstd1	4.55e-17	-0.567765	0.714	0.81	8.95e-13
App	4.92e-17	1.37894	0.267	0.108	9.68e-13
Parp1	5.3e-17	-1.59225	0.07	0.188	1.04e-12
Galk2	5.37e-17	-1.96218	0.024	0.105	1.06e-12
Ndufb3	5.46e-17	-0.773505	0.546	0.663	1.07e-12
Icam1	5.8e-17	1.94667	0.219	0.075	1.14e-12
Ift74	6.26e-17	-2.19234	0.012	0.077	1.23e-12
Zmat2	6.35e-17	-0.966906	0.222	0.392	1.25e-12
Acyp1	6.57e-17	-1.73358	0.036	0.13	1.29e-12
Mrpl2	7.53e-17	-0.88543	0.295	0.472	1.48e-12
Saa2	7.72e-17	-2.70617	0.066	0.177	1.52e-12
Dnajb9	8.67e-17	1.55911	0.28	0.129	1.7e-12
Hsd3b3	8.99e-17	-0.793661	0.365	0.536	1.77e-12
Surf1	9.44e-17	-1.27905	0.128	0.274	1.86e-12
Cox5b	1.06e-16	-0.331633	0.916	0.906	2.08e-12
Polr2c	1.11e-16	-1.15267	0.228	0.395	2.18e-12
Rpl31	1.14e-16	0.352987	0.901	0.801	2.24e-12
Uqcrc2	1.22e-16	-0.741636	0.665	0.748	2.4e-12
Gstm5	1.24e-16	-1.03637	0.156	0.312	2.44e-12
Ccdc91	1.28e-16	-2.33414	0.026	0.11	2.51e-12
Bloc1s5	1.34e-16	-1.05299	0.099	0.235	2.63e-12
Rasgrp2	1.36e-16	-1.30025	0.101	0.235	2.66e-12
Arpc3	1.4e-16	-0.642308	0.531	0.666	2.76e-12
Akr1c6	1.44e-16	-0.882425	0.836	0.845	2.82e-12
Alkbh3	1.6e-16	-1.39495	0.063	0.176	3.15e-12
1110038F14Rik	1.62e-16	-2.10147	0.032	0.119	3.18e-12
Ugt2b1	1.64e-16	-1.10994	0.101	0.235	3.22e-12
Slc25a23	1.64e-16	-0.925929	0.261	0.436	3.23e-12
Wbp1	1.67e-16	-1.44818	0.072	0.19	3.28e-12
Ndufa10	1.78e-16	-0.775977	0.636	0.718	3.51e-12
Lipa	1.82e-16	0.537661	0.652	0.508	3.58e-12
Nrep	1.87e-16	-1.28583	0.154	0.306	3.67e-12
Rps12-ps3	2.87e-16	0.944966	0.424	0.277	5.63e-12
Klf15	3.45e-16	-0.963019	0.123	0.268	6.78e-12
Ugt2b5	3.68e-16	-0.796011	0.541	0.657	7.23e-12
Rpl19	3.91e-16	0.196804	0.987	0.953	7.68e-12
Tsn	4.61e-16	-0.903316	0.325	0.495	9.06e-12
Hao1	4.64e-16	-0.513545	0.837	0.864	9.12e-12
Tmx2	4.66e-16	-1.18943	0.198	0.356	9.16e-12
Dtymk	4.73e-16	-1.03735	0.275	0.447	9.3e-12
Spon2	4.75e-16	1.30142	0.287	0.13	9.33e-12
Clps	4.94e-16	2.49393	0.106	0.005	9.71e-12
Tssc1	5.17e-16	-1.74502	0.023	0.1	1.02e-11
Sirt5	5.19e-16	-1.59545	0.072	0.188	1.02e-11
Dhcr24	5.44e-16	0.486622	0.791	0.654	1.07e-11
Tsfm	5.47e-16	-1.02772	0.266	0.44	1.07e-11
Rpl18a	5.51e-16	0.272913	0.98	0.931	1.08e-11
Tex261	5.93e-16	-0.943612	0.224	0.395	1.16e-11
Srek1ip1	5.96e-16	-1.38247	0.096	0.226	1.17e-11
St6galnac6	6.16e-16	-1.6979	0.05	0.15	1.21e-11
Cyp4a10	6.19e-16	2.06075	0.23	0.088	1.22e-11
Mrpl9	6.21e-16	-0.960564	0.23	0.397	1.22e-11
Atox1	6.42e-16	0.313776	0.936	0.882	1.26e-11
Rbbp7	6.59e-16	0.547627	0.637	0.497	1.29e-11
Med6	7e-16	-1.21858	0.077	0.197	1.38e-11
Mrps5	7.08e-16	-1.14524	0.184	0.348	1.39e-11
Hsd17b10	7.26e-16	-0.595457	0.766	0.803	1.43e-11
Papss2	7.38e-16	-1.11488	0.162	0.315	1.45e-11
Tspan3	7.48e-16	-1.44501	0.012	0.074	1.47e-11
Cwc15	7.94e-16	-0.79996	0.316	0.494	1.56e-11
Mrps11	8e-16	-1.00383	0.15	0.301	1.57e-11
Gch1	8.93e-16	0.577689	0.627	0.48	1.76e-11
Tat	9.67e-16	-0.684774	0.531	0.661	1.9e-11
C3	1.01e-15	0.291633	0.995	0.953	1.99e-11
Bcl7c	1.08e-15	-0.959078	0.331	0.5	2.12e-11
Il17rc	1.31e-15	-1.403	0.059	0.165	2.57e-11
Bri3	1.34e-15	0.520732	0.695	0.56	2.63e-11
Ccdc115	1.34e-15	-1.49754	0.04	0.133	2.64e-11
Fam46a	1.37e-15	-0.978055	0.166	0.32	2.69e-11
Il18	1.39e-15	-2.00124	0.046	0.141	2.72e-11
Ssrp1	1.4e-15	-1.0747	0.171	0.32	2.75e-11
Ift43	1.48e-15	-2.22724	0.02	0.092	2.9e-11
Mrpl28	1.54e-15	-0.835263	0.43	0.577	3.02e-11
Il11ra1	1.64e-15	-1.16874	0.099	0.229	3.23e-11
Rrp7a	1.65e-15	-1.56595	0.039	0.13	3.24e-11
Polr2f	1.81e-15	-0.762954	0.353	0.536	3.55e-11
Guk1	1.83e-15	0.756531	0.573	0.459	3.59e-11
Med10	1.94e-15	-0.870521	0.161	0.313	3.81e-11
Ttc8	2.18e-15	-2.84804	0.006	0.056	4.29e-11
2210016L21Rik	2.21e-15	-1.31851	0.055	0.158	4.35e-11
Msrb2	2.27e-15	-1.36698	0.091	0.215	4.45e-11
Rps16	2.29e-15	0.238969	0.978	0.944	4.49e-11
Ing4	2.34e-15	-1.512	0.08	0.196	4.59e-11
Tbc1d7	2.54e-15	-2.11524	0.018	0.088	4.99e-11
Lancl1	2.57e-15	-1.79121	0.03	0.111	5.05e-11
Cyp51	2.7e-15	0.872007	0.523	0.375	5.31e-11
Id2	2.93e-15	0.472097	0.749	0.621	5.76e-11
Mrps31	2.95e-15	-0.818676	0.351	0.509	5.79e-11
Atg3	2.95e-15	-0.857872	0.347	0.511	5.8e-11
Gtf2h3	2.96e-15	-1.61885	0.047	0.143	5.83e-11
Cat	2.98e-15	-0.632845	0.768	0.799	5.85e-11
Crip2	3.06e-15	0.640308	0.591	0.451	6.02e-11
Mrps16	3.15e-15	-0.767903	0.481	0.621	6.19e-11
Cby1	3.4e-15	-2.22459	0.021	0.092	6.68e-11
Tubb2b	3.4e-15	4.57643	0.101	0.005	6.68e-11
Magohb	3.65e-15	-2.05785	0.048	0.144	7.17e-11
Cxcl12	3.87e-15	-0.927325	0.297	0.458	7.61e-11
Rpl29	4.01e-15	-0.399839	0.743	0.876	7.87e-11
Prlr	4.18e-15	-0.993316	0.175	0.331	8.22e-11
Sds	4.19e-15	-1.94393	0.169	0.293	8.24e-11
Cyp2f2	4.19e-15	-1.73674	0.074	0.183	8.24e-11
Ddt	4.4e-15	0.252893	0.968	0.911	8.64e-11
Bst2	4.99e-15	-0.653911	0.455	0.608	9.8e-11
Pigt	5.18e-15	-1.5669	0.066	0.172	1.02e-10
Apob	5.2e-15	0.288208	0.928	0.812	1.02e-10
Tspo	5.23e-15	-0.615776	0.637	0.734	1.03e-10
Ttc36	5.4e-15	-0.283388	0.987	0.967	1.06e-10
Hes1	5.54e-15	1.74981	0.323	0.183	1.09e-10
Parp2	5.57e-15	-1.57806	0.037	0.124	1.1e-10
Glipr2	6.12e-15	4.77979	0.102	0.006	1.2e-10
Mrap	6.13e-15	-0.802941	0.387	0.539	1.2e-10
Rpl5	6.76e-15	0.300056	0.907	0.835	1.33e-10
Vta1	7.2e-15	-1.15037	0.095	0.221	1.41e-10
Map1lc3b	7.36e-15	0.488436	0.765	0.646	1.45e-10
Sftpc	7.38e-15	-6.82618	0	0.034	1.45e-10
1810043G02Rik	7.42e-15	-2.04403	0.016	0.08	1.46e-10
Rfc4	7.55e-15	-1.7311	0.058	0.158	1.48e-10
Ift52	7.83e-15	-1.24617	0.051	0.149	1.54e-10
Tmem216	8.14e-15	-2.00569	0.011	0.069	1.6e-10
Pmm2	8.15e-15	-1.13028	0.171	0.323	1.6e-10
Ivd	1.08e-14	-1.02082	0.208	0.362	2.13e-10
Suox	1.1e-14	-1.09606	0.121	0.255	2.16e-10
Gcdh	1.19e-14	-0.581658	0.692	0.759	2.33e-10
Exoc7	1.37e-14	-1.26057	0.082	0.197	2.69e-10
Vma21	1.38e-14	-1.00116	0.205	0.361	2.72e-10
Rfc2	1.49e-14	-0.967089	0.164	0.31	2.93e-10
Paox	1.61e-14	-1.44022	0.048	0.141	3.16e-10
Sf3b2	1.73e-14	-1.00824	0.204	0.353	3.4e-10
Yars2	1.92e-14	-1.06321	0.097	0.221	3.78e-10
Gpn1	1.95e-14	-1.72613	0.038	0.124	3.84e-10
Mgmt	1.96e-14	-0.841855	0.106	0.235	3.85e-10
Rpl37	1.99e-14	0.277914	0.955	0.892	3.91e-10
Ndufa9	2.1e-14	-0.639026	0.447	0.6	4.13e-10
Sdsl	2.11e-14	-1.06565	0.104	0.227	4.16e-10
Commd5	2.23e-14	-1.09857	0.147	0.287	4.39e-10
Msmo1	2.25e-14	0.760221	0.523	0.373	4.41e-10
Tatdn3	2.35e-14	-2.3843	0.015	0.077	4.62e-10
Ergic3	2.36e-14	-0.911822	0.231	0.382	4.65e-10
Hn1	2.42e-14	0.820114	0.45	0.301	4.76e-10
Sf3b6	2.53e-14	-0.749343	0.365	0.53	4.96e-10
Ndufb10	2.69e-14	-0.364361	0.897	0.887	5.29e-10
Rpap3	2.74e-14	-0.876549	0.271	0.429	5.38e-10
RP23-465D7.3	2.77e-14	-2.41203	0.005	0.052	5.45e-10
Plpp2	2.79e-14	0.76481	0.495	0.356	5.49e-10
Kxd1	3.13e-14	-0.958318	0.225	0.382	6.15e-10
Tmem86b	3.26e-14	-0.651289	0.434	0.586	6.4e-10
Glod4	3.86e-14	-0.751626	0.226	0.386	7.59e-10
Fam96a	3.99e-14	-0.898155	0.305	0.475	7.84e-10
Rpl38	4.09e-14	0.236931	0.976	0.911	8.04e-10
Pcca	4.12e-14	-0.973368	0.217	0.375	8.1e-10
Gtf3c6	4.78e-14	-0.962525	0.143	0.281	9.4e-10
Prrg2	5.31e-14	-1.24579	0.115	0.24	1.04e-09
Slc22a7	5.36e-14	-1.22578	0.187	0.329	1.05e-09
Mettl5	5.38e-14	-1.12979	0.109	0.235	1.06e-09
Mpv17l2	5.62e-14	-1.14778	0.076	0.185	1.1e-09
Ubc	5.96e-14	0.322596	0.934	0.848	1.17e-09
P4hb	6.15e-14	0.279619	0.917	0.801	1.21e-09
Bod1	6.37e-14	-0.959897	0.086	0.201	1.25e-09
Ccdc43	6.38e-14	-1.95584	0.025	0.097	1.25e-09
Lpl	6.75e-14	0.489199	0.763	0.614	1.33e-09
Aass	6.78e-14	-1.06188	0.12	0.249	1.33e-09
Gnb2	7.02e-14	-0.63958	0.573	0.688	1.38e-09
Cxx1b	7.49e-14	-2.69005	0.01	0.064	1.47e-09
Atpaf1	7.68e-14	-1.2221	0.074	0.182	1.51e-09
Acad8	7.81e-14	-1.27422	0.106	0.227	1.53e-09
Clpb	7.95e-14	-1.14239	0.086	0.201	1.56e-09
Psmg3	8.56e-14	-1.57434	0.112	0.235	1.68e-09
Rbpms	9.04e-14	0.707739	0.499	0.353	1.78e-09
Por	9.62e-14	0.527332	0.607	0.484	1.89e-09
Alkbh7	9.7e-14	-1.0471	0.163	0.309	1.91e-09
Cdc34	1.06e-13	0.525675	0.641	0.519	2.09e-09
Taco1	1.07e-13	-1.94778	0.043	0.129	2.11e-09
Rps10	1.11e-13	0.197886	0.983	0.94	2.19e-09
Tmem261	1.15e-13	-0.807626	0.25	0.414	2.26e-09
Maff	1.19e-13	2.93281	0.145	0.038	2.34e-09
Sgta	1.21e-13	-0.849164	0.265	0.425	2.38e-09
Ppp1r3c	1.32e-13	-1.46968	0.059	0.155	2.59e-09
Mrpl40	1.44e-13	-0.928475	0.163	0.309	2.82e-09
Pabpc1	1.47e-13	0.52518	0.626	0.503	2.89e-09
Slc25a16	1.47e-13	-1.10513	0.083	0.194	2.9e-09
Fgg	1.57e-13	0.268774	0.996	0.976	3.09e-09
Adk	1.63e-13	-0.513894	0.834	0.82	3.21e-09
Ccdc28b	1.75e-13	-1.4738	0.037	0.118	3.43e-09
Tmub2	1.79e-13	-1.86963	0.024	0.092	3.52e-09
Dio1	1.82e-13	-0.892536	0.227	0.378	3.58e-09
Uroc1	1.86e-13	-0.859767	0.324	0.489	3.66e-09
Amdhd1	1.9e-13	-0.561674	0.598	0.71	3.73e-09
Mtap	1.95e-13	-1.5395	0.07	0.171	3.83e-09
Sepp1	1.95e-13	0.203038	0.997	0.976	3.84e-09
Tradd	1.99e-13	-1.78638	0.04	0.124	3.91e-09
Wdr61	2.07e-13	-0.925729	0.316	0.478	4.08e-09
Comt	2.1e-13	0.352748	0.924	0.821	4.13e-09
N6amt2	2.17e-13	-1.06956	0.078	0.187	4.26e-09
Ctf1	2.18e-13	-1.39364	0.049	0.139	4.28e-09
Manbal	2.18e-13	-0.877408	0.066	0.168	4.28e-09
Nt5c3b	2.33e-13	-2.12778	0.027	0.099	4.59e-09
Rsrc1	2.39e-13	-1.44437	0.039	0.121	4.69e-09
Gtf2h4	2.4e-13	-1.64186	0.031	0.107	4.72e-09
Dbt	2.43e-13	-0.880368	0.244	0.397	4.78e-09
Gtf2f1	2.53e-13	-1.13593	0.092	0.205	4.96e-09
Tysnd1	2.65e-13	-1.0749	0.223	0.371	5.2e-09
Rpl17	2.69e-13	0.239666	0.974	0.933	5.29e-09
Slc20a1	2.74e-13	1.90449	0.19	0.071	5.38e-09
Metrn	2.95e-13	-5.02059	0.001	0.033	5.79e-09
Ctnnbip1	2.96e-13	-0.96212	0.132	0.259	5.82e-09
Ctu2	2.97e-13	-1.52768	0.053	0.146	5.83e-09
Idh3b	3.27e-13	-0.738249	0.47	0.6	6.43e-09
Ccbl2	3.31e-13	0.44672	0.782	0.679	6.51e-09
Pfdn6	3.32e-13	-0.720283	0.312	0.475	6.52e-09
Rpp30	3.36e-13	-1.75642	0.024	0.092	6.6e-09
Idi1	3.49e-13	0.589089	0.592	0.458	6.87e-09
Fopnl	4.04e-13	-1.05001	0.085	0.194	7.95e-09
Tm2d2	4.12e-13	-0.958457	0.283	0.433	8.1e-09
Commd2	4.16e-13	-0.929278	0.199	0.345	8.17e-09
Ppil1	4.23e-13	-0.869848	0.115	0.238	8.31e-09
Mdp1	4.53e-13	-0.976703	0.125	0.254	8.9e-09
Acot2	4.53e-13	2.3823	0.171	0.06	8.91e-09
Blvra	4.61e-13	-1.32816	0.066	0.166	9.06e-09
Stk19	4.64e-13	-2.23573	0.025	0.094	9.12e-09
Ccpg1os	4.81e-13	-2.75383	0.013	0.067	9.45e-09
Ccl9	4.84e-13	0.618109	0.671	0.578	9.51e-09
Hpx	4.99e-13	0.2932	0.999	0.984	9.8e-09
Cox7a2	5.61e-13	0.244877	0.957	0.886	1.1e-08
Paqr9	5.95e-13	-0.635152	0.568	0.688	1.17e-08
Rbm42	6.33e-13	-0.844409	0.181	0.326	1.24e-08
Bad	6.38e-13	-0.876837	0.187	0.334	1.25e-08
Rfc1	6.7e-13	-1.55592	0.06	0.154	1.32e-08
Uchl3	6.77e-13	-0.854896	0.191	0.335	1.33e-08
Mthfd2l	7.24e-13	-1.49178	0.055	0.147	1.42e-08
Mpv17	8.16e-13	-1.28243	0.092	0.202	1.6e-08
Akr1c13	8.57e-13	-0.845733	0.193	0.335	1.68e-08
Dynlt3	8.87e-13	-0.976022	0.224	0.368	1.74e-08
Nid1	9.17e-13	0.958471	0.341	0.197	1.8e-08
Nsmce2	9.4e-13	-1.03405	0.088	0.197	1.85e-08
Mrpl17	1.04e-12	0.343351	0.788	0.683	2.04e-08
Zcrb1	1.04e-12	-0.725472	0.433	0.575	2.05e-08
Mrps27	1.1e-12	-1.31244	0.071	0.171	2.16e-08
Arl3	1.14e-12	-0.99751	0.137	0.265	2.25e-08
Isca2	1.15e-12	-0.806611	0.194	0.334	2.26e-08
Ang	1.16e-12	0.318236	0.861	0.679	2.28e-08
Igfals	1.16e-12	-1.10338	0.226	0.365	2.28e-08
Uqcc1	1.17e-12	-1.1705	0.071	0.171	2.3e-08
2210016F16Rik	1.18e-12	-0.929142	0.206	0.35	2.31e-08
Rab34	1.26e-12	-1.13335	0.081	0.185	2.48e-08
Gins4	1.27e-12	-1.23225	0.067	0.163	2.5e-08
Cd74	1.34e-12	2.73714	0.121	0.025	2.64e-08
Med19	1.38e-12	-1.0855	0.148	0.276	2.7e-08
Lonp2	1.49e-12	-0.776517	0.351	0.497	2.92e-08
Slc48a1	1.55e-12	-0.969157	0.058	0.15	3.04e-08
Ttc5	1.6e-12	-1.80842	0.029	0.1	3.15e-08
Fam174a	1.61e-12	-1.2243	0.065	0.16	3.17e-08
Topbp1	1.62e-12	-1.69347	0.021	0.083	3.18e-08
2210013O21Rik	1.62e-12	-1.11677	0.086	0.191	3.19e-08
1110008F13Rik	1.65e-12	0.421556	0.762	0.65	3.24e-08
Tmed10	1.7e-12	0.385371	0.742	0.627	3.34e-08
Kdelr2	1.7e-12	0.387316	0.771	0.633	3.35e-08
Elovl2	1.7e-12	0.455697	0.768	0.652	3.35e-08
Hgd	1.77e-12	-0.708499	0.592	0.694	3.48e-08
Klf6	1.82e-12	1.84148	0.182	0.067	3.58e-08
Serpine1	1.82e-12	2.6377	0.134	0.034	3.58e-08
Hdhd3	1.86e-12	-1.06873	0.182	0.317	3.65e-08
Gstk1	1.86e-12	-0.850454	0.243	0.393	3.66e-08
Prtn3	1.89e-12	-1.05368	0.186	0.32	3.71e-08
Ubxn1	2.08e-12	-0.576399	0.627	0.719	4.08e-08
Rrp1	2.15e-12	-0.8287	0.29	0.442	4.23e-08
Upb1	2.17e-12	-0.4272	0.868	0.846	4.27e-08
Cxcl2	2.2e-12	2.21688	0.152	0.047	4.32e-08
Pycrl	2.31e-12	-0.994934	0.145	0.274	4.54e-08
Ikbkb	2.31e-12	-1.27485	0.052	0.139	4.54e-08
Cbr1	2.32e-12	0.356596	0.864	0.781	4.57e-08
Mrps23	2.34e-12	-0.874613	0.181	0.32	4.59e-08
Mcl1	2.43e-12	0.661555	0.505	0.389	4.78e-08
Try5	2.45e-12	3.67653	0.08	0.003	4.82e-08
Slpi	2.51e-12	2.67028	0.146	0.044	4.94e-08
Clpp	2.58e-12	-0.766239	0.26	0.417	5.07e-08
Borcs7	2.58e-12	-0.66909	0.101	0.216	5.08e-08
Zdhhc12	2.77e-12	-1.03096	0.106	0.218	5.45e-08
Slc35f5	2.79e-12	1.4964	0.233	0.113	5.48e-08
Gnpnat1	2.84e-12	0.503271	0.579	0.458	5.58e-08
Akr1a1	2.93e-12	-0.520916	0.786	0.817	5.77e-08
Krt18	2.96e-12	0.273358	0.968	0.926	5.82e-08
2200002D01Rik	2.97e-12	1.98597	0.156	0.05	5.84e-08
Rpl7a	3.24e-12	0.21308	0.966	0.898	6.36e-08
Stxbp2	3.44e-12	-1.45771	0.039	0.116	6.77e-08
Abt1	3.6e-12	-1.05187	0.058	0.149	7.08e-08
Aprt	3.6e-12	0.31245	0.839	0.745	7.08e-08
Hmgn2	3.63e-12	-0.724949	0.345	0.498	7.13e-08
Nfu1	3.67e-12	-0.881385	0.331	0.478	7.21e-08
Nphp1	4e-12	-2.86701	0.005	0.044	7.87e-08
Polr2g	4.02e-12	-1.07794	0.202	0.34	7.9e-08
Smdt1	4.23e-12	-0.451626	0.795	0.82	8.31e-08
Timm50	4.36e-12	-0.732793	0.277	0.429	8.57e-08
Tubg1	4.43e-12	-1.06817	0.163	0.295	8.71e-08
Flywch2	4.62e-12	-2.60575	0.007	0.05	9.08e-08
Ubl5	4.64e-12	-0.51224	0.699	0.757	9.12e-08
Ifrd1	4.65e-12	1.40141	0.371	0.251	9.14e-08
Rps5	4.69e-12	0.230259	0.973	0.931	9.22e-08
Pex7	4.77e-12	-0.854487	0.33	0.481	9.38e-08
Imp4	4.8e-12	-1.02578	0.15	0.282	9.44e-08
Gm826	4.83e-12	-2.36942	0.006	0.049	9.49e-08
Ptms	5.39e-12	-0.408952	0.871	0.867	1.06e-07
Gm10076	5.46e-12	1.1467	0.334	0.21	1.07e-07
Dnajc9	5.47e-12	-1.0917	0.086	0.19	1.07e-07
F2	5.47e-12	-0.313103	0.966	0.918	1.08e-07
Dtd1	5.52e-12	-0.980962	0.107	0.221	1.09e-07
Gtf2i	5.6e-12	-0.957306	0.144	0.268	1.1e-07
Dut	5.75e-12	-0.910055	0.19	0.326	1.13e-07
Sqrdl	5.76e-12	-0.820859	0.365	0.489	1.13e-07
Elp6	6.04e-12	-2.0789	0.012	0.063	1.19e-07
Bax	6.56e-12	1.03661	0.455	0.351	1.29e-07
Mea1	6.6e-12	-1.005	0.201	0.339	1.3e-07
Pkig	6.62e-12	-0.712843	0.242	0.395	1.3e-07
Gamt	6.67e-12	-0.341216	0.949	0.914	1.31e-07
Hspa5	6.73e-12	0.309264	0.893	0.771	1.32e-07
Sar1a	6.75e-12	0.596322	0.516	0.401	1.33e-07
Cadm1	7.1e-12	1.40207	0.19	0.078	1.4e-07
Rtfdc1	7.11e-12	-0.825215	0.312	0.466	1.4e-07
Ppox	7.18e-12	-2.10526	0.029	0.097	1.41e-07
Pex11b	7.23e-12	-1.33121	0.062	0.152	1.42e-07
Gins2	7.24e-12	-1.38407	0.056	0.143	1.42e-07
Ndufs4	7.45e-12	-0.523436	0.651	0.71	1.46e-07
Angptl4	7.56e-12	1.05561	0.298	0.169	1.49e-07
Commd7	7.61e-12	-1.2829	0.158	0.285	1.5e-07
Mtg2	7.81e-12	-1.57487	0.058	0.146	1.53e-07
Pigk	7.81e-12	-1.35862	0.081	0.18	1.54e-07
1110032A03Rik	8.04e-12	-0.737936	0.145	0.276	1.58e-07
Cyp4a14	8.45e-12	1.03847	0.381	0.265	1.66e-07
Gpt	8.53e-12	-0.794238	0.113	0.227	1.68e-07
Tsen34	8.7e-12	-0.770923	0.283	0.434	1.71e-07
Acads	9.31e-12	-0.579473	0.703	0.771	1.83e-07
Pik3r1	9.47e-12	-0.816675	0.162	0.287	1.86e-07
Bcl2l12	9.82e-12	-1.80133	0.035	0.108	1.93e-07
Esd	9.98e-12	-0.361447	0.925	0.889	1.96e-07
Ebna1bp2	1.01e-11	-0.810045	0.157	0.287	1.98e-07
Tmed1	1.02e-11	-0.992126	0.173	0.309	2e-07
Stambp	1.04e-11	-1.94518	0.019	0.077	2.04e-07
Ccndbp1	1.08e-11	-1.83884	0.017	0.072	2.12e-07
Pnkp	1.12e-11	-1.30727	0.072	0.168	2.2e-07
Mlx	1.13e-11	-0.781049	0.176	0.309	2.22e-07
Htatip2	1.13e-11	0.472407	0.6	0.502	2.22e-07
Fam122a	1.14e-11	-1.15593	0.098	0.205	2.23e-07
Dusp1	1.14e-11	1.19115	0.316	0.188	2.24e-07
Tmem237	1.15e-11	-1.82375	0.016	0.071	2.26e-07
Actg1	1.21e-11	-0.478197	0.771	0.824	2.37e-07
Anxa2	1.24e-11	0.59979	0.561	0.437	2.44e-07
Apool	1.29e-11	-0.792823	0.194	0.329	2.53e-07
Acsl1	1.32e-11	-0.555312	0.619	0.721	2.59e-07
Pacrgl	1.37e-11	-1.35632	0.023	0.085	2.69e-07
Nicn1	1.43e-11	-1.08723	0.043	0.121	2.8e-07
Srrd	1.44e-11	-1.72484	0.025	0.088	2.83e-07
Csrp3	1.48e-11	2.2837	0.137	0.041	2.91e-07
Zfp326	1.48e-11	-1.34551	0.083	0.182	2.91e-07
Tsr3	1.49e-11	-1.06196	0.118	0.234	2.94e-07
Cyp3a25	1.53e-11	0.624047	0.495	0.359	3.01e-07
Tmem222	1.55e-11	-0.944608	0.115	0.227	3.04e-07
Etnppl	1.57e-11	-1.18903	0.148	0.265	3.09e-07
Capsl	1.59e-11	-2.7317	0.012	0.061	3.12e-07
Eif2b1	1.61e-11	-1.39615	0.082	0.18	3.16e-07
Npm1	1.63e-11	0.326104	0.899	0.809	3.2e-07
Ap2m1	1.65e-11	-0.770356	0.45	0.583	3.24e-07
Psmd8	1.7e-11	0.407036	0.769	0.66	3.35e-07
Npepl1	1.73e-11	-0.818759	0.216	0.359	3.39e-07
Cuta	1.79e-11	-0.598625	0.42	0.569	3.52e-07
Sf3b5	1.8e-11	-0.80864	0.347	0.494	3.54e-07
2410015M20Rik	2.03e-11	-0.445164	0.787	0.809	3.99e-07
Chmp5	2.09e-11	-0.81495	0.193	0.329	4.11e-07
Zcchc17	2.1e-11	-0.723996	0.178	0.313	4.12e-07
Mrpl22	2.47e-11	-0.652918	0.389	0.525	4.85e-07
Prim1	2.51e-11	-1.28186	0.072	0.165	4.92e-07
Gnptg	2.58e-11	-1.4587	0.042	0.118	5.07e-07
Mmachc	2.59e-11	-1.8854	0.014	0.066	5.08e-07
Spc24	2.6e-11	-1.01012	0.162	0.284	5.1e-07
Vps53	2.63e-11	-1.40296	0.051	0.132	5.17e-07
Atp1a1	2.81e-11	0.623846	0.547	0.426	5.52e-07
Tmem101	2.81e-11	-2.04906	0.017	0.071	5.52e-07
Ces1d	2.89e-11	-0.6141	0.388	0.528	5.67e-07
Gimap9	2.89e-11	-1.38491	0.056	0.141	5.69e-07
Commd9	2.92e-11	-0.802191	0.17	0.299	5.73e-07
Irf1	2.94e-11	1.52614	0.191	0.083	5.78e-07
Myeov2	3.04e-11	-0.698856	0.332	0.487	5.97e-07
Mpi	3.1e-11	-1.94199	0.018	0.074	6.08e-07
Hsd17b11	3.1e-11	0.808413	0.4	0.274	6.09e-07
Slc25a11	3.14e-11	-0.660808	0.474	0.591	6.17e-07
Gpr89	3.21e-11	-0.967397	0.098	0.205	6.31e-07
Snx12	3.22e-11	-1.27025	0.062	0.149	6.33e-07
Reg1	3.25e-11	3.16474	0.076	0.005	6.38e-07
Ifitm2	3.29e-11	0.268444	0.958	0.892	6.47e-07
mt-Nd1	3.38e-11	0.254421	0.818	0.641	6.64e-07
Rpl14	3.75e-11	0.260961	0.947	0.87	7.38e-07
C330006A16Rik	3.79e-11	-1.21401	0.046	0.124	7.44e-07
Shb	3.81e-11	-1.39378	0.127	0.238	7.49e-07
Hspbp1	3.83e-11	-1.3661	0.056	0.138	7.52e-07
Cd47	3.86e-11	0.547241	0.569	0.453	7.58e-07
Tmem147	3.9e-11	-0.570673	0.58	0.668	7.66e-07
Mpnd	3.92e-11	-0.796181	0.177	0.304	7.71e-07
Ino80e	4.01e-11	-1.71765	0.013	0.063	7.88e-07
Apoc3	4.04e-11	-0.525684	0.794	0.823	7.94e-07
Rpain	4.11e-11	-0.811041	0.115	0.227	8.08e-07
Apmap	4.11e-11	-1.48548	0.063	0.149	8.08e-07
Tmem203	4.28e-11	-0.639408	0.089	0.191	8.41e-07
Pet100	4.4e-11	-0.872707	0.148	0.273	8.65e-07
Elovl7	4.4e-11	2.74497	0.11	0.025	8.65e-07
Nthl1	4.41e-11	-1.62114	0.022	0.082	8.67e-07
Dctn5	4.5e-11	-1.00664	0.052	0.133	8.85e-07
Spns1	4.51e-11	-1.3227	0.071	0.161	8.86e-07
Coq7	4.69e-11	-0.834423	0.248	0.387	9.22e-07
BC003965	5.03e-11	-0.711882	0.2	0.332	9.89e-07
Mrps25	5.13e-11	-0.759511	0.207	0.343	1.01e-06
Cmbl	5.44e-11	-0.738421	0.578	0.644	1.07e-06
Cxx1a	5.51e-11	-2.13131	0.012	0.058	1.08e-06
Cops8	5.54e-11	-0.807049	0.106	0.215	1.09e-06
Mettl15	5.55e-11	-2.61095	0.006	0.044	1.09e-06
Cpsf3	5.81e-11	-0.964197	0.099	0.204	1.14e-06
Cldn2	6.18e-11	1.20539	0.279	0.158	1.21e-06
Nagk	6.51e-11	-0.956896	0.109	0.216	1.28e-06
Tmem248	6.65e-11	0.732168	0.332	0.204	1.31e-06
Cbx1	6.65e-11	-0.80876	0.221	0.357	1.31e-06
Nit2	6.66e-11	-0.586242	0.658	0.712	1.31e-06
Abcc2	7.09e-11	0.551609	0.44	0.313	1.39e-06
Slc23a1	7.12e-11	-1.11461	0.067	0.155	1.4e-06
Pank1	7.13e-11	0.581135	0.526	0.42	1.4e-06
Med9	7.35e-11	-1.06209	0.102	0.207	1.44e-06
Borcs8	7.35e-11	-0.896759	0.165	0.293	1.45e-06
Igfbp6	7.53e-11	2.78123	0.086	0.011	1.48e-06
Hsp90aa1	7.64e-11	0.205956	0.786	0.679	1.5e-06
Dpm2	7.94e-11	-1.19644	0.121	0.235	1.56e-06
Rab5c	7.94e-11	-1.03408	0.171	0.298	1.56e-06
Idnk	8e-11	-0.714573	0.323	0.461	1.57e-06
Socs1	8.04e-11	3.03627	0.079	0.008	1.58e-06
Ier5	8.25e-11	1.39051	0.166	0.066	1.62e-06
Msrb1	8.33e-11	-0.398	0.867	0.85	1.64e-06
Slc39a3	8.45e-11	-1.62255	0.026	0.088	1.66e-06
Hdac1	8.49e-11	-0.911228	0.074	0.166	1.67e-06
Oaf	8.89e-11	-0.606505	0.633	0.694	1.75e-06
Ccz1	9.04e-11	-1.03739	0.084	0.18	1.78e-06
Spata24	9.09e-11	-1.52278	0.022	0.08	1.79e-06
Calr	9.19e-11	0.291883	0.879	0.749	1.81e-06
Rpa3	9.31e-11	-1.14829	0.139	0.252	1.83e-06
Shkbp1	9.4e-11	-3.05195	0.002	0.033	1.85e-06
Yae1d1	9.42e-11	-1.00593	0.129	0.241	1.85e-06
Mrpl27	9.51e-11	-0.676716	0.426	0.544	1.87e-06
Prkaca	9.78e-11	-0.784792	0.118	0.229	1.92e-06
Cops6	9.97e-11	-0.596335	0.582	0.68	1.96e-06
Borcs5	1.02e-10	-1.25984	0.021	0.077	2e-06
Rnf168	1.05e-10	-1.08453	0.037	0.107	2.06e-06
Asna1	1.09e-10	-1.09888	0.075	0.166	2.15e-06
Ctsc	1.15e-10	-1.39411	0.07	0.157	2.26e-06
Sgf29	1.17e-10	-0.941239	0.075	0.166	2.29e-06
Bex4	1.18e-10	0.321163	0.661	0.531	2.31e-06
Wfdc2	1.2e-10	-1.02988	0.058	0.139	2.36e-06
Fastkd2	1.32e-10	-1.15711	0.061	0.146	2.59e-06
Dpp3	1.32e-10	-0.817393	0.079	0.174	2.59e-06
Hmgcs2	1.32e-10	-0.265016	0.978	0.939	2.6e-06
Rps3a1	1.36e-10	0.187474	0.979	0.944	2.68e-06
Ltb	1.37e-10	4.66909	0.068	0.003	2.69e-06
Abcc3	1.38e-10	2.55738	0.112	0.028	2.71e-06
Degs1	1.44e-10	0.852335	0.338	0.218	2.83e-06
5730409E04Rik	1.49e-10	-3.82802	0.003	0.036	2.92e-06
Hist1h1c	1.51e-10	0.81454	0.481	0.364	2.96e-06
Hal	1.53e-10	-0.831974	0.187	0.313	3e-06
Rps15a	1.59e-10	0.199993	0.974	0.936	3.13e-06
1810044D09Rik	1.66e-10	-1.35061	0.025	0.085	3.26e-06
Dusp5	1.67e-10	2.8247	0.096	0.019	3.28e-06
Cyp2a22	1.69e-10	-1.24097	0.176	0.293	3.32e-06
Tarsl2	1.7e-10	-2.04212	0.014	0.063	3.34e-06
Fmo1	1.71e-10	-0.823774	0.396	0.519	3.36e-06
Mrpl16	1.72e-10	-0.626564	0.299	0.448	3.37e-06
Pgrmc1	1.74e-10	0.239707	0.942	0.861	3.42e-06
Smim11	1.77e-10	-0.853386	0.175	0.303	3.48e-06
Tmem107	1.77e-10	-2.75848	0.005	0.039	3.49e-06
Mbip	1.78e-10	-2.00369	0.014	0.063	3.49e-06
Dctn2	1.78e-10	-0.634431	0.376	0.502	3.5e-06
Emc9	1.8e-10	-0.788381	0.18	0.306	3.54e-06
Dync2li1	1.82e-10	-3.42603	0.005	0.039	3.57e-06
Wdr76	1.84e-10	-3.36109	0.006	0.042	3.62e-06
Hdhd2	1.84e-10	-0.817804	0.17	0.295	3.62e-06
Pex11g	1.86e-10	-0.664571	0.387	0.527	3.65e-06
Alas1	1.86e-10	0.653187	0.524	0.412	3.65e-06
Scoc	1.89e-10	-1.30775	0.063	0.147	3.71e-06
Gjb2	1.89e-10	0.661825	0.516	0.411	3.72e-06
Fkbp8	1.96e-10	-0.61856	0.465	0.583	3.85e-06
Slc4a4	1.96e-10	0.955078	0.354	0.232	3.86e-06
Brd7	2.03e-10	-0.806979	0.108	0.215	3.99e-06
Fam83f	2.07e-10	-2.17997	0.017	0.067	4.07e-06
Lsm5	2.08e-10	-0.807767	0.265	0.406	4.09e-06
Mocs1	2.12e-10	-1.14341	0.078	0.169	4.17e-06
Timm22	2.14e-10	-0.972685	0.137	0.248	4.21e-06
Hist1h2bc	2.17e-10	0.430788	0.83	0.741	4.26e-06
Trappc2l	2.18e-10	-0.824495	0.237	0.368	4.29e-06
Ost4	2.21e-10	0.268483	0.875	0.771	4.35e-06
Serp1	2.24e-10	0.300592	0.733	0.629	4.4e-06
Vps45	2.31e-10	-2.04961	0.011	0.055	4.55e-06
Eif2b2	2.33e-10	-1.19548	0.076	0.166	4.58e-06
Ppp5c	2.34e-10	-1.11033	0.101	0.202	4.61e-06
Bod1l	2.35e-10	-1.25031	0.054	0.133	4.61e-06
Mgst2	2.41e-10	-1.47468	0.025	0.083	4.73e-06
Bsg	2.45e-10	-0.252067	0.974	0.92	4.82e-06
Pink1	2.45e-10	-0.784281	0.234	0.373	4.82e-06
Gstm2	2.51e-10	-2.47565	0.022	0.077	4.92e-06
Cpq	2.52e-10	-0.813004	0.322	0.455	4.96e-06
Cldn3	2.54e-10	0.270684	0.843	0.719	4.99e-06
Hadhb	2.55e-10	0.173966	0.842	0.759	5.01e-06
Cript	2.56e-10	-0.665366	0.208	0.337	5.02e-06
Cidec	2.64e-10	1.85105	0.087	0.014	5.19e-06
Asl	2.66e-10	-0.601538	0.634	0.697	5.23e-06
Txnl4a	2.68e-10	0.600649	0.398	0.279	5.27e-06
Rpp21	2.73e-10	-0.694023	0.173	0.301	5.36e-06
Rbfa	2.9e-10	-0.914813	0.166	0.284	5.7e-06
Ddx41	2.96e-10	-0.911237	0.072	0.16	5.82e-06
Ppp1ca	2.96e-10	-0.573619	0.606	0.68	5.82e-06
Afmid	2.99e-10	-1.15354	0.058	0.139	5.87e-06
Aldh4a1	2.99e-10	-0.48442	0.53	0.669	5.88e-06
Akip1	3.09e-10	-0.87306	0.071	0.16	6.07e-06
Ttc38	3.23e-10	-0.816231	0.159	0.279	6.35e-06
Rpl9	3.23e-10	0.189938	0.978	0.928	6.35e-06
H2-Ke6	3.27e-10	-0.768506	0.265	0.395	6.43e-06
Abcb11	3.37e-10	0.726287	0.402	0.282	6.63e-06
Pold4	3.39e-10	-0.681855	0.361	0.495	6.65e-06
Ndufv2	3.61e-10	-0.47944	0.721	0.77	7.09e-06
Mccc2	3.61e-10	-0.71593	0.148	0.265	7.09e-06
Znhit3	3.67e-10	-0.949642	0.091	0.187	7.21e-06
Nipal1	3.85e-10	0.993597	0.363	0.251	7.57e-06
Nr1h3	3.95e-10	-0.616588	0.285	0.423	7.77e-06
Gm10073	4.01e-10	1.05492	0.314	0.204	7.87e-06
Cdc37	4.04e-10	-0.639647	0.32	0.466	7.93e-06
Josd2	4.09e-10	-0.865218	0.119	0.224	8.04e-06
Loxl2	4.12e-10	2.42369	0.092	0.017	8.09e-06
Gadd45a	4.19e-10	1.44329	0.268	0.161	8.23e-06
Gpatch4	4.26e-10	-1.84084	0.053	0.129	8.36e-06
BC005624	4.36e-10	-1.29438	0.102	0.201	8.58e-06
Nudt16l1	4.39e-10	-0.994039	0.09	0.185	8.64e-06
Zmpste24	4.45e-10	-1.02413	0.079	0.169	8.74e-06
Mocs2	4.5e-10	-0.537028	0.713	0.749	8.84e-06
Mrps14	4.58e-10	-0.511077	0.649	0.724	9.01e-06
Gpalpp1	4.66e-10	-1.93283	0.017	0.067	9.15e-06
Crcp	4.69e-10	-0.754109	0.125	0.234	9.22e-06
Atp6v1f	4.7e-10	-0.569192	0.534	0.638	9.24e-06
N6amt1	4.71e-10	-0.966685	0.134	0.246	9.26e-06
Gmpr2	4.71e-10	-1.23746	0.055	0.132	9.26e-06
Atg4a	4.82e-10	-3.56574	0.007	0.045	9.47e-06
Med8	5.12e-10	-0.729571	0.305	0.442	1.01e-05
Coq2	5.19e-10	-0.978602	0.182	0.304	1.02e-05
Dera	5.26e-10	-0.686298	0.313	0.448	1.03e-05
Ola1	5.26e-10	-0.673823	0.302	0.44	1.03e-05
Ccnc	5.32e-10	-1.36448	0.036	0.102	1.05e-05
Inmt	5.39e-10	-0.675651	0.3	0.437	1.06e-05
Cbr4	5.4e-10	-0.897707	0.267	0.4	1.06e-05
Bcs1l	5.53e-10	-1.17277	0.039	0.107	1.09e-05
Ftsj1	5.54e-10	-1.98054	0.032	0.094	1.09e-05
Cyp4f16	5.55e-10	-2.22795	0.007	0.045	1.09e-05
Rdh7	5.58e-10	-0.336056	0.913	0.87	1.1e-05
Fam98b	5.63e-10	-1.71026	0.036	0.1	1.11e-05
Tagln2	5.65e-10	0.847759	0.416	0.296	1.11e-05
Nlrx1	5.67e-10	-2.55739	0.003	0.034	1.11e-05
Dstn	5.74e-10	0.326935	0.711	0.591	1.13e-05
Fam162a	6.05e-10	0.316249	0.708	0.618	1.19e-05
Syne4	6.09e-10	-1.00005	0.056	0.135	1.2e-05
Bak1	6.22e-10	-1.60865	0.022	0.077	1.22e-05
Bex1	6.44e-10	0.498426	0.552	0.418	1.27e-05
Prdx2	6.48e-10	-0.433406	0.796	0.807	1.27e-05
Afm	6.57e-10	-0.610601	0.608	0.666	1.29e-05
Slc3a2	6.59e-10	1.54444	0.2	0.097	1.29e-05
Endov	6.63e-10	-1.37166	0.016	0.064	1.3e-05
6330418K02Rik	6.67e-10	-2.49196	0.005	0.038	1.31e-05
Mpc2	7e-10	-0.187908	0.981	0.956	1.38e-05
Reep6	7.23e-10	0.440302	0.674	0.566	1.42e-05
Slc25a51	7.26e-10	-0.892086	0.066	0.147	1.43e-05
Gpaa1	7.53e-10	-1.18097	0.065	0.146	1.48e-05
Apol7a	7.99e-10	-0.743209	0.286	0.414	1.57e-05
Blvrb	8.02e-10	0.232277	0.829	0.737	1.58e-05
Tcea3	8.04e-10	0.302178	0.754	0.674	1.58e-05
Ndufaf7	8.1e-10	-1.2467	0.076	0.163	1.59e-05
Pafah1b3	8.26e-10	-1.01299	0.104	0.202	1.62e-05
Bhmt2	8.31e-10	-0.507034	0.702	0.748	1.63e-05
Cux1	8.42e-10	-1.02822	0.042	0.111	1.65e-05
Rft1	8.45e-10	-1.83421	0.024	0.078	1.66e-05
Nudt1	8.6e-10	-0.875335	0.194	0.32	1.69e-05
Eef2	8.7e-10	0.214137	0.875	0.804	1.71e-05
Pdcd2l	8.72e-10	-1.31825	0.05	0.124	1.71e-05
Chka	8.99e-10	0.775983	0.266	0.158	1.77e-05
Sppl2a	9.22e-10	0.805712	0.37	0.262	1.81e-05
Thoc3	9.28e-10	-1.01284	0.189	0.307	1.82e-05
Chchd2	9.39e-10	-0.214949	0.986	0.97	1.84e-05
Echdc1	1.01e-09	-0.739673	0.081	0.171	1.98e-05
Mtif3	1.16e-09	-0.899586	0.078	0.165	2.29e-05
Acnat1	1.17e-09	-1.48026	0.035	0.097	2.29e-05
Nme1	1.17e-09	0.201303	0.902	0.82	2.3e-05
Fam188a	1.18e-09	-0.843035	0.046	0.118	2.31e-05
Tprgl	1.21e-09	-0.917138	0.105	0.202	2.38e-05
Exosc3	1.23e-09	-0.532988	0.165	0.284	2.42e-05
Mcat	1.25e-09	-0.921639	0.15	0.262	2.46e-05
Xbp1	1.28e-09	0.359868	0.574	0.478	2.52e-05
Mrps21	1.29e-09	-0.601461	0.442	0.563	2.54e-05
C2cd4d	1.34e-09	-3.54102	0.002	0.03	2.63e-05
Mlh3	1.41e-09	-2.89445	0.002	0.03	2.77e-05
Mrpl36	1.45e-09	-0.652134	0.344	0.481	2.85e-05
Eif2a	1.46e-09	-0.793955	0.123	0.23	2.87e-05
Acadsb	1.47e-09	-0.783378	0.12	0.226	2.89e-05
Rnmtl1	1.5e-09	-1.0346	0.036	0.1	2.95e-05
Atf4	1.52e-09	0.761048	0.405	0.296	2.99e-05
Sox9	1.54e-09	1.82571	0.15	0.06	3.03e-05
3110040N11Rik	1.56e-09	-1.15908	0.077	0.163	3.07e-05
Gm33370	1.61e-09	-2.08293	0.008	0.045	3.16e-05
Tnnt1	1.66e-09	-3.53578	0.003	0.031	3.26e-05
Guf1	1.67e-09	-1.69341	0.021	0.072	3.28e-05
Becn1	1.71e-09	-0.996307	0.081	0.169	3.36e-05
Ccng1	1.74e-09	2.22146	0.129	0.045	3.43e-05
Tyms	1.75e-09	-0.836317	0.182	0.299	3.43e-05
Rps18	1.75e-09	0.126682	0.987	0.953	3.45e-05
Xrcc5	1.77e-09	-0.981376	0.06	0.138	3.49e-05
Esf1	1.9e-09	-1.11001	0.097	0.191	3.74e-05
Ormdl3	1.93e-09	-0.997452	0.187	0.301	3.79e-05
Narfl	1.93e-09	-1.34431	0.041	0.107	3.79e-05
Mcm5	1.95e-09	-1.29382	0.065	0.144	3.83e-05
Ubac1	2.05e-09	-0.976966	0.06	0.138	4.03e-05
Oard1	2.09e-09	-0.599066	0.159	0.274	4.1e-05
Gng5	2.14e-09	0.189604	0.964	0.901	4.21e-05
Ndufb11	2.15e-09	-0.279743	0.9	0.856	4.23e-05
Cenpk	2.17e-09	-1.67669	0.025	0.08	4.26e-05
Cd3eap	2.18e-09	-0.902062	0.055	0.13	4.28e-05
Apoh	2.21e-09	-0.16138	0.993	0.964	4.34e-05
Dhrs9	2.25e-09	3.65024	0.064	0.005	4.42e-05
Car14	2.3e-09	-1.1628	0.08	0.166	4.51e-05
Rad51d	2.32e-09	-1.93788	0.01	0.05	4.56e-05
Urm1	2.32e-09	-0.998075	0.088	0.177	4.57e-05
Ino80b	2.39e-09	-1.02762	0.059	0.135	4.69e-05
Ppp1r11	2.44e-09	-0.591499	0.267	0.401	4.79e-05
Eif5a	2.48e-09	-0.306981	0.925	0.898	4.87e-05
Lrtm1	2.48e-09	-2.84143	0.01	0.049	4.87e-05
Mrpl32	2.51e-09	-0.623483	0.364	0.494	4.94e-05
Tspan13	2.53e-09	1.38983	0.166	0.072	4.97e-05
Drg2	2.59e-09	-0.622093	0.087	0.179	5.09e-05
Eri3	2.6e-09	-0.820969	0.099	0.193	5.1e-05
Zfp395	2.64e-09	-0.979395	0.104	0.202	5.2e-05
Scn1b	2.65e-09	2.43189	0.11	0.033	5.21e-05
2510002D24Rik	2.7e-09	-0.634539	0.121	0.224	5.31e-05
Acbd4	2.75e-09	-0.841169	0.097	0.191	5.4e-05
Mrpl4	2.75e-09	-0.766671	0.183	0.299	5.4e-05
Prpf38a	2.92e-09	-1.09524	0.08	0.165	5.75e-05
Gfm2	2.97e-09	-0.958805	0.029	0.086	5.84e-05
Ndufb5	2.98e-09	-0.347613	0.822	0.82	5.86e-05
Rnh1	3.04e-09	-0.629175	0.432	0.561	5.98e-05
Zdhhc3	3.17e-09	-0.776185	0.068	0.149	6.23e-05
Kdelr3	3.2e-09	1.9447	0.11	0.033	6.29e-05
Cops5	3.23e-09	-0.640475	0.358	0.498	6.34e-05
Ptp4a1	3.29e-09	0.43178	0.573	0.466	6.47e-05
Mettl23	3.29e-09	-0.677805	0.256	0.382	6.47e-05
Smim8	3.38e-09	-0.721237	0.229	0.353	6.65e-05
Ccdc90b	3.39e-09	-1.03127	0.071	0.152	6.65e-05
Maged2	3.45e-09	-1.09961	0.099	0.191	6.78e-05
Mrps17	3.45e-09	-0.535069	0.541	0.646	6.78e-05
Rpl22l1	3.49e-09	0.26083	0.925	0.861	6.86e-05
Cyb5a	3.58e-09	-0.309342	0.98	0.969	7.04e-05
Apoc4	3.63e-09	-0.161298	0.988	0.98	7.14e-05
Tcf24	3.72e-09	-1.05289	0.082	0.171	7.31e-05
Tmem86a	3.73e-09	0.610378	0.35	0.238	7.33e-05
Apoa2	3.73e-09	0.113316	1	0.998	7.33e-05
Slc7a4	3.74e-09	-3.94859	0.002	0.027	7.35e-05
Ugp2	3.82e-09	-0.562554	0.782	0.803	7.51e-05
Edf1	3.84e-09	-0.313139	0.888	0.879	7.54e-05
Bin3	3.88e-09	-1.37913	0.048	0.118	7.63e-05
Enho	3.92e-09	-0.5422	0.651	0.718	7.7e-05
Zfp593	3.95e-09	-0.560947	0.105	0.201	7.77e-05
Hddc3	3.98e-09	-2.01256	0.009	0.045	7.82e-05
Naglu	4e-09	-0.932924	0.031	0.089	7.85e-05
Cops3	4.07e-09	-0.78303	0.257	0.386	7.99e-05
Arl16	4.24e-09	-1.33161	0.036	0.099	8.33e-05
Cdc40	4.53e-09	-1.03057	0.078	0.161	8.91e-05
Sumf1	4.61e-09	-1.97371	0.025	0.078	9.06e-05
Tipin	4.72e-09	-0.886554	0.112	0.205	9.27e-05
Krt10	4.73e-09	-0.988453	0.063	0.139	9.3e-05
Lyplal1	4.76e-09	-0.76124	0.175	0.29	9.36e-05
Sugt1	4.76e-09	-0.804583	0.189	0.303	9.36e-05
Ifnar2	4.86e-09	0.552397	0.495	0.403	9.56e-05
Try4	5.01e-09	3.74723	0.055	0.002	9.85e-05
Snx9	5.04e-09	-0.856441	0.078	0.163	9.91e-05
Arl6	5.07e-09	-2.53221	0.007	0.042	9.96e-05
Yipf2	5.18e-09	-1.20851	0.038	0.1	0.00010185
Ruvbl2	5.19e-09	-0.791436	0.051	0.122	0.00010207
Sirt4	5.22e-09	-2.01457	0.007	0.042	0.00010249
H6pd	5.43e-09	0.592998	0.411	0.298	0.0001067
Pfdn4	5.47e-09	-0.953219	0.128	0.23	0.00010758
Tctn1	5.53e-09	-4.68812	0.001	0.022	0.00010867
Fahd1	5.53e-09	-0.564996	0.439	0.555	0.00010872
Elp5	5.54e-09	-1.01832	0.064	0.141	0.00010889
Atp6v0e2	5.7e-09	-3.64157	0.001	0.022	0.00011192
Mrpl19	5.79e-09	-0.664015	0.108	0.204	0.00011386
Wwox	5.87e-09	-1.88107	0.007	0.042	0.00011532
Dnajc30	6.14e-09	-0.645292	0.206	0.324	0.00012071
Svbp	6.35e-09	-0.655079	0.158	0.27	0.00012478
Lgalsl	6.35e-09	-1.77113	0.074	0.154	0.00012487
Rprd1b	6.47e-09	-0.999295	0.083	0.169	0.00012708
Arl2	6.49e-09	-2.0364	0.028	0.082	0.00012746
Aim2	6.52e-09	-2.42482	0.006	0.039	0.00012823
Ankrd46	6.54e-09	-1.04179	0.047	0.114	0.00012862
Nup85	6.59e-09	-2.04474	0.02	0.067	0.00012944
mt-Nd2	6.72e-09	0.163457	0.84	0.713	0.00013198
Ppil3	6.74e-09	-0.820147	0.118	0.218	0.00013236
Hbegf	6.78e-09	1.40574	0.112	0.036	0.00013318
Apol9b	6.94e-09	-1.32581	0.058	0.13	0.00013632
Commd10	6.96e-09	-0.862656	0.037	0.099	0.00013687
Sh3glb2	7.11e-09	-1.22463	0.059	0.133	0.00013973
Pyroxd2	7.11e-09	-1.25286	0.043	0.108	0.00013976
Sae1	7.13e-09	-0.839051	0.206	0.321	0.00014012
Fam149b	7.2e-09	-1.81513	0.026	0.08	0.00014148
Lrrc57	7.28e-09	-1.70042	0.016	0.06	0.00014311
Clec2h	7.41e-09	-1.74662	0.036	0.096	0.00014556
Tmem212	7.43e-09	3.88066	0.063	0.006	0.00014601
Tmem128	7.68e-09	-0.561876	0.196	0.32	0.00015102
2010107E04Rik	7.76e-09	0.232968	0.894	0.801	0.00015253
Ercc1	7.82e-09	-1.79892	0.017	0.063	0.00015367
BC031181	7.93e-09	-0.628291	0.52	0.61	0.00015575
Coq5	7.97e-09	-0.92883	0.133	0.232	0.0001567
Fgf1	7.98e-09	-1.10072	0.097	0.188	0.0001568
Hebp2	8e-09	-1.45054	0.038	0.099	0.00015727
Trappc1	8.12e-09	-0.661544	0.24	0.365	0.00015951
F12	8.12e-09	-0.51236	0.77	0.752	0.00015956
Flad1	8.33e-09	-0.980269	0.07	0.147	0.00016364
Nudt16	8.8e-09	-1.83793	0.01	0.047	0.00017303
Wdr55	8.87e-09	-1.16602	0.03	0.086	0.00017422
Lrpap1	9e-09	-0.811466	0.251	0.367	0.00017678
Ccdc174	9.18e-09	-0.973211	0.051	0.119	0.0001804
Cbwd1	9.29e-09	-1.2706	0.031	0.088	0.00018264
Mvb12b	9.46e-09	-2.37664	0.009	0.045	0.00018595
Vapb	9.58e-09	-0.670829	0.224	0.346	0.00018823
Raet1d	9.6e-09	-0.873753	0.082	0.165	0.00018861
Trub1	9.65e-09	-0.836967	0.042	0.107	0.00018972
Hspb1	9.87e-09	3.34847	0.076	0.014	0.00019395
Nat10	9.99e-09	-2.03393	0.018	0.064	0.00019637
Igfbp7	1e-08	1.24408	0.19	0.096	0.00019667
Elovl5	1.01e-08	0.52921	0.472	0.37	0.00019754
Cdk5	1.02e-08	-1.25532	0.028	0.082	0.00019982
Rgl3	1.02e-08	-3.1027	0.001	0.024	0.00020099
Tctex1d2	1.03e-08	-2.02778	0.019	0.066	0.00020269
Ccl20	1.04e-08	5.97409	0.053	0.002	0.00020349
Chmp2a	1.04e-08	-0.510335	0.613	0.69	0.00020362
Dhrs1	1.04e-08	-0.502101	0.461	0.594	0.00020441
Cystm1	1.06e-08	0.945045	0.358	0.257	0.00020768
H19	1.06e-08	0.127839	0.996	0.992	0.00020804
Prdx5	1.06e-08	-0.451081	0.829	0.817	0.00020838
Sergef	1.06e-08	-1.00769	0.035	0.094	0.00020912
Krr1	1.07e-08	-1.1737	0.041	0.105	0.00020971
Cyp2c37	1.09e-08	0.691603	0.424	0.312	0.00021356
Mrpl37	1.12e-08	-1.03669	0.064	0.139	0.00021949
Cfdp1	1.13e-08	-0.665548	0.319	0.447	0.00022164
Spcs1	1.13e-08	0.241945	0.847	0.752	0.00022179
Fuca2	1.14e-08	-2.45716	0.009	0.044	0.00022402
Pelp1	1.15e-08	-0.770006	0.034	0.092	0.00022619
Ndnl2	1.16e-08	-0.8363	0.21	0.331	0.00022853
Rpl37a	1.19e-08	0.183134	0.974	0.922	0.00023344
Uap1l1	1.21e-08	1.1195	0.254	0.157	0.00023705
Gid4	1.21e-08	-1.02032	0.041	0.103	0.00023757
Capn2	1.21e-08	-0.745785	0.124	0.224	0.00023805
Fam73b	1.23e-08	-1.34379	0.036	0.096	0.00024175
Slc35b1	1.29e-08	-0.594997	0.219	0.345	0.00025293
Cyb561d2	1.29e-08	-1.06672	0.053	0.122	0.0002531
Derl1	1.32e-08	0.496787	0.647	0.578	0.00025946
Mnat1	1.37e-08	-1.63827	0.035	0.092	0.00026929
Rps3	1.39e-08	0.176871	0.974	0.925	0.00027379
Cyp2a5	1.39e-08	-0.928309	0.056	0.127	0.00027411
Eif2ak2	1.42e-08	-1.25813	0.047	0.113	0.0002791
Akr1d1	1.43e-08	-0.527038	0.464	0.574	0.00028074
Zfp768	1.44e-08	-0.86181	0.039	0.1	0.00028337
Tnfaip3	1.46e-08	2.15423	0.089	0.022	0.00028637
Sdhd	1.46e-08	-0.483565	0.743	0.759	0.00028655
Pak1ip1	1.5e-08	-0.585807	0.235	0.361	0.00029397
Psmg2	1.52e-08	-0.819135	0.113	0.207	0.00029799
Ensa	1.53e-08	-0.967308	0.08	0.161	0.0003011
4930430F08Rik	1.57e-08	-1.86407	0.013	0.053	0.00030832
Hdac3	1.57e-08	-1.0132	0.078	0.158	0.00030884
Tbl3	1.58e-08	-1.07367	0.025	0.077	0.00030959
Ppara	1.58e-08	-0.675241	0.273	0.397	0.00030966
Bphl	1.59e-08	-0.514919	0.717	0.757	0.0003128
Adsl	1.65e-08	-0.9388	0.078	0.158	0.00032402
Sox5	1.65e-08	-1.09439	0.044	0.108	0.00032469
Brms1	1.66e-08	-0.950664	0.063	0.138	0.0003262
Bop1	1.67e-08	-1.39037	0.045	0.108	0.00032747
Aen	1.73e-08	1.09396	0.22	0.124	0.00034074
Ctsh	1.76e-08	0.23958	0.888	0.785	0.00034531
Utp11l	1.79e-08	-0.964909	0.172	0.285	0.00035133
2610524H06Rik	1.82e-08	-1.18751	0.043	0.105	0.0003585
Parl	1.84e-08	-0.591351	0.231	0.361	0.00036164
Abcd2	1.87e-08	0.598424	0.411	0.303	0.00036679
Ctnnbl1	1.88e-08	-0.866085	0.116	0.212	0.00037002
Lrrc24	1.92e-08	-1.1151	0.034	0.091	0.00037797
Tmem94	1.96e-08	-2.8975	0.006	0.038	0.00038593
Atpaf2	1.97e-08	-0.833508	0.099	0.187	0.00038764
Rpa2	2.11e-08	-1.32921	0.082	0.163	0.00041503
Sh2d3c	2.12e-08	-1.46119	0.01	0.047	0.0004173
Got2	2.25e-08	-0.349262	0.846	0.845	0.00044144
Ndufaf6	2.25e-08	-0.878762	0.206	0.32	0.00044222
Ndufa4	2.34e-08	0.131048	0.979	0.955	0.00045983
Rpl30	2.46e-08	0.159304	0.978	0.944	0.00048277
Amz2	2.46e-08	-1.22303	0.019	0.064	0.00048341
Trim44	2.46e-08	-0.880737	0.144	0.246	0.00048345
Camkk2	2.48e-08	-1.40474	0.022	0.071	0.00048707
Ctsd	2.53e-08	0.358035	0.602	0.483	0.00049718
Klhdc4	2.58e-08	-0.686468	0.056	0.125	0.0005061
Nkap	2.71e-08	-0.991421	0.049	0.114	0.00053204
Zfp580	2.72e-08	-1.1065	0.005	0.033	0.0005347
Tcn2	2.79e-08	-0.666259	0.174	0.281	0.00054849
Cela3b	3.02e-08	2.94957	0.066	0.009	0.00059292
Zdhhc21	3.03e-08	-1.71676	0.014	0.055	0.00059605
Stoml2	3.16e-08	-0.593044	0.374	0.497	0.00062184
Vps72	3.17e-08	-0.967078	0.063	0.135	0.00062387
Gnas	3.18e-08	-0.343469	0.901	0.878	0.0006248
2810428I15Rik	3.2e-08	-0.61297	0.447	0.549	0.00062881
Selenbp2	3.21e-08	-0.804994	0.201	0.315	0.00063131
L3mbtl2	3.23e-08	-1.20531	0.02	0.066	0.00063522
Mcts2	3.24e-08	-0.685177	0.148	0.252	0.00063724
Fgl1	3.24e-08	0.164528	0.991	0.937	0.00063759
Emc3	3.25e-08	-0.734372	0.156	0.259	0.0006383
Tbca	3.27e-08	0.231629	0.769	0.693	0.00064226
Zfand5	3.27e-08	0.703022	0.381	0.282	0.00064317
Gtpbp3	3.33e-08	-1.92591	0.014	0.053	0.00065465
Haus7	3.37e-08	-0.726606	0.183	0.292	0.0006615
Ndufaf5	3.42e-08	-1.29668	0.02	0.064	0.00067286
Cyr61	3.43e-08	1.32173	0.161	0.075	0.00067348
Arf4	3.43e-08	0.292439	0.791	0.712	0.0006746
Fgf21	3.44e-08	1.56012	0.15	0.067	0.00067649
Abhd17a	3.49e-08	-0.487495	0.39	0.505	0.00068537
Wdr12	3.49e-08	-0.503204	0.094	0.182	0.00068588
Gng11	3.61e-08	-0.71631	0.106	0.194	0.00070936
Thyn1	3.68e-08	-0.711873	0.112	0.204	0.00072384
Aldh7a1	3.73e-08	-0.555611	0.603	0.679	0.00073303
Golm1	3.76e-08	1.52842	0.118	0.044	0.00073981
Atp6v1e1	3.77e-08	0.141194	0.847	0.757	0.00074074
Gna11	3.81e-08	-0.926327	0.298	0.414	0.00074967
Ndufs2	3.82e-08	-0.417088	0.669	0.721	0.00075157
P2rx4	3.85e-08	0.795946	0.316	0.213	0.00075711
Hibadh	3.91e-08	-0.49419	0.558	0.646	0.00076748
Clns1a	3.95e-08	-0.744418	0.12	0.213	0.00077577
Fadd	3.99e-08	-1.92411	0.039	0.097	0.00078384
Vwa8	4e-08	-1.10023	0.044	0.105	0.000787
Trmt1l	4.03e-08	-1.55414	0.025	0.074	0.00079209
Tk1	4.06e-08	-0.588676	0.196	0.31	0.00079846
Fam96b	4.12e-08	-0.689797	0.269	0.387	0.00081046
Rfng	4.17e-08	-1.96982	0.008	0.041	0.00081916
Anpep	4.32e-08	0.458335	0.319	0.212	0.00084816
Dhx29	4.32e-08	-0.82874	0.028	0.08	0.00084829
Orc6	4.38e-08	-0.785837	0.108	0.197	0.00086115
Msh2	4.42e-08	-1.53372	0.038	0.096	0.00086952
Dnajc15	4.43e-08	-0.498967	0.457	0.563	0.00087093
Bcap29	4.58e-08	-1.12887	0.054	0.121	0.00090013
Sap30l	4.62e-08	-0.823036	0.14	0.241	0.00090728
Dkc1	4.64e-08	-0.774142	0.064	0.136	0.0009118
Napg	4.66e-08	-1.18849	0.047	0.11	0.00091572
Gstm4	4.67e-08	-0.862347	0.096	0.179	0.00091772
Nsmce1	4.67e-08	-0.677658	0.263	0.382	0.00091873
Lrg1	4.76e-08	0.229573	0.913	0.813	0.00093453
Macrod1	4.8e-08	-0.861636	0.043	0.103	0.00094327
Haus5	4.8e-08	-2.10443	0.007	0.039	0.00094368
Ppt1	4.9e-08	-1.37381	0.028	0.078	0.00096314
Psma3	4.91e-08	-0.359005	0.839	0.815	0.00096529
Rpl8	4.94e-08	0.142811	0.973	0.937	0.00097101
Coa4	5.14e-08	-0.599195	0.067	0.141	0.00101055
Hadh	5.15e-08	-0.305089	0.918	0.889	0.00101199
Abhd12	5.19e-08	-0.809807	0.048	0.111	0.00101911
Ppil2	5.27e-08	-0.989126	0.115	0.204	0.00103537
Ipo11	5.27e-08	-2.54411	0.013	0.05	0.00103602
Rpl7l1	5.28e-08	-0.734458	0.37	0.497	0.001037
Trub2	5.29e-08	-1.84199	0.007	0.039	0.00103876
Cyp1a2	5.46e-08	-0.692667	0.278	0.389	0.00107397
Actr10	5.47e-08	-0.548848	0.308	0.426	0.00107507
Cox6c	5.49e-08	0.164	0.976	0.931	0.00107826
Uqcc2	5.53e-08	-0.525939	0.551	0.649	0.00108752
Ndufa5	5.54e-08	-0.51664	0.676	0.71	0.001088
Ciao1	5.61e-08	-0.786574	0.105	0.193	0.0011034
Lpgat1	5.7e-08	0.554481	0.512	0.428	0.00111946
Prdx6	5.81e-08	-0.391502	0.911	0.876	0.00114181
Dusp28	5.88e-08	-0.957279	0.055	0.122	0.00115627
Oaz1	6.01e-08	-0.274848	0.932	0.903	0.001181
Yipf1	6.2e-08	-0.655017	0.207	0.323	0.00121754
Zdhhc4	6.21e-08	-1.25741	0.048	0.111	0.00122101
Ndufb2	6.31e-08	-0.449341	0.662	0.715	0.00124039
Sco2	6.31e-08	0.457858	0.381	0.282	0.00124061
Zhx1	6.36e-08	-0.993051	0.052	0.118	0.00124928
Xrcc1	6.46e-08	-1.0616	0.017	0.06	0.00126873
Aagab	6.68e-08	-1.2959	0.036	0.091	0.00131346
Abat	6.79e-08	-0.688518	0.251	0.368	0.00133506
Lipo1	6.98e-08	-1.93877	0.01	0.044	0.00137161
Tmem19	6.99e-08	-0.934684	0.093	0.176	0.00137341
Acss3	7.11e-08	-1.75202	0.006	0.036	0.00139737
Gtpbp10	7.2e-08	-0.624211	0.045	0.107	0.00141462
Hnrnpd	7.2e-08	-0.650785	0.363	0.484	0.00141474
Cela1	7.22e-08	-0.983824	0.095	0.18	0.00141925
Maob	7.25e-08	-0.681694	0.407	0.509	0.00142445
Dusp9	7.26e-08	4.46825	0.051	0.003	0.00142625
Fars2	7.28e-08	-0.692595	0.171	0.276	0.00143021
Mettl10	7.3e-08	-0.890645	0.024	0.072	0.00143465
Fbxo17	7.33e-08	-2.3165	0.002	0.025	0.00144097
Klhl12	7.45e-08	-1.95483	0.006	0.034	0.00146484
Fam219b	7.51e-08	-1.13262	0.014	0.053	0.00147496
Nupr1	7.53e-08	2.65803	0.099	0.033	0.00148065
Gm4951	7.7e-08	-0.629641	0.299	0.418	0.00151314
Acp5	7.77e-08	0.352756	0.592	0.498	0.00152699
Hemk1	7.86e-08	-2.24141	0.006	0.034	0.0015438
BC003331	7.88e-08	-0.747755	0.116	0.208	0.00154836
Ifi27l2b	7.88e-08	1.03731	0.203	0.113	0.00154923
Glrx5	7.91e-08	0.19259	0.811	0.718	0.0015549
Exoc1	7.93e-08	-1.62314	0.018	0.061	0.00155808
Rab28	7.93e-08	-1.01104	0.102	0.187	0.0015581
Mttp	7.97e-08	0.487748	0.42	0.317	0.00156641
Aplp2	8.08e-08	0.342556	0.583	0.481	0.00158801
Cyp4f14	8.13e-08	-1.14751	0.031	0.083	0.00159779
Mrpl34	8.17e-08	-0.625591	0.566	0.63	0.00160501
Ndufv3	8.18e-08	-0.403717	0.726	0.757	0.0016076
Psmb2	8.29e-08	-0.432652	0.685	0.729	0.00162875
Pura	8.55e-08	-0.592183	0.179	0.284	0.00168099
Rarres1	8.89e-08	-0.774695	0.17	0.277	0.00174676
Phpt1	8.89e-08	-1.10631	0.071	0.143	0.00174777
Rhou	9.09e-08	0.612069	0.294	0.197	0.00178623
Neil1	9.32e-08	-4.77934	0.001	0.019	0.00183208
Txnip	9.33e-08	0.462752	0.191	0.102	0.0018337
D630003M21Rik	9.37e-08	-1.57831	0.02	0.063	0.00184197
Slc25a33	9.41e-08	0.505522	0.442	0.35	0.00184917
Igf1	9.5e-08	-0.434827	0.707	0.755	0.00186758
Psma7	9.74e-08	0.223307	0.898	0.809	0.00191397
Otud6b	9.82e-08	-0.763065	0.053	0.119	0.00192986
Cyp3a44	1.01e-07	-0.629349	0.373	0.492	0.00199346
Smco4	1.06e-07	-0.817212	0.317	0.431	0.00207533
Rragd	1.08e-07	3.24338	0.067	0.013	0.00212446
Ncbp2	1.08e-07	-0.700585	0.177	0.282	0.0021291
Rnf34	1.09e-07	-1.44522	0.025	0.072	0.00213344
Sec62	1.1e-07	0.369673	0.565	0.476	0.00216203
Cox7b	1.1e-07	0.166738	0.963	0.911	0.00216289
Txnrd2	1.12e-07	-0.753987	0.148	0.245	0.00220162
H2-Q6	1.12e-07	1.27022	0.144	0.066	0.00220646
Cep164	1.14e-07	-2.47317	0.016	0.055	0.00223575
Stx17	1.15e-07	-0.85031	0.087	0.166	0.00225385
Etfb	1.15e-07	-0.239723	0.969	0.922	0.00226302
Rpl4	1.17e-07	0.204827	0.922	0.829	0.00230671
Tmem126b	1.19e-07	-0.98029	0.112	0.199	0.00232936
2310040G24Rik	1.19e-07	-1.0976	0.023	0.069	0.00233637
Dynll2	1.19e-07	0.394018	0.59	0.502	0.00233666
Tatdn1	1.21e-07	-1.16491	0.08	0.155	0.00237251
Adi1	1.22e-07	-0.590411	0.242	0.362	0.00239881
Nmral1	1.23e-07	-1.27834	0.043	0.1	0.00241102
Nup37	1.24e-07	-1.12462	0.055	0.121	0.00242987
Snrpb2	1.25e-07	-0.906057	0.067	0.138	0.00245761
Mkrn2os	1.26e-07	0.655461	0.435	0.345	0.00246837
Ankmy2	1.26e-07	-1.29736	0.019	0.061	0.00247501
Vnn1	1.27e-07	0.979096	0.156	0.075	0.00249114
Slc25a26	1.31e-07	-1.30945	0.017	0.058	0.00256897
Eftud2	1.33e-07	-0.638634	0.038	0.094	0.00260537
Wfdc3	1.33e-07	1.04431	0.179	0.092	0.0026092
Mthfsd	1.35e-07	-1.55238	0.021	0.064	0.00265713
Dhrs4	1.36e-07	-0.455996	0.79	0.787	0.0026646
Cxadr	1.39e-07	0.585759	0.388	0.292	0.00274044
Ddx50	1.4e-07	-0.680454	0.155	0.255	0.00275044
Zfp560	1.43e-07	-0.723622	0.09	0.171	0.0028045
Odf2l	1.45e-07	-2.07628	0.017	0.056	0.00284122
Smarca2	1.57e-07	-0.944592	0.081	0.155	0.00308346
C1galt1c1	1.59e-07	-1.3037	0.03	0.08	0.0031233
Fancl	1.59e-07	-1.27972	0.073	0.144	0.00312427
Gemin8	1.6e-07	-1.58719	0.015	0.053	0.00314398
Brd9	1.62e-07	-1.38139	0.015	0.053	0.00319084
Mfap3	1.64e-07	-1.29003	0.007	0.038	0.00323243
Uba52	1.66e-07	0.786559	0.405	0.323	0.00326868
Exoc3	1.67e-07	-0.766436	0.091	0.171	0.00327512
Rab13	1.69e-07	-1.85843	0.033	0.085	0.00331567
2025-03-01	1.7e-07	0.232409	0.755	0.666	0.00333757
Eif1b	1.71e-07	-0.387346	0.22	0.34	0.00336206
Mrps36	1.72e-07	-0.733326	0.262	0.378	0.00338545
4632404H12Rik	1.76e-07	-2.79333	0.007	0.036	0.00344977
Cinp	1.78e-07	-1.00856	0.094	0.172	0.00350043
Ormdl2	1.8e-07	-0.705057	0.269	0.381	0.00353195
Lars2	1.84e-07	-0.776377	0.614	0.704	0.00362507
Tlcd1	1.87e-07	0.998274	0.247	0.157	0.00368113
Eid1	1.88e-07	-0.893287	0.201	0.306	0.0036988
Ubb	1.9e-07	0.162164	0.984	0.948	0.00373404
Arhgef1	1.92e-07	-1.20459	0.02	0.063	0.00377571
Ncstn	1.93e-07	-0.870615	0.058	0.124	0.0037988
Trip4	1.94e-07	-0.63818	0.041	0.099	0.00381263
Mterf2	1.94e-07	-2.9686	0.006	0.034	0.00381905
Mettl8	1.95e-07	-1.45712	0.007	0.036	0.00382355
Med31	1.95e-07	-0.701188	0.067	0.138	0.00383218
Sh3bp1	1.98e-07	-2.64352	0.01	0.042	0.00389479
Emc7	1.99e-07	-0.565294	0.367	0.48	0.00390965
Ugt3a1	2.02e-07	-0.896818	0.087	0.165	0.0039722
Mrpl24	2.07e-07	-0.563877	0.37	0.478	0.00406536
Slc22a15	2.09e-07	-1.02504	0.038	0.092	0.00411449
Cyp2u1	2.1e-07	-1.49446	0.01	0.042	0.00411873
Snx27	2.12e-07	-1.33589	0.037	0.091	0.0041614
Trp53inp1	2.12e-07	1.97947	0.12	0.05	0.00416202
Tfdp1	2.13e-07	-2.15065	0.006	0.034	0.00418392
Ube2m	2.14e-07	-0.45924	0.474	0.586	0.00419828
Cryl1	2.14e-07	-2.37301	0.006	0.034	0.00421392
Dcps	2.15e-07	-0.745863	0.125	0.212	0.0042157
2700060E02Rik	2.16e-07	-0.352058	0.845	0.818	0.00423959
1700088E04Rik	2.16e-07	-4.10751	0.002	0.022	0.00424212
Skiv2l	2.17e-07	-1.404	0.039	0.094	0.00426687
Lamp1	2.18e-07	0.241968	0.783	0.696	0.00428455
Katnb1	2.2e-07	-3.30094	0.002	0.022	0.00431636
Aggf1	2.2e-07	-0.957164	0.051	0.113	0.00432719
Qpct	2.21e-07	0.726955	0.412	0.312	0.0043366
2310039H08Rik	2.24e-07	0.264426	0.857	0.762	0.00439867
Phactr2	2.25e-07	-1.4692	0.012	0.047	0.00441384
Nudt8	2.3e-07	-0.751347	0.168	0.268	0.00452296
Fnta	2.31e-07	-0.662936	0.163	0.263	0.00453093
Rtp3	2.33e-07	-0.504348	0.168	0.27	0.00458319
Cept1	2.36e-07	0.670005	0.323	0.229	0.00463333
Mrpl10	2.36e-07	-0.581472	0.165	0.266	0.00463359
Hsf2bp	2.36e-07	3.10124	0.059	0.009	0.00464322
Smpd3	2.39e-07	2.44332	0.078	0.02	0.0046893
Serpinb6a	2.44e-07	0.979999	0.207	0.121	0.00478692
Cerk	2.48e-07	-1.16914	0.026	0.072	0.00486963
Sf3a3	2.49e-07	-0.611469	0.126	0.216	0.00489583
Pdzd11	2.5e-07	-0.495867	0.14	0.235	0.00491069
Ttc4	2.53e-07	-0.794169	0.062	0.129	0.00496738
Akr1e1	2.53e-07	-0.476573	0.283	0.404	0.00497652
Mcfd2	2.55e-07	-0.500228	0.57	0.66	0.00501713
Arhgef16	2.56e-07	-1.74284	0.026	0.072	0.00503043
Acad9	2.6e-07	-1.07762	0.062	0.127	0.00511158
Actl6a	2.61e-07	-0.919952	0.105	0.188	0.0051321
Vrk2	2.62e-07	-0.832044	0.032	0.083	0.00515128
Rbmx2	2.64e-07	-1.60135	0.009	0.041	0.00518238
Tmem56	2.64e-07	0.553873	0.381	0.29	0.00519011
Ssr3	2.69e-07	0.359814	0.592	0.492	0.0052881
Isoc2a	2.69e-07	-0.849842	0.057	0.121	0.00529168
Camk1	2.71e-07	-1.07252	0.05	0.11	0.0053281
Rpl18	2.73e-07	0.152054	0.968	0.92	0.00535609
Arl6ip1	2.73e-07	0.304173	0.671	0.572	0.00537353
Gtpbp8	2.76e-07	-0.889984	0.09	0.168	0.00541942
Gnptab	2.76e-07	-3.34079	0.002	0.024	0.0054246
Nudt14	2.78e-07	-0.494022	0.162	0.262	0.00546792
Ppp1r15a	2.79e-07	0.780704	0.152	0.074	0.0054848
Slu7	2.84e-07	-0.770419	0.042	0.099	0.00557723
Fam210b	2.87e-07	-0.487654	0.51	0.603	0.00564243
Brk1	2.91e-07	-0.532329	0.498	0.603	0.00572746
Adh4	2.93e-07	1.68383	0.124	0.053	0.00576139
Anp32a	2.94e-07	-0.544955	0.463	0.578	0.0057715
Ybx1	2.94e-07	-0.286717	0.891	0.867	0.00577618
Brcc3	2.95e-07	-0.841773	0.108	0.19	0.00580558
Skp2	2.96e-07	-2.15438	0.005	0.03	0.00581823
2010107G23Rik	2.99e-07	-3.38682	0.003	0.025	0.00586618
Wdr35	3.02e-07	-2.55082	0.003	0.025	0.0059444
Tuba1c	3.12e-07	0.439811	0.473	0.384	0.00612294
Slc39a5	3.15e-07	0.589672	0.363	0.268	0.00618757
Ccdc94	3.15e-07	-1.80101	0.009	0.039	0.00618941
Serpinf1	3.15e-07	-0.382249	0.798	0.782	0.00619013
Timm10b	3.16e-07	-0.59758	0.388	0.491	0.00621345
Scd1	3.17e-07	1.33501	0.108	0.041	0.00622962
Atp6v1h	3.24e-07	-0.865004	0.105	0.188	0.00635769
Btg1	3.24e-07	0.421972	0.53	0.448	0.00636622
Usf1	3.24e-07	-0.854728	0.093	0.171	0.00637385
Sars2	3.25e-07	-1.19977	0.016	0.053	0.00638022
Rnps1	3.26e-07	-0.818339	0.133	0.226	0.00640155
Ankrd24	3.27e-07	-1.0211	0.025	0.071	0.00643473
Kdf1	3.29e-07	-1.44085	0.009	0.039	0.0064734
Taf1b	3.32e-07	-1.55307	0.013	0.049	0.00653411
Hspa14	3.34e-07	-0.84783	0.118	0.204	0.00655809
Pi4k2a	3.35e-07	-0.900153	0.182	0.282	0.00659156
Wdr36	3.36e-07	-1.55505	0.043	0.099	0.00660649
Svip	3.38e-07	-1.14605	0.027	0.074	0.00664033
Gnl1	3.38e-07	-1.43565	0.072	0.141	0.00665008
1110020A21Rik	3.4e-07	-1.16609	0.022	0.066	0.00668618
Cyb5r4	3.45e-07	-0.868552	0.041	0.097	0.00678276
As3mt	3.45e-07	-0.682604	0.171	0.271	0.00678921
Spint2	3.47e-07	0.304867	0.596	0.528	0.0068283
Pard6a	3.57e-07	-1.82288	0.015	0.052	0.0070098
Cdadc1	3.6e-07	-0.801598	0.047	0.105	0.0070691
Kif3a	3.61e-07	-1.47867	0.013	0.049	0.00708819
Pts	3.73e-07	-0.469155	0.231	0.343	0.00732507
Tpd52l1	3.76e-07	-1.36383	0.029	0.077	0.00738386
Nubp1	3.83e-07	-0.648464	0.259	0.365	0.00753517
Sepsecs	3.91e-07	-0.687337	0.078	0.15	0.00768661
Ltv1	3.96e-07	-0.759295	0.068	0.136	0.00778485
Serpina10	3.97e-07	0.172755	0.768	0.687	0.00780825
2025-03-05	3.98e-07	0.342306	0.613	0.531	0.00782946
Prss36	4.02e-07	-2.18301	0.01	0.042	0.00789409
Ccdc32	4.04e-07	-1.13006	0.042	0.097	0.00793011
Acp1	4.05e-07	-0.440396	0.644	0.697	0.00796354
Apof	4.08e-07	-0.14585	0.983	0.939	0.00801652
Rcbtb2	4.14e-07	-0.75783	0.175	0.273	0.00813075
Cyp3a16	4.35e-07	-0.872527	0.143	0.23	0.00855185
Letmd1	4.37e-07	-0.984169	0.063	0.127	0.0085941
Slc51b	4.4e-07	0.822829	0.243	0.155	0.00863981
Cox10	4.45e-07	-1.12783	0.064	0.129	0.00874935
Wars	4.53e-07	-1.24767	0.053	0.114	0.00890082
1700123O20Rik	4.62e-07	-0.604546	0.296	0.406	0.00908873
Caprin1	4.63e-07	-0.629294	0.319	0.431	0.00910772
Bmyc	4.73e-07	-1.75058	0.028	0.074	0.0092888
Cyp8b1	4.73e-07	-0.59836	0.389	0.497	0.009294
Slc2a8	4.76e-07	-1.85215	0.023	0.066	0.00934841
C1d	4.77e-07	-0.681384	0.279	0.387	0.00936925
Cideb	4.82e-07	0.309915	0.659	0.574	0.00947457
Etaa1	4.83e-07	-1.55116	0.014	0.05	0.00949408
Hsd3b2	4.84e-07	-0.944776	0.035	0.086	0.00951918
Rpusd4	4.86e-07	-1.4591	0.032	0.08	0.00954389
Ccdc22	4.87e-07	-1.48404	0.02	0.06	0.00956994
Pepd	4.94e-07	-0.469055	0.235	0.348	0.00970965
Tubb6	4.94e-07	0.931983	0.213	0.127	0.00971691
Dhps	4.96e-07	-0.750313	0.113	0.196	0.00974734
Rnf214	4.97e-07	-1.29926	0.057	0.119	0.00977522
AU019823	5.02e-07	-0.939481	0.042	0.097	0.00985884
Tfpi	5.28e-07	-2.7237	0.007	0.034	0.0103762
Papss1	5.3e-07	-1.45522	0.064	0.129	0.0104066
Dtnbp1	5.31e-07	-0.462465	0.271	0.395	0.0104346
Spred1	5.33e-07	-1.59233	0.04	0.094	0.0104717
Klhl22	5.35e-07	-2.14594	0.02	0.06	0.0105199
Txndc15	5.38e-07	-0.442469	0.206	0.313	0.0105808
Uaca	5.44e-07	-2.06547	0.007	0.034	0.0106995
Gpatch11	5.49e-07	-1.43685	0.049	0.107	0.0107948
Mrps18a	5.51e-07	-0.541683	0.305	0.414	0.010835
Elof1	5.52e-07	-0.577497	0.41	0.522	0.0108413
Ufsp2	5.54e-07	-0.515687	0.217	0.326	0.0108888
Anapc5	5.58e-07	-0.533944	0.252	0.364	0.0109669
Abcf1	5.62e-07	-0.557183	0.213	0.32	0.0110432
Gng12	5.65e-07	0.677701	0.417	0.35	0.0111095
Inhbc	5.71e-07	-0.575481	0.293	0.409	0.0112209
Agbl3	5.89e-07	-1.28938	0.018	0.056	0.0115785
Akt1	5.95e-07	-1.26539	0.089	0.161	0.0116908
Larp7	6.04e-07	-0.756374	0.058	0.119	0.0118783
Eif2s3y	6.05e-07	-0.639962	0.25	0.364	0.0118841
Eprs	6.06e-07	-0.467275	0.336	0.451	0.0119059
Mrps7	6.13e-07	-0.508921	0.58	0.658	0.0120521
Col18a1	6.13e-07	0.282791	0.804	0.712	0.0120551
1810043H04Rik	6.23e-07	-0.524923	0.347	0.462	0.0122383
Pdia6	6.23e-07	0.273062	0.81	0.716	0.0122456
Twistnb	6.31e-07	-0.779265	0.125	0.213	0.0123999
Tbc1d32	6.39e-07	-2.26123	0.001	0.019	0.0125668
Aktip	6.48e-07	-1.83144	0.019	0.058	0.0127338
Ddx46	6.52e-07	-0.743518	0.154	0.245	0.0128068
Fam134b	6.55e-07	0.972676	0.248	0.165	0.0128632
Mvp	6.55e-07	1.32226	0.156	0.082	0.0128769
Drap1	6.72e-07	-0.586565	0.394	0.506	0.0132041
Slc31a2	6.78e-07	-1.51431	0.03	0.077	0.0133171
Chchd1	6.78e-07	-0.548571	0.443	0.549	0.0133298
Smyd2	6.8e-07	-0.98597	0.09	0.163	0.0133728
Elp4	6.84e-07	-1.41352	0.037	0.088	0.0134379
Rab8a	6.86e-07	-0.597621	0.265	0.375	0.0134734
Letm1	6.88e-07	-1.08796	0.098	0.176	0.0135268
Mrpl30	6.89e-07	-0.356138	0.657	0.715	0.01354
Iqcc	6.89e-07	-2.04636	0.017	0.055	0.013543
C030014I23Rik	7.02e-07	-4.4402	0	0.014	0.0137862
Palm	7.03e-07	-1.33322	0.021	0.061	0.0138111
Oasl1	7.05e-07	-1.61694	0.009	0.039	0.013851
Ermard	7.11e-07	-1.97271	0.017	0.055	0.0139656
Lmf1	7.26e-07	-1.08	0.075	0.141	0.0142747
Psenen	7.34e-07	-0.415749	0.508	0.614	0.014426
BC029214	7.5e-07	-0.700044	0.121	0.204	0.0147487
Smim4	7.54e-07	-0.382734	0.136	0.229	0.0148267
Timm9	7.55e-07	-0.749243	0.212	0.313	0.0148422
Dcaf17	7.67e-07	-1.18312	0.029	0.075	0.0150662
Mrpl35	7.8e-07	-0.573901	0.42	0.524	0.0153336
Slc25a48	7.9e-07	-1.3646	0.038	0.089	0.0155323
C8a	7.92e-07	0.287998	0.665	0.575	0.0155633
Prom1	7.92e-07	-1.0244	0.062	0.124	0.0155684
Ggnbp1	7.96e-07	-0.891315	0.041	0.094	0.0156471
Gtf2h2	7.99e-07	-1.20129	0.022	0.064	0.0156987
Xlr3a	8.09e-07	-1.70136	0.03	0.077	0.0159077
Cdc42	8.14e-07	0.330705	0.735	0.674	0.016003
Rpusd1	8.19e-07	-4.06749	0.002	0.02	0.0160997
Abhd11	8.2e-07	-0.71643	0.168	0.265	0.0161236
Nme7	8.29e-07	-1.60575	0.022	0.063	0.0162891
Psmb7	8.42e-07	-0.51727	0.615	0.669	0.0165542
Adamts1	8.5e-07	0.742348	0.11	0.045	0.0167081
Lrp6	8.6e-07	-0.465474	0.099	0.177	0.0169042
Slc35d2	8.62e-07	0.847747	0.274	0.191	0.0169482
Aspg	8.67e-07	-1.16611	0.054	0.113	0.0170397
Sc5d	8.7e-07	0.299386	0.736	0.636	0.0171052
Bco2	8.71e-07	-2.29821	0.009	0.038	0.0171182
Bcl2l2	8.76e-07	-2.27155	0.005	0.03	0.0172239
Dcaf11	8.77e-07	-0.445474	0.362	0.475	0.0172335
Smug1	8.82e-07	-1.87573	0.009	0.038	0.0173339
Man2b2	8.95e-07	-2.02974	0.02	0.06	0.0175845
Jtb	9.08e-07	-0.487136	0.407	0.513	0.0178413
Sqle	9.14e-07	0.814769	0.325	0.241	0.0179701
Cryzl1	9.2e-07	-0.694592	0.071	0.138	0.0180759
Mcm2	9.25e-07	-1.23759	0.045	0.1	0.018174
Diablo	9.36e-07	-0.746527	0.124	0.208	0.0183853
Ndufa6	9.37e-07	0.182694	0.914	0.854	0.0184125
Coasy	9.44e-07	-0.636563	0.32	0.439	0.0185566
Mplkip	9.53e-07	-0.601976	0.12	0.205	0.0187259
Cnpy3	9.55e-07	-0.766448	0.118	0.202	0.0187722
Hipk2	9.57e-07	-0.881809	0.087	0.16	0.0188114
Thrsp	9.58e-07	-2.34642	0.005	0.028	0.0188356
Polr3h	9.68e-07	-0.996165	0.068	0.135	0.0190158
Stoml1	9.7e-07	-3.15541	0.002	0.022	0.0190531
Mgme1	9.72e-07	-1.21894	0.026	0.071	0.0191091
2610044O15Rik8	9.75e-07	-1.34889	0.011	0.042	0.0191553
Eif2b3	9.8e-07	-0.608639	0.073	0.141	0.0192633
Zfos1	1e-06	1.71358	0.173	0.099	0.0196955
Tfam	1.01e-06	-0.674235	0.231	0.332	0.0197758
Zfp13	1.01e-06	-2.88684	0.002	0.022	0.0198072
Aifm2	1.01e-06	-0.725621	0.105	0.183	0.0198828
Timm8b	1.02e-06	0.204821	0.822	0.721	0.0200789
Mpv17l	1.03e-06	-1.42322	0.039	0.089	0.0203113
Rhbdd2	1.03e-06	-1.39847	0.052	0.11	0.0203259
Poll	1.04e-06	-2.09691	0.002	0.022	0.0203568
Clock	1.05e-06	-1.59652	0.047	0.102	0.0205382
Ppp2r5c	1.05e-06	-0.600233	0.066	0.132	0.0205668
Angptl8	1.05e-06	-0.453272	0.508	0.611	0.0205902
Oat	1.06e-06	-0.812033	0.132	0.213	0.0209169
Ptov1	1.07e-06	-0.550468	0.33	0.455	0.0211125
Stx6	1.1e-06	-1.61836	0.017	0.053	0.0216182
Rpf2	1.12e-06	-0.812457	0.079	0.149	0.021917
Atp5c1	1.12e-06	-0.29973	0.905	0.864	0.022026
Rab3a	1.13e-06	-1.10455	0.008	0.036	0.0221157
Nudc	1.13e-06	-0.560617	0.451	0.544	0.0221396
Mup3	1.13e-06	-1.94194	0.008	0.036	0.0221862
Il1rn	1.13e-06	1.88588	0.118	0.053	0.0222267
Emc4	1.13e-06	-0.581973	0.222	0.328	0.0222453
Zfp428	1.15e-06	-1.38604	0.021	0.061	0.0226887
Rexo1	1.15e-06	-0.572552	0.07	0.136	0.0226934
Csrnp1	1.17e-06	2.27429	0.07	0.019	0.0230209
Snhg18	1.18e-06	0.753561	0.232	0.147	0.0231955
Rassf1	1.19e-06	1.50618	0.164	0.091	0.0234017
Ndufs7	1.19e-06	-0.438939	0.638	0.707	0.0234665
Fosb	1.2e-06	1.54785	0.121	0.055	0.0234928
Sike1	1.22e-06	-0.745322	0.068	0.133	0.0239542
Rad23a	1.23e-06	-0.446637	0.239	0.345	0.0240996
Faim	1.25e-06	-0.93497	0.05	0.107	0.0245483
Mien1	1.26e-06	-0.597321	0.506	0.585	0.0247831
Dohh	1.26e-06	-0.705871	0.191	0.293	0.0247898
Aldoa	1.26e-06	0.554724	0.46	0.365	0.0248494
1810024B03Rik	1.27e-06	-1.69716	0.007	0.034	0.0249838
Agfg2	1.33e-06	-0.76886	0.139	0.223	0.0261237
Adrb2	1.34e-06	2.25096	0.082	0.027	0.0263653
Gss	1.35e-06	0.306023	0.589	0.511	0.0264524
Zfp512b	1.35e-06	-1.10031	0.037	0.086	0.0265271
Gm13021	1.35e-06	-1.86148	0.007	0.034	0.0265761
Bivm	1.38e-06	-1.90694	0.012	0.044	0.0270301
Trmt2a	1.39e-06	-1.35535	0.018	0.055	0.0273866
Aatf	1.4e-06	0.825554	0.245	0.165	0.0274792
Tuba8	1.4e-06	0.676289	0.158	0.083	0.0275655
Svil	1.41e-06	-1.37285	0.059	0.119	0.027629
Fkbp4	1.41e-06	-0.562268	0.549	0.618	0.0277673
Fign	1.44e-06	-1.46472	0.018	0.055	0.0282125
Snrnp40	1.44e-06	-0.9175	0.093	0.166	0.0283407
Psrc1	1.45e-06	3.1681	0.048	0.006	0.0285712
Tada3	1.48e-06	-1.14269	0.033	0.08	0.0290103
Ahcyl1	1.48e-06	-0.44806	0.107	0.187	0.0291791
Pspc1	1.5e-06	-1.28679	0.058	0.116	0.0294978
Ppp1r1b	1.5e-06	-0.70575	0.032	0.078	0.0295372
Dnajc2	1.51e-06	-0.562308	0.17	0.268	0.029625
Aldh8a1	1.51e-06	-0.425155	0.684	0.719	0.0297328
Hat1	1.52e-06	-0.945645	0.196	0.288	0.0298669
Gmfg	1.54e-06	-1.58998	0.012	0.044	0.030168
Snx11	1.55e-06	-2.08859	0.01	0.039	0.0305201
Mcm3	1.6e-06	-1.3903	0.047	0.1	0.0314633
Bloc1s4	1.65e-06	-0.382685	0.082	0.154	0.0324932
Igbp1	1.65e-06	-0.60733	0.136	0.223	0.0325121
Sult1a1	1.65e-06	0.2435	0.833	0.774	0.0325168
Snrpd1	1.66e-06	-0.519587	0.457	0.55	0.0325884
Atg101	1.66e-06	-0.710002	0.187	0.281	0.0325981
Igsf5	1.66e-06	-0.718523	0.158	0.252	0.0327082
Rmnd5b	1.66e-06	-1.28786	0.028	0.072	0.0327152
Rbm28	1.67e-06	-1.10424	0.08	0.147	0.0327325
Nqo2	1.68e-06	-0.46156	0.253	0.365	0.0330792
Cdkn2aipnl	1.7e-06	-0.796392	0.036	0.085	0.0334368
Mcm6	1.71e-06	-0.863687	0.173	0.265	0.0335939
Hmgcl	1.72e-06	-0.355963	0.791	0.795	0.0338665
Cnot11	1.75e-06	-1.1979	0.057	0.114	0.0342946
Cxcl9	1.75e-06	1.33964	0.065	0.016	0.0343812
Pdap1	1.75e-06	-0.525311	0.519	0.594	0.0343845
Auh	1.76e-06	-0.614082	0.233	0.337	0.0345345
Psmd9	1.76e-06	-0.613393	0.387	0.492	0.0345961
Slc25a42	1.77e-06	-0.763352	0.068	0.132	0.0347946
Lepr	1.77e-06	1.26461	0.129	0.061	0.034801
Rhob	1.78e-06	1.59484	0.124	0.058	0.0349802
Snap47	1.81e-06	-0.737065	0.317	0.418	0.0355821
Zfp688	1.81e-06	-1.25545	0.016	0.05	0.0356617
Tubd1	1.84e-06	-1.27964	0.017	0.053	0.0362069
Psmc3ip	1.85e-06	-1.37593	0.022	0.061	0.0363892
Anks4b	1.85e-06	-0.829049	0.101	0.176	0.036426
Dnajc13	1.85e-06	-1.83786	0.032	0.078	0.0364304
Samd9l	1.85e-06	-1.40497	0.04	0.089	0.0364322
Nagpa	1.86e-06	-1.52875	0.012	0.042	0.0364639
Wdr34	1.87e-06	-1.3794	0.016	0.05	0.0366954
Gsto1	1.89e-06	0.633142	0.407	0.332	0.0371396
9030624J02Rik	1.9e-06	-1.37315	0.026	0.069	0.0373274
Rap1gap	1.91e-06	1.75066	0.114	0.052	0.0374721
Fndc4	1.91e-06	-1.08435	0.064	0.125	0.0376321
Rorc	1.92e-06	-0.597629	0.073	0.138	0.0377771
Tsen15	1.93e-06	-0.74852	0.081	0.147	0.0380104
Hars2	1.95e-06	-0.768796	0.039	0.089	0.0383782
Cgref1	1.96e-06	1.40239	0.12	0.055	0.0384323
Hars	1.96e-06	-0.55933	0.161	0.251	0.0386111
Plpp6	1.97e-06	-1.19517	0.043	0.094	0.0386827
Cdca7l	1.97e-06	-1.54597	0.012	0.042	0.038811
Mug2	2.04e-06	-1.08494	0.025	0.066	0.0401443
Ndufc2	2.05e-06	0.178155	0.874	0.799	0.0402931
Zbtb38	2.05e-06	-0.587465	0.032	0.078	0.0403724
Traf3ip1	2.06e-06	-1.90651	0.03	0.075	0.0404199
1810008I18Rik	2.07e-06	-0.556364	0.296	0.404	0.0405894
Pipox	2.07e-06	-0.508142	0.547	0.621	0.0406132
Trap1	2.07e-06	-0.725952	0.307	0.412	0.0406577
Pde8a	2.07e-06	-0.925114	0.049	0.105	0.0406852
Vtn	2.09e-06	-0.119496	0.991	0.961	0.0409964
Cox6b1	2.1e-06	-0.240381	0.949	0.911	0.0412709
Thra	2.18e-06	-0.808201	0.029	0.074	0.0428076
Thoc5	2.19e-06	-1.0909	0.025	0.066	0.0430272
Tmem150a	2.21e-06	-0.491596	0.503	0.591	0.0433836
Lyrm1	2.22e-06	-1.695	0.02	0.058	0.0435953
Cyp2c29	2.23e-06	1.6216	0.105	0.044	0.0437633
Ppp1r14a	2.23e-06	2.18581	0.056	0.011	0.0438089
Pnrc1	2.24e-06	0.344165	0.757	0.699	0.0439644
Set	2.26e-06	-0.495157	0.585	0.649	0.0444616
Gadd45gip1	2.27e-06	-0.446117	0.623	0.687	0.0446812
Usp8	2.29e-06	-1.06777	0.083	0.152	0.0450716
Ash2l	2.29e-06	-0.717849	0.059	0.119	0.0450997
Dars2	2.31e-06	-1.62192	0.015	0.049	0.0454275
Urod	2.33e-06	-0.601459	0.261	0.362	0.0458257
Chic2	2.35e-06	0.805473	0.284	0.202	0.0461933
Ddx10	2.39e-06	-1.36584	0.03	0.075	0.0469736
Tasp1	2.42e-06	-1.10177	0.03	0.075	0.047556
Coq10a	2.43e-06	-0.921915	0.062	0.122	0.047842
Creb3l3	2.46e-06	0.223729	0.773	0.688	0.048405
Arl14ep	2.47e-06	-1.45621	0.015	0.049	0.0485402
Avpi1	2.47e-06	0.315736	0.734	0.641	0.0485879
Ext2	2.47e-06	-1.09267	0.066	0.127	0.0485975
Rpl21	2.48e-06	0.147675	0.97	0.928	0.0486524
G730003C15Rik	2.49e-06	-2.81821	0.001	0.017	0.048965
Gmds	2.5e-06	-1.77732	0.035	0.082	0.0491634
Cog5	2.5e-06	-2.61626	0.001	0.017	0.0492193
Ebag9	2.52e-06	-0.937463	0.121	0.202	0.0494387
Mras	2.53e-06	-1.00993	0.015	0.049	0.0496431
Rpl10a	2.55e-06	0.158935	0.97	0.928	0.0500243
Ssx2ip	2.56e-06	-1.06889	0.028	0.071	0.0502516
Nlrp12	2.57e-06	1.34728	0.081	0.027	0.050437
H2afy	2.57e-06	-0.439987	0.462	0.566	0.0506009
Cyba	2.59e-06	1.57722	0.106	0.044	0.0508871
Mrpl13	2.6e-06	-0.525166	0.411	0.513	0.0511069
Rpl36al	2.63e-06	0.145395	0.972	0.909	0.051591
Pgls	2.65e-06	-0.4031	0.715	0.748	0.051998
Eif3m	2.65e-06	-0.480848	0.518	0.608	0.0521137
Zbtb7b	2.66e-06	-1.10587	0.051	0.105	0.0522994
1190007I07Rik	2.69e-06	-0.414674	0.259	0.368	0.0529601
Zfp30	2.7e-06	-1.2341	0.011	0.041	0.0530829
Vbp1	2.72e-06	-0.460767	0.076	0.143	0.0534754
Fmo2	2.75e-06	-1.44176	0.031	0.075	0.0540939
Emd	2.78e-06	-0.898749	0.113	0.191	0.0546118
Ccdc12	2.79e-06	-0.589161	0.242	0.342	0.054772
Zfyve19	2.79e-06	-0.711439	0.056	0.113	0.054833
Ddx47	2.81e-06	-0.588471	0.059	0.118	0.0552158
1810037I17Rik	2.81e-06	-0.571998	0.389	0.489	0.0552586
Dimt1	2.82e-06	-1.35642	0.035	0.082	0.0554968
Ttc32	2.83e-06	-0.632888	0.154	0.248	0.0555399
Clec2d	2.87e-06	-0.721222	0.099	0.171	0.0563357
Nedd9	2.89e-06	0.995146	0.055	0.011	0.0568761
Med29	2.93e-06	-0.476756	0.329	0.45	0.0576493
Copz1	2.94e-06	-0.630428	0.348	0.447	0.0577714
Acd	2.94e-06	-0.903371	0.039	0.088	0.0577849
Alg12	2.95e-06	-1.47644	0.018	0.053	0.0580507
Fkbpl	2.96e-06	-1.65071	0.014	0.047	0.0581434
Nosip	2.99e-06	-1.17945	0.064	0.124	0.058747
Palld	3e-06	-1.08139	0.108	0.183	0.0589262
Vti1b	3.01e-06	-0.449836	0.179	0.274	0.0590622
Rps23	3.01e-06	0.148455	0.974	0.922	0.0592275
Asnsd1	3.05e-06	-0.395503	0.108	0.187	0.0600328
Thoc6	3.07e-06	-0.800018	0.039	0.088	0.0603496
Trp53rka	3.08e-06	-0.935913	0.024	0.064	0.0605949
Cmss1	3.09e-06	-2.6568	0.008	0.034	0.0607716
Naa60	3.11e-06	-0.529727	0.09	0.161	0.0611452
Rbmx	3.13e-06	-0.717535	0.086	0.154	0.0615235
Zfp358	3.15e-06	-0.955607	0.016	0.05	0.0619506
Tmc4	3.17e-06	-3.09743	0.002	0.019	0.0622495
Arpc2	3.17e-06	0.217204	0.73	0.674	0.0622855
Dph5	3.21e-06	-0.759453	0.055	0.111	0.0631188
Asrgl1	3.21e-06	-0.888489	0.047	0.1	0.0631405
2210408I21Rik	3.24e-06	-2.45229	0.002	0.019	0.0636017
Mcm10	3.26e-06	-1.32102	0.025	0.066	0.0641466
Tmem180	3.32e-06	-1.66843	0.008	0.034	0.0652568
Exosc4	3.33e-06	-0.46211	0.316	0.433	0.0655245
Tmem106b	3.35e-06	0.616151	0.355	0.279	0.0657975
Zfp638	3.39e-06	-0.860887	0.051	0.105	0.0666477
mt-Nd3	3.45e-06	0.260287	0.602	0.476	0.0677945
Zcchc4	3.46e-06	-2.93417	0.004	0.025	0.0680593
L3hypdh	3.48e-06	-0.608825	0.152	0.238	0.0683928
Wdfy1	3.49e-06	2.84625	0.064	0.017	0.0686427
Prkdc	3.54e-06	-2.34553	0.004	0.025	0.0695154
Gfm1	3.55e-06	-0.812436	0.176	0.265	0.0697038
Blmh	3.56e-06	-0.658045	0.285	0.392	0.0699989
Slc10a1	3.57e-06	0.26087	0.784	0.693	0.0700907
Btf3	3.59e-06	-0.248635	0.907	0.864	0.0704575
Atp6ap2	3.61e-06	0.704767	0.335	0.257	0.0708594
Tex9	3.64e-06	-2.64052	0.003	0.024	0.0714758
1300002E11Rik	3.65e-06	-0.557079	0.117	0.196	0.0716958
Ssbp2	3.67e-06	-2.81653	0.003	0.024	0.0721975
Ggact	3.68e-06	-0.462739	0.466	0.563	0.0723801
Ints1	3.71e-06	-1.40854	0.025	0.066	0.0728414
Tmem70	3.75e-06	-0.714469	0.294	0.403	0.0736168
Atic	3.75e-06	-0.569783	0.071	0.135	0.0737616
Cenpw	3.79e-06	-0.49725	0.092	0.165	0.0744666
Ethe1	3.79e-06	-0.489617	0.472	0.563	0.074541
Sertad1	3.8e-06	1.41456	0.152	0.083	0.0746499
Dync1i2	3.85e-06	-0.65601	0.161	0.249	0.0756059
Alas2	3.85e-06	-1.35351	0.035	0.08	0.0757569
Usp50	3.86e-06	0.72709	0.262	0.182	0.0758167
Kynu	3.88e-06	-0.752745	0.248	0.342	0.0761755
H2afj	3.9e-06	0.344772	0.711	0.663	0.0765804
Atp6v0e	3.9e-06	0.230472	0.542	0.486	0.0766798
Nudt2	3.96e-06	-0.432907	0.244	0.345	0.0778173
PISD	3.96e-06	-1.50297	0.012	0.042	0.0778207
Rps6ka1	4.02e-06	-1.5714	0.012	0.042	0.0790745
Ttr	4.05e-06	-0.107092	1	1	0.0795173
Tmub1	4.07e-06	-2.46803	0.007	0.033	0.0800495
Polr1e	4.08e-06	-1.98727	0.014	0.045	0.0801813
1700003F12Rik	4.09e-06	-1.45744	0.01	0.038	0.0802806
Mrpl12	4.1e-06	-0.28811	0.845	0.834	0.0804841
Ccne2	4.17e-06	-0.923061	0.014	0.045	0.082031
Eif4h	4.24e-06	-0.578547	0.384	0.48	0.0833081
Galt	4.26e-06	-0.53733	0.257	0.365	0.0837215
Tshz1	4.27e-06	-1.77506	0.014	0.045	0.0839217
Itgb1bp1	4.32e-06	-0.646827	0.137	0.219	0.0848636
Opa1	4.36e-06	-0.610549	0.098	0.172	0.085656
Chmp1a	4.39e-06	-0.542993	0.153	0.24	0.0861924
Acadl	4.42e-06	-0.290636	0.909	0.897	0.0869529
Pigf	4.49e-06	-0.971113	0.076	0.139	0.0882846
BC089597	4.52e-06	-0.603416	0.306	0.4	0.0887365
Noc2l	4.57e-06	-0.61605	0.086	0.155	0.0897658
Hmbs	4.6e-06	-0.648039	0.254	0.357	0.0904311
Tox4	4.63e-06	-0.780652	0.099	0.171	0.0910148
Psmd10	4.66e-06	-0.652363	0.096	0.168	0.0914843
Gstm7	4.68e-06	-0.506039	0.277	0.386	0.0918829
Lect2	4.68e-06	-0.374231	0.807	0.768	0.0919005
Hbb-bt	4.71e-06	-1.16417	0.16	0.245	0.0924934
Man2c1	4.72e-06	-1.3584	0.029	0.071	0.092679
Srrm2	4.77e-06	-0.606115	0.311	0.409	0.0938056
Ybey	4.87e-06	-1.72891	0.012	0.041	0.0956096
Nt5m	4.97e-06	-0.600442	0.132	0.212	0.0977635
Ccm2l	5.19e-06	-1.95915	0.009	0.036	0.102013
Zfp652	5.2e-06	-0.827649	0.065	0.124	0.102235
Shisa5	5.29e-06	-0.999777	0.057	0.113	0.103997
Bdh1	5.35e-06	-0.389323	0.811	0.81	0.105104
Lmna	5.36e-06	0.536177	0.462	0.387	0.105402
1110012L19Rik	5.36e-06	-0.813923	0.08	0.144	0.105411
Dusp22	5.37e-06	-0.726173	0.097	0.168	0.105561
Ermp1	5.38e-06	1.39729	0.12	0.058	0.105813
Arfrp1	5.42e-06	-0.558655	0.125	0.205	0.106602
Trmt6	5.43e-06	-1.09016	0.056	0.111	0.106617
Shtn1	5.48e-06	-1.02724	0.054	0.108	0.107636
Slc39a7	5.49e-06	0.659961	0.285	0.204	0.107825
Onecut1	5.52e-06	-0.955746	0.012	0.041	0.108496
Pcid2	5.57e-06	-0.853951	0.017	0.05	0.109377
Prpf6	5.6e-06	-1.22269	0.072	0.133	0.110126
Macrod2	5.69e-06	-0.845353	0.072	0.135	0.111851
S100a1	5.78e-06	-0.378672	0.454	0.56	0.113552
Tecr	5.79e-06	-0.402454	0.679	0.704	0.113778
Mettl2	5.79e-06	-1.08848	0.023	0.061	0.11381
Etf1	5.85e-06	0.279715	0.468	0.393	0.115004
0610009B22Rik	5.87e-06	-0.499478	0.318	0.422	0.115427
Adat2	5.88e-06	-1.31303	0.015	0.047	0.115462
Tmem167b	5.91e-06	-0.76206	0.042	0.091	0.116061
Rpa1	5.94e-06	-1.2256	0.052	0.105	0.116697
Usp24	5.95e-06	-1.50208	0.043	0.092	0.117006
Slc44a3	6e-06	-0.643433	0.104	0.177	0.117938
Oxnad1	6.04e-06	-0.559639	0.109	0.183	0.118732
Myl6	6.05e-06	0.163841	0.865	0.792	0.11886
Leap2	6.1e-06	-0.382152	0.62	0.668	0.119953
Thtpa	6.15e-06	-1.07103	0.026	0.066	0.120798
Flot1	6.28e-06	-0.53118	0.174	0.266	0.123343
Gpr108	6.3e-06	-0.854229	0.105	0.176	0.123838
Dusp3	6.31e-06	1.2596	0.19	0.119	0.12404
Asb6	6.38e-06	-2.62446	0.011	0.039	0.125286
Alg3	6.38e-06	-1.05879	0.057	0.111	0.125327
Mis12	6.38e-06	-0.600402	0.04	0.088	0.125401
Cwf19l1	6.4e-06	-2.03896	0.02	0.055	0.125686
Fn3k	6.4e-06	-2.8055	0.001	0.014	0.125761
Polr3g	6.57e-06	-1.53037	0.016	0.049	0.129119
Nop10	6.58e-06	0.175364	0.698	0.621	0.129256
Fmo5	6.59e-06	0.166096	0.58	0.505	0.129555
Purb	6.61e-06	-0.775816	0.153	0.237	0.129903
Eral1	6.63e-06	-0.859534	0.024	0.063	0.13034
Lpcat3	6.73e-06	0.676297	0.321	0.24	0.132174
Rabggta	6.75e-06	-0.558355	0.139	0.223	0.132558
Trim12a	6.76e-06	-1.88183	0.009	0.034	0.132836
Acbd6	6.82e-06	-0.418976	0.334	0.439	0.134123
Sec14l2	6.83e-06	-0.449026	0.479	0.563	0.134186
Gps1	6.85e-06	-0.589217	0.279	0.376	0.134593
Pvrl3	6.9e-06	0.659927	0.328	0.257	0.135607
Cyb5r3	6.92e-06	-0.382624	0.699	0.721	0.135898
Fitm1	6.95e-06	-1.26052	0.042	0.089	0.136517
Slc25a19	6.96e-06	-2.26133	0.006	0.028	0.13676
Anapc2	7.01e-06	-0.999638	0.035	0.08	0.137703
Ptrhd1	7.05e-06	-0.771985	0.122	0.197	0.138515
Hapln1	7.07e-06	-1.67974	0.009	0.034	0.138861
Utp3	7.08e-06	-0.612342	0.202	0.293	0.139131
Mrps35	7.11e-06	-0.628083	0.257	0.353	0.139793
Hacd3	7.14e-06	0.321449	0.478	0.393	0.140285
Nmnat1	7.35e-06	-0.718272	0.033	0.077	0.144511
Cacna1b	7.38e-06	2.50674	0.044	0.006	0.144946
Mkrn1	7.43e-06	-0.530507	0.101	0.174	0.145956
Elac2	7.43e-06	-0.834108	0.031	0.074	0.145957
Kpna6	7.46e-06	-0.717235	0.032	0.075	0.146512
Psat1	7.55e-06	1.02269	0.19	0.119	0.148287
F11r	7.56e-06	0.351637	0.529	0.45	0.148664
Tcf19	7.58e-06	-0.709576	0.018	0.052	0.148915
Nr1d1	7.59e-06	2.38062	0.086	0.034	0.149179
Gm12942	7.7e-06	-2.06578	0.01	0.038	0.151367
Aqp8	7.75e-06	0.454145	0.429	0.34	0.152263
Gpx3	7.76e-06	2.76323	0.059	0.016	0.152458
Asns	7.78e-06	0.526528	0.376	0.298	0.152846
Xrcc4	7.79e-06	-0.63361	0.069	0.129	0.153026
Prim2	7.79e-06	-2.07837	0.01	0.038	0.15305
Alad	7.79e-06	-0.478119	0.573	0.643	0.153135
Endog	7.87e-06	0.207468	0.65	0.575	0.15474
Slc25a17	7.88e-06	-0.700469	0.177	0.262	0.154941
Ube2d3	7.9e-06	0.184772	0.754	0.676	0.155327
Exosc2	7.95e-06	-0.663081	0.031	0.074	0.156255
Cpa1	7.95e-06	2.73134	0.037	0.003	0.15632
Eif3l	7.98e-06	-0.473235	0.349	0.451	0.156805
Nup93	8.04e-06	-0.96632	0.033	0.077	0.158056
Zfp322a	8.2e-06	-1.09454	0.045	0.094	0.16113
Iqsec2	8.2e-06	-2.09729	0.016	0.047	0.161223
Ap1s3	8.23e-06	-2.83054	0.005	0.027	0.161818
Rmdn1	8.25e-06	-0.563434	0.317	0.418	0.162213
Sap30bp	8.26e-06	-0.723723	0.08	0.143	0.162372
Zcchc24	8.31e-06	-0.628989	0.12	0.197	0.163313
Vti1a	8.32e-06	-1.28177	0.032	0.075	0.163596
1600020E01Rik	8.33e-06	-0.733545	0.054	0.108	0.163718
Katna1	8.38e-06	-0.979047	0.093	0.16	0.1646
Mtmr9	8.47e-06	-2.23326	0.005	0.027	0.1664
Ttc27	8.48e-06	-1.87583	0.01	0.038	0.166716
Mterf3	8.68e-06	-0.992476	0.068	0.129	0.170571
Rpl35	8.83e-06	0.143651	0.941	0.881	0.173475
Cdcp1	8.88e-06	-1.77888	0.005	0.027	0.174415
Serf2	8.92e-06	0.153993	0.953	0.882	0.175393
Def8	8.95e-06	-0.516765	0.029	0.071	0.17588
Exosc5	8.98e-06	-0.842038	0.162	0.245	0.176391
Taf1d	8.99e-06	1.18013	0.126	0.064	0.176668
Tomm5	9.18e-06	-0.469381	0.413	0.513	0.180383
Spp1	9.2e-06	-1.78097	0.236	0.321	0.180754
Cdk20	9.24e-06	-1.66049	0.016	0.047	0.181492
Ccdc73	9.3e-06	-1.49682	0.014	0.044	0.182815
Pdik1l	9.41e-06	-1.11768	0.019	0.053	0.184829
Thap11	9.43e-06	-0.77178	0.051	0.102	0.185341
[truncated: 7,466 more rows]

## Sheet: C1
	p_val	avg_log2FC	pct.1	pct.2	p_val_adj
Rpl12	2.1234e-140	1.19553	0.983	0.978	4.1729e-136
Rpl13a	2.0373e-111	0.910875	0.979	0.982	4.00371e-107
Gm10709	4.37104e-105	7.91857	0.411	0.02	8.58997e-101
Rps12	9.37758e-103	0.744091	0.989	0.983	1.84288e-98
Rps14	2.11555e-102	0.645176	0.994	0.984	4.15748e-98
Rps19	9.53605e-96	0.685029	1	0.991	1.87402e-91
Rps15	3.47631e-94	1.14352	0.985	0.967	6.83164e-90
Rplp1	3.51855e-92	0.654718	0.985	0.987	6.91466e-88
Gnb2l1	2.79588e-86	0.670807	0.975	0.982	5.49445e-82
Rpl17	2.95759e-86	0.55271	0.987	0.984	5.81226e-82
Rpl10	7.61423e-85	0.603971	0.981	0.985	1.49635e-80
Clu	2.58651e-81	-0.893631	0.983	0.986	5.08301e-77
Rpl39	1.95139e-79	0.577682	0.979	0.978	3.83488e-75
Rpl28	1.79942e-74	0.531753	0.994	0.99	3.53622e-70
Sox11	1.94659e-74	3.00534	0.521	0.131	3.82544e-70
Rpl18	7.22929e-73	0.487206	0.989	0.988	1.4207e-68
Rps29	1.3039e-72	0.502373	0.994	0.992	2.56243e-68
Spp1	3.85142e-72	-0.878523	0.968	0.974	7.5688e-68
Rpl23	2.79385e-71	0.464251	0.994	0.988	5.49047e-67
Rps24	3.51857e-71	0.46364	0.996	0.991	6.9147e-67
Rps16	2.33725e-68	0.413795	0.985	0.987	4.59316e-64
Ctrb1	5.194e-67	3.18569	0.422	0.072	1.02073e-62
Rps20	9.68383e-67	0.457049	0.996	0.995	1.90307e-62
Rpl5	2.32344e-66	0.635792	0.96	0.974	4.56603e-62
Rpl10a	9.31232e-66	0.516824	0.983	0.983	1.83006e-61
Rps10	1.06391e-65	0.455006	0.989	0.988	2.0908e-61
Rplp2	8.6528e-65	0.538568	0.994	0.983	1.70045e-60
Rpl32	9.20059e-65	0.466271	0.985	0.993	1.8081e-60
Erdr1	5.06795e-61	-1.46473	0.483	0.827	9.95953e-57
Alb	3.04583e-57	-1.30307	0.871	0.939	5.98566e-53
Rpl36a	4.22039e-57	0.573295	0.977	0.968	8.29392e-53
Rpl13	1.45972e-56	0.410907	0.992	0.994	2.86864e-52
Rps8	1.14346e-55	0.427254	0.994	0.991	2.24713e-51
3110079O15Rik	1.00899e-54	-2.81818	0.086	0.507	1.98286e-50
Rpl7a	4.33835e-54	0.502002	0.97	0.978	8.52573e-50
Rps7	4.61292e-52	0.396215	0.981	0.983	9.06531e-48
Rps25	6.59769e-52	0.672839	0.964	0.967	1.29658e-47
Rpl27a	8.28467e-52	0.384876	0.992	0.991	1.6281e-47
Rps26	6.99498e-51	0.550845	0.977	0.988	1.37465e-46
Eef1b2	8.51474e-50	0.508167	0.97	0.976	1.67332e-45
Ctsz	9.41926e-50	-1.15075	0.473	0.826	1.85107e-45
Rpl18a	1.86037e-49	0.400249	0.994	0.995	3.65599e-45
Tesc	4.25165e-49	-1.31736	0.536	0.83	8.35535e-45
Ifi27	1.02355e-48	-1.35649	0.369	0.761	2.01149e-44
Tpt1	1.38481e-48	0.382541	0.996	0.994	2.72142e-44
Meg3	4.79454e-48	1.52962	0.869	0.712	9.42223e-44
Rps4x	6.79e-48	0.377171	0.983	0.986	1.33437e-43
Ncam1	7.09424e-48	2.0869	0.553	0.233	1.39416e-43
Apoc1	3.19275e-47	-1.08171	0.605	0.84	6.2744e-43
Rpl37a	7.54888e-46	0.424128	0.994	0.991	1.48351e-41
Rps18	7.3408e-45	0.366177	0.994	0.993	1.44261e-40
Nedd8	4.16181e-44	-0.654958	0.844	0.958	8.1788e-40
Hpn	6.22768e-43	-1.30253	0.536	0.809	1.22386e-38
Thsd7a	1.42652e-42	3.41234	0.251	0.036	2.8034e-38
Rpl31	1.70685e-42	0.552708	0.954	0.954	3.35429e-38
Rpl41	2.72228e-42	0.39582	0.994	0.992	5.34982e-38
Rps11	5.28613e-42	0.356022	0.985	0.983	1.03883e-37
Hp	8.17475e-42	1.31585	0.608	0.275	1.6065e-37
Proc	9.30375e-42	-1.37253	0.422	0.736	1.82837e-37
Pah	6.18077e-41	-1.11124	0.506	0.815	1.21465e-36
Hist3h2ba	1.69302e-40	2.20638	0.574	0.308	3.32713e-36
Rps28	3.56179e-40	0.460587	0.968	0.973	6.99963e-36
Rps17	1.13865e-39	0.520512	0.962	0.974	2.23767e-35
Pfdn5	1.22973e-39	-0.499745	0.932	0.974	2.41666e-35
Rps21	8.32975e-39	0.417812	0.983	0.983	1.63696e-34
Rpl9	1.44766e-38	0.302567	0.987	0.99	2.84495e-34
Ces1d	1.76717e-38	-1.16609	0.342	0.696	3.47284e-34
Rps3	2.40144e-38	0.310136	0.983	0.99	4.71932e-34
Tbcb	2.97642e-38	-0.913484	0.578	0.825	5.84926e-34
Taldo1	9.92272e-38	-0.767309	0.726	0.913	1.95001e-33
Tmem14c	3.24958e-37	-0.739855	0.713	0.911	6.38607e-33
Nenf	4.94886e-37	-0.746149	0.713	0.889	9.7255e-33
Rpl30	8.88757e-37	0.305166	0.987	0.99	1.74659e-32
Dync2li1	1.12841e-36	-1.17267	0.38	0.706	2.21756e-32
BC031181	2.30858e-36	-0.886484	0.616	0.841	4.53682e-32
Rpl37	3.40944e-36	0.371815	0.983	0.983	6.70024e-32
Park7	9.22149e-36	-0.591866	0.85	0.953	1.81221e-31
Mrpl11	1.61589e-35	-1.13235	0.384	0.708	3.17554e-31
Tmem45a	2.11026e-35	-1.64818	0.234	0.569	4.14708e-31
Serpina1c	2.94333e-35	-1.1576	0.502	0.776	5.78423e-31
Ubl5	4.21912e-35	-0.631396	0.8	0.936	8.29141e-31
Arl6	5.42655e-35	-1.54772	0.171	0.503	1.06642e-30
Mrpl20	7.08277e-35	-0.724065	0.65	0.881	1.39191e-30
Clps	1.97854e-34	3.52265	0.173	0.016	3.88823e-30
PISD	2.54411e-34	-1.42823	0.245	0.579	4.99969e-30
Ndufs8	3.56274e-34	-1.02487	0.475	0.779	7.00149e-30
Cpq	3.67858e-34	-1.00398	0.462	0.751	7.22915e-30
Rpl19	4.30095e-34	0.324275	0.994	0.989	8.45223e-30
Rps3a1	5.51968e-34	0.311106	0.985	0.988	1.08473e-29
Slc5a1	1.20478e-33	-1.91773	0.192	0.505	2.36763e-29
Rps2	2.95552e-33	0.327203	0.989	0.993	5.80818e-29
Dpysl4	3.52233e-33	-2.2188	0.078	0.386	6.92208e-29
Klf6	6.26543e-33	-1.01483	0.848	0.928	1.23128e-28
Rps15a	7.60953e-33	0.296574	0.985	0.984	1.49542e-28
Atp6v1f	8.31783e-33	-0.563575	0.859	0.952	1.63462e-28
Phlda3	9.26575e-33	2.14853	0.546	0.328	1.82091e-28
Rpl7	3.50092e-32	0.379633	0.981	0.982	6.88e-28
Rpl26	4.48842e-32	0.311924	0.983	0.989	8.82065e-28
Capn6	4.83445e-32	-1.36858	0.253	0.573	9.50066e-28
Ndufs5	7.52982e-32	-0.65649	0.757	0.914	1.47976e-27
Rpl21	1.05892e-31	0.310519	0.994	0.99	2.08099e-27
Morn2	1.36724e-31	-1.30126	0.228	0.554	2.68689e-27
Rps9	1.8341e-31	0.307098	0.992	0.991	3.60437e-27
Lamtor5	2.00213e-31	-0.832357	0.578	0.819	3.93458e-27
AY036118	2.56284e-31	-0.59614	0.979	0.994	5.0365e-27
Coa3	3.09842e-31	-0.827265	0.631	0.841	6.08901e-27
Hpx	4.25786e-31	1.40112	0.563	0.285	8.36755e-27
Prss2	8.54699e-31	4.1603	0.148	0.012	1.67965e-26
Rsu1	8.96593e-31	-1.09549	0.38	0.677	1.76199e-26
Nit2	1.13818e-30	-0.906334	0.608	0.813	2.23675e-26
Tm4sf4	1.93743e-30	-0.504177	0.966	0.974	3.80743e-26
Stx8	2.4577e-30	-1.12137	0.295	0.61	4.82988e-26
Psmb6	2.72748e-30	-0.506441	0.903	0.962	5.36005e-26
Chadl	3.09583e-30	-1.7228	0.156	0.448	6.08392e-26
Psmd13	9.44852e-30	-0.92815	0.506	0.761	1.85682e-25
Mrpl21	1.5024e-29	-0.850306	0.473	0.752	2.95252e-25
Ndufb3	1.72357e-29	-0.652552	0.677	0.874	3.38716e-25
Fam173a	2.75368e-29	-0.882205	0.494	0.783	5.41154e-25
Slc25a5	6.71014e-29	-0.609533	0.8	0.939	1.31868e-24
Dctn3	1.62751e-28	-0.691837	0.646	0.871	3.19838e-24
Arf5	1.72114e-28	-0.406335	0.92	0.97	3.38238e-24
Cfdp1	2.91124e-28	-0.643058	0.703	0.884	5.72118e-24
Josd2	6.6501e-28	-1.07196	0.34	0.636	1.30688e-23
Pepd	1.66395e-27	-1.10026	0.401	0.667	3.26999e-23
Rpl8	2.69172e-27	0.283054	0.992	0.991	5.28976e-23
Tomm22	3.17175e-27	-0.618912	0.774	0.901	6.23313e-23
Rpl29	3.95014e-27	-0.600311	0.762	0.981	7.76281e-23
Rpl38	4.15499e-27	0.342968	0.985	0.984	8.16539e-23
4931406C07Rik	4.92499e-27	-0.977235	0.42	0.68	9.6786e-23
Rps27	4.98657e-27	0.323163	0.979	0.984	9.79961e-23
Smco4	5.19633e-27	-0.850668	0.614	0.82	1.02118e-22
Eif3i	5.75612e-27	-0.534781	0.802	0.938	1.13119e-22
Rps6	9.25676e-27	0.41896	0.968	0.979	1.81914e-22
Cuedc2	1.03746e-26	-0.909634	0.458	0.73	2.03881e-22
Mydgf	1.28775e-26	-0.659771	0.633	0.841	2.53069e-22
Ndufv1	1.29186e-26	-0.708581	0.565	0.811	2.53876e-22
Pcbd1	1.53891e-26	-0.639109	0.667	0.869	3.02427e-22
Got2	1.84844e-26	-0.902742	0.43	0.702	3.63256e-22
Reg1	1.86256e-26	1.3648	0.196	0.037	3.6603e-22
Gng11	4.9114e-26	-1.36487	0.2	0.477	9.65189e-22
Rplp0	6.25443e-26	0.303195	0.987	0.989	1.22912e-21
Calml4	6.82999e-26	1.56963	0.546	0.337	1.34223e-21
Snf8	7.6236e-26	-1.04282	0.359	0.65	1.49819e-21
Polr2k	8.57756e-26	-0.82214	0.454	0.74	1.68566e-21
Pnliprp1	1.35057e-25	4.03153	0.131	0.012	2.65413e-21
Cyp4f14	1.80035e-25	-2.56793	0.07	0.31	3.53805e-21
Adk	2.0234e-25	-0.655226	0.776	0.914	3.97639e-21
Nsmce2	2.169e-25	-0.88871	0.382	0.648	4.26252e-21
Tspan8	2.44634e-25	0.895185	0.757	0.56	4.80754e-21
Wbscr22	2.54089e-25	-1.14216	0.266	0.556	4.99336e-21
B2m	2.73161e-25	0.715606	0.914	0.919	5.36816e-21
Rpl36	2.95794e-25	0.391665	0.973	0.979	5.81294e-21
Ift27	3.95282e-25	-1.31067	0.232	0.512	7.76809e-21
Lamtor2	4.30706e-25	-0.609057	0.757	0.904	8.46424e-21
Try5	6.27502e-25	5.95879	0.099	0.003	1.23317e-20
Sdsl	6.8147e-25	-1.41143	0.211	0.482	1.33922e-20
Pabpc1	7.22806e-25	0.443765	0.956	0.951	1.42046e-20
Rnh1	8.99188e-25	-0.569085	0.747	0.898	1.76708e-20
Rpl24	1.49638e-24	0.245579	0.981	0.985	2.94068e-20
Plagl1	1.67897e-24	1.34678	0.597	0.387	3.29951e-20
2210010C04Rik	2.88455e-24	5.8014	0.091	0.002	5.66871e-20
Eef1a1	4.64316e-24	0.223493	0.994	0.993	9.12474e-20
Mrps15	5.01896e-24	-0.810356	0.462	0.717	9.86326e-20
Vta1	5.22431e-24	-1.01448	0.39	0.643	1.02668e-19
Ndufb7	5.41957e-24	-0.532458	0.711	0.898	1.06505e-19
As3mt	5.92068e-24	-1.26455	0.184	0.454	1.16353e-19
Afp	8.23774e-24	1.97427	0.584	0.397	1.61888e-19
Mrpl55	8.2528e-24	-1.06074	0.316	0.597	1.62184e-19
Pter	9.26096e-24	-0.882295	0.479	0.722	1.81996e-19
Apoa2	9.69173e-24	0.971822	0.546	0.305	1.90462e-19
Ergic3	1.06332e-23	-0.661693	0.684	0.854	2.08964e-19
Hao2	1.21431e-23	-1.9924	0.084	0.326	2.38635e-19
Lcn2	1.46395e-23	1.16534	0.658	0.456	2.87696e-19
Hspbp1	1.65979e-23	-1.18006	0.251	0.525	3.26182e-19
Chchd6	1.85651e-23	-1.10108	0.3	0.571	3.64841e-19
Wfdc3	1.85801e-23	-0.976687	0.287	0.573	3.65136e-19
Ccdc124	2.03697e-23	-1.09195	0.327	0.583	4.00306e-19
Psmb5	3.40642e-23	-0.512829	0.802	0.93	6.6943e-19
Rps5	3.54036e-23	0.25968	0.983	0.988	6.95751e-19
2700029M09Rik	3.63301e-23	-0.912124	0.418	0.667	7.13959e-19
Pebp1	4.22981e-23	-0.416834	0.937	0.969	8.31242e-19
Dnajb11	5.19358e-23	-0.834917	0.428	0.695	1.02064e-18
Il11ra1	5.60802e-23	-1.41211	0.211	0.467	1.10209e-18
Psmb2	6.00456e-23	-0.466972	0.838	0.933	1.18002e-18
Atp6v0e2	6.03522e-23	-1.92825	0.074	0.303	1.18604e-18
Basp1	6.70023e-23	0.77845	0.707	0.494	1.31673e-18
Ftl1	7.23491e-23	0.381741	0.981	0.988	1.4218e-18
Stra13	8.75224e-23	-0.748219	0.384	0.67	1.71999e-18
Mrps14	9.2281e-23	-0.536598	0.759	0.898	1.81351e-18
Cd59a	9.69617e-23	-1.38013	0.217	0.472	1.90549e-18
BC005624	9.80204e-23	-0.714308	0.416	0.675	1.9263e-18
Zfos1	9.87633e-23	0.934139	0.774	0.672	1.9409e-18
Emc2	9.9626e-23	-0.838838	0.373	0.639	1.95785e-18
Ola1	1.0931e-22	-0.68835	0.549	0.763	2.14816e-18
Dcx	1.44671e-22	-0.942673	0.367	0.626	2.84307e-18
Hrsp12	1.81299e-22	-0.631521	0.711	0.85	3.56288e-18
Cwc27	1.934e-22	-1.04499	0.264	0.525	3.8007e-18
Rps13	1.95684e-22	0.246621	0.983	0.986	3.84558e-18
Dpysl3	2.19765e-22	1.65249	0.287	0.105	4.31882e-18
Slit2	2.45426e-22	1.57622	0.441	0.246	4.8231e-18
Tmco1	3.81201e-22	-0.751669	0.553	0.765	7.49137e-18
Trim47	4.64361e-22	-0.859757	0.424	0.671	9.12562e-18
Itih2	4.81333e-22	-0.954684	0.293	0.554	9.45915e-18
Akr1e1	5.15971e-22	-1.16095	0.295	0.553	1.01399e-17
Rtfdc1	5.30847e-22	-0.847208	0.407	0.676	1.04322e-17
Iscu	5.37641e-22	-0.853882	0.435	0.686	1.05657e-17
Psmc4	5.49397e-22	-0.639451	0.635	0.82	1.07967e-17
Metap1d	5.95844e-22	-1.5554	0.152	0.387	1.17095e-17
mt-Atp8	6.16078e-22	-0.558629	0.692	0.883	1.21072e-17
Yipf1	6.23582e-22	-0.853235	0.283	0.564	1.22546e-17
Pcdh11x	6.65184e-22	4.24329	0.118	0.013	1.30722e-17
Sf3b2	7.36037e-22	-0.492021	0.808	0.93	1.44646e-17
S100a6	8.65607e-22	1.02251	0.561	0.337	1.70109e-17
Tex261	9.10201e-22	-0.812851	0.483	0.727	1.78873e-17
Tstd1	1.11555e-21	-0.61325	0.846	0.915	2.19228e-17
Ift74	1.34387e-21	-0.919217	0.392	0.644	2.64097e-17
Cela3b	1.54277e-21	4.39831	0.093	0.005	3.03184e-17
Med19	1.7452e-21	-0.853282	0.483	0.708	3.42967e-17
Nudt19	2.66891e-21	-0.68128	0.823	0.898	5.24495e-17
Mmd2	3.65919e-21	-1.33084	0.07	0.293	7.19103e-17
Svil	4.0854e-21	-0.774207	0.538	0.75	8.02863e-17
Mrps18a	4.28081e-21	-0.766465	0.464	0.72	8.41264e-17
Ddx39	4.71283e-21	-0.87246	0.361	0.628	9.26165e-17
Tmem160	6.50221e-21	-0.768761	0.38	0.653	1.27781e-16
Fam92a	6.91671e-21	-0.822657	0.521	0.736	1.35927e-16
Spns1	7.56709e-21	-1.1152	0.196	0.444	1.48708e-16
Krt23	9.23161e-21	-0.955919	0.205	0.456	1.8142e-16
Acat1	9.91913e-21	-0.658639	0.605	0.814	1.94931e-16
Hspb1	1.05475e-20	1.42566	0.561	0.352	2.07279e-16
Commd6	1.10517e-20	-0.748943	0.544	0.77	2.17188e-16
Map9	1.13934e-20	-2.3997	0.053	0.254	2.23903e-16
Sar1b	1.4317e-20	-0.62932	0.599	0.807	2.81358e-16
Scd2	1.52993e-20	-0.661835	0.544	0.795	3.00661e-16
Gstt1	1.66881e-20	-0.806364	0.451	0.692	3.27955e-16
Smpd3	1.74458e-20	1.28646	0.435	0.226	3.42845e-16
Mtx1	2.03877e-20	-1.11522	0.249	0.506	4.0066e-16
Trip6	2.2138e-20	-0.885374	0.426	0.667	4.35055e-16
Dctn2	2.26234e-20	-0.562767	0.743	0.885	4.44596e-16
S100a11	2.53035e-20	0.394683	0.973	0.977	4.97265e-16
Mrpl22	2.67157e-20	-0.774529	0.506	0.711	5.25017e-16
Plgrkt	2.72408e-20	-0.941323	0.34	0.589	5.35337e-16
Kng1	2.88364e-20	1.29027	0.338	0.137	5.66693e-16
Rpl22	2.94531e-20	0.322227	0.981	0.979	5.78812e-16
Ccdc115	2.97505e-20	-1.08852	0.188	0.444	5.84657e-16
Ndufb2	3.0448e-20	-0.658117	0.551	0.782	5.98365e-16
Kcnab1	3.29348e-20	2.11306	0.274	0.106	6.47235e-16
Pmpcb	3.34693e-20	-0.782223	0.468	0.7	6.57739e-16
Tmed9	3.44882e-20	-0.387352	0.876	0.946	6.77762e-16
Sdccag8	3.76355e-20	-1.23446	0.205	0.445	7.39613e-16
Dnajc19	4.0104e-20	-0.623786	0.557	0.763	7.88125e-16
Clec2d	4.38295e-20	-1.11233	0.23	0.473	8.61338e-16
Ebna1bp2	4.59956e-20	-0.66636	0.584	0.769	9.03905e-16
Polr2c	4.69676e-20	-0.601096	0.631	0.802	9.23007e-16
Cdc37	5.0515e-20	-0.552209	0.688	0.872	9.9272e-16
Rab28	5.34393e-20	-0.985388	0.3	0.554	1.05019e-15
Sfrp1	6.15781e-20	2.17519	0.306	0.134	1.21013e-15
Ublcp1	7.96852e-20	-1.34671	0.171	0.401	1.56597e-15
Commd4	9.10373e-20	-1.00996	0.224	0.475	1.78906e-15
Chchd3	1.06748e-19	-0.606587	0.47	0.723	2.09781e-15
Spock3	1.09731e-19	1.55481	0.293	0.116	2.15644e-15
Rbx1	1.10408e-19	-0.397392	0.876	0.951	2.16974e-15
Afm	1.25081e-19	-1.48479	0.12	0.346	2.4581e-15
Mrps17	1.30657e-19	-0.631337	0.633	0.808	2.56767e-15
Flrt2	1.31462e-19	1.75533	0.243	0.081	2.58349e-15
Ahnak	1.64802e-19	0.788614	0.751	0.612	3.23869e-15
Eno1	1.65198e-19	-0.502666	0.785	0.898	3.24647e-15
Ttc8	1.68699e-19	-1.36956	0.177	0.411	3.31527e-15
Flywch2	1.76269e-19	-0.999608	0.264	0.503	3.46403e-15
Commd9	1.98702e-19	-0.84628	0.268	0.515	3.90489e-15
Itgb3bp	2.33545e-19	-1.11246	0.194	0.435	4.58963e-15
Tor2a	2.61588e-19	-0.923043	0.342	0.573	5.14073e-15
Eef2	2.6641e-19	0.34053	0.956	0.978	5.23548e-15
Atp5f1	2.77339e-19	-0.320616	0.937	0.961	5.45027e-15
Wdr83os	2.9574e-19	-0.573289	0.557	0.802	5.81188e-15
Prdx1	3.32789e-19	0.339397	0.958	0.975	6.53996e-15
Pomp	3.47325e-19	-0.458734	0.823	0.92	6.82563e-15
Mrps18c	3.48536e-19	-0.82032	0.397	0.633	6.84944e-15
Sdhb	3.97962e-19	-0.598793	0.675	0.836	7.82075e-15
Apoa1	4.37272e-19	0.895603	0.534	0.314	8.59327e-15
Fis1	5.02757e-19	-0.441455	0.848	0.941	9.88018e-15
Exoc1	5.74662e-19	-1.2427	0.154	0.377	1.12933e-14
Polr2a	6.01742e-19	0.99502	0.757	0.684	1.18254e-14
Mrps21	6.02836e-19	-0.62795	0.572	0.774	1.18469e-14
Acaa1a	6.04225e-19	-0.615275	0.565	0.752	1.18742e-14
Acads	6.76522e-19	-0.709542	0.542	0.743	1.3295e-14
Pigt	6.89843e-19	-0.861989	0.392	0.631	1.35568e-14
Acot1	7.13268e-19	0.861923	0.831	0.829	1.40171e-14
Tsn	7.32292e-19	-0.496035	0.77	0.899	1.4391e-14
Gstm5	7.69206e-19	-0.784087	0.53	0.722	1.51164e-14
Unc5b	8.60559e-19	1.6713	0.39	0.215	1.69117e-14
Nup37	8.98377e-19	-1.29893	0.165	0.392	1.76549e-14
Psme1	1.19797e-18	-0.458461	0.838	0.929	2.35424e-14
Chst8	1.28956e-18	2.01227	0.272	0.111	2.53425e-14
Adgrl3	1.63383e-18	2.48119	0.167	0.042	3.21081e-14
Cacna2d1	1.79381e-18	1.44332	0.445	0.27	3.5252e-14
Tomm40	1.81804e-18	-0.611419	0.608	0.797	3.57281e-14
Ube2e3	1.96056e-18	-0.451112	0.793	0.904	3.8529e-14
Hat1	2.00988e-18	-0.687336	0.496	0.702	3.94983e-14
Rpl23a	2.17354e-18	0.517295	0.895	0.894	4.27144e-14
Syf2	2.28518e-18	-0.556763	0.572	0.76	4.49084e-14
Commd1	2.38564e-18	-0.53895	0.711	0.86	4.68825e-14
Psmb8	2.41299e-18	-0.96851	0.321	0.554	4.74201e-14
Emc7	2.57369e-18	-0.52447	0.597	0.806	5.05782e-14
Ctsl	2.61521e-18	0.603836	0.916	0.948	5.13941e-14
B9d1	3.01745e-18	-1.03708	0.211	0.448	5.92989e-14
Coq7	3.06526e-18	-0.908781	0.346	0.581	6.02384e-14
Rexo2	3.19437e-18	-0.711936	0.464	0.678	6.27757e-14
Hsd17b10	3.24977e-18	-0.507256	0.772	0.899	6.38644e-14
Fibp	4.1481e-18	-0.787914	0.333	0.584	8.15184e-14
Arhgap24	4.18996e-18	-0.91106	0.388	0.605	8.23412e-14
Pygo1	4.47944e-18	-1.61286	0.078	0.275	8.80299e-14
Acp1	4.68103e-18	-0.529568	0.673	0.849	9.19916e-14
Rpl4	4.77268e-18	0.311233	0.968	0.976	9.37926e-14
Ifitm3	6.02316e-18	-0.537052	0.449	0.729	1.18367e-13
Uchl1	6.26972e-18	1.68826	0.314	0.141	1.23212e-13
Rab13	6.88547e-18	-0.979883	0.259	0.486	1.35313e-13
Ctnnbl1	8.39585e-18	-0.898674	0.215	0.442	1.64995e-13
Npc2	9.09088e-18	0.315078	0.897	0.887	1.78654e-13
Prpf31	1.06119e-17	-1.04275	0.249	0.483	2.08545e-13
Tmc4	1.07607e-17	-0.538756	0.517	0.763	2.1147e-13
Lsm4	1.12183e-17	-0.503118	0.705	0.879	2.20461e-13
Try4	1.28825e-17	4.95969	0.07	0.002	2.53166e-13
Arpc3	1.32151e-17	-0.391053	0.838	0.932	2.59702e-13
Ndufa10	1.33459e-17	-0.546545	0.618	0.825	2.62274e-13
Parm1	1.36103e-17	1.47844	0.295	0.126	2.67471e-13
Tspo	1.54807e-17	-0.415041	0.673	0.894	3.04226e-13
Maged2	1.66302e-17	-0.650709	0.576	0.765	3.26816e-13
Fmo2	1.75773e-17	-0.559078	0.489	0.702	3.45428e-13
Pfdn6	1.76349e-17	-0.587427	0.555	0.771	3.46562e-13
Polr2i	1.80241e-17	-0.649679	0.441	0.662	3.54209e-13
Mrpl35	1.91652e-17	-0.697639	0.426	0.665	3.76635e-13
Agmo	1.91822e-17	-1.25077	0.158	0.381	3.76969e-13
Hint2	1.98157e-17	-0.572771	0.639	0.815	3.89417e-13
Gas2	2.08058e-17	-0.911577	0.281	0.515	4.08875e-13
Aes	2.20254e-17	-0.333587	0.922	0.981	4.32843e-13
Dpm3	2.25086e-17	-0.70744	0.369	0.616	4.42339e-13
Dtx3	2.30926e-17	-0.961376	0.247	0.475	4.53815e-13
Ddx41	2.32491e-17	-0.819984	0.323	0.561	4.56891e-13
BC026585	2.41299e-17	-1.24602	0.177	0.394	4.742e-13
Tmprss6	2.48902e-17	-0.930922	0.162	0.385	4.89143e-13
Fxyd2	2.52856e-17	-0.864917	0.241	0.475	4.96912e-13
Ptrf	2.59164e-17	1.1453	0.517	0.348	5.0931e-13
Ndufa9	2.70297e-17	-0.721161	0.456	0.693	5.31187e-13
Ggh	2.94864e-17	-0.669183	0.494	0.693	5.79466e-13
Mia	2.99062e-17	-0.709186	0.143	0.363	5.87717e-13
Acyp1	3.12815e-17	-0.823942	0.35	0.57	6.14744e-13
Ccng1	3.22716e-17	1.61534	0.47	0.315	6.34201e-13
Dnal4	3.34339e-17	-0.772433	0.329	0.569	6.57044e-13
Snrpb	3.40554e-17	-0.375901	0.878	0.951	6.69256e-13
Arl13b	3.89026e-17	-1.01481	0.293	0.512	7.64514e-13
C3	4.06412e-17	1.18103	0.601	0.417	7.9868e-13
Dalrd3	4.12894e-17	-0.720347	0.314	0.556	8.11419e-13
Slc35b1	4.27689e-17	-1.08032	0.238	0.461	8.40494e-13
Nudc	4.49923e-17	-0.410003	0.85	0.929	8.84188e-13
Ccdc53	4.88172e-17	-0.742914	0.361	0.606	9.59356e-13
Suclg1	4.93437e-17	-0.463106	0.806	0.914	9.69702e-13
Prrg2	5.19434e-17	-0.797111	0.268	0.506	1.02079e-12
Ak2	6.34298e-17	-0.548421	0.593	0.794	1.24652e-12
Ccdc25	6.56023e-17	-0.711838	0.574	0.753	1.28922e-12
Exoc3	7.45082e-17	-0.854021	0.363	0.584	1.46424e-12
Tsfm	7.49614e-17	-0.652588	0.416	0.643	1.47314e-12
Mfi2	7.80484e-17	-3.17757	0.023	0.176	1.53381e-12
Scn9a	8.05415e-17	4.63719	0.07	0.003	1.5828e-12
Kifc3	8.2791e-17	-0.527622	0.743	0.886	1.62701e-12
Nabp2	8.96958e-17	-0.811586	0.352	0.571	1.7627e-12
Brd2	8.99857e-17	0.741951	0.846	0.805	1.7684e-12
Dtymk	9.51043e-17	-0.570822	0.692	0.825	1.86899e-12
Mrpl23	9.67377e-17	-0.427135	0.705	0.857	1.90109e-12
Rsrc1	1.00487e-16	-0.7466	0.414	0.629	1.97478e-12
Snap47	1.03024e-16	-0.799524	0.378	0.598	2.02462e-12
Ubxn1	1.03188e-16	-0.437055	0.838	0.916	2.02786e-12
Sf3b6	1.03522e-16	-0.458334	0.776	0.912	2.03441e-12
Gtf2f1	1.081e-16	-0.700386	0.376	0.598	2.12438e-12
Sod1	1.08742e-16	0.832546	0.696	0.62	2.137e-12
Bin3	1.12768e-16	-1.09643	0.196	0.413	2.21611e-12
Tmem256	1.18881e-16	-0.534392	0.599	0.808	2.33624e-12
Cdkn1a	1.19019e-16	1.1106	0.787	0.727	2.33896e-12
Mrpl16	1.34437e-16	-0.880639	0.306	0.516	2.64196e-12
Dtd1	1.36194e-16	-0.911644	0.331	0.557	2.67648e-12
Srek1ip1	1.38749e-16	-0.724607	0.42	0.645	2.72669e-12
Hnrnpd	1.44006e-16	-0.404616	0.876	0.933	2.83001e-12
Map1b	1.44673e-16	1.98676	0.259	0.107	2.84312e-12
Nudt2	1.62766e-16	-0.868437	0.338	0.564	3.19869e-12
Acbd6	1.65349e-16	-0.648833	0.523	0.732	3.24944e-12
Atp6v0b	1.72455e-16	-0.522768	0.711	0.882	3.38908e-12
Lamtor4	1.80094e-16	-0.555463	0.57	0.786	3.5392e-12
Pibf1	1.81134e-16	-1.41215	0.135	0.337	3.55964e-12
G0s2	1.85623e-16	-1.26544	0.165	0.37	3.64786e-12
Lias	1.87474e-16	-1.06562	0.234	0.452	3.68424e-12
Polr2f	1.98037e-16	-0.430365	0.757	0.884	3.89181e-12
Ddost	2.02033e-16	-0.436714	0.781	0.904	3.97035e-12
Ppib	2.08033e-16	-0.305892	0.926	0.973	4.08826e-12
Psmd9	2.44766e-16	-0.701955	0.373	0.591	4.81015e-12
Cdc123	2.7263e-16	-0.622271	0.496	0.701	5.35773e-12
Fkbp8	3.10175e-16	-0.491983	0.705	0.838	6.09556e-12
Rab25	3.1248e-16	-0.464017	0.496	0.743	6.14085e-12
Cnpy3	3.40209e-16	-0.935974	0.266	0.485	6.68578e-12
Isca2	3.64541e-16	-0.943354	0.306	0.527	7.16397e-12
Cebpb	3.75751e-16	0.676729	0.776	0.644	7.38426e-12
Mgam	3.98937e-16	-1.86924	0.076	0.255	7.83991e-12
Timp3	4.09885e-16	1.28294	0.563	0.411	8.05507e-12
Psma2	4.56464e-16	-0.340818	0.897	0.955	8.97044e-12
Cpne8	4.60721e-16	-0.681471	0.498	0.705	9.05408e-12
Fastkd2	4.74253e-16	-1.42527	0.129	0.323	9.32002e-12
Mrpl30	4.99403e-16	-0.44181	0.688	0.856	9.81427e-12
Aldh7a1	5.14568e-16	-0.725529	0.5	0.692	1.01123e-11
Hmgn1	5.70047e-16	-0.241442	0.958	0.971	1.12026e-11
Rrp1	6.45449e-16	-0.405765	0.774	0.898	1.26844e-11
Timm22	6.64859e-16	-0.747069	0.367	0.588	1.30658e-11
Sntg1	6.96647e-16	4.78606	0.057	0.001	1.36905e-11
Dbi	7.14284e-16	-0.252152	0.977	0.984	1.40371e-11
Vma21	7.506e-16	-0.69928	0.466	0.658	1.47508e-11
Emc4	7.66501e-16	-0.740755	0.407	0.633	1.50633e-11
Tpgs1	8.30604e-16	-0.651759	0.371	0.598	1.6323e-11
2610524H06Rik	8.30865e-16	-0.751875	0.371	0.582	1.63282e-11
Mrps10	8.35052e-16	-0.547557	0.325	0.562	1.64104e-11
Fau	8.5131e-16	0.252142	0.985	0.988	1.67299e-11
Shfm1	9.18516e-16	-0.31369	0.928	0.968	1.80507e-11
Pold3	9.50722e-16	-0.817163	0.47	0.665	1.86836e-11
Pcdh9	1.158e-15	2.30658	0.194	0.067	2.27571e-11
Krtcap2	1.1667e-15	-0.433373	0.709	0.878	2.2928e-11
Hnf1aos1	1.17513e-15	0.772005	0.694	0.557	2.30936e-11
mt-Nd4	1.19976e-15	-0.122752	0.992	0.998	2.35777e-11
Pcca	1.24217e-15	-1.63978	0.089	0.265	2.44112e-11
Ivd	1.35174e-15	-1.15888	0.19	0.395	2.65645e-11
Cyp2j5	1.40817e-15	-1.27503	0.188	0.387	2.76733e-11
Gpaa1	1.44434e-15	-1.03891	0.196	0.399	2.83841e-11
Cox6b1	1.46328e-15	-0.255669	0.932	0.973	2.87564e-11
Rsph9	1.48964e-15	-0.946853	0.215	0.431	2.92744e-11
Rfc2	1.52903e-15	-0.581855	0.439	0.663	3.00485e-11
Sf3a3	1.57106e-15	-0.724503	0.475	0.663	3.08746e-11
Crp	1.60785e-15	-0.70915	0.43	0.639	3.15976e-11
Ruvbl1	1.69625e-15	-0.710628	0.487	0.689	3.33346e-11
Ahsg	1.77512e-15	0.854325	0.694	0.488	3.48847e-11
Tmem147	1.78629e-15	-0.488351	0.711	0.862	3.51042e-11
Tpp1	1.97078e-15	-0.824492	0.3	0.522	3.87298e-11
Ap1m2	2.13065e-15	-0.881327	0.272	0.483	4.18716e-11
Cpb2	2.14809e-15	-0.892883	0.177	0.387	4.22142e-11
Smdt1	2.218e-15	-0.358446	0.865	0.946	4.35882e-11
Ift22	2.31582e-15	-0.813129	0.217	0.437	4.55105e-11
Hebp2	2.65163e-15	-0.879932	0.222	0.444	5.21099e-11
Qdpr	2.7457e-15	-0.736528	0.39	0.6	5.39584e-11
Rpl35	2.97595e-15	0.318526	0.979	0.978	5.84833e-11
Fkbp10	3.2207e-15	-1.35572	0.135	0.328	6.32933e-11
Plxdc2	3.43646e-15	1.68902	0.156	0.044	6.75334e-11
Pex7	3.49529e-15	-0.826179	0.352	0.559	6.86894e-11
Uqcrc2	3.50325e-15	-0.429761	0.795	0.891	6.88459e-11
1110051M20Rik	3.5821e-15	-1.11737	0.122	0.315	7.03955e-11
Cops3	4.08935e-15	-0.547986	0.479	0.672	8.03638e-11
Mrps33	4.12848e-15	-0.518099	0.671	0.831	8.11329e-11
Aadac	4.53242e-15	-0.716489	0.439	0.663	8.90711e-11
Apmap	4.79724e-15	-1.09027	0.181	0.381	9.42753e-11
Ncbp2	4.81492e-15	-0.647778	0.47	0.683	9.46227e-11
Psme2	4.88789e-15	-0.487729	0.696	0.852	9.60569e-11
Id1	4.92313e-15	1.00149	0.692	0.586	9.67493e-11
Scp2	5.08898e-15	-0.36995	0.825	0.939	1.00009e-10
Fam96b	5.57008e-15	-0.593044	0.492	0.692	1.09463e-10
Gtf2a2	5.98791e-15	-0.480798	0.692	0.816	1.17674e-10
Ppia	6.44894e-15	-0.209219	0.977	0.992	1.26735e-10
Rpl3	6.71115e-15	0.219447	0.981	0.987	1.31887e-10
N6amt1	6.77856e-15	-0.836846	0.382	0.582	1.33212e-10
Rps12-ps3	7.14243e-15	0.700517	0.743	0.654	1.40363e-10
Hist3h2a	7.88224e-15	1.32768	0.502	0.352	1.54902e-10
Trappc3	7.98778e-15	-0.650097	0.407	0.614	1.56976e-10
Tctex1d2	8.14644e-15	-0.848857	0.27	0.485	1.60094e-10
Xrcc4	8.34996e-15	-1.13006	0.179	0.379	1.64093e-10
Smim11	9.58304e-15	-0.571512	0.479	0.697	1.88326e-10
Paics	1.06553e-14	-0.425002	0.827	0.914	2.09399e-10
Col27a1	1.10717e-14	-0.668409	0.489	0.687	2.17582e-10
Elof1	1.10817e-14	-0.472638	0.686	0.829	2.17778e-10
Efnb2	1.20064e-14	1.0664	0.551	0.393	2.3595e-10
Ndufa6	1.20286e-14	0.413754	0.935	0.938	2.36385e-10
Dgat2	1.23035e-14	1.5948	0.31	0.155	2.41789e-10
Dnajc1	1.25045e-14	-0.511983	0.787	0.914	2.45738e-10
Ier5	1.25822e-14	0.8821	0.703	0.603	2.47266e-10
Ppp1r1b	1.26705e-14	-0.924434	0.283	0.485	2.49002e-10
Col9a3	1.2681e-14	-0.72793	0.359	0.585	2.49206e-10
Rpl11	1.31966e-14	0.192304	0.981	0.988	2.59339e-10
Nfu1	1.33584e-14	-0.689296	0.517	0.697	2.6252e-10
Cd44	1.365e-14	1.22119	0.278	0.125	2.6825e-10
Plin3	1.42027e-14	-0.562115	0.521	0.738	2.79112e-10
Ndufaf7	1.42698e-14	-1.07148	0.245	0.445	2.80431e-10
Tpm1	1.4317e-14	0.424709	0.932	0.899	2.81358e-10
Pak6	1.45513e-14	-1.12337	0.238	0.435	2.85963e-10
Eif3k	1.49898e-14	-0.322419	0.859	0.948	2.9458e-10
Sys1	1.53786e-14	-0.561272	0.608	0.775	3.02221e-10
Ppl	1.56074e-14	0.882868	0.65	0.539	3.06716e-10
Npnt	1.65505e-14	1.29409	0.378	0.219	3.25251e-10
Trappc9	1.66825e-14	-1.3373	0.118	0.298	3.27845e-10
Rnf11	1.75156e-14	-0.474933	0.719	0.85	3.44216e-10
Gcdh	1.76676e-14	-1.07001	0.184	0.382	3.47204e-10
Serpina1e	1.85988e-14	-0.927236	0.293	0.495	3.65505e-10
Smu1	1.86697e-14	-0.561571	0.565	0.74	3.66897e-10
Mrps12	1.93216e-14	-0.544021	0.521	0.735	3.79707e-10
Rpp30	1.99806e-14	-1.14661	0.173	0.363	3.92658e-10
Ebpl	2.03716e-14	-0.709331	0.291	0.502	4.00343e-10
Kxd1	2.0425e-14	-0.668962	0.428	0.644	4.01391e-10
Dnttip2	2.0761e-14	-0.52382	0.591	0.774	4.07996e-10
Fam210b	2.16921e-14	-1.00189	0.243	0.436	4.26292e-10
Atp5h	2.25891e-14	-0.242294	0.958	0.975	4.43921e-10
Aurkaip1	2.42634e-14	-0.493405	0.633	0.812	4.76825e-10
Nipal2	2.56739e-14	-0.87506	0.249	0.456	5.04543e-10
Uqcrb	2.56915e-14	-0.26675	0.926	0.963	5.0489e-10
Glo1	2.59089e-14	-0.439918	0.741	0.869	5.09161e-10
Prpf38a	2.63092e-14	-0.737756	0.376	0.584	5.17028e-10
Cpb1	2.6835e-14	3.58312	0.063	0.004	5.27361e-10
Med30	2.70054e-14	-0.625445	0.439	0.649	5.3071e-10
Ltbp1	2.71174e-14	1.84688	0.245	0.106	5.32912e-10
Uchl3	2.71301e-14	-0.573114	0.487	0.692	5.3316e-10
Dmbt1	3.18527e-14	1.50926	0.177	0.058	6.25969e-10
Ptp4a1	3.24748e-14	-0.378453	0.909	0.946	6.38195e-10
Copz1	3.32892e-14	-0.642324	0.485	0.694	6.54199e-10
Gpalpp1	3.58533e-14	-0.862369	0.198	0.4	7.0459e-10
Npepl1	3.74217e-14	-0.649475	0.47	0.65	7.35412e-10
Pxmp2	4.12546e-14	-0.841312	0.27	0.473	8.10735e-10
Meis2	4.13123e-14	0.969048	0.631	0.527	8.11869e-10
Ngfrap1	4.17627e-14	-0.329758	0.865	0.943	8.20721e-10
Fxyd1	4.18729e-14	-0.905283	0.276	0.475	8.22887e-10
Ccdc32	4.19194e-14	-1.15157	0.152	0.342	8.238e-10
Wls	4.23063e-14	0.992494	0.549	0.397	8.31404e-10
1810043G02Rik	4.32411e-14	-0.898612	0.217	0.422	8.49774e-10
Zdhhc6	4.36457e-14	-1.16251	0.179	0.369	8.57726e-10
Ndufs2	4.44042e-14	-0.428341	0.669	0.837	8.72631e-10
Bag2	4.44265e-14	-0.629779	0.481	0.686	8.73069e-10
Myg1	4.7389e-14	-0.764005	0.323	0.527	9.31288e-10
Grb14	4.83671e-14	-0.546115	0.54	0.726	9.5051e-10
Csnk2b	4.84298e-14	-0.433977	0.684	0.84	9.51742e-10
Armcx2	4.86944e-14	-0.796904	0.31	0.512	9.56943e-10
Mt1	4.91902e-14	0.870674	0.905	0.846	9.66685e-10
Cdh13	5.15785e-14	1.92802	0.15	0.044	1.01362e-09
Wnt6	5.2394e-14	4.62869	0.059	0.003	1.02965e-09
S100a10	5.46042e-14	0.382347	0.947	0.944	1.07308e-09
Lims1	5.65256e-14	-0.602635	0.614	0.77	1.11084e-09
Ufc1	6.3177e-14	-0.380478	0.726	0.86	1.24156e-09
Ctu2	6.373e-14	-0.972081	0.162	0.342	1.25242e-09
Mrpl4	6.3735e-14	-0.715907	0.319	0.519	1.25252e-09
Tm2d1	6.39285e-14	-0.521943	0.508	0.706	1.25632e-09
Psma5	6.70825e-14	-0.335835	0.854	0.916	1.3183e-09
Dnajc24	6.71151e-14	-0.749291	0.266	0.468	1.31895e-09
Ap2s1	6.71507e-14	-0.430889	0.669	0.829	1.31965e-09
Chchd2	6.72663e-14	-0.17878	0.981	0.984	1.32192e-09
Col16a1	7.3725e-14	1.371	0.418	0.27	1.44884e-09
Spop	7.42693e-14	-0.549519	0.576	0.776	1.45954e-09
Ptprt	7.75414e-14	2.86118	0.091	0.015	1.52384e-09
Trps1	7.82574e-14	1.52887	0.329	0.176	1.53792e-09
Speg	7.84294e-14	-1.27141	0.148	0.329	1.54129e-09
Calm1	7.98683e-14	0.28838	0.966	0.975	1.56957e-09
Cela2a	8.23518e-14	4.58593	0.061	0.004	1.61838e-09
Ndufb8	8.43793e-14	-0.338573	0.844	0.926	1.65822e-09
Tonsl	8.58525e-14	-0.475831	0.612	0.801	1.68717e-09
Nsmce4a	8.63297e-14	-0.410056	0.743	0.839	1.69655e-09
0610007P14Rik	8.66538e-14	-0.610331	0.475	0.67	1.70292e-09
Ces1c	9.00007e-14	-1.16457	0.198	0.389	1.76869e-09
Ptgr1	9.19189e-14	-1.04626	0.186	0.374	1.80639e-09
Gde1	9.31614e-14	-0.713146	0.466	0.662	1.83081e-09
Gal3st1	9.44334e-14	-1.13728	0.188	0.377	1.85581e-09
Stambp	9.97384e-14	-1.0031	0.165	0.354	1.96006e-09
Adh5	1.03129e-13	-0.395484	0.749	0.874	2.02669e-09
Nphp1	1.04918e-13	-0.949319	0.228	0.424	2.06184e-09
Klhdc4	1.09433e-13	-0.891291	0.177	0.367	2.15058e-09
Rad50	1.12022e-13	-0.653729	0.422	0.623	2.20146e-09
Pmepa1	1.15432e-13	0.720027	0.715	0.633	2.26847e-09
Actg1	1.16223e-13	-0.294697	0.987	0.993	2.28401e-09
Med6	1.16871e-13	-0.827902	0.27	0.476	2.29675e-09
Gstz1	1.18052e-13	-0.727184	0.312	0.527	2.31995e-09
B4gat1	1.18767e-13	-0.714082	0.234	0.429	2.33402e-09
Snrnp40	1.24642e-13	-0.558357	0.487	0.679	2.44947e-09
Cops6	1.32589e-13	-0.488149	0.578	0.766	2.60564e-09
Psmb3	1.37794e-13	-0.38901	0.791	0.908	2.70793e-09
Nubpl	1.38199e-13	-1.23795	0.137	0.312	2.71588e-09
Cbwd1	1.39569e-13	-0.829889	0.116	0.288	2.74281e-09
Pmaip1	1.44202e-13	1.51813	0.297	0.148	2.83386e-09
Galk1	1.5387e-13	-0.590434	0.546	0.722	3.02385e-09
Mdh1	1.58906e-13	-0.412645	0.861	0.922	3.12282e-09
Ap1s1	1.60257e-13	-0.697221	0.424	0.621	3.14937e-09
Pdia6	1.67541e-13	-0.360497	0.873	0.938	3.29252e-09
Ext2	1.71391e-13	-0.698183	0.373	0.588	3.36818e-09
Trnau1ap	1.72195e-13	-0.575309	0.388	0.592	3.38397e-09
Znrd1	1.7342e-13	-0.571509	0.489	0.687	3.40806e-09
Pdcl3	1.77693e-13	-0.457246	0.669	0.816	3.49202e-09
Unc50	1.79772e-13	-0.518152	0.572	0.723	3.53287e-09
Tmem70	1.84094e-13	-0.781768	0.344	0.544	3.61782e-09
Mrps9	1.88938e-13	-0.734565	0.354	0.544	3.71302e-09
Psmd6	1.90172e-13	-0.535043	0.637	0.79	3.73726e-09
Mtch1	1.96323e-13	-0.380688	0.795	0.909	3.85813e-09
Ide	2.03562e-13	0.92811	0.614	0.51	4.0004e-09
Tle4	2.09216e-13	-0.74597	0.363	0.56	4.11151e-09
Nt5c3b	2.12811e-13	-0.783147	0.416	0.594	4.18216e-09
Fam96a	2.30182e-13	-0.521917	0.578	0.74	4.52354e-09
Scrn2	2.34416e-13	-0.870152	0.181	0.371	4.60674e-09
B230118H07Rik	2.45232e-13	-0.818684	0.272	0.473	4.81929e-09
Sirt2	2.5316e-13	-0.641283	0.373	0.587	4.97511e-09
Cox6c	2.62348e-13	-0.216798	0.93	0.973	5.15566e-09
Fahd2a	2.63772e-13	-0.971674	0.23	0.424	5.18365e-09
Mrpl34	2.75126e-13	-0.476026	0.572	0.757	5.40677e-09
5730455P16Rik	2.96605e-13	-1.10365	0.116	0.288	5.82887e-09
Dusp6	3.29288e-13	-0.763909	0.513	0.681	6.47116e-09
l7Rn6	3.60279e-13	-0.506484	0.475	0.653	7.0802e-09
Kdelr3	3.70989e-13	1.08214	0.447	0.288	7.29067e-09
Tln2	3.72404e-13	-1.02819	0.146	0.325	7.31849e-09
H2-Ke6	3.74036e-13	-0.673578	0.262	0.473	7.35056e-09
Ndufa1	3.83088e-13	-0.371993	0.47	0.699	7.52844e-09
Mrpl19	3.90317e-13	-0.879869	0.281	0.476	7.6705e-09
Tmem173	4.00962e-13	-1.34981	0.135	0.305	7.87971e-09
AI987944	4.09141e-13	-1.52665	0.086	0.246	8.04043e-09
Psmb7	4.17204e-13	-0.436542	0.675	0.818	8.19889e-09
Fabp5	4.2689e-13	-0.34955	0.812	0.912	8.38924e-09
Chchd1	4.41864e-13	-0.493626	0.646	0.804	8.6835e-09
Gdf15	4.58622e-13	1.28555	0.441	0.293	9.01285e-09
Mgst2	4.60497e-13	-1.7542	0.08	0.232	9.04968e-09
Slc12a8	4.83855e-13	-0.890314	0.124	0.293	9.50871e-09
Smim22	4.90443e-13	-0.341148	0.468	0.702	9.63818e-09
Ddx10	5.13305e-13	-0.704147	0.376	0.56	1.00875e-08
Mrpl33	5.14355e-13	-0.411379	0.749	0.88	1.01081e-08
Cldn7	5.49323e-13	-0.231201	0.96	0.979	1.07953e-08
Fer	5.49831e-13	-0.688306	0.173	0.356	1.08053e-08
Ppp1r35	5.51299e-13	-1.03949	0.247	0.432	1.08341e-08
Ssrp1	5.5654e-13	-0.52779	0.629	0.778	1.09371e-08
Sf3b4	5.6629e-13	-0.647429	0.409	0.599	1.11287e-08
Fam212b	5.81761e-13	3.28441	0.097	0.02	1.14328e-08
Tmeff2	5.95862e-13	2.22266	0.15	0.048	1.17099e-08
Mecr	6.06639e-13	-1.05886	0.167	0.349	1.19217e-08
Serpinb1a	6.18698e-13	1.03806	0.39	0.234	1.21586e-08
Vps53	6.22881e-13	-0.747814	0.192	0.383	1.22408e-08
Spata7	6.40513e-13	-1.3857	0.114	0.278	1.25874e-08
Commd10	6.42872e-13	-1.00078	0.167	0.344	1.26337e-08
Ict1	6.44467e-13	-0.464682	0.568	0.742	1.26651e-08
Fstl1	6.46219e-13	1.02798	0.475	0.319	1.26995e-08
Plat	6.48454e-13	1.56631	0.165	0.056	1.27434e-08
P4hb	6.49257e-13	0.401287	0.899	0.886	1.27592e-08
Tatdn3	6.54611e-13	-1.61387	0.084	0.239	1.28644e-08
Gnai1	6.87144e-13	1.66487	0.272	0.135	1.35037e-08
Urah	7.02133e-13	-0.602685	0.243	0.453	1.37983e-08
Pacsin3	7.03802e-13	-0.632443	0.416	0.606	1.38311e-08
Trappc6a	7.05335e-13	-0.628562	0.399	0.613	1.38612e-08
Oaz1	7.13034e-13	-0.202695	0.968	0.984	1.40125e-08
Dcdc2a	7.3118e-13	-0.439299	0.77	0.88	1.43692e-08
Zmat5	7.51089e-13	-0.973218	0.219	0.405	1.47604e-08
Tob1	7.66643e-13	0.723523	0.764	0.737	1.50661e-08
Pigk	7.7559e-13	-0.776152	0.2	0.382	1.52419e-08
Rps19bp1	8.23155e-13	-0.73596	0.344	0.534	1.61766e-08
Matn2	8.26973e-13	-1.26384	0.101	0.265	1.62517e-08
Ntpcr	9.23871e-13	-1.1085	0.2	0.379	1.81559e-08
Irak1bp1	9.2778e-13	-0.622651	0.416	0.614	1.82327e-08
Rbm42	9.43741e-13	-0.527234	0.612	0.774	1.85464e-08
Nnat	9.55496e-13	1.84326	0.232	0.107	1.87774e-08
Samm50	9.71391e-13	-0.543157	0.479	0.691	1.90898e-08
Grb10	1.00822e-12	-0.446128	0.696	0.84	1.98135e-08
Bche	1.05637e-12	-0.448573	0.654	0.824	2.07598e-08
Eda2r	1.05822e-12	4.19761	0.057	0.004	2.07961e-08
Glod4	1.06424e-12	-0.531274	0.584	0.737	2.09144e-08
Coq2	1.09145e-12	-0.656565	0.424	0.605	2.14492e-08
Rbbp9	1.11249e-12	-0.789449	0.297	0.49	2.18626e-08
Fscn1	1.12925e-12	1.69602	0.278	0.146	2.2192e-08
Arhgef1	1.14135e-12	-0.70689	0.354	0.534	2.24297e-08
Lsm6	1.15096e-12	-0.498768	0.57	0.756	2.26186e-08
Mlx	1.15734e-12	-0.76943	0.238	0.426	2.27441e-08
Ndufa8	1.19921e-12	-0.351885	0.728	0.875	2.35668e-08
Bccip	1.20087e-12	-0.589599	0.47	0.667	2.35994e-08
Hspa8	1.23191e-12	-0.249299	0.981	0.99	2.42095e-08
Tmem234	1.23763e-12	-0.335185	0.821	0.91	2.4322e-08
Mrps27	1.26238e-12	-1.30187	0.127	0.288	2.48083e-08
Eif2a	1.26538e-12	-0.604359	0.371	0.579	2.48673e-08
Dnmt1	1.26639e-12	-0.821105	0.363	0.54	2.48871e-08
Anapc10	1.27931e-12	-0.815185	0.283	0.472	2.5141e-08
Mrpl3	1.2866e-12	-0.786254	0.304	0.498	2.52843e-08
Timm50	1.30576e-12	-0.671466	0.382	0.578	2.56607e-08
Ltv1	1.34937e-12	-0.849128	0.257	0.446	2.65178e-08
Upb1	1.3496e-12	-1.17649	0.12	0.287	2.65223e-08
Rcn1	1.38575e-12	-0.597669	0.458	0.645	2.72327e-08
Dmap1	1.40252e-12	-0.686182	0.139	0.317	2.75623e-08
Mrps11	1.41701e-12	-0.820525	0.287	0.479	2.7847e-08
Mrpl36	1.43429e-12	-0.512015	0.384	0.588	2.81867e-08
1110038F14Rik	1.51941e-12	-0.745934	0.304	0.5	2.98595e-08
Ndufb4	1.52942e-12	-0.411784	0.743	0.88	3.00561e-08
Pglyrp1	1.53195e-12	1.37477	0.35	0.203	3.0106e-08
Cetn2	1.55551e-12	-0.641615	0.443	0.619	3.05688e-08
Ift52	1.56191e-12	-0.771453	0.251	0.449	3.06946e-08
Cluap1	1.62698e-12	-1.03526	0.222	0.406	3.19735e-08
Mrpl1	1.73378e-12	-0.502818	0.314	0.519	3.40723e-08
Cep290	1.78878e-12	-0.770979	0.331	0.518	3.51532e-08
Cndp2	1.90704e-12	-0.958277	0.146	0.316	3.74771e-08
Rfc1	2.00541e-12	-0.480516	0.47	0.654	3.94104e-08
Mcm6	2.04421e-12	-0.6605	0.502	0.676	4.01728e-08
Ror1	2.10277e-12	-0.448911	0.34	0.549	4.13237e-08
Trappc2l	2.10512e-12	-0.498456	0.401	0.615	4.13697e-08
Ccs	2.12615e-12	-0.511132	0.58	0.747	4.17831e-08
Emc10	2.3379e-12	-0.517309	0.629	0.786	4.59444e-08
Lamtor3	2.45659e-12	-0.655938	0.316	0.506	4.8277e-08
Gtf2h5	2.48202e-12	-0.364836	0.705	0.846	4.87766e-08
Fggy	2.56137e-12	-1.01281	0.165	0.337	5.0336e-08
Arl3	2.67555e-12	-0.477756	0.639	0.781	5.25798e-08
Dpm2	2.72238e-12	-0.573063	0.361	0.56	5.35002e-08
Elp4	2.74946e-12	-0.647705	0.295	0.483	5.40324e-08
Ccl27a	2.87461e-12	-0.877784	0.162	0.347	5.64918e-08
Wdr61	3.03213e-12	-0.468041	0.538	0.724	5.95874e-08
Exosc9	3.13243e-12	-0.934106	0.215	0.397	6.15586e-08
Gm609	3.27338e-12	-0.623306	0.496	0.672	6.43285e-08
Fbxo4	3.31445e-12	-1.09655	0.169	0.337	6.51355e-08
Golga7	3.42918e-12	-0.553668	0.386	0.59	6.73903e-08
Srsf9	3.45111e-12	-0.341499	0.789	0.881	6.78211e-08
Tm9sf4	3.55035e-12	-0.618496	0.534	0.687	6.97715e-08
Nup214	3.56314e-12	-0.815454	0.259	0.446	7.00228e-08
Tmem237	3.67294e-12	-0.633953	0.411	0.596	7.21807e-08
Tmx2	3.78936e-12	-0.709161	0.378	0.572	7.44684e-08
H19	3.84413e-12	1.13193	0.449	0.299	7.55449e-08
Tmem106c	3.8734e-12	-0.714239	0.346	0.543	7.612e-08
Prr18	3.87808e-12	2.53198	0.108	0.027	7.62121e-08
Cisd1	3.92117e-12	-0.457493	0.454	0.678	7.70587e-08
Emc3	3.92807e-12	-0.544733	0.483	0.658	7.71944e-08
Aif1l	3.98258e-12	-0.797678	0.253	0.447	7.82657e-08
Snx3	4.01074e-12	-0.32372	0.861	0.914	7.88191e-08
Pdcd2l	4.20816e-12	-1.02027	0.175	0.35	8.26987e-08
Shq1	4.21609e-12	-1.07169	0.12	0.279	8.28545e-08
Fars2	4.29071e-12	-0.644167	0.283	0.473	8.43211e-08
Phb2	4.38869e-12	-0.308727	0.833	0.929	8.62466e-08
Tmem161a	4.47104e-12	-0.818488	0.219	0.401	8.78648e-08
Rft1	4.58367e-12	-0.84554	0.105	0.259	9.00783e-08
Ppil1	4.73762e-12	-0.711048	0.38	0.556	9.31036e-08
Magohb	4.78898e-12	-0.662681	0.386	0.569	9.41131e-08
Pkhd1	4.93329e-12	-0.433114	0.732	0.861	9.6949e-08
2210016L21Rik	5.03123e-12	-0.477305	0.511	0.704	9.88737e-08
Lasp1	5.07702e-12	0.521603	0.816	0.77	9.97736e-08
Mrpl2	5.13221e-12	-0.65797	0.397	0.593	1.00858e-07
Atp5k	5.14071e-12	-0.254603	0.656	0.844	1.01025e-07
Acadsb	5.32452e-12	-0.749909	0.245	0.43	1.04637e-07
Psma1	5.41583e-12	-0.387352	0.783	0.876	1.06432e-07
Ino80e	5.50098e-12	-0.697414	0.219	0.4	1.08105e-07
Fdps	5.6486e-12	-0.548291	0.432	0.622	1.11006e-07
Smpdl3a	5.69806e-12	-0.410246	0.432	0.633	1.11978e-07
Zcrb1	5.78072e-12	-0.39005	0.726	0.855	1.13603e-07
Prim2	5.9669e-12	-1.31707	0.108	0.263	1.17261e-07
Cops4	6.06706e-12	-0.47656	0.597	0.754	1.1923e-07
Tmem218	6.27641e-12	-0.902282	0.217	0.392	1.23344e-07
mt-Nd5	6.52442e-12	-0.124107	0.954	0.993	1.28218e-07
Trub1	6.67319e-12	-1.05914	0.169	0.334	1.31142e-07
Asna1	6.89063e-12	-0.735592	0.274	0.472	1.35415e-07
Rbm28	7.00089e-12	-0.579932	0.323	0.512	1.37581e-07
Tsnax	7.12643e-12	-0.63774	0.424	0.608	1.40049e-07
Ifitm2	7.17198e-12	-0.300704	0.863	0.949	1.40944e-07
Pmvk	7.30555e-12	-0.675693	0.424	0.603	1.43569e-07
Dguok	7.56017e-12	-0.545681	0.432	0.62	1.48572e-07
Dld	7.70533e-12	-0.530292	0.53	0.691	1.51425e-07
Ddah1	7.79379e-12	0.97288	0.538	0.417	1.53163e-07
Bod1l	7.91867e-12	-0.412698	0.629	0.765	1.55618e-07
Ddit4l	7.95137e-12	-0.514587	0.551	0.723	1.5626e-07
Os9	8.0451e-12	-0.427349	0.591	0.755	1.58102e-07
Snx2	8.08012e-12	-0.560401	0.519	0.678	1.58791e-07
Zmpste24	8.09553e-12	-0.55492	0.441	0.627	1.59093e-07
Mrpl45	8.13298e-12	-0.770603	0.236	0.424	1.59829e-07
Dph6	8.18606e-12	-1.09569	0.188	0.359	1.60872e-07
Plbd2	8.43269e-12	-0.783287	0.308	0.49	1.65719e-07
Stoml2	8.5084e-12	-0.544473	0.515	0.697	1.67207e-07
Nol7	8.61815e-12	-0.341333	0.789	0.87	1.69364e-07
Oard1	8.64463e-12	-0.586201	0.508	0.68	1.69884e-07
Ankrd26	9.06618e-12	-1.32458	0.135	0.293	1.78169e-07
Gpx3	9.18511e-12	2.20998	0.158	0.057	1.80506e-07
Plekhb1	9.26859e-12	-1.40692	0.103	0.255	1.82146e-07
Pik3ap1	9.27018e-12	-0.782074	0.369	0.56	1.82178e-07
Znhit3	9.39305e-12	-0.821648	0.243	0.421	1.84592e-07
Atxn10	9.46173e-12	-0.341339	0.84	0.921	1.85942e-07
0610009B22Rik	9.56724e-12	-0.500624	0.504	0.68	1.88015e-07
Vdac3	1.02364e-11	-0.359124	0.728	0.856	2.01167e-07
Sgta	1.03622e-11	-0.515102	0.555	0.739	2.03637e-07
Psenen	1.0396e-11	-0.39126	0.768	0.888	2.04303e-07
Eepd1	1.12323e-11	-0.655177	0.466	0.658	2.20737e-07
Ndufb9	1.13096e-11	-0.23902	0.871	0.96	2.22256e-07
Txndc15	1.14819e-11	-0.416507	0.492	0.677	2.25642e-07
Gtf2h3	1.15468e-11	-0.875114	0.181	0.354	2.26917e-07
Mettl23	1.15869e-11	-0.642735	0.407	0.588	2.27706e-07
Snrpd2	1.16081e-11	-0.288334	0.871	0.948	2.28122e-07
Dnajc4	1.16229e-11	-0.748235	0.175	0.348	2.28414e-07
Nr5a2	1.16381e-11	-0.418789	0.395	0.601	2.28711e-07
Tmub2	1.17679e-11	-0.954812	0.23	0.409	2.31263e-07
Yars2	1.18001e-11	-1.03317	0.215	0.382	2.31895e-07
Aspscr1	1.21027e-11	-0.668427	0.302	0.493	2.37842e-07
Wwox	1.21152e-11	-0.851128	0.127	0.289	2.38088e-07
Dpp9	1.22709e-11	-0.82549	0.249	0.425	2.41147e-07
Syt11	1.25263e-11	-1.14385	0.173	0.336	2.46167e-07
Bex4	1.35231e-11	-0.425701	0.795	0.896	2.65756e-07
Itpa	1.37243e-11	-0.494047	0.327	0.525	2.69711e-07
BC021891	1.39272e-11	-0.48325	0.386	0.576	2.73697e-07
Pgs1	1.39903e-11	-0.920666	0.205	0.368	2.74938e-07
Aldh2	1.42522e-11	-0.411894	0.565	0.781	2.80083e-07
Lage3	1.44629e-11	-0.436556	0.546	0.728	2.84226e-07
Rpl6	1.45423e-11	0.177281	0.987	0.988	2.85785e-07
Slc50a1	1.45654e-11	-0.457507	0.525	0.72	2.86238e-07
Becn1	1.46306e-11	-0.678442	0.422	0.589	2.8752e-07
Ppih	1.4833e-11	-0.830511	0.228	0.405	2.91499e-07
Anxa1	1.52476e-11	1.03026	0.247	0.119	2.99646e-07
B830012L14Rik	1.53071e-11	2.20262	0.143	0.048	3.00814e-07
Psmc5	1.64151e-11	-0.403111	0.73	0.859	3.2259e-07
Bak1	1.77199e-11	-0.668503	0.19	0.367	3.48231e-07
Lamb1	1.78835e-11	0.887931	0.561	0.414	3.51447e-07
Ctsa	1.79278e-11	-0.792001	0.335	0.527	3.52317e-07
Rpl14	1.82891e-11	0.253282	0.975	0.976	3.59418e-07
Wdr18	1.84459e-11	-0.752616	0.316	0.491	3.625e-07
Kif1bp	1.85436e-11	-0.77363	0.276	0.456	3.64418e-07
Mt2	1.87503e-11	0.981709	0.641	0.515	3.6848e-07
Idh3a	1.88116e-11	-0.6251	0.253	0.439	3.69685e-07
Apoe	1.88305e-11	-0.347998	0.966	0.978	3.70056e-07
Ndufb6	1.90796e-11	-0.407493	0.631	0.802	3.74952e-07
Uqcc2	1.92185e-11	-0.428443	0.563	0.713	3.77683e-07
Nrn1	1.92314e-11	-1.75706	0.051	0.178	3.77935e-07
Dbt	1.95783e-11	-1.0331	0.211	0.378	3.84752e-07
Rae1	1.96032e-11	-0.434366	0.456	0.648	3.85243e-07
Zmat2	1.96993e-11	-0.411302	0.576	0.749	3.87131e-07
Dynlt3	1.99279e-11	-0.401209	0.688	0.806	3.91624e-07
Rps23	2.00439e-11	0.167288	0.983	0.986	3.93904e-07
Naglu	2.0095e-11	-0.739711	0.131	0.295	3.94908e-07
Sox5	2.0256e-11	-0.522856	0.58	0.742	3.98072e-07
Eid2	2.03417e-11	-0.589332	0.308	0.497	3.99755e-07
Parp1	2.13084e-11	-0.546227	0.5	0.673	4.18754e-07
Pacrgl	2.13913e-11	-1.01376	0.167	0.327	4.20383e-07
Pin4	2.2212e-11	-0.547304	0.401	0.599	4.3651e-07
Crnkl1	2.25939e-11	-0.773703	0.203	0.379	4.44015e-07
Ppil3	2.29257e-11	-0.735809	0.302	0.485	4.50535e-07
Cers2	2.34675e-11	-0.442251	0.635	0.786	4.61183e-07
Dera	2.41838e-11	-0.805949	0.255	0.436	4.75259e-07
Yae1d1	2.4388e-11	-0.673154	0.335	0.524	4.79273e-07
Ndufb10	2.5197e-11	-0.332655	0.73	0.867	4.95172e-07
Ywhab	2.53919e-11	-0.328827	0.852	0.929	4.99002e-07
Opa1	2.53931e-11	-0.825317	0.289	0.46	4.99025e-07
Fgb	2.58644e-11	1.09423	0.416	0.253	5.08287e-07
Gm561	2.58843e-11	-0.978418	0.198	0.361	5.08678e-07
Tuba1b	2.6012e-11	-0.557778	0.66	0.789	5.11188e-07
Pnkd	2.64671e-11	-0.4245	0.568	0.75	5.20131e-07
Idh3b	2.65682e-11	-0.485944	0.532	0.717	5.22119e-07
Utp14a	2.67757e-11	-0.695634	0.276	0.457	5.26196e-07
Ackr3	2.76375e-11	1.81136	0.143	0.049	5.43132e-07
Phyh	2.79709e-11	-0.447611	0.468	0.669	5.49685e-07
Erp44	2.81964e-11	-0.482507	0.578	0.731	5.54117e-07
Ift43	2.83053e-11	-0.482348	0.589	0.754	5.56255e-07
Tssc1	2.96919e-11	-1.36351	0.061	0.192	5.83505e-07
Cpsf3	3e-11	-0.630578	0.312	0.51	5.8956e-07
Mapkap1	3.07978e-11	-0.432503	0.369	0.554	6.05237e-07
Psma4	3.12334e-11	-0.310909	0.854	0.931	6.13798e-07
Hsd17b2	3.33614e-11	1.55082	0.234	0.111	6.55618e-07
Alkbh6	3.33741e-11	-1.0569	0.198	0.358	6.55868e-07
Scfd1	3.35732e-11	-0.613145	0.456	0.633	6.59781e-07
Magi1	3.4232e-11	-0.45465	0.66	0.82	6.72727e-07
Rab18	3.53338e-11	-0.432352	0.698	0.834	6.9438e-07
Psmc3ip	3.69398e-11	-0.922059	0.192	0.357	7.25941e-07
Zdhhc1	3.77494e-11	-1.13948	0.112	0.265	7.41851e-07
Map2k2	3.78339e-11	-0.378074	0.724	0.86	7.43512e-07
Ccdc39	3.83565e-11	-1.57271	0.046	0.17	7.53782e-07
Pde6d	3.95205e-11	-0.847466	0.228	0.398	7.76656e-07
Baiap2	3.97064e-11	0.908993	0.595	0.483	7.8031e-07
Lman1	3.99284e-11	-0.41726	0.694	0.85	7.84672e-07
Cldn6	4.03821e-11	-0.492354	0.612	0.762	7.93589e-07
Lactb	4.03908e-11	-1.32913	0.137	0.29	7.9376e-07
Mccc1	4.19231e-11	-1.39932	0.105	0.247	8.23872e-07
Alkbh3	4.33044e-11	-0.864777	0.179	0.347	8.51017e-07
Hsd17b4	4.38411e-11	-0.637325	0.397	0.575	8.61565e-07
Irf1	4.38631e-11	-0.674859	0.563	0.706	8.61998e-07
Dpcd	4.42416e-11	-0.596248	0.388	0.574	8.69436e-07
Erich5	4.44731e-11	-0.614276	0.418	0.603	8.73985e-07
Dhx16	4.48737e-11	-1.00209	0.188	0.355	8.81859e-07
Babam1	4.60202e-11	-0.750058	0.291	0.468	9.04389e-07
Ndufv3	4.65307e-11	-0.400057	0.57	0.767	9.14422e-07
Prdx3	4.65811e-11	-0.554608	0.418	0.618	9.15412e-07
Zmynd8	4.67085e-11	-0.553839	0.481	0.643	9.17916e-07
Mccc2	4.75097e-11	-0.820235	0.194	0.367	9.3366e-07
Rrs1	4.85554e-11	-0.72593	0.302	0.484	9.5421e-07
Cldnd1	4.93424e-11	-0.478037	0.599	0.743	9.69677e-07
Stat4	4.93489e-11	-2.3597	0.023	0.131	9.69804e-07
Sirt7	5.03518e-11	-0.738159	0.251	0.427	9.89513e-07
Slc1a5	5.03852e-11	1.10848	0.281	0.149	9.90171e-07
Gm26782	5.12258e-11	-1.07736	0.11	0.259	1.00669e-06
Nup88	5.19682e-11	-0.704879	0.371	0.539	1.02128e-06
Pkig	5.35374e-11	-0.439228	0.523	0.674	1.05212e-06
9030624J02Rik	5.48629e-11	-0.658257	0.19	0.371	1.07817e-06
Bola3	5.52353e-11	-0.597494	0.43	0.601	1.08548e-06
Ddx1	5.55299e-11	-0.563805	0.489	0.664	1.09127e-06
Uba52	5.57371e-11	0.709896	0.622	0.525	1.09535e-06
Eif2b2	5.71901e-11	-0.494105	0.312	0.505	1.1239e-06
Ssr2	6.02435e-11	-0.279455	0.859	0.947	1.1839e-06
Cyb561d2	6.04591e-11	-0.858671	0.181	0.355	1.18814e-06
Aqr	6.31512e-11	-0.539102	0.35	0.531	1.24105e-06
Zbtb8os	6.44158e-11	-0.669436	0.34	0.524	1.2659e-06
Sirt5	6.55024e-11	-1.28875	0.11	0.254	1.28725e-06
Cwc15	6.57646e-11	-0.379228	0.627	0.78	1.29241e-06
Naf1	6.59823e-11	-0.610274	0.39	0.558	1.29668e-06
Clcn4	6.62359e-11	-0.636412	0.43	0.592	1.30167e-06
Dctpp1	6.66336e-11	-0.459441	0.534	0.705	1.30948e-06
Snrpd1	6.68052e-11	-0.32531	0.833	0.929	1.31286e-06
Rsl24d1	6.69205e-11	-0.509186	0.454	0.63	1.31512e-06
Lipt2	6.72364e-11	-0.6139	0.439	0.603	1.32133e-06
Naaladl2	6.84954e-11	-0.594599	0.42	0.611	1.34607e-06
Atp5e	6.85159e-11	-0.230257	0.914	0.963	1.34647e-06
Fhl1	6.96046e-11	1.57826	0.158	0.061	1.36787e-06
Pinx1	6.96251e-11	-0.837717	0.192	0.359	1.36827e-06
Furin	7.34047e-11	-0.589179	0.483	0.647	1.44255e-06
Mrpl46	7.42416e-11	-0.584476	0.304	0.486	1.459e-06
Ift88	8.2509e-11	-0.880851	0.215	0.385	1.62147e-06
Exoc7	8.56787e-11	-0.753215	0.3	0.467	1.68376e-06
Atad2b	8.67146e-11	-0.437405	0.352	0.533	1.70412e-06
A230001M10Rik	8.69311e-11	-1.8842	0.046	0.164	1.70837e-06
Clpb	8.8206e-11	-0.967868	0.186	0.347	1.73342e-06
0610011F06Rik	8.89596e-11	-0.363122	0.724	0.845	1.74823e-06
Cep164	9.04041e-11	-0.511599	0.365	0.539	1.77662e-06
Ptn	9.06309e-11	-0.230299	0.308	0.501	1.78108e-06
Dnttip1	9.15849e-11	-0.493952	0.477	0.654	1.79983e-06
Exoc6	9.18898e-11	-0.602881	0.285	0.47	1.80582e-06
Sucnr1	9.19767e-11	-0.575091	0.31	0.497	1.80753e-06
BC005537	9.24109e-11	0.664194	0.821	0.783	1.81606e-06
Fam204a	9.30068e-11	-0.493659	0.527	0.697	1.82777e-06
Nkx6-1	9.50818e-11	6.02244	0.038	0.001	1.86855e-06
Irgm2	9.91195e-11	-1.2504	0.11	0.252	1.9479e-06
Cinp	1.0102e-10	-0.957321	0.228	0.397	1.98524e-06
Ctsf	1.01528e-10	-1.02006	0.181	0.34	1.99523e-06
Exosc8	1.03773e-10	-0.608153	0.411	0.584	2.03934e-06
Extl2	1.06301e-10	-1.30206	0.124	0.268	2.08902e-06
Etv5	1.07e-10	-0.883423	0.222	0.383	2.10275e-06
Capn2	1.07313e-10	-0.502561	0.426	0.604	2.10891e-06
Edem2	1.09613e-10	-0.835891	0.188	0.357	2.15411e-06
Ppt1	1.1075e-10	-0.782605	0.224	0.392	2.17646e-06
Sema6a	1.12034e-10	-0.512799	0.559	0.734	2.20169e-06
BC003331	1.12156e-10	-0.745506	0.34	0.509	2.2041e-06
Pak1ip1	1.14827e-10	-0.325605	0.595	0.765	2.25658e-06
Dcps	1.15204e-10	-0.531533	0.449	0.629	2.26399e-06
Ccdc43	1.22299e-10	-0.763414	0.245	0.418	2.40341e-06
Cldn3	1.23519e-10	-0.241218	0.956	0.985	2.42739e-06
Tpr	1.24977e-10	-0.352166	0.876	0.931	2.45605e-06
Mlh3	1.25106e-10	-1.01213	0.129	0.276	2.45859e-06
Wdr60	1.27128e-10	-0.741496	0.238	0.411	2.49832e-06
Cntln	1.27744e-10	-0.770857	0.245	0.416	2.51043e-06
Tmc5	1.29526e-10	1.42787	0.152	0.056	2.54544e-06
C130074G19Rik	1.35682e-10	1.3737	0.184	0.077	2.66642e-06
Bre	1.37709e-10	-0.517549	0.397	0.59	2.70626e-06
Mtfr1l	1.40242e-10	-0.532953	0.384	0.557	2.75604e-06
Rims2	1.42352e-10	-0.581327	0.065	0.195	2.7975e-06
Ndufs4	1.42545e-10	-0.365698	0.759	0.859	2.80129e-06
Rnaseh1	1.43071e-10	-0.56931	0.241	0.419	2.81163e-06
Ttc4	1.45076e-10	-0.726911	0.283	0.465	2.85103e-06
Tcf24	1.46406e-10	-1.35727	0.082	0.216	2.87716e-06
Acp6	1.50007e-10	-0.887309	0.177	0.338	2.94794e-06
Mthfd1	1.54068e-10	-0.781259	0.302	0.471	3.02774e-06
Wars	1.56201e-10	-0.661387	0.19	0.354	3.06965e-06
Stx16	1.56947e-10	-0.531536	0.451	0.62	3.08432e-06
Stt3b	1.61321e-10	-0.446059	0.802	0.882	3.17028e-06
Etv4	1.61636e-10	-1.04457	0.116	0.264	3.17647e-06
Fkbp4	1.63764e-10	-0.309396	0.854	0.929	3.21829e-06
Amt	1.6477e-10	-0.988564	0.156	0.314	3.23806e-06
Nfkbil1	1.67567e-10	-0.661954	0.27	0.442	3.29302e-06
Slc44a3	1.69054e-10	-0.502127	0.576	0.732	3.32226e-06
Pop7	1.73336e-10	-0.533965	0.376	0.559	3.4064e-06
Hmgcs2	1.75985e-10	0.60183	0.802	0.777	3.45846e-06
Lekr1	1.76011e-10	-1.33048	0.074	0.203	3.45897e-06
Med27	1.76765e-10	-1.50342	0.082	0.213	3.47379e-06
Aph1a	1.778e-10	-0.444932	0.544	0.696	3.49412e-06
Psmg2	1.81079e-10	-0.571129	0.295	0.466	3.55856e-06
Mrpl54	1.8223e-10	-0.343156	0.667	0.821	3.58118e-06
Fat3	1.88199e-10	4.12214	0.04	0.002	3.69849e-06
Gnptg	1.88862e-10	-0.752348	0.198	0.365	3.71152e-06
1110004E09Rik	1.89211e-10	-0.474267	0.382	0.559	3.71837e-06
Psmc3	1.90589e-10	-0.359329	0.732	0.845	3.74546e-06
Ruvbl2	1.91752e-10	-0.754158	0.316	0.487	3.7683e-06
Lrrc45	1.94538e-10	-0.91631	0.141	0.29	3.82306e-06
Nat14	1.9678e-10	-2.03753	0.03	0.136	3.86713e-06
Echdc3	2.00208e-10	-0.736304	0.177	0.347	3.93448e-06
Rfc4	2.04717e-10	-0.729663	0.278	0.449	4.0231e-06
1500009L16Rik	2.05594e-10	1.24951	0.39	0.266	4.04033e-06
Cdh4	2.07414e-10	2.83422	0.082	0.018	4.07611e-06
Uxt	2.11492e-10	-0.95556	0.16	0.313	4.15625e-06
Slc25a13	2.11653e-10	-0.847586	0.306	0.472	4.15941e-06
Aifm1	2.13815e-10	-0.651742	0.354	0.534	4.20189e-06
Tsen34	2.14189e-10	-0.346741	0.717	0.866	4.20924e-06
Zcchc9	2.15223e-10	-0.443318	0.34	0.515	4.22956e-06
Ptgds	2.16176e-10	1.03667	0.54	0.446	4.24828e-06
Gm10073	2.16958e-10	0.830528	0.515	0.393	4.26367e-06
Med28	2.17873e-10	-0.463723	0.603	0.743	4.28164e-06
Nid1	2.18073e-10	1.395	0.234	0.117	4.28558e-06
Abhd14a	2.1935e-10	-0.788163	0.226	0.401	4.31067e-06
Ankrd24	2.21283e-10	-0.816852	0.16	0.321	4.34864e-06
Arl4d	2.22733e-10	2.38285	0.099	0.027	4.37715e-06
Lzic	2.29512e-10	-0.809567	0.205	0.366	4.51037e-06
Proser2	2.35529e-10	-0.430385	0.424	0.6	4.62861e-06
Fxyd3	2.41152e-10	0.840637	0.589	0.47	4.73912e-06
Pex11g	2.44548e-10	-0.85914	0.169	0.328	4.80586e-06
Commd7	2.45589e-10	-0.539538	0.468	0.629	4.82631e-06
Cbx1	2.46013e-10	-0.34571	0.797	0.879	4.83464e-06
Igfbp2	2.516e-10	1.55785	0.226	0.108	4.94445e-06
1110004F10Rik	2.5334e-10	-0.373121	0.774	0.86	4.97864e-06
Phf3	2.5428e-10	-0.330192	0.871	0.909	4.99711e-06
Ufsp2	2.58006e-10	-0.728434	0.276	0.448	5.07033e-06
Ppic	2.58013e-10	-0.581626	0.338	0.52	5.07047e-06
Bsg	2.59585e-10	-0.225566	0.954	0.983	5.10136e-06
Dhodh	2.62811e-10	-0.97937	0.131	0.277	5.16477e-06
Aip	2.66185e-10	-0.660028	0.306	0.482	5.23107e-06
Nr0b2	2.69689e-10	-1.07964	0.089	0.224	5.29994e-06
Mpp1	2.71372e-10	-0.602	0.363	0.534	5.333e-06
Cyp20a1	2.76274e-10	-0.740645	0.251	0.417	5.42935e-06
Arhgef4	2.80114e-10	2.22206	0.095	0.025	5.50481e-06
Gon4l	2.81624e-10	-0.569695	0.498	0.678	5.53447e-06
Snx15	2.89025e-10	-0.823222	0.228	0.393	5.67993e-06
Slc10a2	2.92927e-10	-1.01136	0.192	0.352	5.75659e-06
Tmem9	2.96766e-10	-0.59119	0.428	0.609	5.83205e-06
Glul	2.98275e-10	0.840637	0.616	0.534	5.86169e-06
Actl6a	2.99756e-10	-0.443393	0.563	0.726	5.89081e-06
Gm15271	3.00641e-10	-2.53572	0.025	0.126	5.9082e-06
Ttc38	3.06104e-10	-1.03282	0.044	0.158	6.01556e-06
Fam171b	3.09273e-10	2.36862	0.118	0.038	6.07783e-06
Tmed4	3.11697e-10	-0.393921	0.671	0.805	6.12548e-06
Pipox	3.15553e-10	-1.083	0.245	0.401	6.20124e-06
Mrps7	3.42111e-10	-0.448624	0.515	0.692	6.72317e-06
Vkorc1	3.43628e-10	-0.433913	0.565	0.743	6.75298e-06
Fancl	3.48045e-10	-0.784995	0.228	0.394	6.83978e-06
Anpep	3.50604e-10	-0.811526	0.213	0.375	6.89008e-06
Ift57	3.53721e-10	-0.444103	0.508	0.675	6.95133e-06
Rps27a	3.54093e-10	0.151349	0.979	0.994	6.95864e-06
Mrpl37	3.57621e-10	-0.871335	0.177	0.326	7.02797e-06
Sigirr	3.5878e-10	-0.756494	0.234	0.399	7.05074e-06
Grpel1	3.59466e-10	-0.363687	0.69	0.831	7.06422e-06
Prss1	3.61591e-10	5.3885	0.036	0.001	7.10599e-06
Utp20	3.62012e-10	-1.08803	0.181	0.332	7.11427e-06
4931406P16Rik	3.74484e-10	-0.543536	0.523	0.674	7.35935e-06
Phpt1	3.87051e-10	-0.777792	0.287	0.453	7.60632e-06
Nmt1	3.96935e-10	-0.444565	0.39	0.56	7.80056e-06
Hspa13	4.00596e-10	-0.579394	0.361	0.549	7.87252e-06
Dnajc15	4.06677e-10	-0.402422	0.595	0.732	7.99201e-06
Otud1	4.10851e-10	-0.976025	0.188	0.344	8.07404e-06
Skiv2l2	4.1199e-10	-0.53235	0.283	0.452	8.09642e-06
Tbc1d19	4.21539e-10	-0.731736	0.188	0.351	8.28409e-06
Pycr2	4.29122e-10	-0.555119	0.367	0.549	8.4331e-06
Atp5g2	4.31771e-10	-0.163387	0.968	0.971	8.48517e-06
Stk26	4.40142e-10	-1.18491	0.089	0.222	8.64967e-06
L3mbtl2	4.64824e-10	-1.46297	0.068	0.192	9.13472e-06
Rbmxl1	4.68111e-10	-0.325802	0.671	0.78	9.19931e-06
Gnas	4.75867e-10	-0.111457	0.975	0.979	9.35173e-06
Sfn	4.78597e-10	0.738315	0.65	0.534	9.40539e-06
Kifap3	4.82748e-10	-0.639242	0.329	0.497	9.48696e-06
Rrp15	4.83117e-10	-0.513612	0.369	0.552	9.49421e-06
Ralgapa1	4.91166e-10	-0.526355	0.34	0.52	9.65239e-06
Ddx47	4.93241e-10	-0.572131	0.331	0.495	9.69318e-06
Phospho2	4.93712e-10	-0.905592	0.127	0.275	9.70244e-06
Cript	4.9658e-10	-0.449941	0.511	0.674	9.7588e-06
Dph3	5.01088e-10	-0.351091	0.62	0.762	9.84739e-06
B3gat3	5.1551e-10	-0.603164	0.414	0.586	1.01308e-05
Eefsec	5.22894e-10	-0.986208	0.137	0.287	1.02759e-05
Letm1	5.40924e-10	-0.662588	0.251	0.423	1.06302e-05
Tcof1	5.44492e-10	-0.693397	0.31	0.472	1.07004e-05
Ptms	5.47436e-10	0.385451	0.962	0.971	1.07582e-05
Cxadr	5.49297e-10	-0.296476	0.911	0.948	1.07948e-05
Mrpl27	5.55048e-10	-0.458698	0.468	0.653	1.09078e-05
Prim1	5.6412e-10	-0.772055	0.3	0.463	1.10861e-05
Egln1	5.6427e-10	-0.461551	0.553	0.725	1.1089e-05
Col9a2	5.68626e-10	-1.50022	0.089	0.218	1.11746e-05
Stx18	5.68807e-10	-0.755358	0.241	0.403	1.11782e-05
Mtap	5.80666e-10	-0.61623	0.272	0.433	1.14112e-05
Zdhhc4	5.80913e-10	-1.06183	0.165	0.312	1.14161e-05
Spcs2	5.96893e-10	-0.257107	0.861	0.93	1.17301e-05
Taf1b	5.99463e-10	-1.06673	0.127	0.265	1.17807e-05
Smim20	6.06233e-10	-0.597644	0.344	0.518	1.19137e-05
Fh1	6.25373e-10	-0.442407	0.574	0.748	1.22898e-05
Gps1	6.28838e-10	-0.429767	0.502	0.648	1.23579e-05
Psmg4	6.35096e-10	-0.581242	0.428	0.601	1.24809e-05
Hspa14	6.47114e-10	-0.529916	0.435	0.612	1.27171e-05
Abt1	6.68412e-10	-0.727221	0.274	0.432	1.31356e-05
Msmo1	6.73709e-10	-0.376491	0.435	0.628	1.32397e-05
Pigq	6.84254e-10	-0.937921	0.141	0.288	1.3447e-05
4930453N24Rik	6.90597e-10	-0.589803	0.416	0.566	1.35716e-05
Erlin2	6.98419e-10	-0.543385	0.384	0.564	1.37253e-05
Gprasp1	7.08074e-10	-0.667382	0.259	0.435	1.39151e-05
Tspan3	7.1733e-10	-0.292127	0.804	0.903	1.4097e-05
Bms1	7.19606e-10	-0.465637	0.314	0.475	1.41417e-05
Xaf1	7.23015e-10	-0.926456	0.154	0.306	1.42087e-05
Drg2	7.26635e-10	-0.541492	0.281	0.454	1.42798e-05
Hspa1b	7.32435e-10	0.671508	0.561	0.416	1.43938e-05
Nbl1	7.40252e-10	1.0844	0.156	0.062	1.45474e-05
Pola1	7.46459e-10	-0.733798	0.278	0.43	1.46694e-05
Mitd1	7.82181e-10	-0.679901	0.259	0.426	1.53714e-05
Acin1	7.84587e-10	-0.284251	0.793	0.889	1.54187e-05
Fah	7.8663e-10	-0.888759	0.11	0.251	1.54589e-05
Dnah7b	7.87281e-10	-1.50487	0.063	0.184	1.54716e-05
Blmh	7.99305e-10	-0.490976	0.542	0.686	1.57079e-05
Mrpl44	8.10944e-10	-0.595465	0.342	0.518	1.59367e-05
Nubp2	8.14776e-10	-0.885615	0.156	0.303	1.6012e-05
Csrp2	8.2699e-10	-0.338022	0.684	0.816	1.6252e-05
Slc7a1	8.28622e-10	0.892938	0.47	0.337	1.62841e-05
Slc39a13	8.30744e-10	-1.08271	0.169	0.308	1.63258e-05
Otulin	8.35516e-10	-0.635038	0.369	0.537	1.64196e-05
Flot1	8.43966e-10	-0.498309	0.376	0.56	1.65856e-05
Metrn	8.44041e-10	-0.926945	0.11	0.249	1.65871e-05
Tmem199	8.61819e-10	-0.9096	0.184	0.335	1.69365e-05
Mbd2	8.65833e-10	-0.322337	0.73	0.853	1.70154e-05
Krr1	8.70399e-10	-0.653446	0.329	0.51	1.71051e-05
Lancl1	8.73279e-10	-0.849657	0.203	0.36	1.71617e-05
Ddt	8.78193e-10	-0.221534	0.635	0.82	1.72582e-05
Mtpn	8.86015e-10	-0.347143	0.698	0.843	1.7412e-05
Dhx29	8.94861e-10	-1.00865	0.122	0.262	1.75858e-05
Gtf2h4	8.95631e-10	-1.01254	0.143	0.288	1.76009e-05
Sec11c	8.97967e-10	-0.337156	0.306	0.499	1.76468e-05
Fkbpl	9.06093e-10	-1.35473	0.072	0.195	1.78065e-05
Commd3	9.17213e-10	-0.324621	0.741	0.87	1.80251e-05
Tars2	9.24835e-10	-0.836441	0.141	0.286	1.81749e-05
Snhg18	9.5585e-10	-0.407667	0.479	0.658	1.87844e-05
Zfp503	9.82265e-10	1.44277	0.131	0.047	1.93035e-05
Ankrd40	9.86802e-10	-0.664427	0.371	0.535	1.93926e-05
Ephx1	9.87498e-10	0.764629	0.703	0.658	1.94063e-05
Mfsd10	1.00043e-09	-0.51615	0.422	0.587	1.96604e-05
Hdhd2	1.00299e-09	-0.60215	0.291	0.456	1.97109e-05
Ctf1	1.01273e-09	-0.877138	0.158	0.302	1.99022e-05
Xpnpep1	1.0225e-09	-0.837919	0.295	0.461	2.00942e-05
Sycn	1.04087e-09	2.85782	0.059	0.009	2.04552e-05
Cav2	1.04439e-09	-0.440419	0.542	0.698	2.05243e-05
Scx	1.06949e-09	0.977729	0.481	0.382	2.10176e-05
2200002D01Rik	1.07707e-09	1.06745	0.454	0.326	2.11665e-05
Tff3	1.09942e-09	4.254	0.093	0.025	2.16057e-05
Pcdh19	1.1047e-09	2.75761	0.099	0.029	2.17095e-05
Arfrp1	1.10936e-09	-0.664762	0.346	0.505	2.18012e-05
Fam172a	1.11285e-09	-0.651219	0.247	0.412	2.18698e-05
Hmgcl	1.14306e-09	-0.618967	0.283	0.445	2.24634e-05
Rnase1	1.16592e-09	3.59124	0.04	0.002	2.29126e-05
H2afz	1.17258e-09	0.342825	0.96	0.956	2.30435e-05
Atic	1.19233e-09	-0.558484	0.405	0.572	2.34318e-05
Hibadh	1.19754e-09	-0.512698	0.462	0.618	2.35341e-05
Ppp1r11	1.20655e-09	-0.484065	0.502	0.658	2.37111e-05
Pcgf6	1.21055e-09	-0.685185	0.241	0.397	2.37896e-05
H2afy2	1.21377e-09	-0.613357	0.281	0.456	2.38529e-05
Cyp2s1	1.22336e-09	1.19648	0.213	0.104	2.40414e-05
Drap1	1.24373e-09	-0.277618	0.785	0.891	2.44418e-05
Poglut1	1.28094e-09	-1.0141	0.196	0.347	2.51731e-05
Rnf214	1.28203e-09	-0.552727	0.302	0.47	2.51944e-05
Hmgcs1	1.28431e-09	-0.396775	0.669	0.797	2.52393e-05
Parp2	1.28487e-09	-0.489032	0.251	0.421	2.52502e-05
Lsm5	1.29987e-09	-0.379797	0.561	0.712	2.5545e-05
Gps2	1.33114e-09	-0.407076	0.335	0.505	2.61595e-05
Nudt22	1.33758e-09	-1.10361	0.112	0.247	2.62862e-05
Ppp2r2c	1.34721e-09	2.6845	0.072	0.015	2.64754e-05
C1qtnf6	1.34771e-09	-0.639622	0.139	0.285	2.64852e-05
Fuom	1.35701e-09	-0.428247	0.39	0.564	2.6668e-05
G6pc3	1.35741e-09	-0.841531	0.222	0.377	2.66759e-05
Usp5	1.35757e-09	-0.738708	0.281	0.441	2.6679e-05
Prss3	1.36875e-09	4.57038	0.034	0.001	2.68987e-05
Nkap	1.37148e-09	-0.640356	0.293	0.462	2.69524e-05
Med24	1.37529e-09	-0.881782	0.091	0.217	2.70271e-05
Ccdc91	1.413e-09	-0.826712	0.186	0.342	2.77683e-05
Tenm4	1.42306e-09	-0.566101	0.291	0.458	2.7966e-05
Mblac2	1.43308e-09	-0.972063	0.118	0.254	2.8163e-05
Actr10	1.44371e-09	-0.401027	0.662	0.792	2.83718e-05
Zc3h13	1.46997e-09	-0.429946	0.549	0.702	2.88878e-05
Eid1	1.47215e-09	-0.383429	0.713	0.825	2.89307e-05
Efna5	1.47496e-09	1.53508	0.245	0.133	2.8986e-05
Immp1l	1.48347e-09	-0.432433	0.519	0.684	2.91531e-05
Mrps28	1.49336e-09	-0.448895	0.523	0.686	2.93474e-05
Dcaf13	1.50225e-09	-0.599041	0.291	0.446	2.95223e-05
Rassf1	1.5033e-09	-0.525656	0.637	0.772	2.95428e-05
Slmo2	1.53699e-09	-0.686136	0.359	0.517	3.0205e-05
Tmem141	1.53775e-09	-0.590551	0.276	0.445	3.02198e-05
Rnf187	1.55357e-09	-0.319079	0.654	0.791	3.05308e-05
Bicd1	1.55694e-09	-0.633534	0.255	0.421	3.05969e-05
Narfl	1.5705e-09	-1.29536	0.093	0.221	3.08635e-05
Mrps31	1.57719e-09	-0.535152	0.416	0.585	3.09949e-05
Taf10	1.62269e-09	-0.298506	0.776	0.879	3.1889e-05
Anxa3	1.62329e-09	0.146547	0.622	0.424	3.19008e-05
Ppa2	1.63174e-09	-0.498254	0.544	0.685	3.2067e-05
Mff	1.63751e-09	-0.453385	0.597	0.727	3.21803e-05
Arhgap6	1.64126e-09	-1.16913	0.091	0.217	3.2254e-05
Aamp	1.65528e-09	-0.305609	0.743	0.864	3.25295e-05
Cyp4f16	1.66084e-09	-0.975709	0.11	0.244	3.26389e-05
Phb	1.66498e-09	-0.560057	0.43	0.6	3.27203e-05
Crim1	1.66654e-09	0.858383	0.451	0.332	3.27508e-05
Npdc1	1.68782e-09	-0.511325	0.519	0.678	3.3169e-05
Gstt2	1.68903e-09	-0.667178	0.219	0.385	3.31928e-05
Trmt6	1.69642e-09	-0.541916	0.308	0.479	3.33381e-05
Nsdhl	1.7032e-09	-0.999095	0.137	0.279	3.34712e-05
Cpa1	1.71112e-09	3.22499	0.042	0.003	3.3627e-05
Fam58b	1.72893e-09	-0.792827	0.243	0.407	3.39769e-05
Txn1	1.73431e-09	0.272348	0.947	0.959	3.40826e-05
Vps33a	1.74491e-09	-1.06852	0.091	0.218	3.4291e-05
Tyw5	1.79583e-09	-0.788287	0.158	0.303	3.52917e-05
Gpx1	1.8433e-09	0.336581	0.922	0.925	3.62246e-05
Fam229b	1.84379e-09	-1.6081	0.051	0.159	3.62342e-05
Nfs1	1.86439e-09	-0.573882	0.314	0.485	3.6639e-05
Stard13	1.87146e-09	-0.794151	0.181	0.333	3.6778e-05
Mansc1	1.88939e-09	-0.595702	0.175	0.331	3.71303e-05
1190007I07Rik	1.9034e-09	-0.604498	0.268	0.44	3.74057e-05
Maoa	1.91556e-09	-1.1811	0.12	0.254	3.76445e-05
Ckb	1.93892e-09	0.40551	0.764	0.644	3.81036e-05
Immt	1.94575e-09	-0.320391	0.703	0.822	3.82378e-05
Caap1	2.00222e-09	-0.542701	0.23	0.396	3.93476e-05
Crem	2.01555e-09	-0.65996	0.346	0.519	3.96095e-05
Stx17	2.04232e-09	-0.513262	0.289	0.453	4.01356e-05
Sort1	2.04747e-09	-0.594001	0.464	0.62	4.02369e-05
Igfbp5	2.11402e-09	1.10197	0.314	0.191	4.15448e-05
Lmf1	2.3036e-09	-0.636855	0.141	0.282	4.52704e-05
Nubp1	2.31311e-09	-0.643394	0.304	0.459	4.54572e-05
2210408I21Rik	2.31985e-09	-2.05249	0.044	0.148	4.55897e-05
Dnajc30	2.32314e-09	-0.607885	0.302	0.466	4.56543e-05
Ccz1	2.3605e-09	-0.551536	0.344	0.511	4.63885e-05
Cdc37l1	2.38332e-09	-0.756949	0.255	0.41	4.68369e-05
Slc4a1ap	2.38763e-09	-0.836725	0.175	0.32	4.69218e-05
Atf6b	2.47738e-09	-0.903223	0.198	0.342	4.86855e-05
Palmd	2.50694e-09	-0.354078	0.715	0.824	4.92664e-05
Slco2a1	2.54762e-09	0.902656	0.513	0.408	5.00659e-05
Smpd1	2.55093e-09	-0.785527	0.16	0.308	5.01309e-05
Dhrs1	2.57877e-09	-0.459501	0.354	0.535	5.06779e-05
Faim	2.66497e-09	-0.600449	0.23	0.393	5.23719e-05
Akr1b7	2.67136e-09	1.91236	0.129	0.047	5.24975e-05
Mmp15	2.7036e-09	-0.599479	0.369	0.531	5.31311e-05
Pex2	2.72457e-09	-0.505373	0.525	0.659	5.35432e-05
D2Wsu81e	2.72588e-09	-0.995196	0.143	0.284	5.3569e-05
Cd2bp2	2.76485e-09	-0.723287	0.209	0.365	5.43348e-05
Ank3	2.81856e-09	-0.391765	0.65	0.797	5.53904e-05
Ints1	2.86683e-09	-0.674802	0.146	0.285	5.63389e-05
Psma6	2.89148e-09	-0.304553	0.806	0.89	5.68233e-05
Rrp9	2.92349e-09	-0.616872	0.154	0.3	5.74525e-05
Ndufs6	2.98698e-09	-0.269386	0.759	0.884	5.87e-05
Bex1	3.00631e-09	-0.232948	0.764	0.893	5.90799e-05
Mpv17	3.01952e-09	-0.697549	0.259	0.414	5.93396e-05
Exosc7	3.02613e-09	-0.530641	0.504	0.656	5.94694e-05
Psmd4	3.0534e-09	-0.315416	0.781	0.863	6.00055e-05
H1f0	3.05435e-09	0.562356	0.804	0.754	6.0024e-05
Top1mt	3.08687e-09	-1.35298	0.059	0.17	6.06631e-05
Aqp1	3.14952e-09	1.47107	0.167	0.071	6.18944e-05
Tfg	3.1513e-09	-0.370409	0.669	0.767	6.19293e-05
Phf5a	3.18109e-09	-0.406225	0.627	0.763	6.25149e-05
Psmg3	3.24556e-09	-0.679199	0.278	0.44	6.37817e-05
Jtb	3.27829e-09	-0.400826	0.643	0.781	6.4425e-05
Ambp	3.37275e-09	-0.254309	0.903	0.943	6.62813e-05
Crip1	3.37609e-09	0.767375	0.713	0.633	6.6347e-05
Cby1	3.42091e-09	-0.499621	0.236	0.404	6.72277e-05
Znhit6	3.43594e-09	-0.504994	0.367	0.534	6.75231e-05
Mpdu1	3.44559e-09	-0.398151	0.506	0.653	6.77128e-05
Utp11l	3.49312e-09	-0.474024	0.534	0.67	6.86468e-05
Sec22a	3.51372e-09	-0.681009	0.342	0.509	6.90515e-05
Vamp7	3.60723e-09	-0.468824	0.416	0.601	7.08894e-05
Cox10	3.65141e-09	-0.960041	0.124	0.257	7.17576e-05
Eral1	3.65469e-09	-1.78363	0.053	0.16	7.18219e-05
Def8	3.67885e-09	-0.966718	0.095	0.224	7.22968e-05
Morn4	3.69582e-09	-2.23082	0.032	0.126	7.26302e-05
Scamp3	3.72115e-09	-0.498424	0.34	0.509	7.3128e-05
Pcbp2	3.72501e-09	0.25353	0.93	0.938	7.32039e-05
Zfp277	3.73135e-09	-0.592395	0.295	0.447	7.33285e-05
Cdk5rap3	3.90866e-09	-0.513954	0.409	0.576	7.68129e-05
Ddx18	3.97728e-09	-0.642048	0.352	0.51	7.81614e-05
Galt	4.03697e-09	-0.986451	0.165	0.307	7.93345e-05
Fam174a	4.05351e-09	-0.592947	0.331	0.495	7.96596e-05
Pold2	4.09037e-09	-0.673003	0.205	0.359	8.0384e-05
Stard3	4.17744e-09	-0.633581	0.346	0.507	8.2095e-05
Tlcd2	4.26448e-09	-0.71709	0.165	0.316	8.38056e-05
Habp2	4.31738e-09	-0.345389	0.641	0.798	8.48452e-05
Stam2	4.33073e-09	-0.662491	0.325	0.481	8.51076e-05
Osgin2	4.34708e-09	-0.545533	0.304	0.477	8.54288e-05
Fkbp2	4.34912e-09	-0.271537	0.658	0.81	8.54689e-05
Tysnd1	4.37782e-09	-0.835145	0.173	0.314	8.60329e-05
Sdhaf3	4.58617e-09	-0.984617	0.133	0.268	9.01274e-05
Snrnp25	4.6124e-09	-0.224952	0.146	0.287	9.0643e-05
mt-Nd4l	4.66835e-09	-0.177986	0.932	0.984	9.17424e-05
Bcas2	4.70617e-09	-0.282267	0.757	0.865	9.24857e-05
Nol11	4.75922e-09	-0.472953	0.424	0.599	9.35283e-05
Plxnb2	4.81276e-09	0.530589	0.724	0.691	9.45804e-05
Enc1	4.83945e-09	-0.526168	0.519	0.661	9.51048e-05
Mcm3	4.84109e-09	-0.650392	0.363	0.509	9.51372e-05
Hnrnpdl	4.91557e-09	-0.248365	0.835	0.91	9.66007e-05
Ankmy2	4.99037e-09	-0.80785	0.19	0.34	9.80708e-05
Manbal	5.0915e-09	-0.535558	0.333	0.502	0.000100058
Stk16	5.20527e-09	-0.421866	0.553	0.697	0.000102294
Exoc2	5.24801e-09	-1.12717	0.146	0.278	0.000103134
Atp1a1	5.28994e-09	-0.210421	0.943	0.975	0.000103958
Crlf2	5.32482e-09	-0.654288	0.16	0.313	0.000104643
Wdr83	5.32758e-09	-0.764267	0.224	0.381	0.000104698
St3gal5	5.4166e-09	-0.414916	0.749	0.819	0.000106447
Nvl	5.41821e-09	-0.737417	0.268	0.419	0.000106479
Prr13	5.43607e-09	-0.38403	0.454	0.639	0.00010683
Haus7	5.45934e-09	-0.307141	0.262	0.419	0.000107287
Tasp1	5.51188e-09	-0.887282	0.143	0.283	0.00010832
Lztfl1	5.69835e-09	-0.467157	0.405	0.579	0.000111984
Nudt1	5.7893e-09	-0.668649	0.264	0.416	0.000113771
Csnk2a2	5.80857e-09	-0.474067	0.477	0.633	0.00011415
Psmg1	5.8428e-09	-0.510152	0.388	0.547	0.000114823
Shkbp1	5.98747e-09	-1.16987	0.084	0.202	0.000117666
Uap1l1	6.01048e-09	1.11831	0.329	0.209	0.000118118
Gm5420	6.05006e-09	-0.995031	0.078	0.195	0.000118896
Mgmt	6.08598e-09	-0.824082	0.152	0.295	0.000119602
Dnajc21	6.0995e-09	-0.484098	0.492	0.647	0.000119867
Aldh9a1	6.11076e-09	-0.495756	0.264	0.436	0.000120089
Tmed1	6.1523e-09	-0.495731	0.468	0.625	0.000120905
Gpsm3	6.15417e-09	-1.84232	0.023	0.112	0.000120942
Zmat3	6.20962e-09	1.52848	0.289	0.179	0.000122031
Decr1	6.22569e-09	-0.471438	0.513	0.68	0.000122347
Mcat	6.23329e-09	-0.976979	0.15	0.289	0.000122497
Apoa1bp	6.42082e-09	-0.512507	0.432	0.597	0.000126182
Ddx27	6.4581e-09	-0.449725	0.443	0.612	0.000126915
Cox4i1	6.47766e-09	0.254831	0.973	0.981	0.000127299
Ccdc181	6.48801e-09	-0.799231	0.156	0.298	0.000127502
Itgb5	6.57178e-09	-0.937379	0.23	0.372	0.000129149
Cdkal1	6.60259e-09	-0.77293	0.205	0.355	0.000129754
Taf3	6.96038e-09	-0.683431	0.272	0.422	0.000136785
Polr2g	6.96196e-09	-0.42395	0.568	0.727	0.000136816
Gpr89	6.97089e-09	-0.808998	0.243	0.395	0.000136992
Ndufs1	6.97562e-09	-0.447329	0.392	0.567	0.000137085
Ankrd54	7.01408e-09	-0.588788	0.23	0.386	0.000137841
1110059E24Rik	7.0229e-09	-0.522785	0.281	0.44	0.000138014
Acat2	7.05299e-09	-0.784979	0.276	0.425	0.000138605
1810043H04Rik	7.05671e-09	-0.179618	0.352	0.534	0.000138678
Nthl1	7.06664e-09	-0.956262	0.105	0.234	0.000138874
Msrb2	7.09951e-09	-1.01509	0.133	0.264	0.00013952
Ntrk2	7.32974e-09	-1.99489	0.032	0.125	0.000144044
Copb1	7.40945e-09	-0.343254	0.726	0.827	0.00014561
Rdh14	7.41449e-09	-0.492545	0.319	0.485	0.000145709
Foxa1	7.42607e-09	-0.77929	0.175	0.325	0.000145937
Ahnak2	7.46068e-09	1.11159	0.143	0.058	0.000146617
Zc3hc1	7.46562e-09	-1.11006	0.114	0.242	0.000146714
Pycard	7.48539e-09	-0.409478	0.302	0.477	0.000147103
Lrrn1	7.56763e-09	1.15705	0.346	0.234	0.000148719
Psmd2	7.59191e-09	-0.345785	0.681	0.793	0.000149196
Bmp7	7.71928e-09	-1.02064	0.105	0.234	0.000151699
Lrrc49	7.75845e-09	-1.62752	0.068	0.178	0.000152469
Nap1l1	7.79487e-09	0.358604	0.89	0.89	0.000153185
Fuca1	7.83912e-09	-0.4434	0.439	0.611	0.000154054
Cops5	7.85128e-09	-0.397577	0.586	0.727	0.000154293
P2rx2	7.85523e-09	-1.47861	0.051	0.155	0.000154371
Pdx1	7.88822e-09	2.30878	0.12	0.045	0.000155019
Cd1d2	8.01331e-09	3.46923	0.053	0.008	0.000157478
Dhrs4	8.03069e-09	-0.4087	0.496	0.68	0.000157819
Pitpnb	8.0443e-09	-0.439949	0.57	0.707	0.000158087
Srebf1	8.05211e-09	-0.350677	0.361	0.532	0.00015824
Plcxd3	8.17649e-09	2.83608	0.057	0.01	0.000160684
Ube2m	8.29529e-09	-0.305163	0.751	0.865	0.000163019
Tex9	8.46331e-09	-0.808245	0.205	0.353	0.000166321
Trim12c	8.50678e-09	-0.885941	0.143	0.277	0.000167175
Rpl15	8.57654e-09	0.259823	0.922	0.949	0.000168546
Dhrs7b	8.62415e-09	-0.756071	0.226	0.374	0.000169482
Trip4	8.62419e-09	-0.799533	0.186	0.329	0.000169483
P4ha3	8.63442e-09	-0.850446	0.186	0.332	0.000169684
Qars	8.63822e-09	-0.433505	0.388	0.56	0.000169758
Asb8	8.64107e-09	-1.05267	0.133	0.268	0.000169814
Sssca1	8.69998e-09	-0.44349	0.475	0.646	0.000170972
Sftpc	8.97077e-09	-14.0287	0	0.067	0.000176294
2025-03-05	9.06257e-09	-0.380487	0.757	0.858	0.000178098
Map3k10	9.12951e-09	-0.882907	0.124	0.259	0.000179413
Mia2	9.14933e-09	-0.44822	0.346	0.515	0.000179803
Tfpt	9.23336e-09	-0.550148	0.19	0.335	0.000181454
Ift122	9.27993e-09	-0.801681	0.194	0.345	0.000182369
Dpp4	9.29951e-09	-0.365766	0.405	0.564	0.000182754
Pex11b	9.37116e-09	-0.95754	0.133	0.265	0.000184162
Rbck1	9.39516e-09	-0.786384	0.278	0.435	0.000184634
Gamt	9.67599e-09	-0.563532	0.287	0.445	0.000190153
Ipo11	9.71768e-09	-1.01803	0.154	0.284	0.000190972
Wnt5a	9.74005e-09	-1.05818	0.124	0.256	0.000191412
Larp7	9.91856e-09	-0.531243	0.369	0.534	0.00019492
Rce1	1.00745e-08	-0.615884	0.289	0.446	0.000197983
Pnck	1.01899e-08	-1.69911	0.055	0.159	0.000200251
Anp32a	1.02472e-08	-0.239434	0.854	0.914	0.000201377
Mrpl48	1.04015e-08	-0.410373	0.462	0.604	0.000204411
Vwc2	1.04428e-08	-1.46039	0.042	0.141	0.000205222
Atp5g3	1.05611e-08	-0.206186	0.928	0.958	0.000207546
Alg6	1.06245e-08	-0.760877	0.158	0.296	0.000208792
Trmt112	1.06329e-08	-0.363486	0.753	0.835	0.000208959
Fra10ac1	1.06649e-08	-0.535913	0.228	0.38	0.000209588
Golm1	1.0771e-08	0.814447	0.559	0.478	0.000211671
Sdr39u1	1.0933e-08	-0.79304	0.194	0.337	0.000214855
Tmsb4x	1.10173e-08	0.122266	0.983	0.983	0.000216513
Ttc27	1.10642e-08	-1.5129	0.082	0.195	0.000217434
Senp3	1.12745e-08	-0.676172	0.262	0.41	0.000221567
Higd1a	1.13364e-08	-0.330247	0.694	0.81	0.000222782
Thap11	1.16119e-08	-0.643194	0.232	0.389	0.000228197
Haus5	1.16883e-08	-1.16041	0.08	0.193	0.000229699
Lamc3	1.17818e-08	-2.12216	0.03	0.12	0.000231537
Tars	1.1895e-08	-0.515045	0.35	0.508	0.000233761
Cand2	1.19294e-08	-1.6394	0.065	0.172	0.000234437
Pygl	1.20677e-08	-1.36733	0.072	0.185	0.000237154
Tmbim6	1.20781e-08	-0.215598	0.937	0.973	0.000237359
Rpp40	1.23495e-08	-1.27048	0.072	0.185	0.000242692
Ndufa7	1.24091e-08	-0.220368	0.857	0.942	0.000243864
Uqcrc1	1.25615e-08	-0.373926	0.692	0.831	0.000246858
Nbn	1.26649e-08	-0.892403	0.236	0.374	0.00024889
Ssu72	1.28709e-08	-0.397014	0.656	0.795	0.000252939
Bex2	1.31429e-08	-1.0005	0.255	0.399	0.000258285
Adamts5	1.32121e-08	-0.955083	0.162	0.292	0.000259645
Krt7	1.32765e-08	0.317671	0.8	0.738	0.00026091
Coq5	1.3297e-08	-0.53079	0.211	0.361	0.000261313
Slc39a10	1.33045e-08	0.783179	0.542	0.455	0.00026146
Dars	1.33317e-08	-0.472099	0.411	0.58	0.000261994
Skiv2l	1.33404e-08	-0.656107	0.228	0.375	0.000262166
Slc31a2	1.34326e-08	-0.536369	0.251	0.407	0.000263978
Prdm5	1.34332e-08	-1.83505	0.042	0.14	0.000263989
Pbdc1	1.34438e-08	-0.512693	0.405	0.559	0.000264198
Ecsit	1.35313e-08	-1.21481	0.086	0.203	0.000265918
Srp9	1.38308e-08	-0.238296	0.819	0.902	0.000271803
Gpn1	1.38648e-08	-0.616904	0.264	0.417	0.000272471
Cd164	1.39136e-08	0.369279	0.852	0.85	0.000273429
Dusp19	1.41119e-08	-0.884247	0.118	0.246	0.000277327
Dctn6	1.41667e-08	-0.487457	0.424	0.587	0.000278403
Krit1	1.42724e-08	-0.421263	0.38	0.54	0.000280481
Vps29	1.43929e-08	-0.345366	0.658	0.782	0.000282849
Naa38	1.45206e-08	-0.442292	0.492	0.64	0.000285359
Plod3	1.45747e-08	-0.579976	0.23	0.382	0.000286422
4933431E20Rik	1.48345e-08	-0.775053	0.103	0.229	0.000291528
Wdr12	1.51533e-08	-0.568343	0.291	0.444	0.000297792
Cmbl	1.5233e-08	-0.603963	0.16	0.303	0.000299358
Kansl1l	1.52524e-08	-0.347434	0.772	0.866	0.000299741
Bet1	1.52889e-08	-0.467624	0.373	0.539	0.000300457
Dhps	1.529e-08	-0.550019	0.297	0.459	0.000300479
Fam98b	1.5318e-08	-0.567509	0.38	0.528	0.000301029
Mrps26	1.53812e-08	-0.400046	0.468	0.633	0.000302271
2610044O15Rik8	1.5438e-08	-0.903073	0.084	0.204	0.000303387
Cwc22	1.54433e-08	-0.691931	0.238	0.385	0.000303493
Nptn	1.54698e-08	0.534041	0.743	0.702	0.000304012
Cops8	1.55034e-08	-0.529015	0.485	0.62	0.000304673
Vps52	1.55165e-08	-0.702758	0.116	0.242	0.000304931
Wdr35	1.55717e-08	-0.67091	0.249	0.4	0.000306014
Ndufs7	1.57491e-08	-0.224602	0.774	0.879	0.000309501
Nelfcd	1.58926e-08	-0.500203	0.272	0.417	0.000312322
Tnfsf12	1.61274e-08	-0.752004	0.162	0.298	0.000316936
Pttg1	1.67782e-08	-0.623047	0.333	0.484	0.000329725
Ttyh1	1.69065e-08	-0.122091	0.116	0.25	0.000332246
Zfp523	1.71842e-08	-0.430123	0.224	0.38	0.000337705
Ggct	1.73618e-08	-0.591806	0.354	0.504	0.000341193
Camk2n2	1.73728e-08	-0.786385	0.137	0.27	0.00034141
Taf11	1.76633e-08	-0.480146	0.443	0.594	0.000347118
Hbegf	1.77817e-08	0.646947	0.819	0.77	0.000349447
Serhl	1.79135e-08	-0.815855	0.181	0.328	0.000352035
Clpp	1.80073e-08	-0.293615	0.462	0.634	0.00035388
Vps50	1.80294e-08	-0.686539	0.196	0.333	0.000354314
Oxct1	1.80335e-08	-0.583702	0.287	0.441	0.000354395
Aga	1.8079e-08	-0.471098	0.392	0.548	0.000355288
Ppp1r7	1.85355e-08	-0.642166	0.392	0.54	0.000364259
Gpt2	1.85901e-08	-0.443257	0.416	0.574	0.000365333
Vps4a	1.86387e-08	-0.550436	0.228	0.384	0.000366287
Bod1	1.8639e-08	-0.355916	0.504	0.651	0.000366294
Psmd14	1.89163e-08	-0.338461	0.643	0.765	0.000371744
Creld1	1.90157e-08	-0.922805	0.114	0.236	0.000373697
Zfp36l2	1.92002e-08	-0.271234	0.823	0.891	0.000377323
Iqcb1	1.94912e-08	-0.666614	0.19	0.338	0.000383041
Nudt5	1.97437e-08	-0.566929	0.335	0.486	0.000388004
C1galt1c1	1.97901e-08	-0.628001	0.3	0.454	0.000388914
Mrps23	2.02687e-08	-0.458895	0.445	0.603	0.00039832
Med8	2.0438e-08	-0.488491	0.426	0.584	0.000401648
Nfil3	2.05623e-08	-0.679548	0.361	0.503	0.00040409
Abcc5	2.07308e-08	-0.478986	0.42	0.581	0.000407403
Bag1	2.09978e-08	0.339615	0.935	0.919	0.000412649
Tle6	2.10165e-08	-0.91254	0.154	0.287	0.000413016
Klf4	2.10902e-08	1.09345	0.473	0.365	0.000414464
Lonp2	2.14159e-08	-0.440158	0.395	0.56	0.000420865
Pnpt1	2.14256e-08	-0.582334	0.181	0.325	0.000421055
Clptm1l	2.16623e-08	-0.446825	0.428	0.596	0.000425708
Dnaja3	2.171e-08	-0.541235	0.289	0.446	0.000426644
Lama5	2.17798e-08	0.482403	0.681	0.595	0.000428017
Ogfr	2.18982e-08	-0.489359	0.399	0.56	0.000430344
Slc25a23	2.19441e-08	-0.328624	0.331	0.496	0.000431245
Plac8	2.21024e-08	0.761436	0.549	0.461	0.000434356
Arl2bp	2.21331e-08	-0.583453	0.376	0.529	0.00043496
Tmem216	2.2367e-08	-0.670529	0.219	0.372	0.000439556
Mlph	2.23752e-08	1.59521	0.2	0.102	0.000439718
Slc25a4	2.24949e-08	-0.245092	0.873	0.929	0.000442069
Bckdhb	2.2617e-08	-0.987676	0.078	0.189	0.000444468
Oxnad1	2.27e-08	-0.529066	0.184	0.334	0.000446101
Snw1	2.27817e-08	-0.337639	0.692	0.825	0.000447705
Zbtb45	2.34611e-08	-1.59721	0.059	0.16	0.000461057
Sub1	2.37314e-08	0.305421	0.918	0.935	0.000466369
Wdr36	2.3923e-08	-0.688873	0.232	0.382	0.000470135
Atxn7l3b	2.3962e-08	-0.214688	0.911	0.948	0.000470902
Dhdds	2.40015e-08	-0.670471	0.177	0.321	0.000471677
Mocs2	2.41284e-08	-0.519816	0.418	0.574	0.000474171
Mgme1	2.43772e-08	-0.933398	0.095	0.212	0.000479061
Ctnnbip1	2.4641e-08	-0.371397	0.576	0.712	0.000484245
Hsp90ab1	2.50969e-08	-0.129163	0.987	0.99	0.000493205
Fabp1	2.52235e-08	1.31017	0.308	0.184	0.000495693
Car8	2.52751e-08	0.820479	0.544	0.459	0.000496706
Tmem261	2.54859e-08	-0.443866	0.405	0.564	0.000500848
Cdadc1	2.55291e-08	-1.06533	0.112	0.234	0.000501697
Capsl	2.55545e-08	-0.560834	0.27	0.42	0.000502198
Gnb2	2.55589e-08	-0.171914	0.939	0.968	0.000502283
Mirg	2.55899e-08	1.29229	0.167	0.077	0.000502893
Erich1	2.5631e-08	-0.812753	0.186	0.327	0.000503701
Hagh	2.56367e-08	-0.503264	0.401	0.579	0.000503813
Rnf123	2.5981e-08	-0.558152	0.055	0.155	0.000510579
Tbl3	2.61958e-08	-0.872159	0.15	0.286	0.0005148
Chmp2a	2.62239e-08	-0.273385	0.789	0.886	0.000515351
Mtx2	2.63702e-08	-0.476168	0.54	0.679	0.000518228
Mrps36	2.66445e-08	-0.424462	0.523	0.682	0.000523617
Ascc2	2.68586e-08	-1.08968	0.131	0.255	0.000527824
Wdr70	2.72807e-08	-0.706901	0.158	0.289	0.000536121
Ndufaf6	2.74818e-08	-1.04774	0.152	0.277	0.000540073
1700040L02Rik	2.79965e-08	-1.30615	0.08	0.19	0.000550187
Macrod1	2.82941e-08	-0.959274	0.114	0.239	0.000556036
Cct7	2.833e-08	-0.268984	0.846	0.918	0.000556741
Tor1aip1	2.84114e-08	-0.433367	0.527	0.661	0.000558341
Rhob	2.84757e-08	-0.448826	0.88	0.904	0.000559604
Snx9	2.86155e-08	-0.559352	0.302	0.453	0.000562352
Cldn10	2.86178e-08	3.44972	0.044	0.006	0.000562398
Plrg1	2.87717e-08	-0.571611	0.228	0.378	0.000565422
Prkrip1	2.9178e-08	-0.569176	0.207	0.348	0.000573405
Bloc1s5	2.96552e-08	-0.617184	0.124	0.252	0.000582785
Gmpr2	3.00889e-08	-0.587331	0.196	0.336	0.000591307
Sds	3.05078e-08	-2.77327	0.015	0.091	0.000599538
Senp7	3.08833e-08	-0.432142	0.384	0.536	0.000606918
Hectd1	3.09618e-08	-0.365328	0.698	0.808	0.000608462
Trappc10	3.20483e-08	-0.461377	0.283	0.429	0.000629814
Atp5j	3.21826e-08	-0.182777	0.932	0.968	0.000632452
Ormdl3	3.22873e-08	-0.614288	0.395	0.536	0.00063451
Wash1	3.27474e-08	-0.488767	0.249	0.406	0.000643552
Apba2	3.30687e-08	4.26529	0.032	0.002	0.000649866
Snrpb2	3.33476e-08	-0.418209	0.43	0.586	0.000655347
Irf9	3.38246e-08	-0.365439	0.411	0.569	0.000664722
Pole	3.43663e-08	-0.871314	0.169	0.302	0.000675366
Gpatch1	3.46044e-08	-0.476018	0.139	0.272	0.000680046
Nol10	3.48994e-08	-1.26999	0.097	0.21	0.000685842
Pigu	3.57106e-08	-0.744256	0.156	0.29	0.000701785
Cep112	3.63232e-08	-1.07076	0.131	0.254	0.000713824
Npb	3.65849e-08	2.51802	0.063	0.014	0.000718967
Ramp3	3.68662e-08	1.22674	0.219	0.12	0.000724494
Cx3cl1	3.78211e-08	1.05949	0.255	0.151	0.000743259
Ppt2	3.78589e-08	-0.81498	0.175	0.308	0.000744002
Ndufv2	3.78674e-08	-0.277898	0.772	0.881	0.00074417
Il17rc	3.82492e-08	-0.835104	0.188	0.323	0.000751672
Ctxn1	3.85567e-08	0.675618	0.65	0.614	0.000757716
mt-Nd1	3.86057e-08	0.390794	0.987	0.998	0.000758679
Ndfip1	3.87789e-08	-0.360841	0.568	0.706	0.000762082
Fam19a5	3.95136e-08	-1.15987	0.044	0.14	0.000776521
Epb41l5	3.95759e-08	-0.394903	0.643	0.776	0.000777746
Man2c1	3.99019e-08	-0.878362	0.156	0.286	0.000784153
Acad11	4.03328e-08	-1.14224	0.065	0.17	0.000792619
Ddit4	4.05456e-08	0.727333	0.519	0.423	0.000796802
Atp6v1g1	4.09141e-08	-0.256663	0.814	0.912	0.000804044
Ccdc90b	4.09155e-08	-0.331172	0.38	0.553	0.000804072
Eftud1	4.18765e-08	-0.663136	0.249	0.391	0.000822958
Eif2b1	4.21399e-08	-0.776961	0.222	0.357	0.000828134
Ly6d	4.29516e-08	0.860687	0.122	0.047	0.000844085
Gm4944	4.33742e-08	-1.10176	0.091	0.204	0.00085239
Cfap36	4.45091e-08	-0.338797	0.525	0.681	0.000874692
Hnrnpa0	4.50727e-08	-0.182391	0.947	0.973	0.000885768
Bcl2l12	4.51931e-08	-0.615094	0.27	0.411	0.000888135
Eri3	4.529e-08	-0.542497	0.367	0.52	0.00089004
Rab5c	4.54901e-08	-0.455826	0.551	0.693	0.000893971
Kat5	4.62164e-08	-0.524062	0.27	0.432	0.000908244
Slirp	4.65012e-08	-0.441635	0.42	0.575	0.000913842
Psmd10	4.65783e-08	-0.3743	0.437	0.589	0.000915357
Fam13b	4.6951e-08	-0.738724	0.306	0.458	0.000922681
Dnajc17	4.70133e-08	-0.537725	0.15	0.283	0.000923906
Socs3	4.7184e-08	-0.624979	0.517	0.651	0.000927261
Jun	4.7316e-08	-0.265769	0.992	0.989	0.000929855
Rabac1	4.75567e-08	-0.260003	0.736	0.856	0.000934585
Mettl5	4.76018e-08	-0.759438	0.207	0.348	0.00093547
Tm4sf20	4.84288e-08	1.87206	0.116	0.044	0.000951723
Pcid2	4.88801e-08	-0.95308	0.129	0.252	0.000960592
Tm4sf5	4.89682e-08	1.31887	0.15	0.066	0.000962323
Brca2	4.98601e-08	-0.604181	0.203	0.337	0.000979851
Nicn1	5.06134e-08	-0.801414	0.181	0.314	0.000994654
Bcl11a	5.06436e-08	1.96199	0.127	0.052	0.000995248
Mta3	5.08087e-08	-0.447622	0.382	0.536	0.000998493
H2afj	5.11069e-08	0.41793	0.857	0.84	0.00100435
Rngtt	5.11872e-08	-0.694513	0.198	0.335	0.00100593
Cabin1	5.14844e-08	-0.520332	0.352	0.502	0.00101177
Brd9	5.15564e-08	-0.753041	0.175	0.304	0.00101319
St3gal4	5.16961e-08	-0.408345	0.65	0.783	0.00101593
Leo1	5.19031e-08	-0.424129	0.409	0.554	0.00102
Dgcr6	5.20248e-08	-0.466021	0.407	0.554	0.00102239
Thop1	5.22995e-08	-0.635368	0.209	0.359	0.00102779
Myzap	5.27476e-08	-1.38642	0.049	0.145	0.0010366
Bbs9	5.40347e-08	-1.81782	0.059	0.156	0.00106189
Vac14	5.41385e-08	-0.794262	0.135	0.255	0.00106393
Suds3	5.54125e-08	-0.323774	0.485	0.645	0.00108897
Tmem205	5.54623e-08	-0.274416	0.578	0.75	0.00108994
Cyld	5.5504e-08	-0.584331	0.241	0.389	0.00109076
Pgam1	5.58596e-08	-0.327177	0.747	0.848	0.00109775
Nxn	5.63014e-08	-1.06673	0.091	0.203	0.00110643
Spink4	5.66937e-08	1.56051	0.194	0.101	0.00111414
Primpol	5.73756e-08	-1.25371	0.091	0.2	0.00112755
Phf14	5.82589e-08	-0.372323	0.648	0.756	0.0011449
Arl14ep	5.82974e-08	-0.84204	0.154	0.284	0.00114566
Srp14	5.96081e-08	-0.25203	0.795	0.896	0.00117142
Ssr4	5.9778e-08	0.315096	0.901	0.927	0.00117476
Pdrg1	6.00568e-08	-0.383108	0.386	0.547	0.00118024
Fbxl17	6.04181e-08	-0.863752	0.192	0.326	0.00118734
Arl6ip4	6.06117e-08	-0.383633	0.506	0.662	0.00119114
Mcts1	6.10287e-08	-0.399577	0.39	0.545	0.00119934
Acadvl	6.1516e-08	-0.313207	0.485	0.655	0.00120891
Rap1a	6.15703e-08	-0.308761	0.738	0.842	0.00120998
Sulf2	6.23082e-08	1.21333	0.295	0.195	0.00122448
Lig1	6.29102e-08	-0.556528	0.43	0.579	0.00123631
Mtg1	6.34104e-08	-1.08673	0.127	0.244	0.00124614
Mdp1	6.36455e-08	-0.519215	0.365	0.518	0.00125076
Traf7	6.37208e-08	-0.575767	0.365	0.506	0.00125224
Chordc1	6.37215e-08	-0.279495	0.411	0.579	0.00125226
Kcnk1	6.43489e-08	-0.371738	0.643	0.801	0.00126458
Krt10	6.57084e-08	-0.763551	0.167	0.298	0.0012913
Lifr	6.67447e-08	-0.394088	0.34	0.501	0.00131167
Cd24a	6.804e-08	0.224678	0.943	0.953	0.00133712
Lrrc26	6.84292e-08	1.20464	0.177	0.086	0.00134477
Mgst3	7.02231e-08	0.476756	0.762	0.768	0.00138002
Phf20l1	7.20977e-08	-0.275903	0.525	0.669	0.00141686
Slc39a3	7.23117e-08	-1.08452	0.108	0.224	0.00142107
Fbxo17	7.23758e-08	-0.67507	0.152	0.289	0.00142233
Krt19	7.39096e-08	0.47986	0.918	0.913	0.00145247
Ctsd	7.51798e-08	0.48885	0.816	0.798	0.00147743
Wbp4	7.53847e-08	-0.291241	0.616	0.741	0.00148146
1300002E11Rik	7.65652e-08	-0.392083	0.443	0.595	0.00150466
Sumo3	7.66657e-08	-0.326739	0.677	0.8	0.00150663
Abhd8	7.71836e-08	-0.834858	0.165	0.296	0.00151681
Hmgxb4	7.75071e-08	-0.461149	0.287	0.431	0.00152317
Smg9	7.75286e-08	-0.706114	0.167	0.298	0.00152359
Cirbp	7.79216e-08	0.371119	0.878	0.895	0.00153132
Coq4	7.81982e-08	-0.735053	0.23	0.37	0.00153675
Ubac2	7.82959e-08	-0.756237	0.266	0.403	0.00153867
6720489N17Rik	7.87316e-08	-1.75547	0.034	0.119	0.00154723
Impdh2	7.91691e-08	0.47224	0.722	0.69	0.00155583
Slc35a1	7.95336e-08	-0.372939	0.378	0.545	0.00156299
Ndufb5	7.99437e-08	-0.21277	0.892	0.946	0.00157105
Rab8a	8.05781e-08	-0.368016	0.498	0.659	0.00158352
Tmem9b	8.074e-08	-1.15493	0.135	0.255	0.0015867
Lmbr1	8.17641e-08	-0.972045	0.103	0.22	0.00160683
Scly	8.26829e-08	-0.947329	0.156	0.281	0.00162488
Atp6ap1	8.28869e-08	-0.502492	0.443	0.586	0.00162889
Wdr24	8.33301e-08	-1.53025	0.072	0.173	0.0016376
Gfpt1	8.3386e-08	0.78634	0.544	0.461	0.0016387
Mphosph10	8.34948e-08	-0.55491	0.416	0.563	0.00164084
Tnik	8.42706e-08	1.02034	0.236	0.134	0.00165609
Mvb12a	8.43671e-08	-0.414151	0.468	0.604	0.00165798
Apela	8.46842e-08	2.22991	0.097	0.034	0.00166421
S100a14	8.57217e-08	0.998552	0.35	0.237	0.0016846
Mcam	8.57723e-08	1.04488	0.483	0.406	0.0016856
Senp2	8.67426e-08	-0.696443	0.251	0.395	0.00170467
Ndufa13	8.68157e-08	-0.212794	0.911	0.966	0.0017061
Zfp703	8.69318e-08	0.832831	0.392	0.279	0.00170838
Dnlz	8.75186e-08	-0.475518	0.325	0.48	0.00171991
Ak1	8.75525e-08	-0.823261	0.063	0.167	0.00172058
Rmnd5b	8.82504e-08	-0.684617	0.165	0.294	0.0017343
Psmc2	8.87762e-08	-0.296824	0.698	0.816	0.00174463
Greb1	8.90069e-08	-0.890577	0.127	0.244	0.00174916
Slc25a26	8.9979e-08	-1.56986	0.051	0.145	0.00176827
Gsta4	9.01949e-08	0.851592	0.289	0.182	0.00177251
Zc3h18	9.03182e-08	-0.373784	0.492	0.643	0.00177493
Lyar	9.04376e-08	-0.431435	0.47	0.611	0.00177728
Fam35a	9.13213e-08	-0.999378	0.091	0.198	0.00179465
Aar2	9.17913e-08	-0.699402	0.154	0.284	0.00180388
Bbs7	9.32709e-08	-1.00888	0.046	0.14	0.00183296
Clcc1	9.34092e-08	-0.38696	0.291	0.439	0.00183568
Pick1	9.46811e-08	-0.556751	0.348	0.499	0.00186067
Sars2	9.48359e-08	-1.94242	0.027	0.108	0.00186372
Gimap9	9.49628e-08	-0.538448	0.283	0.429	0.00186621
Fam196b	9.5837e-08	1.97126	0.105	0.039	0.00188339
Mrps5	9.60704e-08	-0.357202	0.405	0.552	0.00188798
Gemin8	9.70845e-08	-0.585751	0.207	0.346	0.00190791
Pts	9.73151e-08	-0.399536	0.519	0.664	0.00191244
2010107G23Rik	9.75625e-08	-0.64027	0.207	0.346	0.0019173
Hsd17b12	9.78697e-08	-0.421837	0.563	0.701	0.00192333
Wnt7b	9.81192e-08	0.790897	0.287	0.177	0.00192824
Gyg	9.88434e-08	-0.459269	0.268	0.411	0.00194247
Gkap1	9.93128e-08	-0.365781	0.536	0.694	0.0019517
Pycrl	9.9891e-08	-0.547571	0.329	0.479	0.00196306
Abcf2	1.00508e-07	-0.615687	0.289	0.438	0.00197519
Kcmf1	1.01537e-07	-0.290304	0.635	0.79	0.00199541
Cep57l1	1.01591e-07	-0.836117	0.122	0.243	0.00199647
Gm2a	1.02533e-07	-0.654974	0.232	0.378	0.00201497
Slc25a38	1.02707e-07	-0.908486	0.137	0.259	0.0020184
Ubr7	1.03425e-07	-0.639933	0.238	0.38	0.00203251
Gimap8	1.03804e-07	-1.55691	0.038	0.125	0.00203995
Med9	1.0464e-07	-0.475426	0.361	0.515	0.00205638
Commd2	1.05018e-07	-0.365931	0.549	0.699	0.00206381
Creld2	1.05023e-07	-0.615831	0.283	0.423	0.0020639
Pno1	1.05315e-07	-0.585743	0.352	0.49	0.00206964
Ptdss2	1.06659e-07	-0.467096	0.289	0.442	0.00209606
Triap1	1.06901e-07	-0.445262	0.323	0.475	0.00210081
Ngf	1.07073e-07	-0.565561	0.241	0.384	0.00210421
Ndufaf3	1.07256e-07	-0.594009	0.268	0.407	0.0021078
Ercc1	1.07334e-07	-0.910897	0.196	0.321	0.00210932
Upf3b	1.07409e-07	-0.368975	0.519	0.678	0.00211081
Atg10	1.08016e-07	-0.800994	0.146	0.268	0.00212274
Mien1	1.08885e-07	-0.265535	0.675	0.823	0.00213981
Unc93b1	1.10475e-07	-0.918025	0.08	0.184	0.00217105
Morf4l1	1.10895e-07	-0.178866	0.916	0.96	0.0021793
Cep97	1.121e-07	-0.88458	0.095	0.208	0.00220299
Pbx1	1.13329e-07	0.488817	0.842	0.869	0.00222715
Ly6h	1.1378e-07	1.74561	0.061	0.014	0.002236
Xlr3a	1.14054e-07	-1.33445	0.038	0.123	0.00224139
Cnn3	1.14175e-07	-0.370231	0.665	0.773	0.00224376
Sgk1	1.14318e-07	-0.512374	0.468	0.606	0.00224658
Chmp7	1.14917e-07	-0.537216	0.215	0.361	0.00225835
Gm20632	1.15144e-07	2.69841	0.059	0.013	0.00226281
Tsen15	1.15427e-07	-0.387108	0.494	0.639	0.00226837
Borcs5	1.16084e-07	-0.988002	0.118	0.234	0.00228128
Ins2	1.16364e-07	12.2352	0.023	0	0.00228678
Tmem176a	1.16553e-07	0.268671	0.911	0.933	0.00229051
Cdc26	1.17367e-07	-0.336791	0.709	0.812	0.0023065
Tra2a	1.1837e-07	0.491971	0.861	0.86	0.00232621
Eif4a2	1.18526e-07	0.375283	0.861	0.874	0.00232926
Gripap1	1.191e-07	-0.479292	0.274	0.412	0.00234056
H3f3b	1.19544e-07	0.197554	0.992	1	0.00234929
Fam83e	1.21332e-07	1.98694	0.103	0.037	0.00238441
Gbf1	1.21829e-07	-0.494679	0.3	0.445	0.00239418
Cog7	1.22501e-07	-0.672003	0.203	0.337	0.0024074
Malat1	1.22735e-07	0.253772	0.996	0.998	0.00241198
Dctd	1.24389e-07	-0.748703	0.146	0.268	0.0024445
Sfxn1	1.24994e-07	-0.403174	0.553	0.69	0.00245638
Dnajc22	1.25188e-07	-0.80787	0.118	0.235	0.00246019
5730559C18Rik	1.25388e-07	0.934103	0.276	0.167	0.00246413
H2afy	1.25392e-07	-0.220635	0.85	0.929	0.00246421
Lars	1.2596e-07	-0.477041	0.496	0.618	0.00247536
Apobec1	1.26246e-07	-0.916611	0.12	0.234	0.00248098
Ubac1	1.27383e-07	-0.581212	0.186	0.317	0.00250333
Mtrf1	1.27587e-07	-1.33087	0.061	0.158	0.00250735
Aldh1b1	1.28154e-07	-1.23477	0.072	0.175	0.00251849
Igf1r	1.28411e-07	0.551065	0.762	0.75	0.00252354
Rangrf	1.2888e-07	-1.00171	0.101	0.213	0.00253275
Smc3	1.29218e-07	-0.269806	0.749	0.844	0.0025394
Rars	1.29635e-07	-0.497253	0.43	0.576	0.00254758
Fus	1.30288e-07	0.285339	0.945	0.953	0.00256042
Ecd	1.30974e-07	-0.652379	0.243	0.378	0.0025739
Hbb-bs	1.3105e-07	-1.94724	0.451	0.605	0.00257539
Smyd4	1.31631e-07	-1.00156	0.076	0.18	0.0025868
Dimt1	1.31911e-07	-0.551548	0.228	0.376	0.00259232
Lgals4	1.32794e-07	1.51538	0.217	0.122	0.00260966
Tbc1d7	1.32845e-07	-1.23932	0.101	0.209	0.00261067
Rpain	1.34263e-07	-0.658039	0.253	0.391	0.00263853
Tmem38b	1.36196e-07	-0.810422	0.186	0.315	0.00267652
Ccdc28b	1.38578e-07	-0.408334	0.247	0.39	0.00272333
Siae	1.39024e-07	-0.807226	0.129	0.247	0.00273209
Med17	1.41059e-07	-0.55544	0.268	0.408	0.00277209
Qsox2	1.41071e-07	-0.597395	0.156	0.286	0.00277232
Sytl5	1.41654e-07	-0.720273	0.154	0.275	0.00278378
Brms1	1.42264e-07	-0.543379	0.243	0.382	0.00279577
Fam159a	1.44043e-07	1.84455	0.101	0.037	0.00283074
Irgm1	1.45863e-07	-0.80969	0.308	0.449	0.00286651
Bend5	1.46607e-07	-0.678712	0.148	0.276	0.00288112
Gfm1	1.46698e-07	-0.881763	0.175	0.297	0.00288292
Tecr	1.49086e-07	-0.215108	0.869	0.929	0.00292983
Cars2	1.49423e-07	-0.929356	0.143	0.264	0.00293647
Ndnl2	1.52221e-07	-0.361093	0.489	0.646	0.00299144
Rexo4	1.52258e-07	-0.611686	0.247	0.389	0.00299218
Dnaja2	1.54099e-07	-0.290199	0.789	0.869	0.00302836
Clns1a	1.56466e-07	-0.432442	0.399	0.554	0.00307488
Pole4	1.56677e-07	-0.415862	0.428	0.584	0.00307902
Npm1	1.57037e-07	0.151635	0.975	0.977	0.00308609
Prpf6	1.5715e-07	-0.523366	0.386	0.525	0.00308831
Bcs1l	1.58215e-07	-1.07078	0.099	0.208	0.00310924
1810022K09Rik	1.59791e-07	-0.340223	0.57	0.697	0.00314021
Gpatch4	1.59992e-07	-0.880356	0.207	0.333	0.00314415
Tmem258	1.6108e-07	-0.299638	0.599	0.741	0.00316555
Cyp4f13	1.61878e-07	-0.827862	0.179	0.304	0.00318122
Gt(ROSA)26Sor	1.6251e-07	0.980562	0.428	0.334	0.00319365
Osgepl1	1.65478e-07	-1.10093	0.076	0.177	0.00325198
Noc4l	1.6616e-07	-0.465135	0.198	0.33	0.00326537
Eva1a	1.69597e-07	-0.460403	0.308	0.455	0.00333291
Sncg	1.71956e-07	3.04416	0.053	0.011	0.00337929
Slx4ip	1.72229e-07	-0.797955	0.131	0.251	0.00338465
Ogfod3	1.72467e-07	-0.509336	0.196	0.332	0.00338932
Ak4	1.72748e-07	-1.90265	0.027	0.106	0.00339484
Nfkbib	1.7444e-07	-0.414504	0.274	0.418	0.00342809
Bambi	1.77965e-07	-0.622253	0.477	0.61	0.00349737
Kcnb2	1.78251e-07	2.47572	0.07	0.019	0.00350299
Ccdc22	1.7931e-07	-0.993425	0.135	0.253	0.0035238
Blvra	1.81784e-07	-0.481187	0.215	0.35	0.00357243
Smim8	1.83622e-07	-0.537724	0.34	0.488	0.00360855
Parg	1.84742e-07	-0.48259	0.333	0.48	0.00363056
Gpx7	1.84867e-07	-0.770289	0.137	0.258	0.00363301
Ccdc191	1.85757e-07	-1.10679	0.154	0.269	0.00365049
Vrk3	1.86084e-07	-0.554329	0.295	0.444	0.00365692
Exosc3	1.89372e-07	-0.453048	0.416	0.568	0.00372154
Hmgcr	1.90551e-07	-0.377938	0.5	0.654	0.00374472
Gatb	1.91891e-07	-1.38576	0.068	0.165	0.00377105
Gbp6.1	1.93414e-07	-1.40345	0.027	0.106	0.00380097
Ndufaf1	1.96915e-07	-0.812911	0.171	0.295	0.00386978
Mtif2	2.0031e-07	-0.487896	0.327	0.467	0.0039365
Snx10	2.03689e-07	-0.407696	0.464	0.607	0.00400289
Pi4k2a	2.053e-07	-0.553502	0.338	0.482	0.00403455
Nmi	2.07604e-07	-0.582851	0.3	0.441	0.00407982
Zfp30	2.0814e-07	-0.502959	0.188	0.323	0.00409036
Eftud2	2.09115e-07	-0.518928	0.304	0.455	0.00410952
Cd320	2.09445e-07	-0.670667	0.274	0.411	0.00411602
Rbms3	2.11803e-07	0.758692	0.532	0.439	0.00416235
Mknk2	2.14672e-07	0.602374	0.635	0.568	0.00421873
Parn	2.16142e-07	-0.593679	0.186	0.314	0.00424761
Pam16	2.1855e-07	-0.475661	0.388	0.539	0.00429495
Hnrnpk	2.20042e-07	-0.174673	0.945	0.969	0.00432427
Urod	2.21875e-07	-0.515649	0.222	0.36	0.00436028
Rangap1	2.23745e-07	-0.410019	0.536	0.688	0.00439704
Igsf9	2.26284e-07	0.576217	0.53	0.431	0.00444693
Gcn1l1	2.27133e-07	-0.389568	0.456	0.613	0.00446361
F5	2.29589e-07	-0.885336	0.11	0.224	0.00451188
Cenpv	2.32526e-07	-0.552219	0.344	0.497	0.00456961
Nipsnap1	2.33605e-07	-0.38372	0.54	0.692	0.0045908
Vrk2	2.35532e-07	-0.531453	0.175	0.306	0.00462868
Dnajb12	2.35923e-07	-0.355778	0.287	0.43	0.00463635
Magi2	2.36661e-07	-1.33601	0.063	0.158	0.00465087
Bhlhb9	2.40001e-07	-0.44265	0.335	0.489	0.0047165
Aig1	2.40051e-07	-0.300293	0.665	0.811	0.00471748
Tmem138	2.41346e-07	-0.665994	0.207	0.339	0.00474294
Bcam	2.43631e-07	0.530818	0.665	0.579	0.00478783
Cercam	2.43891e-07	-1.30305	0.057	0.15	0.00479295
Siah2	2.47251e-07	-0.425448	0.306	0.46	0.00485898
Rnf13	2.47456e-07	-0.472373	0.323	0.476	0.004863
Apopt1	2.47656e-07	-0.419784	0.363	0.513	0.00486693
Lsm1	2.47933e-07	-0.431154	0.485	0.623	0.00487237
Adam22	2.48473e-07	1.24763	0.156	0.076	0.004883
Hars2	2.49478e-07	-0.656634	0.175	0.301	0.00490274
Hnrnpf	2.52601e-07	-0.182304	0.949	0.959	0.00496412
Tmem101	2.53005e-07	-0.628607	0.19	0.319	0.00497205
Nucb1	2.53399e-07	-0.363371	0.601	0.741	0.0049798
Lnp	2.54303e-07	-0.510531	0.143	0.27	0.00499757
Ddx59	2.5714e-07	-1.11754	0.065	0.16	0.00505331
Klc2	2.59263e-07	-1.04399	0.091	0.196	0.00509504
Gbp2b	2.60773e-07	4.36365	0.025	0.001	0.00512472
Bfar	2.61705e-07	-0.521807	0.264	0.4	0.00514302
Farsa	2.62127e-07	-0.364757	0.39	0.534	0.00515133
Chst15	2.64397e-07	1.33829	0.188	0.1	0.00519593
Trmu	2.66731e-07	-0.944394	0.148	0.263	0.0052418
E130311K13Rik	2.6755e-07	-1.01019	0.103	0.213	0.00525789
Nsmce1	2.68738e-07	-0.357535	0.553	0.694	0.00528123
Dopey2	2.77091e-07	-0.355057	0.456	0.609	0.00544538
Sat1	2.80288e-07	0.81662	0.622	0.574	0.00550822
Asun	2.80307e-07	-0.412183	0.23	0.372	0.0055086
Iapp	2.80764e-07	4.51269	0.036	0.004	0.00551757
Jmjd1c	2.80851e-07	-0.369865	0.776	0.844	0.00551928
Wdr34	2.8354e-07	-0.478953	0.234	0.381	0.00557213
Parp9	2.83619e-07	-0.585764	0.203	0.337	0.00557368
Tmem230	2.86164e-07	-0.433818	0.403	0.541	0.00562369
Tmem242	2.87759e-07	-0.565041	0.278	0.419	0.00565505
Thtpa	2.90396e-07	-0.906681	0.089	0.193	0.00570686
Vti1b	2.91886e-07	-0.489962	0.392	0.549	0.00573615
Bbs5	2.93179e-07	-0.871034	0.086	0.191	0.00576156
Xpa	2.93217e-07	-0.462173	0.361	0.5	0.00576231
Psmd12	2.93221e-07	-0.300693	0.77	0.845	0.00576238
3110082I17Rik	2.93223e-07	-0.960575	0.11	0.219	0.00576243
Pfdn4	2.93687e-07	-0.434959	0.426	0.584	0.00577153
Isg15	2.98336e-07	-1.08635	0.169	0.292	0.0058629
Lmna	2.98496e-07	0.23705	0.897	0.891	0.00586604
Cmtm7	3.02655e-07	-0.557263	0.247	0.387	0.00594777
Mks1	3.04419e-07	-1.57617	0.057	0.146	0.00598244
0610009O20Rik	3.05383e-07	-0.759238	0.186	0.313	0.00600139
Elf3	3.06399e-07	0.747992	0.586	0.51	0.00602135
Nup98	3.07585e-07	-0.625289	0.228	0.356	0.00604465
Churc1	3.07633e-07	-0.328918	0.703	0.817	0.0060456
Cbs	3.10997e-07	-0.609788	0.365	0.499	0.00611171
Scara3	3.14404e-07	-0.287661	0.8	0.867	0.00617867
Wrb	3.17063e-07	-0.827074	0.127	0.243	0.00623093
N6amt2	3.17386e-07	-0.4805	0.344	0.495	0.00623727
Timeless	3.18952e-07	-0.707847	0.186	0.308	0.00626804
Enkd1	3.21382e-07	-1.21214	0.095	0.2	0.0063158
Gm15261	3.21769e-07	-1.38929	0.057	0.148	0.00632341
Onecut2	3.24247e-07	0.338685	0.93	0.958	0.00637209
Slc16a12	3.26464e-07	-0.356964	0.418	0.571	0.00641566
Rmnd1	3.30431e-07	-0.431912	0.2	0.341	0.00649363
Nae1	3.31673e-07	-0.265176	0.586	0.727	0.00651804
Nck1	3.36423e-07	-0.358702	0.441	0.594	0.00661138
Hspa1a	3.39329e-07	0.492046	0.473	0.34	0.0066685
Trp53cor1	3.39486e-07	2.77615	0.07	0.02	0.00667159
Slf1	3.43912e-07	-0.764185	0.274	0.404	0.00675856
Bcl10	3.4554e-07	-0.386268	0.643	0.768	0.00679055
Odf2l	3.46005e-07	-0.661437	0.276	0.406	0.00679969
Kdsr	3.47626e-07	0.869791	0.487	0.393	0.00683155
Slc5a3	3.48159e-07	0.996054	0.422	0.327	0.00684202
Acd	3.59866e-07	-0.63619	0.152	0.269	0.00707209
Zfp280b	3.62894e-07	-0.681465	0.089	0.194	0.0071316
Tchp	3.63773e-07	-0.95491	0.152	0.268	0.00714887
Armc9	3.66374e-07	-0.885225	0.097	0.204	0.00719998
Utp23	3.75425e-07	-0.579432	0.179	0.305	0.00737786
Dram1	3.75803e-07	-0.197567	0.167	0.082	0.00738528
1700030K09Rik	3.78024e-07	-1.65453	0.036	0.116	0.00742893
Slc29a1	3.78445e-07	-0.716299	0.215	0.345	0.0074372
Xrcc1	3.79689e-07	-0.64746	0.255	0.387	0.00746164
Gnpda2	3.81859e-07	-0.535388	0.373	0.512	0.0075043
Thoc1	3.83207e-07	-0.637391	0.226	0.362	0.00753078
Zdhhc16	3.95374e-07	-0.451976	0.211	0.348	0.00776989
Fam195a	3.97812e-07	-0.290584	0.139	0.259	0.00781779
Tagln2	3.98504e-07	-0.263048	0.947	0.963	0.00783141
Ap3s2	3.98911e-07	-0.544355	0.247	0.387	0.00783939
Rpusd4	4.00178e-07	-0.253671	0.122	0.242	0.0078643
Psmd7	4.00201e-07	-0.238567	0.816	0.875	0.00786476
Dhx32	4.01799e-07	-0.408609	0.281	0.427	0.00789616
Rpl27	4.05485e-07	0.23864	0.905	0.917	0.00796859
Rab36	4.06404e-07	-0.899537	0.101	0.207	0.00798665
Gaa	4.08336e-07	-0.522986	0.357	0.494	0.00802462
Saal1	4.10567e-07	-0.690547	0.154	0.275	0.00806847
Spsb2	4.15182e-07	-0.687468	0.181	0.306	0.00815917
Gclc	4.15376e-07	0.458216	0.648	0.581	0.00816297
Ptrhd1	4.16847e-07	-0.66588	0.268	0.395	0.00819188
Kiz	4.21237e-07	-0.564426	0.247	0.382	0.00827815
Ddx52	4.22924e-07	-0.523171	0.403	0.537	0.0083113
Fbxo22	4.25918e-07	-0.430304	0.479	0.62	0.00837014
Borcs7	4.26546e-07	-0.462825	0.329	0.482	0.00838248
Vstm2b	4.32254e-07	1.36115	0.055	0.012	0.00849466
Tspan31	4.33972e-07	-0.386221	0.574	0.714	0.00852842
Dis3l2	4.34463e-07	-0.55271	0.179	0.305	0.00853807
Tipin	4.46305e-07	-0.43077	0.43	0.572	0.00877078
Bivm	4.57637e-07	-0.777541	0.103	0.212	0.00899348
Nbas	4.58089e-07	-0.931715	0.137	0.249	0.00900237
Crcp	4.60611e-07	-0.587627	0.171	0.29	0.00905193
Plec	4.61189e-07	0.575781	0.679	0.619	0.00906328
Osgin1	4.64303e-07	-0.446187	0.61	0.709	0.00912448
Coa5	4.6505e-07	-0.782889	0.215	0.345	0.00913916
Timm9	4.65328e-07	-0.475178	0.373	0.528	0.00914462
Rpl10-ps3	4.6578e-07	0.898871	0.424	0.331	0.0091535
Ipo8	4.66561e-07	-0.526165	0.215	0.349	0.00916885
Ttc26	4.6874e-07	-1.64474	0.057	0.145	0.00921169
Rdh11	4.74154e-07	-0.756608	0.143	0.259	0.00931807
Tprgl	4.77541e-07	-0.364545	0.519	0.649	0.00938463
Mut	4.80898e-07	-0.512618	0.219	0.352	0.00945061
Rbm17	4.88306e-07	-0.340011	0.576	0.713	0.00959618
Smim12	5.0369e-07	-0.625934	0.266	0.404	0.00989851
Upf1	5.07427e-07	-0.345355	0.5	0.652	0.00997195
Xrcc6	5.07958e-07	-0.529984	0.194	0.324	0.00998239
BC067074	5.09661e-07	-1.03832	0.063	0.157	0.0100159
Usb1	5.14058e-07	-0.693956	0.137	0.254	0.0101023
Mcee	5.16089e-07	-0.313002	0.673	0.791	0.0101422
Suclg2	5.24529e-07	-0.371344	0.58	0.697	0.010308
Hps1	5.25168e-07	-0.973641	0.084	0.185	0.0103206
Rmdn1	5.27763e-07	-0.643579	0.196	0.319	0.0103716
Hps5	5.3187e-07	-0.517432	0.135	0.246	0.0104523
Pecr	5.37163e-07	-0.594196	0.319	0.458	0.0105563
Mdc1	5.40307e-07	-0.657876	0.219	0.347	0.0106181
Mrpl38	5.56612e-07	-0.358594	0.475	0.608	0.0109385
Sdcbp2	5.58565e-07	1.18128	0.169	0.086	0.0109769
Bad	5.60143e-07	-0.398739	0.485	0.636	0.0110079
Tubg1	5.62253e-07	-0.501379	0.264	0.401	0.0110494
Arsb	5.64017e-07	-0.610081	0.184	0.307	0.0110841
Arpp19	5.77072e-07	-0.248016	0.772	0.884	0.0113406
Pdss1	5.80478e-07	-1.37385	0.07	0.162	0.0114075
Thumpd2	5.82665e-07	-1.05869	0.078	0.175	0.0114505
Gm21887	5.8905e-07	-0.969792	0.053	0.14	0.011576
Prex2	5.90012e-07	0.891331	0.333	0.232	0.0115949
Gm12942	5.95585e-07	-0.667597	0.131	0.244	0.0117044
Selenbp1	6.00371e-07	-0.498525	0.502	0.633	0.0117985
Mtg2	6.02642e-07	-0.463976	0.15	0.275	0.0118431
Bcap31	6.03058e-07	-0.244073	0.85	0.914	0.0118513
Atg4c	6.05515e-07	-1.05166	0.057	0.145	0.0118996
Usp45	6.0835e-07	-0.660469	0.114	0.226	0.0119553
Rbm3	6.12164e-07	-0.175119	0.947	0.972	0.0120302
Apoa4	6.12867e-07	2.77023	0.049	0.01	0.0120441
Prdx4	6.15428e-07	-0.253043	0.793	0.899	0.0120944
Alcam	6.15674e-07	-0.223261	0.932	0.958	0.0120992
Timm21	6.20895e-07	-0.513952	0.304	0.441	0.0122018
Gosr1	6.24189e-07	-0.669865	0.203	0.324	0.0122666
Stau2	6.25072e-07	-0.404501	0.346	0.495	0.0122839
Tmem167b	6.25957e-07	-0.41708	0.196	0.326	0.0123013
Zpr1	6.26892e-07	-0.499308	0.272	0.415	0.0123197
Mettl15	6.29346e-07	-0.863552	0.082	0.183	0.0123679
P3h4	6.2984e-07	-0.449014	0.278	0.421	0.0123776
Atg4a	6.34251e-07	-1.28861	0.036	0.113	0.0124643
Hspa2	6.39034e-07	0.873714	0.572	0.519	0.0125583
Phgr1	6.41278e-07	1.46877	0.101	0.039	0.0126024
Sike1	6.4374e-07	-0.51345	0.348	0.488	0.0126508
Mif	6.44953e-07	0.30317	0.907	0.927	0.0126746
Gm17056	6.46294e-07	-0.530339	0.395	0.522	0.012701
Rpl34	6.46535e-07	0.146386	0.979	0.985	0.0127057
Cel	6.4677e-07	3.29695	0.03	0.002	0.0127103
Mrpl39	6.47875e-07	-0.516261	0.321	0.457	0.012732
Apip	6.49246e-07	-0.478979	0.407	0.553	0.012759
Prkaca	6.51687e-07	-0.541869	0.306	0.452	0.012807
H2-T23	6.5675e-07	-0.452019	0.414	0.563	0.0129065
Slc12a9	6.6198e-07	-1.51014	0.07	0.16	0.0130092
Ildr2	6.62854e-07	1.16677	0.181	0.097	0.0130264
Eif3g	6.62954e-07	-0.300548	0.658	0.765	0.0130284
Dcaf17	6.73585e-07	-0.655015	0.196	0.318	0.0132373
Igtp	6.8092e-07	-1.1932	0.137	0.247	0.0133814
Nsd1	6.91459e-07	-0.302168	0.73	0.841	0.0135886
Txn2	6.93172e-07	-0.36539	0.576	0.7	0.0136222
Nelfe	6.96648e-07	-0.445252	0.327	0.473	0.0136905
Isoc2b	7.05156e-07	-1.01934	0.089	0.185	0.0138577
Plin2	7.12283e-07	-0.289925	0.565	0.722	0.0139978
Ciapin1	7.12623e-07	-0.43097	0.399	0.54	0.0140045
Veph1	7.13829e-07	-0.511093	0.219	0.35	0.0140282
Mettl10	7.15145e-07	-0.54646	0.3	0.433	0.014054
Ttc5	7.21373e-07	-0.420466	0.407	0.535	0.0141764
Kptn	7.23005e-07	-0.737905	0.116	0.224	0.0142085
Lmcd1	7.2835e-07	-0.578598	0.416	0.538	0.0143135
Mas1	7.2954e-07	-2.18303	0.011	0.071	0.0143369
Dtd2	7.49193e-07	-0.338547	0.359	0.507	0.0147231
Vps37a	7.51126e-07	-0.448083	0.39	0.528	0.0147611
Fbp2	7.65175e-07	1.16627	0.103	0.041	0.0150372
Imp4	7.67532e-07	-0.464706	0.363	0.505	0.0150835
Snrpc	7.75161e-07	-0.311609	0.627	0.761	0.0152335
H2-T22	7.75759e-07	-0.537869	0.194	0.32	0.0152452
Jakmip1	7.80169e-07	1.22907	0.057	0.014	0.0153319
Pbld2	7.86652e-07	-0.938242	0.133	0.243	0.0154593
Nr2c2ap	7.87151e-07	-0.303872	0.359	0.51	0.0154691
Rpp21	7.87234e-07	-0.300861	0.532	0.678	0.0154707
Pa2g4	7.91123e-07	-0.276515	0.736	0.845	0.0155471
Wee1	7.97976e-07	-0.46341	0.319	0.456	0.0156818
Taz	8.00852e-07	-0.510754	0.295	0.429	0.0157384
Spag7	8.00914e-07	-0.33101	0.601	0.722	0.0157396
Pdzd11	8.01051e-07	-0.523979	0.325	0.453	0.0157422
Ldha	8.01177e-07	-0.22178	0.732	0.856	0.0157447
Syce2	8.042e-07	-0.674381	0.272	0.396	0.0158041
Mfap3	8.10446e-07	-0.619973	0.203	0.324	0.0159269
C1qbp	8.14586e-07	-0.289846	0.732	0.823	0.0160082
Ggnbp1	8.15906e-07	-0.892473	0.097	0.2	0.0160342
Gna11	8.15959e-07	-0.245986	0.605	0.745	0.0160352
Sugt1	8.17599e-07	-0.217746	0.69	0.795	0.0160675
Prmt1	8.18016e-07	-0.231237	0.814	0.891	0.0160757
Drg1	8.18708e-07	-0.389234	0.532	0.661	0.0160892
Supt16	8.18814e-07	-0.251136	0.648	0.785	0.0160913
Rcbtb2	8.28286e-07	-0.325719	0.365	0.51	0.0162775
Prox1	8.31431e-07	-0.305684	0.7	0.825	0.0163393
Vps39	8.41033e-07	-0.863153	0.08	0.18	0.016528
Helz	8.4398e-07	-0.325077	0.392	0.543	0.0165859
Carkd	8.46946e-07	-0.284013	0.601	0.738	0.0166442
Pcyt1b	8.48364e-07	-1.12261	0.059	0.148	0.0166721
Brd7	8.51084e-07	-0.253414	0.475	0.611	0.0167255
2810006K23Rik	8.56301e-07	-0.304117	0.2	0.33	0.016828
Tap2	8.59425e-07	-0.514842	0.146	0.267	0.0168894
Eif3l	8.62339e-07	-0.298908	0.662	0.776	0.0169467
Tcn2	8.66684e-07	-0.68118	0.323	0.451	0.0170321
Cpped1	8.75123e-07	-0.520377	0.302	0.44	0.0171979
Camk2n1	8.75143e-07	0.472786	0.753	0.77	0.0171983
Gm10076	8.7589e-07	0.799074	0.432	0.338	0.017213
[truncated: 10,145 more rows]

## Sheet: Stromal cells
	p_val	avg_log2FC	pct.1	pct.2	p_val_adj
Rpl12	3.19216e-27	1.63999	0.975	0.953	6.27322e-23
Ces1d	9.20082e-27	-3.60262	0.07	0.516	1.80815e-22
B2m	2.31315e-25	1.4163	0.983	0.984	4.54581e-21
Cyp4f14	6.82531e-25	-3.9512	0.023	0.344	1.34131e-20
Rps12	2.05096e-22	1.01829	0.973	0.984	4.03054e-18
3110079O15Rik	6.55644e-22	-4.75215	0.008	0.234	1.28847e-17
H2-K1	6.79736e-21	1.32644	0.981	0.984	1.33582e-16
H2-Q7	3.28621e-20	2.29345	0.899	0.5	6.45807e-16
Rpl13a	7.55917e-20	1.06064	0.963	0.953	1.48553e-15
Smim1	2.90815e-19	-3.81404	0.043	0.359	5.7151e-15
Rps15	3.93205e-19	1.20668	0.969	0.953	7.72726e-15
Tmem45a	3.92462e-18	-2.91236	0.014	0.234	7.71267e-14
Fahd2a	5.36961e-18	-2.72504	0.085	0.469	1.05524e-13
Rplp1	7.23411e-18	0.773972	0.983	0.969	1.42165e-13
H2-D1	7.6407e-18	1.18972	0.977	0.953	1.50155e-13
Mmd2	1.27379e-17	-2.71359	0.083	0.453	2.50325e-13
Rab25	4.7199e-17	-3.70097	0.01	0.203	9.27555e-13
Tmc4	5.09696e-17	-3.02678	0.062	0.391	1.00166e-12
Rps25	1.47957e-16	0.937009	0.963	0.922	2.90765e-12
Metap1d	1.77674e-16	-2.49437	0.054	0.359	3.49164e-12
Rpl10	4.01912e-16	0.716717	0.971	0.953	7.89838e-12
Capn6	4.41293e-16	-2.44201	0.052	0.359	8.6723e-12
Cyp4f16	6.11785e-16	-3.12582	0.035	0.297	1.20228e-11
Aqp4	6.67114e-16	-4.96736	0.004	0.156	1.31101e-11
Ift22	9.99986e-16	-2.41758	0.066	0.391	1.96517e-11
Ift27	1.20441e-15	-2.36475	0.072	0.406	2.3669e-11
Morn2	1.22384e-15	-3.17878	0.058	0.359	2.40508e-11
Stra13	1.32516e-15	-2.08405	0.174	0.578	2.6042e-11
Rps20	2.01336e-15	0.670513	0.99	0.984	3.95666e-11
Afm	2.2985e-15	-2.35145	0.201	0.609	4.517e-11
Lcn2	2.81835e-15	2.36351	0.911	0.594	5.53863e-11
Ildr1	4.98408e-15	-4.41723	0.008	0.172	9.79471e-11
Itgb3bp	1.01698e-14	-3.28574	0.048	0.328	1.99857e-10
Pfdn5	1.14624e-14	-0.952343	0.884	0.938	2.25258e-10
Hspb1	1.4921e-14	3.30166	0.718	0.234	2.93227e-10
Eef1b2	3.18367e-14	0.819612	0.961	0.969	6.25655e-10
Tmsb4x	4.02638e-14	1.23017	0.975	0.922	7.91264e-10
Taldo1	5.20024e-14	-1.49751	0.424	0.828	1.02195e-09
Hao2	6.48418e-14	-2.72119	0.095	0.422	1.27427e-09
Wdr31	7.07391e-14	-3.98096	0.01	0.172	1.39016e-09
Psmd8	7.41651e-14	1.03243	0.959	0.906	1.45749e-09
Rpl39	7.93875e-14	0.678193	0.969	0.969	1.56012e-09
Mt1	8.95382e-14	1.55914	0.985	0.906	1.75961e-09
Nicn1	9.58855e-14	-2.86794	0.062	0.344	1.88434e-09
Ctsl	1.00925e-13	0.941182	0.977	0.984	1.98337e-09
Rps17	1.04236e-13	0.860798	0.95	0.938	2.04845e-09
Flywch2	1.33231e-13	-2.13261	0.101	0.438	2.61825e-09
Sumf1	1.65954e-13	-3.3108	0.035	0.266	3.26133e-09
Ift74	2.31431e-13	-1.84972	0.13	0.5	4.54809e-09
Ftl1	2.39277e-13	0.858761	0.998	0.984	4.70227e-09
Dpysl4	2.87615e-13	-2.79985	0.008	0.156	5.65221e-09
Dync2li1	3.28734e-13	-1.96616	0.135	0.5	6.46029e-09
Hpx	3.32338e-13	1.62763	0.994	0.891	6.53112e-09
Ap1m2	3.50743e-13	-3.29338	0.008	0.156	6.8928e-09
Rps28	3.61455e-13	0.666102	0.967	0.969	7.10332e-09
Evc2	4.67422e-13	-2.91259	0.037	0.266	9.18577e-09
Smim22	7.34597e-13	-1.55518	0.267	0.688	1.44363e-08
Tln2	8.02234e-13	-2.93238	0.037	0.266	1.57655e-08
Gnb2l1	8.48185e-13	0.658561	0.981	0.953	1.66685e-08
Snf8	9.42213e-13	-1.52226	0.265	0.688	1.85164e-08
Fam173a	1.01073e-12	-1.57228	0.362	0.734	1.98629e-08
Capsl	1.16412e-12	-2.46522	0.072	0.359	2.28772e-08
Rps14	1.24892e-12	0.548911	0.979	0.969	2.45438e-08
B230118H07Rik	1.37467e-12	-2.17761	0.064	0.344	2.7015e-08
Rpl41	1.81354e-12	0.614634	0.986	0.969	3.56396e-08
Acat1	2.10786e-12	-1.42358	0.551	0.875	4.14237e-08
Basp1	2.24614e-12	2.89371	0.625	0.156	4.41411e-08
Sdccag8	2.35355e-12	-1.90263	0.193	0.562	4.6252e-08
Ndufb7	2.59799e-12	-1.18453	0.694	0.922	5.10557e-08
Cwc27	2.70813e-12	-2.23288	0.083	0.375	5.32202e-08
Ndufb3	2.72547e-12	-1.14934	0.437	0.828	5.35608e-08
Rps26	3.09528e-12	0.767344	0.957	0.984	6.08285e-08
Ntrk2	3.15451e-12	-1.99066	0.103	0.422	6.19925e-08
Rps29	3.22286e-12	0.549161	0.977	0.953	6.33356e-08
Cluap1	3.31573e-12	-2.48866	0.062	0.328	6.51608e-08
Rpl28	3.35237e-12	0.544882	0.981	0.953	6.58808e-08
Tdo2	3.41767e-12	-6.22325	0.002	0.109	6.7164e-08
Ptn	3.44916e-12	-3.57012	0.01	0.156	6.77829e-08
Stx18	3.8168e-12	-2.28994	0.137	0.469	7.50078e-08
Rps27l	4.01213e-12	0.933464	0.956	0.938	7.88463e-08
Ergic3	4.16058e-12	-1.23586	0.482	0.828	8.17638e-08
S100a11	4.52767e-12	0.970467	0.965	0.922	8.89777e-08
Mpv17l2	5.601e-12	-2.07596	0.114	0.438	1.10071e-07
Ttyh1	6.71961e-12	-3.30108	0.017	0.188	1.32054e-07
Rpl10a	9.20574e-12	0.624449	0.988	0.953	1.80911e-07
Ubd	9.92043e-12	6.26528	0.466	0	1.94956e-07
Dnajc4	1.12609e-11	-2.11963	0.058	0.312	2.21299e-07
Mt2	1.55406e-11	1.56836	0.907	0.781	3.05404e-07
Rfc2	1.5754e-11	-1.66275	0.242	0.625	3.09599e-07
Dctn3	2.13376e-11	-1.28179	0.466	0.828	4.19326e-07
Erich5	2.30189e-11	-2.52829	0.068	0.328	4.52368e-07
Zcwpw1	2.62888e-11	-3.50563	0.029	0.219	5.16628e-07
Cd63	3.11537e-11	0.80267	0.961	0.938	6.12233e-07
Ifi27	3.21773e-11	-1.89587	0.178	0.531	6.32348e-07
Rpl27a	3.39906e-11	0.540952	0.988	0.969	6.67983e-07
Iscu	3.48374e-11	-1.35647	0.311	0.734	6.84624e-07
Fth1	4.15209e-11	0.979747	0.994	0.984	8.15969e-07
Syngr1	4.19742e-11	-2.61898	0.05	0.281	8.24877e-07
Zmat5	4.65204e-11	-2.24007	0.062	0.312	9.14219e-07
1110051M20Rik	4.89998e-11	-2.96311	0.029	0.219	9.62943e-07
Prrg2	5.80852e-11	-1.80158	0.122	0.438	1.14149e-06
Rps2	6.49635e-11	0.620042	0.988	0.984	1.27666e-06
Cyba	6.50956e-11	1.4687	0.83	0.516	1.27926e-06
mt-Co1	7.64619e-11	-0.941849	0.89	0.953	1.50263e-06
Smarca2	8.18247e-11	-1.21126	0.375	0.766	1.60802e-06
Kifap3	8.89617e-11	-1.78364	0.075	0.344	1.74828e-06
Eif2a	9.52519e-11	-1.65662	0.197	0.562	1.87189e-06
Ctnnbl1	1.0338e-10	-1.9279	0.068	0.328	2.03162e-06
Mfi2	1.14924e-10	-3.1093	0.021	0.188	2.25849e-06
Nat8	1.16813e-10	-5.27943	0.004	0.109	2.2956e-06
Fra10ac1	1.16859e-10	-1.83795	0.091	0.375	2.29651e-06
Ccdc115	1.19226e-10	-2.42883	0.058	0.297	2.34303e-06
Atf5	1.24474e-10	1.94172	0.704	0.375	2.44616e-06
Adk	1.26508e-10	-0.864303	0.787	0.922	2.48614e-06
Gpx4	1.27818e-10	0.782314	0.967	0.953	2.51187e-06
Nupr1	1.34059e-10	3.28933	0.524	0.078	2.63453e-06
Mif	1.39258e-10	0.898377	0.967	0.969	2.7367e-06
Chadl	1.45112e-10	-3.4023	0.037	0.234	2.85174e-06
Phlda3	1.56953e-10	2.85493	0.582	0.188	3.08444e-06
Mrps15	1.58162e-10	-1.35996	0.308	0.688	3.1082e-06
Rpl17	2.0778e-10	0.497314	0.971	0.984	4.08328e-06
Elp4	2.09914e-10	-2.00274	0.101	0.391	4.12524e-06
Rpl5	2.31808e-10	0.650582	0.961	0.953	4.55549e-06
Rplp2	2.39277e-10	0.490898	0.973	1	4.70227e-06
Mrpl21	2.42042e-10	-1.19664	0.354	0.734	4.75661e-06
6330418K02Rik	2.43509e-10	-2.78907	0.014	0.156	4.78544e-06
Ccdc39	2.44108e-10	-3.87985	0.002	0.094	4.79721e-06
Snrnp25	2.72965e-10	-2.45969	0.037	0.234	5.36431e-06
Cd74	2.84025e-10	4.81468	0.484	0.078	5.58166e-06
Hmgcs2	3.71009e-10	-1.20398	0.733	0.891	7.29108e-06
4931406C07Rik	3.83527e-10	-1.52217	0.282	0.641	7.53708e-06
Hsd17b13	3.9981e-10	0.8978	0.969	0.938	7.85706e-06
Gal3st1	4.01183e-10	-1.53711	0.141	0.469	7.88405e-06
Lamtor5	4.10016e-10	-1.4378	0.447	0.781	8.05764e-06
Tmco1	4.72247e-10	-1.50191	0.36	0.719	9.2806e-06
mt-Atp8	5.2566e-10	-1.54681	0.538	0.812	1.03303e-05
Dnajc19	5.56742e-10	-1.25221	0.485	0.828	1.09411e-05
Wdr83	5.68765e-10	-1.62174	0.149	0.469	1.11774e-05
Mrpl4	5.76013e-10	-2.10138	0.135	0.438	1.13198e-05
Rpl31	5.85793e-10	0.735364	0.948	0.891	1.1512e-05
Ndufb5	6.41092e-10	-0.757807	0.843	0.938	1.25987e-05
Serping1	7.48165e-10	1.44427	0.795	0.609	1.47029e-05
Rpl22l1	7.75318e-10	0.680921	0.969	0.938	1.52366e-05
Fam213b	8.04205e-10	-1.86183	0.077	0.328	1.58042e-05
Cplx2	8.1467e-10	-2.88318	0.029	0.203	1.60099e-05
C3	8.35989e-10	0.895546	0.996	0.922	1.64289e-05
Sdhb	9.28045e-10	-1.03541	0.563	0.859	1.82379e-05
Letm1	9.47442e-10	-1.85994	0.149	0.453	1.86191e-05
Nubpl	9.64439e-10	-2.34522	0.06	0.281	1.89532e-05
Mpp2	1.05273e-09	-2.00693	0.05	0.266	2.06883e-05
Mccc2	1.17761e-09	-2.0041	0.077	0.328	2.31424e-05
Rpl23a	1.20818e-09	0.876072	0.928	0.844	2.37432e-05
Atp5h	1.30217e-09	-0.693742	0.913	0.938	2.55902e-05
Dync2h1	1.31572e-09	-2.54512	0.046	0.25	2.58565e-05
B9d1	1.36099e-09	-2.36318	0.052	0.266	2.67463e-05
Cuedc2	1.52822e-09	-1.40507	0.294	0.656	3.00325e-05
Tmem237	1.53983e-09	-1.52161	0.135	0.438	3.02608e-05
Dusp19	1.9018e-09	-3.02611	0.031	0.203	3.73741e-05
Elmod3	2.00792e-09	-3.66876	0.006	0.109	3.94597e-05
Ccdc64b	2.00792e-09	-4.20294	0.006	0.109	3.94597e-05
Rpl23	2.15609e-09	0.433062	0.988	0.969	4.23715e-05
Chpt1	2.26148e-09	-1.57277	0.217	0.547	4.44425e-05
Dalrd3	2.4271e-09	-1.43375	0.209	0.547	4.76974e-05
Arl13b	2.44631e-09	-1.93456	0.137	0.438	4.80749e-05
Rps21	2.48091e-09	0.488025	0.981	0.984	4.87548e-05
Ndufs5	2.59658e-09	-1.08023	0.675	0.875	5.1028e-05
Tmsb10	2.7296e-09	0.879131	0.975	0.844	5.36422e-05
Ift57	2.74288e-09	-1.74749	0.191	0.516	5.39031e-05
Rps16	2.90867e-09	0.43243	0.981	0.953	5.71612e-05
Erdr1	3.18793e-09	-1.29149	0.356	0.703	6.26492e-05
Josd2	3.19259e-09	-1.39743	0.221	0.547	6.27407e-05
Rfc4	3.19487e-09	-1.81626	0.143	0.438	6.27856e-05
Spink1	3.34666e-09	1.11072	0.93	0.734	6.57685e-05
Mapk13	3.81167e-09	-1.96773	0.126	0.406	7.49069e-05
Ndufb2	3.83115e-09	-1.21077	0.573	0.875	7.52898e-05
Nudt19	3.94966e-09	-1.06202	0.789	0.922	7.76188e-05
Kcnk1	3.97675e-09	-2.10845	0.037	0.219	7.81511e-05
Aspdh	4.01085e-09	-1.59059	0.058	0.281	7.88213e-05
Pah	4.44873e-09	-1.4489	0.269	0.625	8.74264e-05
Gtf2f1	4.81421e-09	-1.76363	0.153	0.453	9.46089e-05
Dcx	4.87036e-09	-2.20226	0.104	0.359	9.57124e-05
Ndufa9	4.89924e-09	-1.3472	0.327	0.672	9.62799e-05
Tbc1d32	5.19594e-09	-3.33226	0.014	0.141	0.000102111
Slc36a2	5.31603e-09	-4.44083	0.004	0.094	0.000104471
Sf3b2	5.74178e-09	-1.10021	0.623	0.859	0.000112837
Txn1	5.8788e-09	0.817788	0.95	0.953	0.00011553
Alb	5.89142e-09	-1.35517	0.988	1	0.000115778
Rab13	5.9207e-09	-1.80084	0.132	0.422	0.000116354
Nabp2	6.20844e-09	-1.30359	0.217	0.562	0.000122008
Gpc4	6.37153e-09	2.6779	0.549	0.203	0.000125213
Igfbp2	6.76629e-09	1.20482	0.911	0.672	0.000132971
Bex1	8.03487e-09	0.75041	0.94	0.891	0.000157901
S100a1	8.05302e-09	-1.27198	0.302	0.656	0.000158258
Il11ra1	8.40981e-09	-1.9052	0.07	0.297	0.00016527
Slc26a1	8.65351e-09	-1.38531	0.191	0.5	0.000170059
Flot1	8.69878e-09	-1.06019	0.329	0.703	0.000170948
Fbxl15	9.20709e-09	-1.47837	0.089	0.344	0.000180938
Lrpap1	9.5728e-09	-1.17463	0.342	0.672	0.000188125
Lamtor2	9.71008e-09	-0.956771	0.634	0.844	0.000190822
Glo1	1.15938e-08	-0.88629	0.64	0.875	0.000227842
Rps6	1.18705e-08	0.514748	0.961	0.953	0.000233279
Lman2l	1.21752e-08	-2.12172	0.072	0.297	0.000239267
Macc1	1.22386e-08	-4.77214	0	0.062	0.000240513
Lamtor4	1.25545e-08	-1.20301	0.515	0.781	0.00024672
Vstm4	1.32791e-08	-4.21253	0.002	0.078	0.00026096
Pyroxd2	1.32791e-08	-4.65946	0.002	0.078	0.00026096
Myl6b	1.43708e-08	-3.80407	0.002	0.078	0.000282416
Slc25a36	1.56754e-08	-3.49459	0.025	0.172	0.000308053
Acyp1	1.61069e-08	-1.77575	0.124	0.391	0.000316533
Cml1	1.70278e-08	-2.17305	0.116	0.375	0.000334631
Rpl32	1.76133e-08	0.436552	0.975	0.984	0.000346137
Rps19	1.76962e-08	0.492817	0.979	1	0.000347767
Ints1	1.77144e-08	-1.9224	0.074	0.297	0.000348124
Rpl7a	1.77231e-08	0.495537	0.961	0.969	0.000348293
Lrrc56	1.86174e-08	-3.65003	0.008	0.109	0.00036587
Zfos1	1.87278e-08	1.25551	0.843	0.719	0.000368038
Dbt	1.9741e-08	-1.34697	0.099	0.359	0.00038795
Hmgxb4	2.07899e-08	-1.41236	0.13	0.406	0.000408564
Ppp1r1b	2.08181e-08	-3.31406	0.015	0.141	0.000409116
Ppih	2.14959e-08	-2.24349	0.083	0.312	0.000422438
Plekhb1	2.26874e-08	-2.36568	0.035	0.203	0.000445852
Abcc3	2.29475e-08	2.37429	0.532	0.172	0.000450964
Npm1	2.29477e-08	0.56607	0.973	0.984	0.000450967
Tppp3	2.39515e-08	-2.98502	0.015	0.141	0.000470695
2610524H06Rik	2.51942e-08	-1.35387	0.193	0.5	0.000495116
Pabpc1l	2.62789e-08	-3.86475	0.012	0.125	0.000516433
Lgalsl	2.81327e-08	-1.72872	0.108	0.375	0.000552863
Uqcrc2	2.85449e-08	-0.876696	0.71	0.906	0.000560965
Prim1	2.86998e-08	-2.14755	0.103	0.344	0.000564009
Dbi	2.95108e-08	-0.571503	0.986	1	0.000579947
AY036118	2.96433e-08	-0.631556	0.985	0.984	0.000582551
Tpgs1	2.97426e-08	-1.30205	0.219	0.547	0.000584501
Ddit3	2.98412e-08	2.2223	0.584	0.25	0.000586439
1110004E09Rik	3.01684e-08	-1.4168	0.147	0.438	0.000592869
Stk19	3.08113e-08	-1.25215	0.195	0.5	0.000605504
Atp6v0e2	3.09785e-08	-2.63908	0.031	0.188	0.000608789
Rpl36a	3.38075e-08	0.546121	0.959	0.922	0.000664384
Tctex1d2	3.3994e-08	-1.75361	0.126	0.391	0.00066805
Gstm1	3.77271e-08	1.06437	0.932	0.75	0.000741412
Serhl	3.83047e-08	-1.84293	0.06	0.266	0.000752763
Aadac	3.84843e-08	-1.33138	0.652	0.859	0.000756293
Eif4ebp1	3.90596e-08	1.35206	0.77	0.562	0.000767599
Mrpl55	3.95585e-08	-1.40205	0.213	0.531	0.000777404
Ltb	4.00796e-08	1.93106	0.503	0.125	0.000787644
Ndufs1	4.5499e-08	-1.58575	0.234	0.531	0.000894146
Tmem218	4.82437e-08	-1.61745	0.091	0.328	0.000948086
Exoc6	4.89455e-08	-1.45993	0.176	0.469	0.000961876
Ndufs8	5.09181e-08	-1.303	0.395	0.703	0.00100064
Adamts16	5.35879e-08	-2.11659	0.056	0.25	0.00105311
0610007P14Rik	5.58029e-08	-0.859612	0.304	0.656	0.00109664
Rhoc	5.68766e-08	0.964394	0.884	0.781	0.00111774
Cd47	5.70051e-08	0.762396	0.892	0.875	0.00112026
Rfc5	5.70341e-08	-1.89666	0.095	0.328	0.00112083
Ndufv1	5.99227e-08	-1.00334	0.47	0.766	0.0011776
Haghl	6.26068e-08	-1.52423	0.101	0.344	0.00123035
Snrpd2	6.29018e-08	-0.736425	0.774	0.922	0.00123615
Rps8	6.52411e-08	0.409674	0.983	1	0.00128212
Rpl38	6.66667e-08	0.434914	0.967	0.984	0.00131013
Ndufa10	7.32586e-08	-1.06232	0.547	0.828	0.00143968
Lrrc48	7.34865e-08	-4.32552	0.006	0.094	0.00144416
Gc	7.39493e-08	0.584709	0.992	0.984	0.00145325
Rbbp9	7.55465e-08	-1.86255	0.075	0.297	0.00148464
Cd14	7.56654e-08	1.29448	0.72	0.406	0.00148698
Mok	7.97605e-08	-3.95466	0.006	0.094	0.00156745
Slc12a8	7.97605e-08	-4.24994	0.006	0.094	0.00156745
Pacrgl	8.02237e-08	-2.01569	0.081	0.297	0.00157656
Zfp248	8.1984e-08	-2.74527	0.033	0.188	0.00161115
Mrpl46	8.58146e-08	-1.53608	0.159	0.438	0.00168643
Nenf	8.70732e-08	-0.899474	0.563	0.812	0.00171116
Nedd8	8.97262e-08	-0.796738	0.824	0.906	0.0017633
Tmem107	9.97145e-08	-1.98994	0.039	0.203	0.00195959
Trappc9	1.00559e-07	-2.25225	0.044	0.219	0.00197619
Ctu2	1.04764e-07	-1.21437	0.114	0.375	0.00205883
Zfp946	1.1192e-07	-2.64461	0.033	0.188	0.00219944
Pnkd	1.14192e-07	-1.25212	0.313	0.641	0.0022441
Tbcb	1.14787e-07	-0.97148	0.4	0.734	0.00225579
Eif3i	1.18613e-07	-0.82888	0.772	0.844	0.00233099
Ly6e	1.18826e-07	0.897454	0.909	0.906	0.00233518
Nphp1	1.22539e-07	-2.00589	0.06	0.25	0.00240814
Rsu1	1.24334e-07	-1.22052	0.325	0.625	0.00244342
Stk36	1.25388e-07	-3.56894	0.01	0.109	0.00246412
Prlr	1.25388e-07	-3.79744	0.01	0.109	0.00246412
Med30	1.26182e-07	-1.47315	0.188	0.469	0.00247973
Crp	1.53936e-07	-1.02439	0.522	0.797	0.00302515
Apmap	1.54524e-07	-1.95455	0.074	0.281	0.00303671
Fam110a	1.55766e-07	-1.45037	0.309	0.609	0.00306112
Dmap1	1.57128e-07	-1.8913	0.052	0.234	0.00308789
Pus3	1.57623e-07	-2.47242	0.023	0.156	0.0030976
Gatb	1.74351e-07	-2.07125	0.046	0.219	0.00342635
Ahsg	1.85253e-07	0.67726	0.992	0.953	0.00364059
Rps10	1.86812e-07	0.376348	0.977	0.984	0.00367123
Rbl2	1.90026e-07	-1.9739	0.052	0.234	0.00373438
Scrn2	1.91565e-07	-1.26681	0.186	0.484	0.00376463
Mtif2	1.95031e-07	-1.41176	0.195	0.484	0.00383275
Tspan3	2.00013e-07	-1.14176	0.373	0.672	0.00393066
Tor2a	2.08529e-07	-1.1496	0.383	0.734	0.00409802
Ccs	2.08708e-07	-0.991231	0.567	0.844	0.00410154
Oaz1	2.13852e-07	-0.444438	0.963	0.938	0.00420263
Cstb	2.14911e-07	1.01226	0.892	0.828	0.00422343
Mrpl11	2.24995e-07	-1.37647	0.269	0.578	0.00442159
Emc7	2.3412e-07	-0.914609	0.542	0.797	0.00460094
Atp5k	2.34499e-07	-0.94245	0.586	0.844	0.00460837
Galm	2.45105e-07	-1.42499	0.161	0.438	0.0048168
Isoc2b	2.51865e-07	-1.88017	0.066	0.266	0.00494966
Oscp1	2.53899e-07	-3.17518	0.019	0.141	0.00498963
Mzt2	2.59007e-07	-1.54248	0.104	0.344	0.00509
Park7	2.61198e-07	-0.702328	0.855	0.906	0.00513306
Pcyt1b	2.69841e-07	-2.32478	0.035	0.188	0.00530292
Raet1d	2.90209e-07	-4.02276	0.004	0.078	0.00570318
Arhgap8	2.90209e-07	-4.06345	0.004	0.078	0.00570318
Angptl4	2.95899e-07	-2.60068	0.153	0.406	0.005815
Ndufb10	2.97471e-07	-0.930483	0.704	0.906	0.00584589
Abhd8	2.97824e-07	-1.78403	0.062	0.25	0.00585284
Pkhd1	3.06155e-07	-1.28616	0.29	0.578	0.00601656
Zbtb32	3.10162e-07	-2.84597	0.004	0.078	0.0060953
Unc5b	3.24164e-07	2.32018	0.453	0.125	0.00637047
Fam229b	3.24408e-07	-2.86899	0.019	0.141	0.00637527
Otud1	3.3645e-07	-1.95849	0.174	0.422	0.00661191
Tbc1d7	3.5186e-07	-2.31106	0.019	0.141	0.00691475
Rtca	3.55774e-07	-1.60804	0.118	0.359	0.00699167
Nipal3	3.56966e-07	-2.81956	0.025	0.156	0.0070151
Ssrp1	3.57132e-07	-1.07411	0.449	0.75	0.00701835
Tmem101	3.59731e-07	-1.899	0.077	0.281	0.00706944
Uap1l1	3.61199e-07	1.63556	0.621	0.328	0.00709828
Ndufb8	3.70698e-07	-0.663516	0.774	0.938	0.00728495
Mgam	3.80267e-07	-1.58072	0.095	0.312	0.007473
Wnt4	3.86743e-07	1.57909	0.636	0.359	0.00760028
Ror1	3.90252e-07	-2.21962	0.058	0.234	0.00766924
Serpinh1	3.92854e-07	-1.63709	0.147	0.406	0.00772037
Lrrc45	3.99701e-07	-1.95806	0.048	0.219	0.00785493
Arl3	4.00924e-07	-1.0426	0.317	0.641	0.00787895
Zcchc17	4.04651e-07	-1.52996	0.168	0.438	0.0079522
Myh14	4.07768e-07	-1.72472	0.062	0.25	0.00801346
Tpt1	4.09752e-07	0.365304	0.986	0.953	0.00805244
Abt1	4.18083e-07	-1.79342	0.114	0.344	0.00821617
Spp1	4.23062e-07	-0.751446	0.907	0.938	0.00831402
Clstn3	4.23982e-07	-3.0191	0.031	0.172	0.00833209
mt-Co3	4.29788e-07	-0.767829	0.884	0.922	0.0084462
Emc2	4.38947e-07	-1.26527	0.174	0.453	0.00862618
Tmem141	4.41172e-07	-1.44461	0.141	0.406	0.00866991
Slc25a25	4.46606e-07	-1.48978	0.348	0.641	0.0087767
Eif3f	4.54912e-07	-0.644014	0.847	0.875	0.00893993
Gcdh	4.56476e-07	-1.48708	0.211	0.5	0.00897066
Haus7	4.63992e-07	-1.76481	0.116	0.344	0.00911837
Kazald1	4.82289e-07	-3.04909	0.015	0.125	0.00947794
Chchd10	4.98947e-07	1.01997	0.882	0.812	0.0098053
Tubb2b	5.13979e-07	1.08206	0.789	0.484	0.0101007
Adamts5	5.24092e-07	-1.65617	0.114	0.344	0.0102994
mt-Nd4	5.24612e-07	-0.867307	0.861	0.938	0.0103097
Bri3	5.35109e-07	0.70116	0.925	0.859	0.010516
Crip2	5.407e-07	1.97439	0.565	0.312	0.0106258
Polr2g	5.52603e-07	-1.07225	0.35	0.641	0.0108598
Ppp5c	5.56871e-07	-1.48172	0.209	0.484	0.0109436
Gm17056	5.62928e-07	-1.66826	0.18	0.438	0.0110627
Rsph9	5.68414e-07	-1.86947	0.072	0.266	0.0111705
Tmem184c	5.91082e-07	-1.7432	0.087	0.297	0.0116159
Rsrc1	5.92825e-07	-1.2766	0.257	0.531	0.0116502
Pmpcb	6.04294e-07	-1.01469	0.398	0.719	0.0118756
2700029M09Rik	6.20687e-07	-1.26821	0.207	0.484	0.0121977
Rangap1	6.54854e-07	-1.15319	0.526	0.75	0.0128692
Coq4	6.6353e-07	-1.81792	0.066	0.25	0.0130397
Ak2	6.90528e-07	-0.956229	0.609	0.828	0.0135703
Erbb4	6.90974e-07	-3.0561	0.012	0.109	0.013579
Ccdc114	6.90974e-07	-2.97037	0.012	0.109	0.013579
Ung	7.20702e-07	-1.23238	0.112	0.344	0.0141632
Gpx3	7.4311e-07	2.47069	0.422	0.109	0.0146036
Krt23	7.6798e-07	-1.09964	0.433	0.734	0.0150923
Diaph3	7.69585e-07	-2.33312	0.044	0.203	0.0151239
Fndc4	7.70521e-07	-1.73571	0.135	0.375	0.0151423
Med27	7.77257e-07	-2.07782	0.031	0.172	0.0152747
Ndufaf3	7.83764e-07	-1.77668	0.178	0.438	0.0154025
Tmem176b	7.88918e-07	0.562387	0.977	0.969	0.0155038
Kif9	8.15481e-07	-3.5363	0.002	0.062	0.0160258
Gm14226	8.30107e-07	-4.02245	0	0.047	0.0163133
Zbtb8b	8.30107e-07	-4.2995	0	0.047	0.0163133
Snca	8.30107e-07	-5.42898	0	0.047	0.0163133
Sftpc	8.30107e-07	-4.25703	0	0.047	0.0163133
Trim10	8.30107e-07	-4.87364	0	0.047	0.0163133
Borcs8	8.34813e-07	-1.28235	0.308	0.594	0.0164057
Tmem167	8.59078e-07	0.975228	0.838	0.656	0.0168826
Serpina6	8.64307e-07	-2.67222	0.044	0.203	0.0169854
Rexo2	8.66332e-07	-1.01397	0.435	0.734	0.0170252
Vps13c	8.96113e-07	-1.44808	0.062	0.25	0.0176104
Dnajb4	9.0054e-07	-1.44201	0.422	0.688	0.0176974
Ncbp2	9.52714e-07	-0.996609	0.292	0.625	0.0187227
Clec2d	9.83949e-07	-2.14376	0.093	0.297	0.0193366
Gna14	9.88685e-07	-2.65059	0.027	0.156	0.0194296
Atp5a1	1.0148e-06	-0.54036	0.915	0.969	0.0199429
Abca5	1.04339e-06	2.67251	0.437	0.156	0.0205048
Mrpl20	1.05096e-06	-0.817991	0.658	0.859	0.0206535
PISD	1.06659e-06	-1.5811	0.116	0.344	0.0209606
L3mbtl2	1.06876e-06	-2.07398	0.033	0.172	0.0210032
Ikzf4	1.09837e-06	-1.41674	0.072	0.266	0.0215852
Creb3l3	1.16549e-06	-1.18207	0.433	0.719	0.0229042
Dhrs4	1.16618e-06	-1.10616	0.522	0.781	0.0229177
Uba2	1.19632e-06	-0.939862	0.389	0.688	0.0235101
Pebp1	1.20041e-06	-0.793125	0.88	0.938	0.0235904
Ephx1	1.23368e-06	0.854043	0.843	0.641	0.0242442
Tmem203	1.23867e-06	-1.28302	0.172	0.422	0.0243424
Tubb5	1.2434e-06	0.518774	0.944	0.906	0.0244353
Sat1	1.26447e-06	1.77803	0.716	0.484	0.0248493
Tceal1	1.28951e-06	-2.36597	0.054	0.219	0.0253415
Tax1bp3	1.29496e-06	0.81383	0.87	0.703	0.0254486
Rpl37	1.29695e-06	0.448045	0.973	0.969	0.0254877
Mns1	1.30808e-06	-3.4635	0.017	0.125	0.0257063
Col9a3	1.36563e-06	-2.06786	0.021	0.141	0.0268373
Hadha	1.36647e-06	-0.976597	0.631	0.812	0.0268539
Ctrb1	1.3683e-06	3.97449	0.323	0.031	0.0268897
Serpinb6a	1.40025e-06	1.02277	0.826	0.609	0.0275177
Dmwd	1.45404e-06	-1.20044	0.161	0.422	0.0285748
Rps12-ps3	1.47182e-06	1.17546	0.745	0.594	0.0289242
1810058I24Rik	1.47921e-06	0.553908	0.948	0.969	0.0290694
Npc2	1.50588e-06	0.736407	0.899	0.875	0.0295935
Sars2	1.51854e-06	-3.13169	0.017	0.125	0.0298423
Ccl2	1.52531e-06	0.104715	0.563	0.172	0.0299754
Tsen34	1.52691e-06	-0.896124	0.489	0.734	0.0300067
Pla1a	1.57324e-06	1.28007	0.692	0.484	0.0309173
Tecr	1.60576e-06	-0.655724	0.83	0.938	0.0315564
Urm1	1.65503e-06	-1.45513	0.128	0.359	0.0325247
Pycr2	1.67349e-06	-2.1505	0.089	0.281	0.0328873
Rpl13	1.67397e-06	0.371396	0.986	0.984	0.0328969
Ift52	1.69106e-06	-1.71905	0.116	0.328	0.0332326
Adh1	1.69127e-06	-1.49872	0.068	0.25	0.0332368
Syne4	1.69942e-06	-1.69076	0.091	0.297	0.0333971
Cp	1.72068e-06	0.786518	0.986	0.984	0.0338148
Espn	1.73233e-06	-2.04636	0.093	0.297	0.0340437
Mrpl41	1.74667e-06	-0.852365	0.362	0.672	0.0343255
Rgs5	1.74934e-06	2.69993	0.414	0.125	0.0343781
Mettl15	1.78519e-06	-2.57085	0.017	0.125	0.0350826
St6galnac6	1.82649e-06	-2.55899	0.035	0.172	0.0358942
Tmx2	1.83433e-06	-1.43572	0.275	0.547	0.0360482
Mthfd2l	1.85417e-06	-1.05319	0.211	0.484	0.0364382
mt-Cytb	1.86023e-06	-0.86854	0.88	0.922	0.0365572
P3h4	1.86511e-06	-2.11199	0.054	0.219	0.0366531
Glipr2	1.878e-06	1.91588	0.458	0.156	0.0369064
Arhgef2	1.93348e-06	2.40432	0.435	0.141	0.0379967
Polr2i	1.98928e-06	-1.34304	0.352	0.609	0.0390934
Mrpl35	2.02056e-06	-0.935434	0.371	0.656	0.039708
Eif2b2	2.03102e-06	-1.1755	0.222	0.5	0.0399137
Ctsd	2.03317e-06	0.952678	0.814	0.797	0.0399559
Tuba1a	2.0416e-06	1.43878	0.691	0.516	0.0401216
Zfp13	2.061e-06	-3.70876	0.014	0.109	0.0405027
Tmem184a	2.06653e-06	-1.71495	0.085	0.281	0.0406114
Rps24	2.07232e-06	0.374007	0.985	0.984	0.0407253
Srek1ip1	2.12201e-06	-1.25997	0.251	0.531	0.0417018
Maged2	2.13674e-06	-1.18162	0.352	0.609	0.0419912
Tmem234	2.15045e-06	-0.644962	0.683	0.891	0.0422607
Oat	2.15236e-06	-1.47082	0.217	0.469	0.0422982
Slc2a8	2.1801e-06	-2.68407	0.023	0.141	0.0428433
Cebpb	2.1846e-06	1.53087	0.706	0.516	0.0429318
Hp	2.26393e-06	1.01519	0.946	0.75	0.0444907
Eif1	2.27517e-06	0.400646	0.981	0.969	0.0447116
Mrpl30	2.29966e-06	-0.860165	0.66	0.812	0.0451929
Chchd6	2.30434e-06	-1.44309	0.11	0.328	0.0452849
Chchd3	2.31049e-06	-0.972935	0.439	0.734	0.0454058
Nudt1	2.39943e-06	-1.07513	0.209	0.484	0.0471536
Ivd	2.40227e-06	-1.78685	0.128	0.344	0.0472094
Acaa2	2.45815e-06	-0.934694	0.851	0.938	0.0483076
B4gat1	2.46441e-06	-1.7281	0.124	0.344	0.0484306
Plekhb2	2.49281e-06	-2.999	0.014	0.109	0.0489887
Rnf25	2.54411e-06	-1.32677	0.091	0.297	0.0499969
Kif13b	2.55638e-06	-1.52899	0.112	0.328	0.050238
Fam210b	2.59297e-06	-1.14782	0.431	0.703	0.050957
Vps52	2.60383e-06	-2.34811	0.048	0.203	0.0511705
Tmem147	2.62977e-06	-0.811948	0.669	0.859	0.0516802
Ptpn18	2.7734e-06	-2.03105	0.029	0.156	0.0545028
Tbc1d19	2.78649e-06	-1.88646	0.035	0.172	0.05476
Vwc2	2.82348e-06	-3.72323	0.006	0.078	0.0554871
B4galt3	2.82447e-06	-1.32508	0.18	0.438	0.0555065
Tlcd2	2.85589e-06	-1.35382	0.161	0.406	0.0561239
Dnah7b	2.87787e-06	-3.60396	0.006	0.078	0.0565559
Aebp1	2.88263e-06	2.28005	0.371	0.078	0.0566494
Mocs2	2.97346e-06	-0.940458	0.356	0.656	0.0584344
Eif3k	2.97387e-06	-0.682494	0.754	0.875	0.0584425
Odf2l	2.98946e-06	-1.94119	0.081	0.266	0.0587489
Ccdc57	2.98968e-06	-3.45754	0.006	0.078	0.0587533
2200002D01Rik	3.03651e-06	1.86998	0.48	0.172	0.0596734
Ccdc157	3.09409e-06	-2.03949	0.029	0.156	0.060805
Ntpcr	3.10945e-06	-1.85449	0.087	0.281	0.0611068
Mfge8	3.1806e-06	0.685212	0.911	0.891	0.0625052
Trmt10b	3.21358e-06	-2.12622	0.035	0.172	0.0631533
Map9	3.21893e-06	-3.21194	0.01	0.094	0.0632583
Cfap36	3.25849e-06	-1.2375	0.178	0.422	0.0640359
Gm17767	3.27159e-06	-3.56178	0.01	0.094	0.0642933
Wwox	3.28447e-06	-1.79589	0.072	0.25	0.0645464
Psmb2	3.30034e-06	-0.54154	0.83	0.922	0.0648583
Papss1	3.30403e-06	-1.04482	0.292	0.562	0.0649308
Clec2h	3.47501e-06	-3.85687	0.019	0.125	0.0682908
Tmem160	3.50971e-06	-0.918443	0.35	0.672	0.0689728
Ndrg2	3.58576e-06	-1.09142	0.325	0.594	0.0704674
Mgst1	3.62333e-06	0.512767	0.961	0.969	0.0712058
Zbtb26	3.62724e-06	-1.74612	0.048	0.203	0.0712825
Ndufa3	3.63034e-06	-1.14902	0.544	0.797	0.0713435
Ercc1	3.78889e-06	-1.5149	0.097	0.297	0.0744593
Mpdu1	3.85431e-06	-0.907155	0.437	0.734	0.0757449
Mcts1	3.87654e-06	-1.07728	0.311	0.578	0.0761818
Oaf	3.87762e-06	-1.10704	0.36	0.625	0.076203
Epcam	3.88199e-06	-1.148	0.791	0.844	0.0762889
Rps11	4.00913e-06	0.371994	0.971	0.969	0.0787874
Apela	4.09222e-06	3.55451	0.319	0.047	0.0804203
Wdr35	4.09821e-06	-1.99539	0.056	0.219	0.0805381
Uox	4.14484e-06	-1.32161	0.215	0.469	0.0814544
Cpsf3	4.1882e-06	-1.34649	0.219	0.484	0.0823065
Ebp	4.29926e-06	-0.90237	0.617	0.844	0.084489
Mrps16	4.44555e-06	-1.03016	0.563	0.766	0.087364
Rpl19	4.69181e-06	0.326011	0.975	1	0.0922034
Tmed3	4.78651e-06	-1.25791	0.184	0.438	0.0940645
Dpcd	4.82985e-06	-1.42047	0.176	0.422	0.0949161
Rgl3	4.8716e-06	-2.89683	0.025	0.141	0.0957367
Rbm8a	4.94456e-06	-0.744211	0.665	0.844	0.0971705
Aldh1b1	4.95015e-06	-1.55094	0.453	0.656	0.0972804
Mtx1	5.20956e-06	-1.26633	0.172	0.406	0.102378
Evc	5.21569e-06	-1.83637	0.025	0.141	0.102499
Gm26549	5.21736e-06	-2.38825	0.031	0.156	0.102532
Fer	5.28302e-06	-1.33577	0.093	0.297	0.103822
Zfp931	5.33607e-06	-2.46183	0.019	0.125	0.104865
Bhlhb9	5.3869e-06	-1.47612	0.172	0.422	0.105863
Gm10709	5.53298e-06	6.46908	0.255	0	0.108734
Igf1	5.5423e-06	-1.19625	0.522	0.766	0.108917
Tysnd1	5.55248e-06	-1.52142	0.095	0.297	0.109117
Alkbh6	5.55496e-06	-2.04303	0.093	0.281	0.109166
Clu	5.72624e-06	0.482381	0.998	1	0.112532
Pigt	5.87624e-06	-1.31742	0.209	0.469	0.11548
Sds	5.90746e-06	-1.78188	0.309	0.547	0.116093
Hscb	5.96279e-06	-1.97009	0.05	0.203	0.117181
Pbld2	5.99434e-06	-1.02971	0.255	0.531	0.117801
Mpst	6.07015e-06	-1.31947	0.288	0.562	0.119291
BC026585	6.07521e-06	-1.01706	0.157	0.406	0.11939
mt-Nd4l	6.26566e-06	-0.999351	0.754	0.938	0.123133
Parp1	6.32984e-06	-1.31436	0.302	0.547	0.124394
Eif2s3y	6.33042e-06	-0.774714	0.429	0.719	0.124405
Atp9b	6.34467e-06	-1.35231	0.116	0.328	0.124685
Suclg1	6.36551e-06	-0.600253	0.845	0.938	0.125095
Col27a1	6.40842e-06	-1.23218	0.219	0.453	0.125938
Pck1	6.44806e-06	-1.77175	0.338	0.594	0.126717
Atp5f1	6.4725e-06	-0.423706	0.903	0.953	0.127198
Tspo	6.53085e-06	-0.668377	0.65	0.859	0.128344
Ctf1	6.60969e-06	-1.46648	0.081	0.266	0.129894
Mettl10	6.76007e-06	-1.814	0.093	0.281	0.132849
Nsmce4a	6.8404e-06	-0.775111	0.574	0.781	0.134427
Exosc9	6.86767e-06	-1.39617	0.106	0.312	0.134963
Sec11c	6.88133e-06	-1.28248	0.153	0.375	0.135232
Cd9	6.94119e-06	0.585152	0.957	0.891	0.136408
Adck2	7.08155e-06	-3.10238	0.015	0.109	0.139167
Tkfc	7.12124e-06	-1.25134	0.166	0.406	0.139947
Hadh	7.20684e-06	-0.705814	0.737	0.828	0.141629
Hspa14	7.30618e-06	-1.25944	0.213	0.469	0.143581
Akr1d1	7.32468e-06	-1.44544	0.05	0.203	0.143945
Mrps12	7.35172e-06	-0.987277	0.431	0.703	0.144476
Timp1	7.43069e-06	1.98503	0.507	0.25	0.146028
Nap1l1	7.51555e-06	0.744284	0.863	0.781	0.147696
Eef1a1	7.52627e-06	0.306657	0.99	0.984	0.147906
Mdh1	7.65248e-06	-0.687282	0.708	0.859	0.150386
Mgll	7.707e-06	-2.12467	0.077	0.25	0.151458
Wfdc2	7.75577e-06	-1.07823	0.174	0.422	0.152416
Dcps	7.77718e-06	-1.06851	0.313	0.594	0.152837
Sar1b	7.85458e-06	-0.77084	0.636	0.859	0.154358
Dpm3	7.90416e-06	-1.49484	0.271	0.516	0.155332
Tmem261	7.9745e-06	-1.02701	0.29	0.578	0.156715
Ccdc43	7.98173e-06	-1.30229	0.139	0.359	0.156857
Sftpd	8.28784e-06	4.88426	0.248	0	0.162873
Sox5	8.36282e-06	-1.29749	0.323	0.547	0.164346
Ndufb11	8.48939e-06	-0.582029	0.834	0.922	0.166834
Eci2	8.54891e-06	-0.752453	0.702	0.828	0.168003
Asns	8.68013e-06	2.0399	0.47	0.219	0.170582
Ext2	8.70643e-06	-1.15114	0.205	0.469	0.171099
Polr2c	8.76563e-06	-0.82629	0.42	0.703	0.172262
Smarcal1	8.87409e-06	-2.29667	0.039	0.172	0.174394
Stambp	8.88623e-06	-2.02736	0.06	0.219	0.174632
Ppox	8.91807e-06	-1.63201	0.068	0.234	0.175258
H3f3a	8.99373e-06	-0.364704	0.963	0.969	0.176745
Zfp36l2	9.00165e-06	-1.64569	0.306	0.547	0.1769
2410015M20Rik	9.14123e-06	-0.616897	0.785	0.875	0.179643
Fgb	9.14584e-06	0.684239	0.983	0.891	0.179734
Wdr90	9.29915e-06	-2.30435	0.046	0.188	0.182747
Nynrin	9.39983e-06	-1.61656	0.044	0.188	0.184725
Bcs1l	9.56778e-06	-1.75364	0.039	0.172	0.188026
Nid1	9.94716e-06	1.17507	0.681	0.469	0.195481
Naglu	1.00945e-05	-2.14569	0.093	0.281	0.198377
Snx1	1.0106e-05	-1.18638	0.157	0.391	0.198604
Abcc5	1.01779e-05	-1.43845	0.211	0.453	0.200017
Zdhhc16	1.02278e-05	-1.80654	0.122	0.328	0.200996
Akr1e1	1.02322e-05	-1.14611	0.232	0.484	0.201082
Rcan1	1.02977e-05	-1.85077	0.226	0.453	0.20237
Ccdc181	1.04185e-05	-2.01333	0.046	0.188	0.204744
Ap3s2	1.06954e-05	-1.18712	0.135	0.359	0.210186
Gm17501	1.08213e-05	-2.81281	0.027	0.141	0.21266
Kif21a	1.10137e-05	-0.792563	0.427	0.688	0.216441
Dio1	1.1167e-05	-1.75889	0.06	0.219	0.219453
Syne1	1.12032e-05	-1.32867	0.118	0.328	0.220166
Klhl23	1.14289e-05	-1.71753	0.039	0.172	0.224601
Gtf2h4	1.14289e-05	-1.57228	0.039	0.172	0.224601
Zfp932	1.15425e-05	-2.51484	0.027	0.141	0.226832
Haus5	1.1667e-05	-1.96257	0.027	0.141	0.22928
Gstm4	1.17674e-05	-2.11165	0.046	0.188	0.231254
Slc16a11	1.20485e-05	-2.33008	0.027	0.141	0.236777
Rpusd3	1.20799e-05	-1.75081	0.068	0.234	0.237393
Myg1	1.2113e-05	-1.12165	0.182	0.438	0.238044
Psmd13	1.21609e-05	-0.807454	0.48	0.75	0.238986
Eif2b1	1.21725e-05	-1.81772	0.097	0.281	0.239214
Nsa2	1.22084e-05	-0.49407	0.749	0.875	0.239919
C4b	1.23246e-05	0.77427	0.783	0.625	0.242202
Psma1	1.23321e-05	-0.662819	0.673	0.828	0.242351
Bax	1.23863e-05	0.800293	0.892	0.828	0.243416
Greb1	1.25559e-05	-1.55076	0.114	0.312	0.246748
P2rx2	1.25977e-05	-2.59281	0.021	0.125	0.247571
Smu1	1.26111e-05	-0.86438	0.385	0.625	0.247834
1700029J07Rik	1.26639e-05	-3.18341	0.012	0.094	0.248871
Ech1	1.27147e-05	-0.945467	0.66	0.797	0.24987
Mxra7	1.28479e-05	3.72184	0.277	0.031	0.252487
Fis1	1.29297e-05	-0.615381	0.793	0.906	0.254094
Dach1	1.31822e-05	-3.09233	0.004	0.062	0.259056
Exoc1	1.33484e-05	-1.35793	0.101	0.297	0.262324
Tmem14c	1.34415e-05	-0.772435	0.704	0.859	0.264152
Fam166b	1.34562e-05	-2.70516	0.004	0.062	0.264442
Ccdc189	1.39915e-05	-2.23596	0.027	0.141	0.274961
Cxx1a	1.42294e-05	-1.7411	0.046	0.188	0.279635
Igfbp7	1.4241e-05	0.837307	0.894	0.828	0.279863
Invs	1.44444e-05	-2.71456	0.012	0.094	0.283861
Isca2	1.45481e-05	-0.853668	0.197	0.453	0.2859
Ndufa5	1.46786e-05	-0.826333	0.602	0.781	0.288464
Vps45	1.49127e-05	-1.96174	0.027	0.141	0.293064
BC031181	1.5e-05	-0.848672	0.526	0.703	0.294781
Bloc1s4	1.50758e-05	-1.32815	0.159	0.391	0.29627
Gnptg	1.53649e-05	-1.38105	0.137	0.359	0.301951
Slc9a3r2	1.53887e-05	-0.931422	0.184	0.438	0.302419
Ermard	1.55042e-05	-1.59245	0.046	0.188	0.304689
Emc10	1.56664e-05	-0.80077	0.526	0.766	0.307875
Ndufaf1	1.57806e-05	-1.53859	0.103	0.297	0.31012
Twf2	1.58374e-05	-2.07439	0.048	0.188	0.311237
1110038F14Rik	1.62115e-05	-1.91103	0.104	0.297	0.318587
Hspa9	1.63185e-05	0.692894	0.89	0.859	0.320692
Tbc1d5	1.64951e-05	-1.25111	0.108	0.312	0.324162
Wdr34	1.65299e-05	-1.46682	0.085	0.266	0.324846
Pipox	1.65469e-05	-0.818634	0.576	0.75	0.32518
Dctn6	1.65718e-05	-1.06167	0.182	0.422	0.325669
1110001J03Rik	1.70383e-05	-0.831583	0.398	0.688	0.334837
Steap4	1.72435e-05	1.64255	0.462	0.188	0.33887
H2-M3	1.72446e-05	-1.6717	0.06	0.219	0.338891
Pdrg1	1.73831e-05	-1.56897	0.151	0.359	0.341613
B3gntl1	1.77134e-05	-3.09262	0.008	0.078	0.348103
mt-Nd5	1.77326e-05	-0.640965	0.789	0.891	0.348482
Coq6	1.79316e-05	-1.74466	0.072	0.234	0.352391
Arg1	1.81591e-05	-1.2417	0.211	0.453	0.356863
Ldlr	1.81785e-05	-0.990226	0.269	0.531	0.357245
1810037I17Rik	1.84366e-05	-0.771538	0.658	0.844	0.362315
Dis3l2	1.84399e-05	-1.34944	0.108	0.297	0.36238
Enkd1	1.84436e-05	-3.19703	0.035	0.156	0.362454
Eif2ak2	1.85185e-05	-1.34131	0.199	0.422	0.363925
Khk	1.85213e-05	-1.25856	0.257	0.5	0.363981
Ndufs2	1.86267e-05	-0.657259	0.698	0.875	0.366051
Chpf	1.94018e-05	-1.64942	0.072	0.234	0.381283
Krt19	1.94805e-05	-1.83185	0.13	0.328	0.382832
Tatdn3	1.96497e-05	-2.51684	0.029	0.141	0.386156
Tm6sf2	1.98206e-05	-1.18191	0.07	0.234	0.389515
Ino80b	1.98434e-05	-1.27774	0.182	0.422	0.389963
Cdkn1c	1.99714e-05	-1.23847	0.3	0.531	0.392477
Gpr180	2.00915e-05	-1.05959	0.193	0.438	0.394837
Psmc3ip	2.05423e-05	-1.54663	0.072	0.234	0.403698
Pim1	2.05896e-05	-1.91318	0.255	0.469	0.404627
N4bp3	2.08944e-05	-2.02223	0.066	0.219	0.410617
C8g	2.09725e-05	-1.46366	0.097	0.281	0.412152
Svil	2.09864e-05	-0.956055	0.484	0.703	0.412424
Fuz	2.12782e-05	-2.12147	0.035	0.156	0.418159
Fam172a	2.14131e-05	-1.40594	0.077	0.25	0.42081
Pnn	2.14802e-05	-0.874471	0.495	0.75	0.422128
Heatr5b	2.14913e-05	-2.39954	0.043	0.172	0.422347
Cited1	2.20647e-05	-2.532	0.043	0.172	0.433616
Prim2	2.29532e-05	-3.38818	0.017	0.109	0.451077
Fuca1	2.30367e-05	-0.953502	0.412	0.688	0.452716
Ift88	2.35166e-05	-1.35332	0.114	0.312	0.462147
Gng5	2.39962e-05	0.39025	0.944	0.938	0.471572
Uqcrq	2.39962e-05	0.701498	0.944	0.938	0.471573
Timm50	2.40498e-05	-1.07123	0.261	0.516	0.472627
Pcca	2.41822e-05	-1.50038	0.095	0.281	0.475229
Crem	2.4354e-05	-1.25784	0.323	0.547	0.478604
Bicd1	2.44173e-05	-2.68751	0.023	0.125	0.479848
Cenpw	2.44233e-05	-1.1958	0.124	0.328	0.479966
Btbd7	2.44978e-05	-1.03836	0.215	0.453	0.481431
Actl6a	2.45777e-05	-0.810006	0.447	0.703	0.483001
Selenbp2	2.50456e-05	-1.84606	0.133	0.328	0.492197
Atp6v1e1	2.516e-05	0.750711	0.878	0.766	0.494444
Vill	2.51722e-05	-0.977643	0.311	0.578	0.494684
Sh3glb2	2.52314e-05	-1.29327	0.176	0.391	0.495847
Creg1	2.55423e-05	0.996674	0.725	0.469	0.501958
Iqcb1	2.57437e-05	-1.12631	0.135	0.344	0.505915
Lrig2	2.578e-05	-1.56202	0.064	0.219	0.506628
Smco4	2.58471e-05	-0.847875	0.503	0.734	0.507947
Ift122	2.64114e-05	-1.30959	0.062	0.219	0.519037
Atp6v1f	2.64152e-05	-0.47659	0.824	0.922	0.519112
Gjb2	2.64291e-05	1.27545	0.567	0.344	0.519386
Emc3	2.67152e-05	-1.01749	0.329	0.609	0.525006
Psmg3	2.67536e-05	-1.087	0.213	0.453	0.525761
Kxd1	2.69344e-05	-0.893779	0.35	0.625	0.529315
Tmed9	2.74793e-05	-0.599245	0.694	0.891	0.540023
Gtf2a2	2.75808e-05	-0.796438	0.574	0.797	0.542019
Taf1	2.77095e-05	-1.09883	0.155	0.375	0.544548
Bak1	2.80537e-05	-1.43052	0.106	0.297	0.551312
Sod1	2.80648e-05	0.826516	0.791	0.719	0.55153
Acot1	2.84751e-05	-1.13897	0.302	0.562	0.559593
mt-Co2	2.86126e-05	-0.711744	0.89	0.938	0.562295
Dnajc15	2.88565e-05	-0.738428	0.52	0.734	0.567088
Mgat4a	2.90537e-05	-1.62709	0.091	0.266	0.570964
Fgfrl1	2.9318e-05	-1.08822	0.327	0.609	0.576157
Ccng1	2.94782e-05	1.94029	0.426	0.188	0.579305
Cenpc1	2.97124e-05	-1.74014	0.074	0.234	0.583907
Fuom	3.02754e-05	-0.980723	0.3	0.547	0.594972
Cav1	3.05491e-05	-1.92978	0.05	0.188	0.600351
Pmaip1	3.09927e-05	3.40126	0.248	0.016	0.609069
Gins2	3.14805e-05	-0.964438	0.143	0.359	0.618654
Mrpl40	3.15668e-05	-0.923937	0.364	0.625	0.620352
Mrps18c	3.18641e-05	-0.876774	0.317	0.578	0.626194
Gripap1	3.24755e-05	-1.38552	0.075	0.234	0.638209
As3mt	3.25982e-05	-1.30357	0.182	0.391	0.64062
Sumo1	3.27825e-05	-0.604123	0.729	0.891	0.644241
Armcx2	3.30395e-05	-1.58004	0.11	0.297	0.649292
Sumf2	3.31289e-05	-1.44752	0.089	0.266	0.651048
Cep57l1	3.33504e-05	-1.38454	0.066	0.219	0.655402
Srrm4	3.34232e-05	-1.40194	0.166	0.375	0.656833
mt-Atp6	3.36034e-05	-0.757683	0.901	0.953	0.660373
Prr5	3.36141e-05	-2.06537	0.029	0.141	0.660584
Fam83b	3.40549e-05	-1.95155	0.043	0.172	0.669247
Gmpr2	3.51987e-05	-1.30345	0.106	0.297	0.691725
Decr1	3.5557e-05	-0.802315	0.598	0.781	0.698767
Recql	3.56888e-05	-1.79702	0.029	0.141	0.701357
Snhg12	3.66349e-05	1.09203	0.698	0.531	0.719948
Pepd	3.67816e-05	-0.783083	0.387	0.672	0.722832
Ttc8	3.6949e-05	-1.97305	0.06	0.203	0.726122
Prkab2	3.72155e-05	-1.40548	0.083	0.25	0.73136
Topbp1	3.72403e-05	-1.29075	0.151	0.359	0.731846
Narfl	3.74647e-05	-2.4056	0.044	0.172	0.736256
Ccnd2	3.74711e-05	1.62434	0.528	0.297	0.736382
Hsd17b10	3.77097e-05	-0.565734	0.737	0.891	0.74107
Cox5b	3.78399e-05	-0.405215	0.923	0.953	0.74363
Slc12a9	3.82575e-05	-2.55477	0.031	0.141	0.751836
Dpys	3.86852e-05	-0.684642	0.213	0.469	0.760242
Bhmt2	3.93479e-05	-1.41047	0.226	0.438	0.773264
Spns1	3.94387e-05	-0.937011	0.191	0.438	0.775049
Ctbp2	3.94966e-05	-0.924162	0.178	0.406	0.776188
Slc25a12	3.97236e-05	-1.68693	0.043	0.172	0.780647
Ghdc	3.98121e-05	-1.52213	0.029	0.141	0.782388
Clybl	4.01031e-05	-0.876952	0.168	0.406	0.788106
Gclm	4.01582e-05	-0.513856	0.839	0.891	0.78919
Letmd1	4.01844e-05	-1.92258	0.052	0.188	0.789704
Cdk5rap2	4.03298e-05	-1.4386	0.106	0.297	0.792561
Ppil1	4.03784e-05	-1.7242	0.159	0.359	0.793515
Zfp956	4.06982e-05	-4.204	0.002	0.047	0.799801
Slc22a2	4.06982e-05	-4.00223	0.002	0.047	0.799801
Babam1	4.07724e-05	-0.992621	0.226	0.453	0.801259
Gpatch11	4.15018e-05	-1.59717	0.075	0.234	0.815593
Senp7	4.15094e-05	-0.773766	0.222	0.484	0.815743
R3hdm4	4.15791e-05	-1.14083	0.19	0.422	0.817113
S100b	4.16793e-05	-4.27882	0.002	0.047	0.819081
Snrpb	4.20549e-05	-0.544216	0.838	0.906	0.826462
Cyp2a5	4.25715e-05	-2.75656	0.031	0.141	0.836616
Gm14322	4.26828e-05	-3.78453	0.002	0.047	0.838802
Bzrap1	4.26828e-05	-3.72475	0.002	0.047	0.838802
Kdf1	4.33444e-05	-2.01859	0.07	0.219	0.851805
9530046B11Rik	4.37091e-05	-3.22615	0.002	0.047	0.858972
Sat2	4.40039e-05	-2.8098	0.025	0.125	0.864765
Gde1	4.42321e-05	-1.0819	0.24	0.484	0.869249
Cdpf1	4.4293e-05	-1.3383	0.207	0.438	0.870446
Trib3	4.47245e-05	3.13357	0.242	0.016	0.878927
Foxred1	4.48857e-05	-1.55382	0.093	0.266	0.882094
Magi1	4.49972e-05	-1.13417	0.369	0.609	0.884284
Fggy	4.53293e-05	-1.30564	0.296	0.516	0.890812
Dhrs1	4.57138e-05	-1.10332	0.188	0.422	0.898367
Prpf31	4.65714e-05	-1.52456	0.124	0.312	0.915221
Fcor	4.66385e-05	-2.59081	0.014	0.094	0.91654
Tmx4	4.6782e-05	-1.22504	0.286	0.516	0.91936
Prkacb	4.72304e-05	-0.983829	0.269	0.531	0.928171
Cyb561d2	4.74621e-05	-1.28882	0.151	0.359	0.932725
Nt5e	4.81377e-05	3.93851	0.213	0	0.946002
Mecr	4.92551e-05	-1.13821	0.097	0.281	0.967962
Cdc40	4.93857e-05	-1.00951	0.234	0.469	0.970528
Tmsb15b1	4.96779e-05	-2.34676	0.031	0.141	0.976269
Hint2	5.01266e-05	-0.734137	0.574	0.734	0.985088
Abcb8	5.06108e-05	-1.71293	0.087	0.25	0.994603
Pigh	5.12034e-05	-1.92761	0.062	0.203	1
Nipsnap1	5.13375e-05	-0.80493	0.588	0.781	1
Med12l	5.14449e-05	-1.80596	0.037	0.156	1
Sfn	5.14596e-05	-1.70588	0.133	0.328	1
Zmat2	5.154e-05	-0.708524	0.429	0.672	1
Acy3	5.15808e-05	-1.3062	0.103	0.281	1
Eif3h	5.18596e-05	-0.445873	0.894	0.922	1
D430042O09Rik	5.1985e-05	-1.80325	0.097	0.266	1
Pi4k2a	5.28933e-05	-0.796755	0.263	0.484	1
Cby1	5.30932e-05	-1.91018	0.068	0.219	1
Wdr11	5.33461e-05	-1.37059	0.12	0.312	1
Sdf2	5.3486e-05	-0.633355	0.503	0.766	1
Ccdc124	5.37404e-05	-1.00342	0.275	0.531	1
Mfap3	5.42662e-05	-1.61649	0.085	0.25	1
Mitd1	5.45353e-05	-1.01244	0.139	0.344	1
Acsl4	5.49761e-05	1.30353	0.54	0.312	1
Cc2d1a	5.54417e-05	-2.1317	0.046	0.172	1
Cmbl	5.54702e-05	-1.1402	0.128	0.328	1
Nrn1	5.55812e-05	-1.13552	0.331	0.562	1
Zbtb21	5.59597e-05	-0.896954	0.232	0.469	1
Cep290	5.66764e-05	-1.57207	0.17	0.375	1
Macrod1	5.67425e-05	-1.98395	0.06	0.203	1
Rel	5.71513e-05	-1.68293	0.329	0.5	1
Adcy9	5.80473e-05	-2.39949	0.019	0.109	1
B4galt6	5.83001e-05	-1.19372	0.3	0.531	1
Ets1	5.83511e-05	-1.53204	0.354	0.547	1
2810414N06Rik	5.84316e-05	-5.19838	0	0.031	1
Ankrd45	5.84316e-05	-3.74718	0	0.031	1
Cfap77	5.84316e-05	-4.36602	0	0.031	1
Gm14393	5.84316e-05	-4.47741	0	0.031	1
Gm8898	5.84316e-05	-4.14073	0	0.031	1
6030498E09Rik	5.84316e-05	-3.62132	0	0.031	1
Xlr4a	5.84316e-05	-4.50719	0	0.031	1
Scml2	5.84316e-05	-3.86737	0	0.031	1
Gm37350	5.84316e-05	-3.92714	0	0.031	1
Hemgn	5.84316e-05	-3.60896	0	0.031	1
Tas1r3	5.84316e-05	-3.87319	0	0.031	1
Adam22	5.84316e-05	-3.87789	0	0.031	1
Col28a1	5.84316e-05	-4.24555	0	0.031	1
Zfp583	5.84316e-05	-3.6105	0	0.031	1
Rsf1os2	5.84316e-05	-4.45383	0	0.031	1
Scgb1c1	5.84316e-05	-3.9788	0	0.031	1
Gzmm	5.84316e-05	-4.05188	0	0.031	1
Mylk3	5.84316e-05	-3.73655	0	0.031	1
Gm26739	5.84316e-05	-3.95805	0	0.031	1
Gm17116	5.84316e-05	-3.75564	0	0.031	1
4921536K21Rik	5.84316e-05	-4.02282	0	0.031	1
Hbq1b	5.84316e-05	-3.913	0	0.031	1
Gm11520	5.84316e-05	-4.17515	0	0.031	1
1700001L19Rik	5.84316e-05	-4.08009	0	0.031	1
Cpt1b	5.84316e-05	-4.14527	0	0.031	1
Dtymk	5.86472e-05	-0.856267	0.497	0.734	1
Afp	5.88562e-05	0.396306	0.954	0.797	1
Tmem180	6.00792e-05	-2.42803	0.019	0.109	1
Agmat	6.05268e-05	-1.11645	0.238	0.484	1
Mageh1	6.11945e-05	-0.888942	0.159	0.375	1
Gpd1	6.19101e-05	-0.933654	0.25	0.5	1
Atf6b	6.23948e-05	-1.47222	0.085	0.25	1
Psma7	6.30197e-05	0.526083	0.932	0.953	1
Tmem242	6.31248e-05	-1.09123	0.139	0.344	1
2025-03-09	6.37371e-05	-1.26479	0.126	0.312	1
Mgat5	6.38781e-05	-1.77576	0.07	0.219	1
Cdcp1	6.40132e-05	-1.8982	0.072	0.219	1
1700037C18Rik	6.40149e-05	-2.15238	0.025	0.125	1
Trmt11	6.46181e-05	-1.73935	0.097	0.266	1
Fgfr3	6.47628e-05	-1.32281	0.164	0.375	1
Igf1r	6.47677e-05	-1.11194	0.116	0.297	1
Igsf11	6.57723e-05	-1.07796	0.215	0.438	1
Galk1	6.60108e-05	-0.575606	0.694	0.875	1
Gatsl3	6.62547e-05	-3.73917	0.01	0.078	1
Fam122a	6.69373e-05	-0.840931	0.17	0.391	1
Gins4	6.76463e-05	-1.29607	0.143	0.344	1
Tmed4	6.78151e-05	-0.877673	0.482	0.734	1
Pin4	6.83375e-05	-0.820668	0.447	0.641	1
Fzd7	6.8796e-05	-2.20834	0.025	0.125	1
Pfdn6	6.9148e-05	-0.606215	0.474	0.719	1
2210408I21Rik	6.9253e-05	-2.22767	0.01	0.078	1
Rpl26	6.96759e-05	0.309721	0.977	0.969	1
Slc7a4	7.06419e-05	-2.14269	0.033	0.141	1
Proser2	7.08988e-05	-1.25465	0.19	0.391	1
H2-Q2	7.12707e-05	-1.96676	0.054	0.188	1
Hddc3	7.13227e-05	-3.18495	0.01	0.078	1
Gas8	7.14667e-05	-1.23015	0.12	0.312	1
Arhgef26	7.16071e-05	-1.40533	0.116	0.297	1
Slc22a1	7.31296e-05	-1.6256	0.039	0.156	1
Pard6a	7.35589e-05	-1.72851	0.052	0.188	1
Exoc3	7.40147e-05	-1.23976	0.186	0.391	1
Chd8	7.54721e-05	-1.16441	0.257	0.469	1
Ccdc53	7.54925e-05	-1.18144	0.203	0.422	1
Veph1	7.60901e-05	-2.2145	0.062	0.203	1
Cox10	7.63106e-05	-1.67232	0.044	0.172	1
Trmu	7.64041e-05	-1.32346	0.06	0.203	1
Xrcc1	7.64824e-05	-1.29968	0.079	0.234	1
Gpn3	7.83261e-05	-1.02365	0.153	0.375	1
Supt3	7.87363e-05	-1.33743	0.068	0.219	1
Serpina1e	7.91396e-05	-1.21085	0.783	0.891	1
Prkra	7.9165e-05	-0.808633	0.315	0.547	1
Dr1	7.94372e-05	-1.38157	0.133	0.328	1
4930440I19Rik	8.02015e-05	-2.70589	0.01	0.078	1
Fam101a	8.13821e-05	-3.19452	0.01	0.078	1
Sin3b	8.13914e-05	-0.690987	0.619	0.781	1
Aif1l	8.26224e-05	-1.55848	0.079	0.234	1
Tnk1	8.37927e-05	-2.39292	0.01	0.078	1
N6amt2	8.43644e-05	-1.21164	0.157	0.359	1
Plcb4	8.43666e-05	-0.941082	0.433	0.656	1
5730455P16Rik	8.53664e-05	-1.48126	0.039	0.156	1
Klhdc9	8.53958e-05	-3.55605	0.006	0.062	1
Dach2	8.53958e-05	-3.58287	0.006	0.062	1
Syt1	8.55333e-05	-1.14559	0.083	0.25	1
Zfp810	8.66425e-05	-1.70749	0.054	0.188	1
Farsa	8.69236e-05	-0.967201	0.253	0.5	1
Mcm6	8.84621e-05	-0.92615	0.375	0.625	1
Larp7	8.90644e-05	-0.992561	0.222	0.453	1
Il17rc	9.02903e-05	-1.29	0.164	0.359	1
Nrep	9.17134e-05	-0.904819	0.46	0.641	1
Ube2n	9.18844e-05	-0.567258	0.745	0.859	1
Hspbp1	9.21505e-05	-0.959464	0.23	0.469	1
Gckr	9.24015e-05	-0.912909	0.149	0.359	1
G6pc	9.25261e-05	-1.7182	0.253	0.438	1
mt-Nd3	9.26193e-05	-0.51779	0.727	0.891	1
Fkbp15	9.27759e-05	-1.47707	0.07	0.219	1
Ppp1r7	9.28429e-05	-0.896664	0.228	0.469	1
Egr4	9.47465e-05	-2.36551	0.006	0.062	1
Polr3c	9.5043e-05	-1.76529	0.091	0.25	1
Osbp	9.58007e-05	-0.983428	0.226	0.453	1
Actg1	9.58769e-05	-0.958985	0.988	0.969	1
Gm14418	9.6396e-05	-2.67591	0.006	0.062	1
Tmub1	9.6514e-05	-2.18982	0.033	0.141	1
Ruvbl2	9.72696e-05	-1.11297	0.153	0.359	1
Ublcp1	9.79435e-05	-1.36018	0.161	0.359	1
Hexim2	9.80726e-05	-2.67393	0.006	0.062	1
Znrd1	9.82241e-05	-0.925317	0.273	0.484	1
Samd9l	9.87531e-05	-1.12524	0.224	0.453	1
Rsrp1	9.92946e-05	-0.785132	0.478	0.688	1
Frat2	9.98926e-05	-2.26694	0.104	0.266	1
Abcf2	0.000100084	-1.3083	0.201	0.422	1
Hebp2	0.000100139	-1.0048	0.18	0.391	1
Gns	0.000100784	1.62656	0.404	0.188	1
Ccdc28b	0.000101238	-2.12623	0.056	0.188	1
Stxbp2	0.00010152	-1.04557	0.251	0.5	1
Slpi	0.00010203	2.15559	0.36	0.125	1
Pycrl	0.00010279	-0.744178	0.159	0.375	1
Hjurp	0.000103326	-0.993731	0.184	0.391	1
Serinc5	0.000103949	1.95941	0.395	0.172	1
Abcb6	0.00010396	-0.864012	0.07	0.219	1
Thoc6	0.0001051	-1.08036	0.222	0.438	1
Lage3	0.00010513	-0.792677	0.387	0.625	1
Dnmt1	0.000107164	-1.14174	0.157	0.359	1
0610011F06Rik	0.000107286	-0.665005	0.845	0.938	1
Fkbp8	0.000107882	-0.70899	0.553	0.75	1
Ganc	0.000108592	-1.36753	0.033	0.141	1
Txndc16	0.000109592	-1.9486	0.041	0.156	1
Dtl	0.000110708	-1.09327	0.087	0.25	1
Tmem94	0.000111352	-1.56084	0.062	0.203	1
Sowaha	0.000115338	-3.06695	0.015	0.094	1
Cmah	0.000115338	-3.49886	0.015	0.094	1
Zbtb6	0.000115504	-1.84786	0.101	0.266	1
BC067074	0.000116748	-2.78194	0.015	0.094	1
Mum1l1	0.000116967	2.61009	0.331	0.109	1
Tep1	0.000117962	-1.17598	0.07	0.219	1
Ttr	0.000118162	-0.843805	0.971	1	1
Mvp	0.000119131	1.30802	0.474	0.234	1
Rogdi	0.000119411	-1.35532	0.091	0.25	1
Dnal1	0.000119615	-2.46668	0.015	0.094	1
Rnase4	0.000123067	2.89793	0.261	0.047	1
Fars2	0.000123403	-1.1722	0.168	0.375	1
Zbtb8os	0.000124886	-1.2921	0.195	0.391	1
Crb3	0.000125203	-0.769732	0.553	0.766	1
Zfp930	0.000125551	-2.24985	0.015	0.094	1
C2cd2l	0.000125568	-2.22814	0.027	0.125	1
Copz1	0.000125796	-0.851567	0.406	0.656	1
Wdr60	0.000126023	-1.95944	0.077	0.219	1
Inmt	0.000126075	-2.2094	0.048	0.172	1
P4ha3	0.000126512	-1.5965	0.064	0.203	1
Ppt1	0.000127874	-1.67321	0.122	0.297	1
Camk1	0.000129	-1.16109	0.282	0.516	1
Nlrx1	0.000129248	-2.51849	0.021	0.109	1
Gpx1	0.000129415	0.53158	0.956	0.938	1
Ddx19a	0.000129434	-0.98154	0.17	0.391	1
Tenm4	0.000129556	-1.20163	0.186	0.391	1
Phpt1	0.00013023	-1.00946	0.174	0.391	1
S100pbp	0.000130321	-1.12616	0.159	0.359	1
1700123O20Rik	0.000131173	-0.713152	0.406	0.688	1
Rims2	0.000131454	-1.5456	0.041	0.156	1
Lman1	0.000131934	-0.559733	0.534	0.797	1
Sys1	0.000132687	-0.748387	0.561	0.75	1
Kdelr3	0.000133383	1.9953	0.337	0.109	1
Plscr1	0.000134555	0.291866	0.884	0.703	1
Cenpo	0.000136611	-2.10231	0.015	0.094	1
Dtd1	0.000137006	-0.781269	0.236	0.469	1
Tgfb3	0.000137008	-1.92744	0.027	0.125	1
Thop1	0.000137124	-1.60291	0.093	0.25	1
1500011K16Rik	0.000140861	-0.94351	0.209	0.438	1
Cyp20a1	0.000140935	-0.95827	0.207	0.438	1
Spon2	0.000143101	0.882795	0.642	0.422	1
Rps9	0.000143231	0.301709	0.983	0.984	1
Rgs16	0.000144189	3.12975	0.238	0.031	1
Dut	0.000144982	-0.968652	0.433	0.672	1
Ppt2	0.000145355	-1.26326	0.168	0.359	1
2810417H13Rik	0.00014545	-1.46458	0.075	0.219	1
Id3	0.000145766	1.33398	0.563	0.328	1
Trappc6a	0.000147332	-0.756971	0.36	0.609	1
Wdr19	0.000148421	-1.93843	0.021	0.109	1
Frmd4b	0.000151211	-1.33928	0.257	0.453	1
C1qtnf6	0.000151943	-1.07765	0.089	0.25	1
Cep112	0.00015253	-1.25365	0.081	0.234	1
Ces1c	0.000156643	-1.19153	0.683	0.781	1
Mlh3	0.000156773	-1.73407	0.027	0.125	1
Nme6	0.000157502	-1.16012	0.097	0.266	1
Ntn4	0.000159055	2.0961	0.368	0.172	1
Metrn	0.000159823	-1.71957	0.021	0.109	1
Nit1	0.000160735	-0.848642	0.346	0.594	1
Rpl36	0.000161305	0.324356	0.965	0.969	1
Hpd	0.00016235	-1.87219	0.079	0.219	1
Mesdc2	0.000162594	-0.91235	0.232	0.453	1
Slc25a19	0.00016323	-1.57031	0.021	0.109	1
Fam149a	0.000163273	-1.33301	0.159	0.359	1
Myeov2	0.000163858	-0.717987	0.395	0.625	1
Mpzl2	0.000164579	-1.16191	0.149	0.344	1
Suclg2	0.000164698	-0.63365	0.501	0.688	1
Mccc1	0.000165138	-1.36123	0.099	0.266	1
Csk	0.000168081	-1.0628	0.24	0.469	1
Mrps11	0.000168735	-1.1991	0.164	0.359	1
Rps4x	0.000170502	0.327441	0.975	0.953	1
Rras	0.000171615	0.507609	0.888	0.828	1
1700088E04Rik	0.000171862	-2.18244	0.035	0.141	1
Cav2	0.000172293	-1.52444	0.099	0.266	1
Ophn1	0.000173585	-0.677629	0.072	0.219	1
Scp2	0.000174244	-0.683186	0.93	0.969	1
Sf1	0.000174536	-0.829105	0.534	0.688	1
Slc2a1	0.000174837	-1.30928	0.149	0.328	1
Tpm4	0.000175112	-1.03605	0.395	0.609	1
Spint1	0.000176346	-0.741891	0.261	0.516	1
Sec23b	0.00017706	-1.26923	0.238	0.453	1
Ptgds	0.000177198	-1.65927	0.058	0.188	1
Vps53	0.000178301	-1.41515	0.104	0.266	1
Ogfod3	0.000178411	-0.819408	0.184	0.406	1
Amt	0.000180131	-1.49583	0.085	0.234	1
Upb1	0.000180515	-0.840374	0.346	0.578	1
Arl6ip5	0.000181405	-0.833958	0.366	0.578	1
Fam234b	0.000183241	-1.15837	0.193	0.406	1
Nsun5	0.000183632	-2.36726	0.037	0.141	1
Ndufa1	0.000183801	-0.667969	0.538	0.734	1
Trak2	0.000185057	-0.728307	0.282	0.516	1
Actr10	0.000187121	-0.703052	0.462	0.719	1
Med6	0.000189897	-1.22596	0.151	0.344	1
Herc6	0.000192175	-1.1523	0.132	0.312	1
Prdx1	0.000193661	0.388653	0.977	0.984	1
Gstk1	0.000193877	-1.82147	0.043	0.156	1
Grhpr	0.00019493	-0.87276	0.652	0.812	1
Wdr47	0.000196971	-1.91808	0.043	0.156	1
Neurl4	0.000198236	-2.74534	0.029	0.125	1
BC005624	0.000200088	-1.10384	0.275	0.484	1
Ptprd	0.000201251	-0.942345	0.273	0.5	1
Wdr44	0.000205546	-1.56546	0.074	0.219	1
Eif2s2	0.000206318	0.524646	0.942	0.844	1
Arl6	0.000206844	-1.13347	0.074	0.219	1
Fst	0.000207966	0.665009	0.574	0.328	1
Rgn	0.000210459	-1.40131	0.087	0.234	1
Smim8	0.000211179	-1.16549	0.23	0.438	1
Azin2	0.000211477	-2.19704	0.029	0.125	1
Atp5e	0.000211973	-0.42482	0.919	0.953	1
Ufsp2	0.000211988	-1.13753	0.203	0.406	1
Dctn5	0.000212415	-1.10429	0.132	0.312	1
Wnk2	0.000215501	-1.43381	0.122	0.297	1
Fam234a	0.000218003	-0.748983	0.25	0.5	1
Pabpc1	0.000218767	0.486182	0.928	0.906	1
Cog6	0.000221763	-1.86244	0.05	0.172	1
S100a13	0.000223065	-1.13848	0.12	0.297	1
Mus81	0.000223396	-1.4367	0.05	0.172	1
Etnppl	0.000223483	-1.93892	0.029	0.125	1
Irf9	0.000223915	-1.12068	0.329	0.531	1
Txnip	0.000224124	-1.66271	0.097	0.25	1
Fopnl	0.000224126	-0.940147	0.221	0.438	1
Atox1	0.000224766	0.742114	0.917	0.938	1
Gmfg	0.000225545	-2.04606	0.029	0.125	1
Ficd	0.000225772	-3.20928	0.012	0.078	1
Asb6	0.000227151	-1.5569	0.052	0.172	1
Hpgd	0.00022879	-0.900528	0.277	0.516	1
Serf2	0.000229065	0.373702	0.961	0.969	1
H2-Q6	0.000229631	1.43977	0.484	0.281	1
Aurkaip1	0.000229871	-0.719553	0.573	0.812	1
Adat2	0.000233712	-1.21971	0.066	0.203	1
Lnx1	0.000234838	-2.71747	0.012	0.078	1
Gramd1b	0.00023601	-1.84691	0.103	0.266	1
Hnrnpd	0.000236767	-0.611993	0.679	0.812	1
Cyp3a16	0.000237935	-2.58336	0.012	0.078	1
Rpl18a	0.000240399	0.304669	0.983	0.953	1
Mfsd6l	0.000241071	-2.53585	0.012	0.078	1
Dnttip2	0.000242111	-0.625139	0.476	0.75	1
Gm21887	0.000242697	-2.32239	0.029	0.125	1
Mrpl37	0.000243518	-1.1886	0.162	0.359	1
Acadvl	0.000243949	-0.67988	0.487	0.719	1
Atg4a	0.000244245	-2.75104	0.012	0.078	1
Trmt2b	0.000246316	-1.43316	0.104	0.266	1
Stx8	0.000248668	-0.673292	0.323	0.594	1
Dusp8	0.000250057	-1.22179	0.342	0.531	1
Camkmt	0.00025403	-1.6547	0.029	0.125	1
Sdhd	0.000256053	-0.571559	0.603	0.828	1
Larp1b	0.000257749	-0.872521	0.416	0.609	1
Zcchc9	0.000259039	-0.903615	0.253	0.469	1
Dnajb11	0.000261937	-1.09611	0.284	0.516	1
Lsm5	0.000263012	-0.667402	0.433	0.656	1
Dhdh	0.000265384	-2.00087	0.037	0.141	1
Mlx	0.000266384	-1.39575	0.147	0.328	1
Lias	0.000266392	-1.28213	0.162	0.344	1
Cops6	0.000277309	-0.780216	0.596	0.734	1
Mrpl22	0.000280434	-0.639012	0.431	0.656	1
Ccl27a	0.000282527	-1.03239	0.133	0.312	1
Dpp4	0.00028396	-1.2081	0.286	0.484	1
Paf1	0.000285597	-1.03078	0.224	0.438	1
Gk	0.000286456	-0.896698	0.199	0.406	1
Rrp1	0.000288185	-0.666173	0.627	0.812	1
Rragd	0.000288405	1.24333	0.464	0.25	1
Coq7	0.000289268	-1.25862	0.222	0.406	1
Atp8b2	0.000290269	-1.5198	0.05	0.172	1
Amdhd1	0.000290826	-1.13531	0.168	0.359	1
Map3k10	0.000292676	-1.20159	0.075	0.219	1
Lhfp	0.000292811	3.25981	0.197	0.016	1
Mansc1	0.00029299	-1.67579	0.091	0.234	1
Itih3	0.000294614	0.689838	0.822	0.625	1
Mtmr2	0.000301219	-0.944908	0.221	0.438	1
Angptl3	0.000301878	-0.85314	0.284	0.516	1
Prss36	0.000302232	-2.44317	0.017	0.094	1
Bap1	0.000305416	-1.27567	0.133	0.312	1
2210016L21Rik	0.000305954	-1.0172	0.195	0.406	1
Mydgf	0.000307099	-0.658467	0.656	0.812	1
4632415L05Rik	0.000307795	-1.36123	0.037	0.141	1
Adamts9	0.000307847	-1.19671	0.106	0.266	1
Tfdp2	0.000316611	-0.988471	0.246	0.453	1
Echdc1	0.000318515	-1.08838	0.101	0.266	1
Tmem161a	0.000321897	-0.786544	0.13	0.312	1
Nfkbib	0.000322139	-1.0186	0.263	0.469	1
Slc35g2	0.000324304	-1.27515	0.029	0.125	1
Adh5	0.000326366	-0.549176	0.783	0.922	1
Rbm42	0.000327273	-0.694509	0.439	0.656	1
Slc35f2	0.000328195	-1.77912	0.023	0.109	1
Zfp947	0.000330181	-2.18665	0.017	0.094	1
Comtd1	0.000331956	1.29884	0.385	0.156	1
Stat4	0.000332416	-1.25405	0.118	0.281	1
Tmem231	0.000332511	-1.89004	0.044	0.156	1
Tgds	0.000332564	-1.10113	0.101	0.266	1
Nup85	0.00033653	-1.75472	0.052	0.172	1
Map1lc3b	0.000336979	0.509957	0.928	0.875	1
Tsn	0.000338795	-0.603174	0.689	0.828	1
Zdhhc21	0.000340896	-1.75382	0.087	0.234	1
Arrdc1	0.000341109	-1.65673	0.122	0.281	1
Snrnp40	0.000341288	-0.767068	0.205	0.422	1
Fmo2	0.000344374	-0.895085	0.453	0.609	1
Igfbp1	0.000345506	2.18304	0.499	0.312	1
Tubb4b	0.000346177	0.461107	0.872	0.766	1
Slc44a4	0.000347035	-2.5608	0.031	0.125	1
Dgcr6	0.00034875	-0.878856	0.284	0.516	1
Hat1	0.000349815	-0.834468	0.391	0.609	1
Mad1l1	0.000350782	-1.36957	0.087	0.234	1
Arhgap24	0.000351746	-1.31161	0.226	0.422	1
Tsc22d2	0.000354577	-1.58018	0.513	0.609	1
Igtp	0.000355883	-1.00208	0.114	0.281	1
Ndufa12	0.000357255	-0.609143	0.598	0.797	1
Dld	0.0003623	-0.731234	0.41	0.641	1
Alg8	0.00036369	-1.67041	0.081	0.219	1
Ndufv2	0.00036572	-0.556496	0.7	0.812	1
Zmym4	0.000365749	-0.776905	0.25	0.469	1
Sf3a3	0.000366852	-1.02846	0.331	0.531	1
Pex7	0.000369507	-0.709037	0.298	0.531	1
Ube2m	0.000370233	-0.517229	0.712	0.828	1
Polr2k	0.000371078	-0.841766	0.389	0.594	1
Tmsb15b2	0.000375213	-3.65895	0.008	0.062	1
Med7	0.0003764	-1.05849	0.25	0.469	1
Mrps22	0.000380933	-0.972759	0.209	0.406	1
Cxx1b	0.000381905	-1.83833	0.054	0.172	1
Plcl1	0.000382009	-2.29879	0.031	0.125	1
Chd4	0.000382197	-0.702292	0.617	0.766	1
Bod1	0.000385866	-1.07083	0.294	0.484	1
Fstl3	0.000385887	-1.24652	0.19	0.375	1
Mrpl9	0.000385925	-0.635787	0.354	0.609	1
Cadm1	0.000386349	-0.536598	0.642	0.766	1
A530084C06Rik	0.000386537	-3.01106	0.008	0.062	1
Nhlrc1	0.000386537	-3.15952	0.008	0.062	1
Cox6b1	0.000387417	-0.394546	0.926	0.969	1
Nup43	0.000388277	-1.04469	0.166	0.359	1
Commd1	0.000388639	-0.593938	0.7	0.812	1
Nfs1	0.000391867	-1.02968	0.193	0.391	1
Cux2	0.000393409	-1.71594	0.07	0.203	1
Rufy1	0.000396329	-1.40931	0.157	0.328	1
Ckap5	0.000402163	-1.19819	0.222	0.406	1
Hist1h1c	0.000405088	1.30842	0.536	0.328	1
Ccdc148	0.000407121	-1.50262	0.044	0.156	1
Zzef1	0.000408967	-1.16824	0.087	0.234	1
Lurap1l	0.0004102	-0.729883	0.571	0.719	1
Acbd6	0.000411816	-0.757224	0.456	0.625	1
Tfeb	0.000414862	-1.55365	0.054	0.172	1
Habp2	0.000415858	-0.681318	0.605	0.797	1
Rab19	0.000416259	-2.42924	0.008	0.062	1
Elp6	0.000416636	-1.97819	0.031	0.125	1
Me2	0.00041715	-1.71023	0.072	0.203	1
Wdr61	0.000419937	-0.601444	0.373	0.609	1
Anapc10	0.000421609	-1.21526	0.139	0.312	1
Gm11713	0.000425268	-2.68645	0.039	0.141	1
Odf3b	0.000428735	-2.3217	0.008	0.062	1
Unc50	0.000429262	-0.706972	0.381	0.609	1
Tspyl4	0.000435104	-2.34089	0.008	0.062	1
Zmpste24	0.000438548	-0.99798	0.288	0.5	1
Tuba4a	0.000439283	1.12762	0.571	0.391	1
Echs1	0.000441079	-0.659683	0.673	0.766	1
Gm14325	0.000442954	-3.77876	0.004	0.047	1
Sucnr1	0.000442954	-4.49072	0.004	0.047	1
Cyp2f2	0.000442954	-4.04639	0.004	0.047	1
Trmt1	0.000444778	-0.629719	0.28	0.516	1
Kcnh2	0.000448106	-1.50384	0.008	0.062	1
Actr3	0.000449179	-0.527915	0.758	0.891	1
Taf3	0.000450592	-1.21547	0.13	0.297	1
Rbsn	0.000450757	-1.0601	0.07	0.203	1
Xlr3b	0.000451252	-4.19021	0.004	0.047	1
Hcst	0.000451252	-3.23276	0.004	0.047	1
Col23a1	0.000451252	-3.72527	0.004	0.047	1
Gm16576	0.000451252	-3.28024	0.004	0.047	1
Ddx46	0.000451518	-0.543121	0.424	0.672	1
Mmd	0.000451667	-1.13615	0.269	0.469	1
Smarcd1	0.000454729	-1.56432	0.137	0.312	1
Mark1	0.000459694	-2.57488	0.004	0.047	1
Fank1	0.000459694	-3.452	0.004	0.047	1
Ttc27	0.000460753	-2.20941	0.056	0.172	1
Tgtp1	0.000462946	-1.57111	0.054	0.172	1
Slc35b4	0.000465559	-1.82327	0.039	0.141	1
Gng11	0.00046793	-0.7848	0.317	0.547	1
A330069K06Rik	0.000468284	-2.64099	0.004	0.047	1
Plekhn1	0.000468284	-2.18708	0.004	0.047	1
Gm15446	0.000468284	-3.00148	0.004	0.047	1
Zfp324	0.000468284	-2.68533	0.004	0.047	1
Cacna1d	0.000468284	-3.15914	0.004	0.047	1
Fibp	0.000474079	-0.818442	0.309	0.516	1
Rpap1	0.000476086	-1.86589	0.046	0.156	1
Bhlhe40	0.000476323	1.18612	0.625	0.422	1
Col9a1	0.000477023	-2.41801	0.004	0.047	1
Gm28535	0.000477023	-2.84716	0.004	0.047	1
Gm16638	0.000477023	-2.86767	0.004	0.047	1
Cyb5d1	0.000477023	-2.87748	0.004	0.047	1
Ly6g6d	0.000477023	-2.57589	0.004	0.047	1
Lgals2	0.000477509	-1.20183	0.188	0.375	1
Cpe	0.000478462	3.72037	0.164	0	1
Ttc21b	0.000479558	-1.88703	0.046	0.156	1
9530077C05Rik	0.000479774	-1.86086	0.056	0.172	1
S100g	0.000480727	1.32939	0.451	0.219	1
Acaa1b	0.000481345	-0.94547	0.277	0.469	1
Ndufs6	0.000481832	-0.478163	0.81	0.875	1
Mrpl39	0.000483649	-0.997631	0.213	0.406	1
Ide	0.000489095	1.00465	0.549	0.375	1
Akr1c20	0.000492107	-1.35316	0.099	0.25	1
Gm10076	0.00049476	1.39458	0.464	0.281	1
Gtf2h3	0.0005008	-1.3815	0.081	0.219	1
Rem2	0.000501265	-1.28789	0.149	0.312	1
Clint1	0.000504094	-0.645064	0.567	0.766	1
Pgp	0.000506152	-0.666906	0.317	0.547	1
Sae1	0.000507397	-0.61589	0.416	0.625	1
Lamtor3	0.000507705	-1.16678	0.108	0.266	1
Srrd	0.000509237	-1.59065	0.054	0.172	1
Hars2	0.000512536	-1.34246	0.091	0.234	1
Fmo1	0.000513429	-1.02191	0.137	0.312	1
Ambp	0.000514788	0.296992	0.988	1	1
Zfp326	0.000516331	-0.584745	0.398	0.625	1
Ccdc173	0.000518432	-2.86523	0.019	0.094	1
Vma21	0.000518508	-0.693963	0.344	0.578	1
Nit2	0.000522097	-0.628922	0.671	0.797	1
Bbox1	0.000523526	-2.04076	0.056	0.172	1
Errfi1	0.000524763	-1.27045	0.704	0.781	1
Parl	0.00052499	-0.782632	0.424	0.625	1
Ndufv3	0.000526654	-0.623942	0.586	0.734	1
Capn2	0.000529073	-0.838448	0.379	0.578	1
Plin5	0.000530159	-1.77002	0.064	0.188	1
Utp11l	0.000530374	-0.714675	0.418	0.656	1
Cisd1	0.000532766	-0.93512	0.427	0.656	1
Dmgdh	0.00053319	-0.726923	0.176	0.375	1
Armcx6	0.000534797	-2.96401	0.019	0.094	1
Slc35a1	0.00053488	-0.931065	0.228	0.438	1
Immp2l	0.000534904	-0.959695	0.19	0.391	1
Nrp1	0.000538351	2.02066	0.253	0.062	1
Zscan26	0.000539936	-1.06606	0.217	0.406	1
Capn10	0.000540601	-0.980367	0.095	0.25	1
Sh3rf1	0.000541999	-0.822821	0.139	0.312	1
Arfip2	0.000548533	-1.07343	0.079	0.219	1
Epg5	0.000549446	-2.45758	0.033	0.125	1
Gm15261	0.000549631	-2.11369	0.025	0.109	1
Armcx5	0.000551035	-1.28905	0.062	0.188	1
Ythdc1	0.000554944	-0.686751	0.509	0.672	1
Bhmt	0.000557415	-1.60374	0.418	0.594	1
Ddost	0.00056028	-0.727195	0.669	0.781	1
Nup214	0.000560321	-1.04522	0.132	0.297	1
Sox6	0.000561112	-1.31933	0.124	0.281	1
Nat14	0.000561815	-3.31684	0.014	0.078	1
St7	0.000563778	-1.64531	0.13	0.297	1
Dhrs13	0.000565805	1.37816	0.42	0.219	1
Otc	0.000566018	-1.39513	0.24	0.406	1
Gpr89	0.000568292	-1.19292	0.132	0.297	1
Cmc2	0.000572425	-1.13237	0.162	0.344	1
Zfp512b	0.000573728	-1.26135	0.099	0.25	1
Nap1l4	0.000575529	-0.667522	0.412	0.656	1
Matn2	0.000578016	-1.00646	0.106	0.266	1
Cmc4	0.000578102	-1.15518	0.126	0.297	1
Fam195a	0.000578544	-1.15939	0.174	0.344	1
Prkcz	0.000578566	-0.866134	0.135	0.312	1
Gm2a	0.000578813	-0.781988	0.217	0.422	1
Grhl1	0.000581008	-1.44061	0.025	0.109	1
Slc50a1	0.00058153	-0.806983	0.391	0.594	1
Med9	0.00058284	-0.797976	0.253	0.453	1
Isy1	0.000584383	-1.17018	0.114	0.266	1
Psmb5	0.000584676	-0.471352	0.83	0.891	1
Cul9	0.000584784	-1.78244	0.033	0.125	1
Shisa2	0.000590947	1.66641	0.364	0.156	1
Nop58	0.000592197	-0.688143	0.714	0.859	1
Sema5a	0.000592543	-1.32679	0.182	0.359	1
Timm22	0.000593115	-1.08468	0.178	0.375	1
Rpa1	0.000595235	-1.01726	0.099	0.25	1
Ola1	0.000595503	-0.652984	0.383	0.625	1
Pcsk7	0.000596475	-2.18049	0.048	0.156	1
Ftsj1	0.000598152	-1.97326	0.056	0.172	1
Wdr93	0.000603173	-3.26393	0.014	0.078	1
Slc2a2	0.000607526	-0.561218	0.58	0.797	1
Tmem251	0.000608851	-1.03499	0.174	0.359	1
Bgn	0.000610164	-1.70722	0.056	0.172	1
Stk16	0.000610356	-0.581074	0.439	0.672	1
Ephx2	0.000611259	-0.521294	0.501	0.719	1
Fbxl19	0.000612664	-1.38672	0.046	0.156	1
Gltp	0.000612846	-1.64101	0.064	0.188	1
Pnpla7	0.000614772	-0.963597	0.141	0.312	1
Psmc4	0.00062044	-0.54597	0.615	0.797	1
Arl6ip4	0.000620663	-0.749066	0.398	0.641	1
F2r	0.00062141	1.65602	0.368	0.172	1
Ppp1r9b	0.000622208	-1.3017	0.081	0.219	1
Sfxn5	0.000624087	-2.70891	0.019	0.094	1
Sepw1	0.000624187	0.61378	0.859	0.828	1
Spc25	0.000624695	-1.06146	0.145	0.312	1
Rpl35	0.000633087	0.368733	0.959	0.938	1
Acad11	0.000635783	-1.22932	0.126	0.297	1
Rpl36al	0.000637891	0.338996	0.969	0.969	1
Tvp23b	0.000639491	-0.622768	0.255	0.484	1
Cntln	0.000640252	-1.15294	0.13	0.297	1
Fosb	0.000644304	-1.15093	0.621	0.672	1
Sh3bp5l	0.000644513	-1.74283	0.048	0.156	1
Pigs	0.000654311	-1.41278	0.116	0.266	1
Mms19	0.000655432	-0.966156	0.13	0.297	1
Gm14296	0.000656809	-2.07359	0.019	0.094	1
Tomm22	0.000660359	-0.568	0.702	0.812	1
C1d	0.00066055	-0.540915	0.505	0.719	1
Cdc7	0.000662734	-2.51022	0.014	0.078	1
Mapk8ip1	0.000664486	-1.11036	0.133	0.297	1
Nphp3	0.000664739	-1.2849	0.064	0.188	1
Ddx39	0.000665805	-0.731652	0.275	0.5	1
Setd1a	0.000665826	-0.791922	0.128	0.297	1
Eif2ak1	0.000666121	-1.41313	0.118	0.266	1
Gdf15	0.000666546	1.17708	0.718	0.516	1
Nsmce2	0.000667934	-0.724554	0.327	0.547	1
Mrrf	0.000669901	-0.60025	0.265	0.5	1
Prkar1b	0.000670552	-2.36699	0.014	0.078	1
Rptor	0.000671401	-1.13889	0.122	0.281	1
Ece2	0.000676938	2.97905	0.18	0.016	1
Plod3	0.000677747	-1.29154	0.205	0.391	1
Ddx24	0.000677863	-0.500889	0.555	0.766	1
Sptssa	0.000679787	-0.529479	0.789	0.859	1
Sf3b6	0.000681056	-0.64398	0.656	0.812	1
Med24	0.000687082	-1.57792	0.056	0.172	1
Usp37	0.000687259	-0.701354	0.161	0.344	1
Sash1	0.000687785	-0.85392	0.271	0.484	1
Ap1s1	0.00068842	-0.912334	0.302	0.516	1
Senp5	0.000695452	-0.993258	0.143	0.312	1
Abhd14a	0.000701518	-0.849657	0.193	0.391	1
Map2k7	0.000703732	-0.969344	0.207	0.391	1
Rps18	0.000704814	0.259516	0.981	0.969	1
Xrcc6bp1	0.000709996	-1.24424	0.056	0.172	1
Gm15728	0.000710944	-2.01127	0.014	0.078	1
3110082I17Rik	0.000712587	-2.04069	0.033	0.125	1
Cxcl1	0.000716478	0.336106	0.756	0.578	1
Thoc5	0.000717089	-1.16455	0.093	0.234	1
Serpinb6b	0.00071832	1.35274	0.369	0.188	1
Loxl2	0.000718935	2.21545	0.24	0.062	1
Mgst2	0.000719341	-1.83964	0.07	0.188	1
Scaf11	0.000722436	-0.829598	0.596	0.703	1
Ccdc112	0.000723106	-1.54722	0.099	0.234	1
Copb1	0.000725352	-0.603311	0.53	0.703	1
C330013E15Rik	0.000727725	-1.84133	0.014	0.078	1
Pole2	0.000738016	-1.56076	0.041	0.141	1
Ap2s1	0.000742005	-0.618346	0.511	0.734	1
Dlgap4	0.000743271	1.08936	0.538	0.375	1
Mrpl19	0.000744361	-0.811009	0.186	0.375	1
Celsr2	0.000757272	-1.51501	0.064	0.188	1
Tceal5	0.00075842	-1.09887	0.193	0.375	1
Naf1	0.000758545	-0.868853	0.186	0.359	1
Slc35b1	0.000760015	-1.08504	0.17	0.344	1
Tead3	0.000766993	-1.40075	0.066	0.188	1
Prr7	0.000772624	-1.99644	0.097	0.234	1
Col4a5	0.000779575	-1.11908	0.161	0.328	1
Tsc2	0.00077998	-1.41919	0.074	0.203	1
Polr2f	0.000785325	-0.57319	0.588	0.75	1
Tmem67	0.000785805	-1.71537	0.033	0.125	1
1500009L16Rik	0.000786912	1.7251	0.381	0.188	1
Slfn9	0.000788951	-1.08128	0.048	0.156	1
Mia	0.000796256	-1.57934	0.019	0.094	1
Abr	0.000798493	-1.19494	0.056	0.172	1
Lztfl1	0.000800284	-0.740511	0.199	0.406	1
Hint1	0.000805069	0.293056	0.963	0.984	1
Spry2	0.000806667	-1.2521	0.161	0.328	1
Ccnt2	0.000806824	-0.80947	0.222	0.422	1
Urah	0.000808144	-0.679464	0.42	0.609	1
Elac2	0.000808819	-1.6628	0.058	0.172	1
Tubgcp4	0.000815006	-1.37339	0.159	0.328	1
Serpina7	0.000817646	1.92244	0.369	0.172	1
Copz2	0.000820266	-0.949975	0.141	0.312	1
Emg1	0.000821148	-0.388462	0.671	0.812	1
Sf3b1	0.000822399	-0.572731	0.721	0.875	1
Chaf1a	0.000825859	-0.887274	0.072	0.203	1
Ddi2	0.000827961	1.60406	0.424	0.25	1
Ankrd13a	0.000834743	-1.15745	0.128	0.281	1
2010107G23Rik	0.000835819	-1.60012	0.075	0.203	1
Mrps25	0.000837534	-0.809298	0.275	0.484	1
Tmem260	0.000843774	-1.20354	0.083	0.219	1
Rpl37a	0.000845146	0.255921	0.979	1	1
Zcrb1	0.000846439	-0.645606	0.613	0.781	1
Ube2t	0.000851354	-1.94511	0.058	0.172	1
Psat1	0.000852216	1.5546	0.277	0.078	1
Tm2d1	0.000853028	-0.616222	0.431	0.672	1
Bod1l	0.000854434	-0.665648	0.375	0.578	1
Cd302	0.000859807	0.494011	0.841	0.734	1
Gstz1	0.000862888	-0.677593	0.389	0.578	1
Rbmx2	0.000862954	-1.50016	0.093	0.234	1
S100a16	0.000864909	-0.81037	0.346	0.531	1
Nelfa	0.000867394	-1.21473	0.116	0.266	1
Fpgs	0.000868366	-1.10174	0.207	0.391	1
Dnal4	0.00087384	-1.47009	0.12	0.266	1
Dnlz	0.0008751	-0.590356	0.273	0.5	1
Dhfr	0.000877955	-0.772622	0.288	0.516	1
Exosc8	0.000881284	-0.614585	0.253	0.469	1
Mien1	0.000885743	-0.533469	0.555	0.781	1
Fbxo6	0.000899235	1.01573	0.553	0.359	1
Yipf1	0.000901782	-0.679973	0.242	0.453	1
Cables2	0.00090185	-1.42273	0.095	0.234	1
Cbll1	0.000903225	-1.24024	0.203	0.375	1
Oxnad1	0.000904685	-1.43928	0.161	0.328	1
Mettl9	0.000905839	-0.529091	0.476	0.703	1
Dnajb1	0.000909609	-0.469706	0.426	0.641	1
Furin	0.000909983	-0.97657	0.344	0.547	1
Tmem159	0.000913233	-1.49883	0.058	0.172	1
Inpp5b	0.000923876	-1.88137	0.027	0.109	1
Cox6c	0.000925539	-0.298911	0.938	0.969	1
Acaa1a	0.000945532	-0.534132	0.516	0.719	1
Bphl	0.000945773	-0.544999	0.58	0.781	1
Sult1b1	0.000948362	-2.02336	0.027	0.109	1
Mcm2	0.000951183	-1.07366	0.147	0.312	1
9930021J03Rik	0.000952539	-0.601929	0.269	0.469	1
Sf3b5	0.000968781	-0.633396	0.627	0.797	1
Hsd17b4	0.00096961	-0.691373	0.398	0.594	1
Bcas3	0.000971383	-1.13206	0.074	0.203	1
Copg2	0.000980157	-0.815929	0.159	0.344	1
Trp53i13	0.000982754	-2.01662	0.035	0.125	1
Med19	0.000985138	-0.791532	0.371	0.594	1
Hes1	0.000992654	1.66217	0.644	0.531	1
Zc3h13	0.000995198	-0.814097	0.267	0.484	1
Chmp6	0.00100224	-1.20976	0.184	0.359	1
Syf2	0.00100266	-0.824591	0.408	0.609	1
Kif3a	0.00101182	-0.747462	0.267	0.469	1
Sdpr	0.00101273	-0.793809	0.406	0.594	1
Ptov1	0.00101499	-0.456433	0.756	0.875	1
Auts2	0.00101874	-0.632092	0.404	0.625	1
1700040L02Rik	0.00102108	-1.35059	0.068	0.188	1
Mettl5	0.00102629	-1.12887	0.18	0.359	1
Rpl8	0.00102663	0.279438	0.973	0.969	1
Ptgr1	0.00102735	-1.10045	0.128	0.281	1
Tle2	0.00103002	-1.90169	0.035	0.125	1
Gpr108	0.00103246	-1.86866	0.043	0.141	1
Pdcd7	0.00103741	-0.692405	0.166	0.359	1
Limd2	0.00104004	0.842246	0.663	0.531	1
Epha1	0.00104381	-1.0921	0.161	0.328	1
Hrsp12	0.00104694	-0.576086	0.88	0.938	1
Snrnp27	0.00104925	-0.67112	0.356	0.578	1
2025-09-15	0.00105118	-0.281507	0.915	0.953	1
Pdgfd	0.00105323	-1.43618	0.095	0.234	1
1700011H14Rik	0.00105402	-0.838363	0.219	0.406	1
Ehf	0.00105753	-1.87593	0.06	0.172	1
Tbc1d4	0.00106269	-1.7873	0.035	0.125	1
Exosc10	0.00106365	-1.03212	0.172	0.344	1
H2-Ke6	0.00106619	-0.718781	0.246	0.453	1
Tmem14a	0.00107214	-0.937155	0.064	0.188	1
Opa1	0.00107257	-0.88465	0.201	0.391	1
Sergef	0.00107363	-0.831145	0.155	0.328	1
Idh3a	0.00107473	-0.964147	0.12	0.281	1
Ocln	0.00108213	-0.727339	0.445	0.625	1
Mrps26	0.00108343	-0.676934	0.304	0.531	1
Glod4	0.00108474	-0.691886	0.439	0.641	1
Cbs	0.00109858	-0.736276	0.656	0.781	1
Maob	0.0011	-0.998959	0.201	0.375	1
Cyb561	0.00110312	-1.14193	0.141	0.297	1
Vps37d	0.00111145	-1.23253	0.116	0.266	1
Utp23	0.00111534	-1.47978	0.151	0.312	1
Pik3c3	0.00111565	-1.59438	0.068	0.188	1
Cercam	0.00111794	-2.13473	0.027	0.109	1
Suox	0.00112685	-2.83466	0.021	0.094	1
Pacsin3	0.00112736	-0.452628	0.36	0.609	1
Clpx	0.00112927	-0.74062	0.464	0.656	1
Ndufab1	0.00112942	-0.459706	0.899	0.938	1
Hmg20a	0.00113018	-1.18175	0.112	0.266	1
Slc39a3	0.00113551	-1.55851	0.068	0.188	1
Taf6	0.00113832	-1.14445	0.083	0.219	1
Siae	0.00114029	-1.10017	0.103	0.25	1
Ppp2r2b	0.00115948	-2.29399	0.021	0.094	1
Pdzd11	0.00118824	-1.04953	0.145	0.312	1
Dusp6	0.00118944	-0.985282	0.364	0.562	1
Ms4a4d	0.00119566	1.81508	0.222	0.047	1
Xrcc5	0.00120389	-0.955301	0.209	0.391	1
Sars	0.00120637	0.871773	0.691	0.641	1
Eftud1	0.00121048	-0.977943	0.153	0.328	1
Phf8	0.00121581	-1.08323	0.103	0.25	1
Prr14l	0.00121818	-1.21647	0.162	0.328	1
9330020H09Rik	0.00122387	-1.23614	0.05	0.156	1
H2afj	0.00122699	0.645103	0.838	0.75	1
Bbs7	0.00123928	-1.85599	0.044	0.141	1
Usp11	0.00124016	-1.34887	0.05	0.156	1
Iqck	0.00124989	-2.87694	0.01	0.062	1
Tjp1	0.00125024	-0.662604	0.476	0.656	1
Ppp1r36	0.00125048	-1.55097	0.035	0.125	1
Sgpp2	0.00125081	-3.20965	0.021	0.094	1
Cobll1	0.00126378	-1.05592	0.166	0.328	1
Fam20a	0.00126424	1.36777	0.311	0.125	1
Phyhd1	0.0012661	-2.91579	0.01	0.062	1
A430046D13Rik	0.0012661	-2.98255	0.01	0.062	1
Ctsf	0.00126823	-0.633013	0.17	0.359	1
Cops5	0.00126846	-0.5913	0.515	0.719	1
Tmem206	0.00126988	-1.63775	0.035	0.125	1
Kat8	0.00126991	-1.08039	0.137	0.297	1
Zfp446	0.00127526	-2.84397	0.029	0.109	1
Arhgap27os2	0.00128252	-3.17333	0.01	0.062	1
Tmem229b	0.00128673	-2.11582	0.021	0.094	1
Armc1	0.00129096	-0.633948	0.329	0.547	1
Hamp	0.00129648	1.43386	0.381	0.172	1
Caap1	0.00129841	-0.856503	0.124	0.281	1
Dnah11	0.00129912	-2.54386	0.01	0.062	1
Ubl5	0.00129918	-0.411089	0.816	0.906	1
Lipt2	0.00130381	-1.25298	0.149	0.312	1
Mthfd1	0.00130597	-0.503857	0.319	0.562	1
Mrpl42	0.00131046	-0.693195	0.547	0.734	1
Ptpra	0.00131373	-0.699807	0.234	0.438	1
Mr1	0.00131593	-2.76721	0.01	0.062	1
Phf21b	0.00131593	-2.30596	0.01	0.062	1
Mrps17	0.0013201	-0.623261	0.613	0.75	1
Idh2	0.00132317	-0.371168	0.874	0.922	1
Ufc1	0.00132336	-0.527905	0.714	0.797	1
Xlr3a	0.00132361	-1.92697	0.021	0.094	1
Hdac1	0.00132631	-0.695404	0.323	0.547	1
Slc41a1	0.00132669	-1.35754	0.07	0.188	1
Jtb	0.00133108	-0.58794	0.545	0.734	1
Noc4l	0.00133243	-0.789882	0.137	0.297	1
Etohi1	0.00133294	-2.23564	0.01	0.062	1
Spink4	0.00133294	-2.77839	0.01	0.062	1
Cetn2	0.00133628	-0.829802	0.224	0.406	1
Usp38	0.00133629	-1.23848	0.13	0.281	1
Asb8	0.00133963	-0.958969	0.085	0.219	1
Nup35	0.00134132	-1.68854	0.052	0.156	1
Kng2	0.00134299	0.530047	0.863	0.797	1
Aph1a	0.00134855	-0.750979	0.395	0.609	1
Pask	0.00134873	-0.842328	0.021	0.094	1
Borcs6	0.00134982	-1.07701	0.162	0.328	1
Gm4876	0.00135015	-2.498	0.01	0.062	1
Cfap54	0.00135015	-2.15752	0.01	0.062	1
Car3	0.001353	-2.72978	0.015	0.078	1
Eif4enif1	0.00136134	-0.626418	0.261	0.453	1
Thsd7a	0.00136577	3.07575	0.141	0	1
Misp	0.00136799	-1.42258	0.072	0.188	1
Pkig	0.00137722	-0.590418	0.333	0.531	1
Fance	0.00137926	-0.767526	0.114	0.266	1
Rpl14	0.00138592	0.292329	0.957	0.953	1
Rpl22	0.00138956	0.3027	0.954	0.953	1
Abhd16a	0.00139226	-0.960154	0.246	0.438	1
Gps1	0.00139496	-0.679762	0.4	0.625	1
Rpl30	0.00140173	0.232301	0.981	0.984	1
A230046K03Rik	0.00140687	1.71888	0.282	0.109	1
Atp1b1	0.00140914	-0.579406	0.685	0.781	1
Tff3	0.00141247	3.58318	0.205	0.047	1
Syt14	0.00141687	-2.00847	0.037	0.125	1
Rassf1	0.00142031	-1.00181	0.615	0.719	1
Nr1i3	0.00142105	0.303795	0.01	0.062	1
Heatr1	0.00142116	-1.4719	0.043	0.141	1
Nipa1	0.00144252	-2.4245	0.015	0.078	1
Speg	0.00145609	-2.15535	0.029	0.109	1
Rps3	0.0014663	0.266055	0.983	0.953	1
Ebpl	0.00147222	-0.678172	0.439	0.656	1
Mks1	0.00147355	-2.3773	0.015	0.078	1
Tmem30a	0.0014813	-0.6622	0.526	0.688	1
Borcs5	0.00148413	-1.47003	0.044	0.141	1
Tmem86a	0.00148424	-0.743155	0.369	0.578	1
Ddx41	0.00148818	-0.908427	0.267	0.438	1
Calr4	0.00149252	-2.16867	0.029	0.109	1
Mms22l	0.0014962	-1.24684	0.07	0.188	1
Cfb	0.00150214	0.919198	0.636	0.531	1
Bag1	0.00150436	0.503073	0.901	0.875	1
Dmxl1	0.00150472	-0.390502	0.319	0.531	1
Cep95	0.00151215	-0.949619	0.087	0.219	1
Dnase2b	0.00151727	-2.0732	0.029	0.109	1
Oxct1	0.00151818	-1.36397	0.079	0.203	1
Arap1	0.00152119	-1.45615	0.12	0.266	1
Pwwp2b	0.0015212	-1.73372	0.062	0.172	1
Vnn3	0.00152859	1.03258	0.53	0.359	1
Slc3a2	0.00153044	1.01407	0.574	0.406	1
Mrps7	0.0015311	-0.592888	0.482	0.672	1
Tfpi2	0.00154205	-0.887747	0.135	0.297	1
Csrnp1	0.00154411	-0.990708	0.412	0.562	1
Inadl	0.00155175	-0.612928	0.224	0.422	1
Faim	0.00155271	-0.70232	0.176	0.359	1
Gm10371	0.00155383	-2.54188	0.015	0.078	1
Bbs9	0.00155383	-1.7228	0.015	0.078	1
Sppl2b	0.00155539	-1.17037	0.077	0.203	1
Clta	0.00156033	0.371533	0.93	0.938	1
Scfd1	0.0015662	-0.670815	0.327	0.547	1
mt-Nd2	0.00156682	-0.662584	0.82	0.922	1
Pter	0.00157284	-0.753258	0.615	0.719	1
Uba52	0.00157576	0.815461	0.596	0.438	1
Gpn1	0.0015763	-1.36604	0.126	0.266	1
Rasl10a	0.00158351	1.54907	0.275	0.094	1
Acat2	0.00159095	-0.996366	0.221	0.406	1
Peli1	0.00159121	-0.64615	0.337	0.562	1
Ankmy2	0.00159127	-1.05077	0.106	0.25	1
Trap1	0.00159658	-0.758971	0.323	0.531	1
Scn1b	0.00160767	1.60467	0.292	0.109	1
Pet100	0.00161852	-0.821048	0.186	0.359	1
Gimap9	0.00162384	-0.999903	0.122	0.266	1
2610037D02Rik	0.00162801	-0.38494	0.103	0.25	1
Lss	0.00164096	-0.832263	0.141	0.297	1
Ptpn6	0.00164782	-1.27106	0.052	0.156	1
Armc8	0.00164909	-0.803113	0.149	0.312	1
Tsen2	0.00165457	-1.47451	0.079	0.203	1
Etv3	0.00165956	-0.956067	0.17	0.344	1
Hist3h2a	0.00166705	1.59337	0.29	0.109	1
Rnf126	0.0016681	-0.598549	0.311	0.531	1
5730409E04Rik	0.00167334	-2.72058	0.039	0.125	1
Lamb2	0.00167544	-0.631887	0.221	0.422	1
Fuca2	0.00169046	-1.09803	0.044	0.141	1
Tcof1	0.00170002	-0.814758	0.166	0.344	1
Gm561	0.00170811	-0.85269	0.124	0.281	1
Rnf215	0.00171179	-0.894751	0.133	0.297	1
Pde6c	0.00172081	-1.1359	0.11	0.25	1
Cops8	0.00172549	-0.67735	0.296	0.516	1
Bcl2	0.00173432	-1.06342	0.126	0.281	1
Bpnt1	0.00174611	-0.779357	0.246	0.438	1
Gon4l	0.00174804	-0.963774	0.296	0.516	1
Bola3	0.00175209	-0.673478	0.414	0.625	1
Rrm2	0.00175252	-1.50589	0.114	0.25	1
Gpd1l	0.00175328	-1.37725	0.07	0.188	1
Mdfi	0.00175767	-1.88075	0.029	0.109	1
Terf1	0.00176128	-0.785337	0.207	0.391	1
Gstm7	0.00176353	-0.824035	0.137	0.297	1
Bdh2	0.00176738	-1.70923	0.054	0.156	1
Nudc	0.00177091	-0.427455	0.764	0.891	1
Ppib	0.0017731	-0.302553	0.946	0.969	1
Mpi	0.00178349	-1.83159	0.037	0.125	1
Mib2	0.00178644	-2.71459	0.029	0.109	1
Plscr2	0.0018069	-1.33186	0.12	0.266	1
Mcm4	0.00181163	-0.912748	0.199	0.375	1
2610528J11Rik	0.00181682	-0.892975	0.106	0.25	1
Arf5	0.00182301	-0.330306	0.919	0.953	1
Smim11	0.0018303	-0.698747	0.284	0.469	1
Slc3a1	0.0018304	-2.63781	0.029	0.109	1
Fetub	0.00183179	0.799752	0.677	0.5	1
Rhno1	0.00183266	-1.23565	0.151	0.297	1
Tmem176a	0.00183583	0.43145	0.948	0.938	1
Atg3	0.0018394	-0.927849	0.373	0.547	1
Rab8a	0.0018408	-0.787402	0.404	0.578	1
Eif1b	0.00185152	-0.52924	0.433	0.672	1
Prom1	0.00186487	-0.80531	0.28	0.453	1
Hars	0.00186855	-0.814188	0.232	0.422	1
Chchd7	0.00187445	0.963207	0.569	0.438	1
Tsr3	0.00187868	-0.627901	0.228	0.438	1
Cyp2c44	0.00188995	-1.17769	0.099	0.234	1
Capn5	0.00189431	-1.42631	0.072	0.188	1
Hnrnph3	0.0018945	-0.782099	0.342	0.562	1
Zbtb34	0.0018946	-1.2169	0.052	0.156	1
Helz	0.00189995	-0.726074	0.19	0.359	1
Ciao1	0.00190351	-0.853534	0.186	0.375	1
Rnf6	0.00192183	-0.649676	0.284	0.516	1
Cdk11b	0.00193268	-0.902902	0.311	0.516	1
Bsdc1	0.00193356	-0.647692	0.261	0.469	1
Rpl24	0.00193544	0.260921	0.979	0.984	1
Hipk2	0.0019381	-0.755696	0.47	0.625	1
Cdk5	0.00194271	-0.661722	0.103	0.25	1
Cyp51	0.00194384	-0.497892	0.704	0.828	1
Wars2	0.0019569	-1.59943	0.064	0.172	1
Mkrn2os	0.001962	-0.774976	0.346	0.562	1
Arpc1b	0.0019691	0.660434	0.791	0.719	1
Gfm2	0.00197423	-1.30115	0.062	0.172	1
Commd4	0.00197423	-0.932075	0.118	0.266	1
Alyref	0.00197671	-0.591682	0.569	0.766	1
Pard3b	0.00197709	-0.979582	0.139	0.297	1
Cebpzos	0.00199109	-0.690318	0.455	0.625	1
Slirp	0.00199597	-0.730639	0.381	0.609	1
Psmd9	0.00199706	-0.906991	0.308	0.484	1
Arhgef1	0.00199853	-1.2587	0.164	0.312	1
Cog7	0.00200876	-0.83013	0.219	0.406	1
Hn1	0.00200879	0.487219	0.855	0.781	1
Adcy6	0.00201488	-0.93357	0.128	0.281	1
Mrpl3	0.0020152	-0.838735	0.207	0.391	1
Akr1c19	0.00201703	-0.725792	0.205	0.391	1
Nt5dc3	0.00201998	-0.938825	0.108	0.25	1
2310007B03Rik	0.00202018	-4.17945	0.002	0.031	1
Ermap	0.00202018	-4.17179	0.002	0.031	1
Cyp2b9	0.00202018	-4.01973	0.002	0.031	1
Gm29666	0.00202018	-3.72208	0.002	0.031	1
Rhag	0.00202018	-3.54266	0.002	0.031	1
D10Jhu81e	0.00203003	-1.24456	0.157	0.312	1
Sssca1	0.00203599	-0.892831	0.373	0.594	1
Mme	0.00203885	-1.33289	0.133	0.281	1
Fancl	0.00204759	-0.974601	0.133	0.281	1
Dhx8	0.0020517	-0.982722	0.099	0.234	1
Cldn2	0.0020569	1.16784	0.28	0.094	1
Rbks	0.00205733	-1.31434	0.114	0.25	1
Prpf38a	0.00206092	-0.769664	0.23	0.422	1
Atp13a2	0.00206341	-1.28923	0.091	0.219	1
Rims1	0.00206383	-3.48661	0.002	0.031	1
Aim2	0.00206383	-3.48695	0.002	0.031	1
Gm26670	0.00206383	-3.56308	0.002	0.031	1
Gm12802	0.00206383	-3.36438	0.002	0.031	1
Mterf1b	0.00206383	-3.42552	0.002	0.031	1
Gm34333	0.00206383	-3.8596	0.002	0.031	1
Palb2	0.00206383	-3.30757	0.002	0.031	1
Hist1h3b	0.00206383	-3.96834	0.002	0.031	1
Rnf180	0.00206383	-3.29342	0.002	0.031	1
Slc45a2	0.00206383	-3.38298	0.002	0.031	1
Stxbp5l	0.00206383	-3.4811	0.002	0.031	1
Sapcd1	0.00206383	-3.37244	0.002	0.031	1
1700066B19Rik	0.00206383	-3.28684	0.002	0.031	1
Trpt1	0.00206383	-3.48201	0.002	0.031	1
Slc22a8	0.00206383	-3.43601	0.002	0.031	1
Ifit1bl2	0.00206383	-3.26575	0.002	0.031	1
Brd7	0.0020765	-0.845771	0.321	0.516	1
Echdc3	0.00208305	-0.513849	0.375	0.594	1
Cyb5a	0.00208399	0.559001	0.928	0.938	1
F7	0.00209029	-0.826362	0.17	0.344	1
Ttc5	0.00209434	-1.32373	0.168	0.328	1
Tesk1	0.00209977	-1.05889	0.221	0.391	1
Prc1	0.00210415	-0.96608	0.238	0.406	1
Sbspon	0.00210833	-3.2798	0.002	0.031	1
Gpr55	0.00210833	-2.44723	0.002	0.031	1
Ctse	0.00210833	-1.80572	0.002	0.031	1
Ppp1r14d	0.00210833	-3.0205	0.002	0.031	1
Catsper4	0.00210833	-2.96644	0.002	0.031	1
Msantd1	0.00210833	-3.02898	0.002	0.031	1
Gm43270	0.00210833	-2.2346	0.002	0.031	1
Ksr2	0.00210833	-3.09887	0.002	0.031	1
Kcnn4	0.00210833	-2.97452	0.002	0.031	1
Fxyd7	0.00210833	-0.89443	0.002	0.031	1
Agap2	0.00210833	-2.79288	0.002	0.031	1
A130014A01Rik	0.00210833	-3.11745	0.002	0.031	1
A330074K22Rik	0.00210833	-3.18753	0.002	0.031	1
Lrrc18	0.00210833	-3.34434	0.002	0.031	1
2010007H06Rik	0.00210833	-2.9426	0.002	0.031	1
Ccdc13	0.00210833	-3.03329	0.002	0.031	1
Gm15912	0.00210833	-3.22416	0.002	0.031	1
Unc79	0.00210833	-3.24505	0.002	0.031	1
Otub2	0.00210833	-2.72526	0.002	0.031	1
Fgf12	0.00210833	-3.0056	0.002	0.031	1
Mrps23	0.00211488	-0.796327	0.306	0.484	1
Gm6793	0.00212447	-3.48736	0.006	0.047	1
Abcd1	0.0021265	-2.62571	0.046	0.141	1
Rfx1	0.00212683	-1.37416	0.072	0.188	1
Dcaf13	0.00213151	-0.895599	0.222	0.391	1
Wbscr22	0.00213234	-0.69477	0.209	0.391	1
Rbp2	0.00213385	-1.73524	0.056	0.156	1
BC051226	0.00213728	-2.37685	0.023	0.094	1
Akap9	0.00213992	-0.677956	0.538	0.703	1
Fam96a	0.00214423	-0.597233	0.468	0.688	1
Tspan31	0.00215052	-0.524711	0.638	0.75	1
Acot8	0.00215582	-1.12122	0.089	0.219	1
Immp1l	0.00215823	-0.730128	0.35	0.562	1
Nup98	0.00215902	-0.678377	0.11	0.25	1
Ctsz	0.00215914	-0.348739	0.71	0.906	1
Ubr5	0.00216726	-0.677454	0.412	0.594	1
Msantd2	0.00216895	-1.2185	0.11	0.25	1
Snx15	0.00218143	-0.793963	0.244	0.438	1
Tet2	0.00218464	-0.948636	0.159	0.312	1
Supt16	0.00219047	-0.628668	0.435	0.625	1
Kng1	0.00219235	0.578478	0.894	0.703	1
Ssr2	0.00219656	-0.412412	0.789	0.859	1
Hddc2	0.00219804	-1.05787	0.17	0.344	1
0610009O20Rik	0.00220104	-1.34239	0.093	0.219	1
Haus8	0.00221944	0.994171	0.557	0.406	1
Sort1	0.00222043	-1.04573	0.195	0.359	1
Eif6	0.00222117	0.429318	0.915	0.844	1
Sipa1l3	0.00222794	-0.9259	0.149	0.297	1
Mesdc1	0.00223354	-0.93289	0.191	0.359	1
Gria3	0.00223692	2.03793	0.221	0.062	1
Wee1	0.00224082	-0.600745	0.17	0.344	1
Cwc15	0.0022431	-0.590106	0.559	0.719	1
1700026L06Rik	0.00225643	-2.76714	0.006	0.047	1
Syngr4	0.00225643	-2.99102	0.006	0.047	1
Ticrr	0.00225643	-2.9222	0.006	0.047	1
Tppp	0.00225643	-2.56604	0.006	0.047	1
Tctn1	0.00225725	-2.09764	0.031	0.109	1
Diablo	0.00225938	-0.731456	0.296	0.5	1
Atp5g2	0.00226464	-0.263664	0.956	0.938	1
Syt11	0.00226616	-1.61343	0.089	0.219	1
Terf2ip	0.00227092	-1.29538	0.103	0.234	1
Brdt	0.0022749	-1.98765	0.031	0.109	1
Vkorc1	0.00227549	-0.539461	0.602	0.75	1
Cyp27a1	0.00228155	3.2226	0.13	0	1
Siah2	0.00229503	-1.00681	0.242	0.406	1
Pcm1	0.00229722	-0.685904	0.437	0.656	1
Mbd5	0.00230025	-1.28094	0.089	0.219	1
Emc1	0.00230052	-1.43438	0.093	0.219	1
Tfg	0.00230839	-0.444429	0.578	0.781	1
Cep104	0.00232122	-1.4731	0.054	0.156	1
Fam89a	0.00232235	-1.40693	0.083	0.203	1
Bsg	0.00232272	-0.361116	0.967	0.984	1
Tmem9	0.00232597	-0.683492	0.259	0.453	1
Jmjd1c	0.0023281	-0.891905	0.551	0.672	1
Vcan	0.00234662	1.74256	0.207	0.047	1
Epb41l5	0.0023508	-0.564362	0.515	0.703	1
Rom1	0.00235377	-2.29181	0.023	0.094	1
Pelp1	0.00235469	-0.949912	0.18	0.344	1
Gm7334	0.00236029	-2.42278	0.006	0.047	1
Mapk8ip3	0.00238581	-1.06585	0.133	0.281	1
Dmd	0.0023896	-0.907816	0.197	0.375	1
Ces2e	0.00241043	2.19454	0.221	0.062	1
Ube4a	0.00241082	-0.9931	0.145	0.297	1
Stoml2	0.0024196	-0.733866	0.427	0.609	1
Gpalpp1	0.00242104	-1.52672	0.089	0.203	1
D2Wsu81e	0.002435	-1.22954	0.064	0.172	1
Adck3	0.00243598	-1.0289	0.147	0.312	1
Upp2	0.00243925	-1.16703	0.081	0.203	1
Zrsr2	0.00244343	-0.685269	0.364	0.531	1
Uqcrfs1	0.00245574	-0.410351	0.824	0.859	1
Pex11g	0.00245999	-0.93384	0.261	0.453	1
Entpd2	0.00246721	1.35995	0.383	0.219	1
F13b	0.00247268	-0.932282	0.209	0.375	1
Ptpn1	0.00247494	-0.923347	0.331	0.5	1
Hcfc2	0.00248015	-1.74795	0.023	0.094	1
Btbd6	0.00248194	-1.2809	0.083	0.203	1
Cenpq	0.00248987	-0.679759	0.101	0.234	1
Cox14	0.00249206	-0.506597	0.654	0.812	1
Tm9sf1	0.00250531	-1.47324	0.064	0.172	1
Eps8l2	0.0025106	-0.59203	0.507	0.703	1
Rpp30	0.0025134	-0.995092	0.101	0.234	1
Hcar2	0.00251608	-1.69809	0.031	0.109	1
Ahcyl2	0.00252001	-0.90341	0.133	0.281	1
Ahr	0.002525	-1.14663	0.28	0.438	1
2025-03-02	0.00253089	-0.816256	0.246	0.422	1
Alg13	0.00253303	-1.07736	0.083	0.203	1
Ppil6	0.00257496	-1.80618	0.031	0.109	1
Ice1	0.00257747	-1.13121	0.149	0.297	1
Rrp8	0.00258886	-0.818083	0.135	0.281	1
Idi1	0.00259992	-0.475355	0.573	0.703	1
Asb13	0.00260852	-0.82456	0.251	0.438	1
Mrps21	0.00261104	-0.636733	0.524	0.672	1
Snhg6	0.00261642	0.716335	0.663	0.562	1
Coq5	0.00262098	-0.799818	0.097	0.234	1
Lamp1	0.00262106	0.383545	0.907	0.953	1
Sf3a1	0.00264409	-0.693602	0.261	0.453	1
Aamp	0.00264543	-0.455441	0.689	0.828	1
Cdkl3	0.00265761	-1.32898	0.074	0.188	1
Fam92a	0.00266292	-0.607692	0.53	0.703	1
Wrn	0.00266651	-1.07221	0.126	0.266	1
Tex261	0.00268945	-0.879116	0.333	0.516	1
Fbxl6	0.00269538	-0.557362	0.199	0.375	1
Stx12	0.00269976	-0.632324	0.244	0.453	1
1810043G02Rik	0.00269994	-1.12338	0.103	0.234	1
Atpif1	0.00270376	0.328987	0.944	0.953	1
Gtpbp8	0.00271101	-1.11601	0.132	0.266	1
Supt20	0.00271211	-0.80362	0.271	0.453	1
AW554918	0.00271217	-1.71135	0.064	0.172	1
2700060E02Rik	0.00271706	-0.411421	0.859	0.938	1
Fbxo11	0.00272118	-0.708328	0.308	0.5	1
Gm14295	0.00272654	-2.62433	0.017	0.078	1
L3mbtl3	0.00273711	-0.851793	0.186	0.359	1
Mrfap1	0.0027385	-0.324606	0.897	0.922	1
Tyw5	0.0027454	-1.06699	0.091	0.219	1
Ecscr	0.00274573	2.76358	0.191	0.047	1
Foxn2	0.00274702	-1.23706	0.137	0.281	1
Gnpda2	0.00274756	-0.954684	0.151	0.312	1
Dst	0.00275208	1.12276	0.592	0.469	1
Ttc4	0.00275773	-0.827086	0.132	0.281	1
Mul1	0.00276301	-0.821557	0.224	0.406	1
Dnm1l	0.00276308	-0.908928	0.282	0.484	1
Ncam1	0.00276495	1.63142	0.205	0.047	1
Efhb	0.00278017	-1.94796	0.017	0.078	1
Lrp3	0.00278975	-1.30255	0.064	0.172	1
Zfp748	0.00279289	-1.57771	0.039	0.125	1
Sco2	0.00281856	0.824157	0.491	0.312	1
Trappc3	0.00282523	-0.65528	0.286	0.484	1
Fam214b	0.00282776	-1.15057	0.075	0.188	1
Lmf1	0.00282887	-1.3446	0.104	0.234	1
Parn	0.00282946	-0.779385	0.145	0.297	1
Pkmyt1	0.00284709	-0.62663	0.099	0.234	1
Ccl20	0.00286107	1.87971	0.311	0.141	1
Peak1	0.00286767	-0.690986	0.226	0.406	1
Arhgap39	0.00286773	-1.6662	0.048	0.141	1
Sardh	0.00286857	-0.853146	0.209	0.375	1
Ankrd46	0.0028998	-1.41531	0.097	0.219	1
Btg1	0.00290728	0.595604	0.768	0.641	1
Nipal2	0.00292349	-0.902871	0.226	0.391	1
Bche	0.00293078	-0.567704	0.603	0.719	1
Brca2	0.00293452	-1.50039	0.064	0.172	1
Clps	0.0029413	3.55349	0.124	0	1
Top2b	0.00294308	-0.467162	0.433	0.625	1
Aimp1	0.00295223	-0.374526	0.648	0.812	1
Alad	0.0029568	-0.701586	0.385	0.562	1
Pecr	0.00296189	-0.580931	0.402	0.594	1
Serpina1b	0.00296907	0.396554	0.977	0.922	1
Foxk2	0.00297481	-1.32666	0.112	0.25	1
Gm26881	0.00297557	-2.16595	0.017	0.078	1
Wdpcp	0.00297557	-2.06964	0.017	0.078	1
Edem2	0.00297841	-0.316768	0.28	0.484	1
C130074G19Rik	0.00298258	1.26313	0.422	0.266	1
Arid4b	0.00298517	-0.580718	0.555	0.688	1
Dynll2	0.00299553	0.496693	0.82	0.766	1
Pxmp2	0.0029969	-0.561299	0.503	0.672	1
Tcf24	0.00299974	-0.925659	0.197	0.359	1
Rnasel	0.00301788	-1.12739	0.064	0.172	1
Eno1	0.00302737	-0.561796	0.799	0.875	1
1810030O07Rik	0.00303024	-0.600841	0.145	0.312	1
Bcl7c	0.00304184	-0.717642	0.515	0.625	1
Atxn1	0.00304538	-1.10336	0.18	0.328	1
Smc1a	0.00306218	-0.65112	0.468	0.625	1
Hdgfrp2	0.00306647	-0.762547	0.238	0.422	1
Drap1	0.00306859	-0.52797	0.702	0.828	1
Lrp10	0.00307013	-0.905692	0.342	0.516	1
Ppme1	0.0030931	-0.840799	0.279	0.453	1
Riok1	0.0031089	-0.837704	0.159	0.312	1
Nek5	0.00312003	-2.6979	0.012	0.062	1
Zc2hc1c	0.00312272	-1.41369	0.017	0.078	1
3110040N11Rik	0.00312793	-0.560607	0.108	0.25	1
Pdhx	0.0031354	-0.985098	0.093	0.219	1
Snx29	0.00314054	-1.40825	0.031	0.109	1
Mfsd10	0.00315557	-0.945275	0.17	0.328	1
Zfp442	0.00315566	-2.56335	0.012	0.062	1
Eef2	0.00315692	0.333592	0.961	0.953	1
Rnf152	0.0031841	-0.637112	0.137	0.297	1
Ccdc126	0.0031879	-1.15398	0.056	0.156	1
Dynlt3	0.00319049	-0.510201	0.625	0.766	1
Hsd3b2	0.00319165	-2.89388	0.012	0.062	1
Ecd	0.00320844	-1.18178	0.116	0.25	1
Mettl8	0.00321416	-1.87314	0.017	0.078	1
Sub1	0.00321734	0.497192	0.87	0.812	1
Atxn10	0.003241	-0.459821	0.747	0.828	1
Cfhr1	0.00324482	-1.04968	0.064	0.172	1
Cltb	0.00324626	-0.683699	0.416	0.609	1
Nelfcd	0.00325817	-1.05945	0.114	0.25	1
Fanci	0.00326477	-2.31143	0.012	0.062	1
Cdv3	0.00329822	0.655858	0.785	0.734	1
Wbp5	0.00329943	0.267776	0.942	0.969	1
Wbp4	0.0033025	-0.577867	0.429	0.625	1
Pfn1	0.00330935	0.34474	0.963	0.922	1
Ube2v1	0.00333942	-2.40286	0.012	0.062	1
Ugt8a	0.00333942	-2.28905	0.012	0.062	1
Dmpk	0.00333942	-2.05329	0.012	0.062	1
Cetn4	0.00333989	-1.80025	0.017	0.078	1
Fam3c	0.00334622	0.791204	0.65	0.609	1
Leo1	0.00334725	-1.12	0.199	0.375	1
Igdcc4	0.00335103	2.63052	0.145	0.016	1
Colgalt1	0.00335354	1.05318	0.549	0.469	1
Utp6	0.0033674	-1.18896	0.141	0.281	1
Tmem9b	0.00336934	-2.09533	0.041	0.125	1
Supt6	0.00337219	-0.476617	0.286	0.484	1
Odf2	0.00337446	-1.02857	0.106	0.234	1
Snhg11	0.00337732	-2.16726	0.012	0.062	1
Marveld3	0.00337831	-0.633484	0.246	0.438	1
Igbp1	0.0033802	-0.746915	0.385	0.562	1
Cbwd1	0.00338809	-1.22541	0.074	0.188	1
Hmgn2	0.00340045	-0.542983	0.607	0.781	1
Star	0.00341561	-2.33462	0.012	0.062	1
Zfp882	0.00341561	-2.95009	0.012	0.062	1
Tnks	0.00344074	-0.498675	0.19	0.375	1
Wwp1	0.00346524	-0.695822	0.48	0.641	1
Itpkc	0.00346899	-0.983474	0.296	0.453	1
Pygo1	0.00347007	-1.51635	0.017	0.078	1
Osbpl9	0.00347987	-0.6079	0.354	0.547	1
Lsm7	0.00348999	-0.941981	0.186	0.344	1
Zgrf1	0.00349338	-2.01317	0.012	0.062	1
Ugt2b5	0.00349765	-1.14886	0.13	0.266	1
Dhrs7b	0.00349813	-0.863266	0.12	0.266	1
Krtap17-1	0.00353563	-2.3149	0.025	0.094	1
Ran	0.00355949	0.376188	0.919	0.938	1
Sirt3	0.00356623	-0.876943	0.186	0.344	1
Crim1	0.00359047	1.6372	0.215	0.062	1
1700113A16Rik	0.00359415	-2.44188	0.025	0.094	1
Snx5	0.00361427	0.755753	0.66	0.547	1
Phkb	0.00361485	-0.769466	0.093	0.219	1
Lpin2	0.00361527	0.837698	0.493	0.297	1
Rad51ap1	0.00362374	-1.85065	0.025	0.094	1
Ap1s3	0.00362785	-1.13268	0.039	0.125	1
Hcfc1r1	0.00363452	-0.815462	0.234	0.391	1
Saraf	0.00367839	-0.799221	0.437	0.625	1
F12	0.00367852	-0.567154	0.82	0.891	1
AW112010	0.00368244	1.44078	0.658	0.625	1
Fgr	0.00368358	-2.21818	0.025	0.094	1
Ssr4	0.00372136	0.36598	0.926	0.906	1
S100a6	0.00372207	3.42208	0.191	0.047	1
Thbs1	0.00372929	0.535519	0.623	0.406	1
Tmem39b	0.00373078	-1.34898	0.048	0.141	1
Aldh1a7	0.00373527	-1.98244	0.033	0.109	1
Itfg2	0.0037454	-1.1035	0.133	0.281	1
Rpl18	0.0037523	0.243681	0.981	1	1
Atp9a	0.00376603	-0.892867	0.321	0.516	1
Gnmt	0.00377691	-1.12321	0.195	0.344	1
Ndufa8	0.0037797	-0.439101	0.7	0.797	1
Mki67	0.00378165	-0.328682	0.104	0.234	1
Etfb	0.00379879	-0.450881	0.752	0.859	1
Abcc4	0.00380537	1.77812	0.174	0.031	1
Exoc7	0.00381041	-0.643752	0.164	0.328	1
Pfdn4	0.00381996	-0.663596	0.35	0.531	1
Golm1	0.00382499	0.931405	0.381	0.203	1
Cpq	0.00382872	-0.556328	0.588	0.719	1
Scnn1b	0.00383714	-1.75769	0.025	0.094	1
Rps6ka1	0.00386489	-1.3227	0.068	0.172	1
Fam134b	0.00387132	-0.927282	0.66	0.766	1
Irf1	0.00388034	-1.11661	0.515	0.641	1
Lsr	0.00388257	0.561391	0.714	0.641	1
Aco2	0.00389668	-0.51652	0.441	0.609	1
Gda	0.00389986	-1.06376	0.075	0.188	1
Psmd1	0.00390426	-0.558303	0.582	0.781	1
Tmem38b	0.00391658	-0.814691	0.408	0.578	1
Prkdc	0.00391689	-1.68967	0.05	0.141	1
Ruvbl1	0.00392091	-0.729813	0.325	0.516	1
Slc30a6	0.00393033	-0.864189	0.083	0.203	1
Ercc4	0.00394077	-2.45402	0.05	0.141	1
Dhx57	0.00394163	-1.20199	0.099	0.219	1
Zfp280c	0.00394502	-1.23401	0.106	0.234	1
Cldnd1	0.00394801	-0.904352	0.311	0.469	1
[truncated: 10,164 more rows]
