# Supplementary material for: KANSL3 directs transcriptional programs essential for hepatic metabolism and differentiation
Source: Life Sci Alliance. 2025 Oct 3;8(12):e202503238. doi: 10.26508/lsa.202503238 (PMC12495240; doi:10.26508/lsa.202503238)
Supplement: Supplementary file 8 [file LSA-2025-03238_TableS5.xlsx]

## Sheet: Legend
	RNA-seq results iWT and iKansl3-iKO organoids
	1	log2FC (iKO/iWT) of all deregulated genes	Clusters of Fig. S8A, left are indicated
	2	normalized counts (iKO/iWT) of all deregulated genes	Clusters of Fig. S8A, right are indicated
	3	log2FC (iKO/iWT) of all deregulated liver genes	Clusters of Fig. 5F are indicated

## Sheet: 1_heatmap.ALLdegenes.log2fc
			day3	day4	day6	day8	day15	cluster
ENSMUSG00000003863		Ppfia3	-2.34016e-06	-1.04833e-05	-0.0977615	-0.5	-0.0307005	6
ENSMUSG00000005237		Dnah2	6.64017e-08	-4.27655e-07	-0.0782271	-0.5	-0.0152019	6
ENSMUSG00000006638		Abhd1	-1.30109e-06	-4.56873e-06	-0.126201	-0.5	-0.0070114	6
ENSMUSG00000006651		Aplp1	2.2876e-06	-1.16073e-06	-0.103416	-0.5	-0.042301	6
ENSMUSG00000011658		Fuz	-2.10006e-06	-3.41832e-06	-0.0396322	-0.5	-0.0515728	6
ENSMUSG00000011832		Evi5l	5.0364e-07	-1.07407e-05	-0.181526	-0.5	0.00551331	6
ENSMUSG00000012126		Ubxn11	-3.7089e-06	-4.67305e-06	-0.0665276	-0.5	-0.142381	6
ENSMUSG00000014361		Mertk	-7.32387e-07	-1.06593e-06	-0.0167002	-0.5	-0.110646	6
ENSMUSG00000015224		Cyp2j9	7.95458e-08	-6.26409e-07	-0.105225	-0.5	-0.0785429	6
ENSMUSG00000017830		Dhx58	4.77992e-08	-8.30824e-07	-0.0132402	-0.5	-0.072567	6
ENSMUSG00000019888		Mgat4c	-1.42466e-07	-3.14111e-06	-0.0240194	-0.5	-0.0642131	6
ENSMUSG00000020175		Rab36	-8.0942e-07	-2.00692e-06	-0.0692624	-0.5	-0.0278884	6
ENSMUSG00000020258		Glyctk	-2.20398e-06	-1.19092e-06	-0.067414	-0.5	-0.0799197	6
ENSMUSG00000020319		Wdpcp	-4.2804e-07	2.35266e-06	-0.0839387	-0.5	-0.0482945	6
ENSMUSG00000020340		Cyfip2	-7.97259e-07	-9.81948e-07	-0.0624952	-0.5	0.208767	6
ENSMUSG00000021798		Ldb3	-4.72421e-07	-2.01246e-07	-0.0198948	-0.5	-0.175619	6
ENSMUSG00000022305		Lrp12	7.56506e-06	-6.02646e-06	-0.0719976	-0.5	-0.00498798	6
ENSMUSG00000022574		Naprt	-1.38528e-06	-2.39774e-06	-0.0524247	-0.5	-0.458318	6
ENSMUSG00000024228		Nudt12	1.55973e-06	-3.93115e-06	-0.101246	-0.5	-0.5	6
ENSMUSG00000024909		Efemp2	-9.69921e-07	-1.40956e-06	-0.029524	-0.5	-0.214283	6
ENSMUSG00000026200		Glb1l	-3.18261e-06	2.73259e-06	-0.170233	-0.5	-0.109033	6
ENSMUSG00000026327		Serpinb11	-7.51258e-07	5.59256e-08	-0.0189155	-0.5	-0.0126412	6
ENSMUSG00000026649		Cfap126	-1.3007e-06	-6.30582e-07	-0.030537	-0.5	-0.0215725	6
ENSMUSG00000027843		Ptpn22	8.1696e-08	-1.0522e-06	-0.0442328	-0.5	-0.04172	6
ENSMUSG00000028391		Wdr31	-7.65331e-07	-3.75297e-07	-0.0733	-0.5	-0.230206	6
ENSMUSG00000028550		Atg4c	-4.75654e-06	-3.65218e-06	-0.0375702	-0.5	-0.124853	6
ENSMUSG00000031493		Ggn	-1.47162e-06	-2.06931e-06	-0.065709	-0.5	-0.00829788	6
ENSMUSG00000032607		Amt	-6.81144e-07	-2.79176e-06	-0.0799814	-0.5	-0.0848667	6
ENSMUSG00000032625		Thsd7a	-6.97737e-07	-2.83601e-06	-0.0941641	-0.5	-0.0194907	6
ENSMUSG00000032657		Fam189b	1.51675e-06	-3.12479e-06	-0.069067	-0.5	-0.116995	6
ENSMUSG00000033287		Kctd17	-2.04194e-06	-4.17727e-06	-0.0749781	-0.5	-0.0430571	6
ENSMUSG00000033308		Dpyd	-2.12483e-08	4.54207e-07	-0.0165821	-0.5	-0.00100554	6
ENSMUSG00000034362		Csta1	-7.37791e-07	-1.19534e-06	0.00355972	-0.5	-0.051087	6
ENSMUSG00000035713		Usp35	1.9956e-07	-1.11079e-06	-0.0940694	-0.5	0.0712788	6
ENSMUSG00000038060		Dlec1	5.365e-07	-2.33765e-06	-0.0550405	-0.5	-0.0181308	6
ENSMUSG00000038122		Tbc1d32	7.41941e-08	-2.42617e-06	-0.40081	-0.5	-0.13818	6
ENSMUSG00000039653		Baat	2.46072e-07	-1.76355e-07	-0.0143746	-0.5	-0.0520722	6
ENSMUSG00000040219		Ttc12	-1.7225e-06	-5.07053e-06	-0.0406422	-0.5	-0.0172579	6
ENSMUSG00000040740		Slc25a34	9.53876e-08	-6.07227e-07	-0.0149854	-0.5	-0.0793111	6
ENSMUSG00000042010		Acacb	-5.64047e-07	-5.03766e-06	-0.0167925	-0.5	-0.0246968	6
ENSMUSG00000042041		2010003K11Rik	-4.66705e-08	-4.78869e-06	-0.0273411	-0.5	-0.105209	6
ENSMUSG00000042810		Krba1	-1.44049e-06	-1.76547e-05	-0.303219	-0.5	0.00323645	6
ENSMUSG00000044349		Snhg11	-2.34116e-06	-4.27602e-06	-0.0320853	-0.5	0.00149202	6
ENSMUSG00000045100		Slc25a26	-4.55623e-07	-2.81328e-06	-0.401834	-0.5	-0.237202	6
ENSMUSG00000045775		Slc16a5	1.4159e-07	-2.7862e-06	-0.0650852	-0.5	-0.102478	6
ENSMUSG00000048106		4632415L05Rik	1.0869e-06	-2.1081e-06	-0.346796	-0.5	-0.0594563	6
ENSMUSG00000048445		Ccdc57	-6.68404e-07	-1.8917e-06	-0.118423	-0.5	-0.0708857	6
ENSMUSG00000049038		Mterf2	-3.25696e-06	-1.86878e-06	-0.0625758	-0.5	-0.27604	6
ENSMUSG00000049411		Tmem241	-4.93956e-07	3.95049e-07	-0.299797	-0.5	-0.212343	6
ENSMUSG00000050605		Zfp61	-3.56593e-06	-5.64916e-06	-0.147675	-0.5	-0.19373	6
ENSMUSG00000050914		Ankrd37	5.62524e-07	1.25557e-07	-0.0573602	-0.5	-0.0106714	6
ENSMUSG00000055480		Zfp458	2.83718e-07	-7.65927e-07	-0.0192584	-0.5	0.0262789	6
ENSMUSG00000056185		Snx32	3.57182e-07	-3.36364e-06	-0.110707	-0.5	-0.109042	6
ENSMUSG00000059013		Sh2d3c	6.51561e-06	-2.76841e-06	-0.0721625	-0.5	-0.128014	6
ENSMUSG00000059742		Kcnh7	-2.65616e-07	2.99053e-07	-0.0286015	-0.5	-0.00654974	6
ENSMUSG00000060288		Ppih	-3.56373e-07	-1.36513e-06	-0.324621	-0.5	-0.277118	6
ENSMUSG00000060336		Zfp937	8.61443e-07	-7.71358e-06	-0.0415424	-0.5	-0.109634	6
ENSMUSG00000060508		Nlrp9b	-2.12483e-08	-1.66025e-07	-0.0215472	-0.5	-0.0158899	6
ENSMUSG00000062044		Lmtk3	2.07639e-07	-4.49881e-07	-0.0497609	-0.5	-0.00765008	6
ENSMUSG00000068299		Nat8f4	5.41694e-06	4.78673e-06	-0.0290755	-0.5	-0.0765272	6
ENSMUSG00000069835		Sat2	-2.1159e-06	-3.71651e-06	-0.072577	-0.5	-0.059451	6
ENSMUSG00000070509		Rgma	1.70744e-07	-1.86595e-06	-0.00928871	-0.5	-0.0139342	6
ENSMUSG00000070777		Ceacam20	-1.35558e-07	-2.89442e-06	-0.0189826	-0.5	-0.086197	6
ENSMUSG00000073755		5730409E04Rik	-4.26645e-07	-1.23882e-06	-0.0589799	-0.5	-0.0184685	6
ENSMUSG00000074283		Zfp109	-2.06637e-06	3.72672e-07	-0.0427871	-0.5	-0.0963868	6
ENSMUSG00000078716		Tmem8b	-1.7116e-06	-1.13562e-06	-0.0768648	-0.5	-0.0352573	6
ENSMUSG00000097287		D130017N08Rik	-4.06128e-07	5.97077e-08	-0.0370073	-0.5	-0.0376436	6
ENSMUSG00000097944		A130014A01Rik	1.87181e-06	-7.10004e-06	-0.0562685	-0.5	0.0463517	6
ENSMUSG00000102802		Mgam2-ps	1.57045e-06	2.28362e-07	-0.0157043	-0.5	-0.0355225	6
ENSMUSG00000104340		Gm10522	-1.97651e-06	-2.81371e-06	-0.0656431	-0.5	-0.0316541	6
ENSMUSG00000106397		Gm21049	1.66599e-07	-2.90788e-07	-0.046631	-0.5	-0.0761789	6
ENSMUSG00000111987		Gm48809	4.67282e-07	-5.15832e-07	-0.036127	-0.5	-0.0102775	6
ENSMUSG00000114182		Gm47019	-1.14446e-07	-9.17784e-07	-0.100306	-0.5	-0.0580869	6
ENSMUSG00000115801		AC160336.1	4.76762e-08	-3.53699e-07	-0.0158859	-0.5	-0.0674133	6
ENSMUSG00000116498		AC140304.2	-2.75141e-06	-1.78694e-06	-0.0556537	-0.5	-0.075466	6
ENSMUSG00000116594			1.80568e-07	-8.38871e-06	-0.0524197	-0.5	-0.000146998	6
ENSMUSG00000006464		Bbs1	1.24724e-06	3.37817e-07	-0.5	-0.5	-0.0405444	1
ENSMUSG00000019158		Tmem160	-2.15263e-06	-7.28313e-06	-0.5	-0.5	-0.464731	1
ENSMUSG00000021611		Tert	1.19996e-06	-3.98657e-06	-0.5	-0.5	-0.044024	1
ENSMUSG00000024830		Rps6kb2	3.27797e-06	5.71475e-06	-0.5	-0.5	-0.5	1
ENSMUSG00000031576		Kcnu1	-8.46863e-07	-1.87789e-06	-0.5	-0.5	-0.218917	1
ENSMUSG00000032373		Car12	-2.95756e-07	-5.55469e-06	-0.5	-0.5	-0.000950118	1
ENSMUSG00000035919		Bbs9	1.96922e-05	-8.12712e-07	-0.5	-0.5	-0.0575916	1
ENSMUSG00000037239		Spred3	-1.95658e-06	-2.75331e-06	-0.5	-0.5	-0.0584977	1
ENSMUSG00000039959		Hip1	1.62713e-06	-9.56986e-06	-0.5	-0.5	-0.0134808	1
ENSMUSG00000040415		Dtx3	-8.31084e-07	-1.80394e-06	-0.5	-0.5	-0.5	1
ENSMUSG00000040591		1110051M20Rik	-1.29133e-06	-2.60123e-06	-0.5	-0.5	-0.287786	1
ENSMUSG00000046329		Slc25a23	-5.1063e-06	1.66274e-06	-0.5	-0.5	-0.0766546	1
ENSMUSG00000048481		Mypop	1.73138e-06	-8.26344e-07	-0.5	-0.5	-0.0113822	1
ENSMUSG00000068547		Clca4a	-2.37422e-07	-9.35514e-07	-0.5	-0.5	-0.116734	1
ENSMUSG00000071604		Fam189a2	-1.39468e-07	-3.21559e-06	-0.5	-0.5	0.0315879	1
ENSMUSG00000071648		Rom1	1.01834e-06	-4.3148e-06	-0.5	-0.5	-0.0870557	1
ENSMUSG00000074121		Ntf5	9.17951e-08	-6.00021e-06	-0.5	-0.5	-0.275985	1
ENSMUSG00000075273		Ttc30b	-2.28735e-06	-4.46702e-06	-0.5	-0.5	-0.397258	1
ENSMUSG00000083282		Ctsf	-1.16334e-06	-6.58127e-06	-0.5	-0.5	0.0445402	1
ENSMUSG00000002103		Acp2	9.61388e-06	-5.75854e-06	-0.5	-0.5	-0.227828	1
ENSMUSG00000019467		Arhgef25	7.38502e-06	-1.92849e-06	-0.5	-0.5	-0.0176624	1
ENSMUSG00000020085		Aifm2	7.1441e-06	-1.24534e-05	-0.5	-0.5	-0.247001	1
ENSMUSG00000020681		Ace	-1.28954e-06	-6.50943e-06	-0.5	-0.5	0.106901	1
ENSMUSG00000021007		Spata7	5.72228e-06	-2.51698e-05	-0.5	-0.5	-0.00858923	1
ENSMUSG00000021044		Adck1	3.93801e-06	5.52037e-07	-0.5	-0.5	-0.070682	1
ENSMUSG00000021704		Mtx3	-4.06931e-06	-8.22388e-06	-0.5	-0.5	-0.100711	1
ENSMUSG00000026791		Slc2a8	1.05654e-06	-8.33993e-06	-0.5	-0.5	-0.392067	1
ENSMUSG00000028453		Fancg	4.71466e-06	-6.86562e-06	-0.5	-0.5	-0.161579	1
ENSMUSG00000029596		Sdsl	-5.75111e-07	-2.09579e-07	-0.5	-0.5	-0.5	1
ENSMUSG00000031787		Katnb1	-2.54013e-06	-1.39381e-05	-0.5	-0.5	-0.25753	1
ENSMUSG00000031851		Ntpcr	-6.6383e-06	-1.10887e-05	-0.5	-0.5	-0.419924	1
ENSMUSG00000032606		Nicn1	-5.14904e-06	-9.09458e-06	-0.5	-0.5	-0.5	1
ENSMUSG00000035000		Dpp4	-1.29778e-06	5.97554e-07	-0.496146	-0.5	-0.5	1
ENSMUSG00000036249		Rbm43	1.71765e-06	-6.80619e-06	-0.5	-0.5	-0.240287	1
ENSMUSG00000036748		Cuedc2	-3.60282e-06	-4.47906e-06	-0.5	-0.5	-0.5	1
ENSMUSG00000036957		Lrfn3	-1.30982e-06	-3.2853e-06	-0.5	-0.5	-0.00402972	1
ENSMUSG00000037349		Nudt22	-1.68001e-05	-6.69655e-06	-0.5	-0.5	-0.115235	1
ENSMUSG00000037890		Wdr19	-4.68724e-06	-3.72998e-06	-0.5	-0.5	0.0590923	1
ENSMUSG00000038564		Ift172	9.9016e-06	-5.39037e-06	-0.434862	-0.5	-0.237862	1
ENSMUSG00000045257		Morn2	1.242e-07	2.61449e-06	-0.5	-0.5	-0.394856	1
ENSMUSG00000046814		Gchfr	4.41449e-07	-3.90021e-06	-0.5	-0.5	-0.174746	1
ENSMUSG00000051550		Zfp579	-2.63538e-06	-2.07988e-06	-0.5	-0.5	-0.0256871	1
ENSMUSG00000052794		1700030K09Rik	6.42365e-07	-5.19795e-06	-0.5	-0.5	-0.056674	1
ENSMUSG00000079834		Tmlhe	-0.5	-0.5	-0.5	-0.5	-0.103274	1
ENSMUSG00000017978		Cadps2	-6.88127e-06	-9.88794e-06	-0.0462543	-0.5	-0.107491	3
ENSMUSG00000020839		Tmigd1	-3.39566e-07	-0.5	-0.0391606	-0.213933	-0.0781832	3
ENSMUSG00000021589		Rhobtb3	-1.10241e-05	-0.5	-0.5	-0.5	-0.154105	3
ENSMUSG00000045725		Prr15	-1.09735e-05	-1.37393e-05	-0.0931862	-0.5	0.00267874	3
ENSMUSG00000056737		Capg	-5.595e-07	-0.5	-0.126474	-0.5	0.0340492	3
ENSMUSG00000003809		Gcdh	0.000427107	-8.13142e-06	-0.5	-0.5	-0.348647	3
ENSMUSG00000006095		Tbcb	6.6504e-06	-1.38143e-05	-0.479582	-0.492806	-0.193747	3
ENSMUSG00000007721		Ccdc124	8.75769e-06	-9.50854e-06	-0.4618	-0.416002	-0.0895817	3
ENSMUSG00000020308		Tpgs1	-1.2952e-06	1.40591e-06	-0.5	-0.5	-0.345179	3
ENSMUSG00000020832		Eral1	3.27923e-06	8.83522e-07	-0.5	-0.5	-0.202889	3
ENSMUSG00000024902		Mrpl11	3.00592e-06	-5.32903e-08	-0.5	-0.5	-0.5	3
ENSMUSG00000025374		Nabp2	-9.29769e-07	-2.68058e-06	-0.5	-0.5	-0.467967	3
ENSMUSG00000026240		Cops7b	-3.98507e-07	4.86893e-06	-0.5	-0.5	-0.5	3
ENSMUSG00000026585		Kifap3	-1.41799e-06	-4.68083e-06	-0.5	-0.5	-0.175123	3
ENSMUSG00000027291		Vps39	1.43581e-06	-1.57749e-05	-0.430588	-0.482715	-0.5	3
ENSMUSG00000028447		Dctn3	-7.42189e-06	-1.49541e-05	-0.455799	-0.382705	-0.213141	3
ENSMUSG00000028497		Hacd4	-1.97531e-06	-5.03518e-06	-0.5	-0.0844958	-0.0150723	3
ENSMUSG00000028576		Ift74	3.55727e-06	-4.72344e-06	-0.5	-0.157107	-0.124495	3
ENSMUSG00000028958		Tmub1	-6.10309e-05	-8.54002e-06	-0.5	-0.282823	-0.165574	3
ENSMUSG00000029066		Mrpl20	6.63294e-06	-8.63391e-06	-0.449136	-0.230949	-0.194484	3
ENSMUSG00000029346		Srrd	5.72684e-07	5.49855e-06	-0.5	-0.304664	-0.0158877	3
ENSMUSG00000029440		Psmd9	-1.04735e-05	1.90541e-06	-0.5	-0.5	-0.5	3
ENSMUSG00000030034		Ino80b	1.18752e-07	-1.5877e-06	-0.5	-0.5	-0.108797	3
ENSMUSG00000031617		Tmem184c	4.18998e-06	-7.21071e-06	-0.5	-0.5	-0.453375	3
ENSMUSG00000031820		Babam1	-3.55908e-07	-1.69816e-05	-0.5	-0.5	-0.5	3
ENSMUSG00000033857		Engase	-2.07595e-06	-1.32871e-05	-0.5	-0.351249	-0.0187273	3
ENSMUSG00000036975		Tmem177	4.32974e-07	-4.2435e-06	-0.5	-0.154667	-0.108083	3
ENSMUSG00000041035		Gm17018	6.23747e-06	-1.11802e-05	-0.5	-0.444341	-0.240102	3
ENSMUSG00000041921		Metap1d	6.08048e-06	-4.46956e-06	-0.5	-0.5	-0.5	3
ENSMUSG00000042642		Flad1	1.31158e-07	-0.232238	-0.5	-0.5	-0.5	3
ENSMUSG00000042831		Alkbh6	-4.54542e-06	-3.33468e-06	-0.5	-0.5	-0.467604	3
ENSMUSG00000061207		Stk19	8.24173e-07	-1.19104e-05	-0.5	-0.434002	-0.178584	3
ENSMUSG00000062040		Zfp27	-4.08917e-06	-6.12028e-07	-0.5	-0.369374	-0.0566134	3
ENSMUSG00000073888		Ccl27a	-1.99863e-07	1.64057e-06	-0.5	-0.5	-0.0425971	3
ENSMUSG00000076258		Gm23935	1.20342e-06	8.38952e-05	-0.5	-0.0186041	0.169633	3
ENSMUSG00000088609		Gm24187	1.05288e-06	-9.01458e-07	-0.5	-0.0217418	0.00186208	3
ENSMUSG00000093880		Tmem181c-ps	-1.7946e-07	-3.052e-07	-0.5	-0.175983	-0.0799824	3
ENSMUSG00000098973		Mir6236	-1.67918e-06	-1.04363e-06	-0.5	-0.0259651	-0.00112343	3
ENSMUSG00000116138		C030006K11Rik	-2.8512e-06	-8.60015e-06	-0.5	-0.181328	-0.5	3
ENSMUSG00000000340		Dbt	-4.84025e-06	-5.85185e-06	-0.445866	-0.5	-0.311936	3
ENSMUSG00000000399		Ndufa9	-7.67887e-06	6.30066e-05	-0.390875	-0.5	-0.5	3
ENSMUSG00000000581		C1d	3.22903e-06	4.31732e-06	-0.235681	-0.451212	-0.344527	3
ENSMUSG00000000759		Tubgcp3	1.24457e-06	-4.49388e-06	-0.167727	-0.313107	-0.198107	3
ENSMUSG00000001134		Uxt	4.10428e-06	-5.89784e-06	-0.274969	-0.5	-0.211766	3
ENSMUSG00000001285		Myg1	3.85663e-06	-5.62806e-07	-0.14242	-0.5	-0.314536	3
ENSMUSG00000001751		Naglu	-3.56193e-06	-1.32453e-06	-0.289364	-0.5	-0.264558	3
ENSMUSG00000001844		Zdhhc4	-9.68953e-06	-1.17781e-05	-0.179154	-0.5	-0.226218	3
ENSMUSG00000002280		Narfl	7.12206e-06	1.42556e-06	-0.193017	-0.5	-0.170512	3
ENSMUSG00000002332		Dhrs1	2.47171e-06	-6.88126e-06	-0.5	-0.5	-0.46356	3
ENSMUSG00000002342		Tmem161a	-9.94232e-06	1.9525e-06	-0.0504198	-0.384689	-0.24265	3
ENSMUSG00000002496		Tsc2	-1.92969e-06	-1.66954e-05	-0.302924	-0.5	-0.192639	3
ENSMUSG00000002658		Gtf2f1	3.79898e-06	-9.15543e-06	-0.336346	-0.343849	-0.353239	3
ENSMUSG00000002781		Tmem143	-3.25069e-06	-3.69992e-07	-0.273857	-0.5	-0.179642	3
ENSMUSG00000002963		Pnkp	4.61037e-06	-1.06555e-05	-0.432733	-0.5	-0.312912	3
ENSMUSG00000003299		Mrpl4	8.63765e-07	-8.25451e-06	-0.453729	-0.465085	-0.146653	3
ENSMUSG00000003585		Sec14l2	-2.85089e-07	-3.37443e-06	-0.0893098	-0.5	-0.034547	3
ENSMUSG00000004096		Cwc15	-3.3165e-06	4.87325e-07	-0.287723	-0.321651	-0.5	3
ENSMUSG00000004460		Dnajb11	3.80415e-06	-5.1527e-06	-0.169124	-0.436674	-0.364205	3
ENSMUSG00000004864		Mapk13	-3.93276e-06	-7.65705e-06	-0.0744412	-0.5	0.000274377	3
ENSMUSG00000004945		Tmem242	4.13869e-07	-6.59812e-06	-0.475149	-0.5	-0.5	3
ENSMUSG00000005378		Bud23	6.31727e-06	-1.86903e-05	-0.204987	-0.5	-0.5	3
ENSMUSG00000005674		Tomm40l	-1.03738e-06	-1.23986e-05	-0.481322	-0.5	-0.150706	3
ENSMUSG00000005686		Ampd3	-2.48217e-06	-3.49239e-06	-0.0535477	-0.5	-0.121328	3
ENSMUSG00000005881		Ergic3	-7.69846e-07	-0.000248929	-0.38335	-0.336318	-0.219796	3
ENSMUSG00000005899		Smpd4	6.07135e-07	-4.18138e-06	-0.0743087	-0.449223	-0.0648567	3
ENSMUSG00000005951		Shpk	-8.22929e-07	-6.15488e-06	-0.0732234	-0.5	-0.5	3
ENSMUSG00000006058		Snf8	1.74245e-06	-1.04024e-05	-0.388386	-0.5	-0.0433833	3
ENSMUSG00000006191		Cdkal1	-6.03863e-06	7.50647e-07	-0.0618537	-0.486116	-0.217841	3
ENSMUSG00000006494		Pdk1	-1.21976e-05	3.48665e-06	-0.0265898	-0.5	-0.171864	3
ENSMUSG00000006731		B4galnt1	-0.00029348	-1.57058e-05	-0.159898	-0.356338	-0.0320218	3
ENSMUSG00000006763		Saal1	-1.81682e-06	-3.54533e-06	-0.059459	-0.5	-0.265717	3
ENSMUSG00000007038		Neu1	2.73458e-06	-9.51771e-06	-0.5	-0.482007	-0.00601606	3
ENSMUSG00000007833		Aldh16a1	-4.77215e-07	-1.25002e-05	-0.44062	-0.471236	-0.257318	3
ENSMUSG00000007837		Prrg2	-0.000164931	2.04063e-06	-0.472646	-0.5	-0.0852024	3
ENSMUSG00000008036		Ap2s1	-0.0001521	-3.68974e-06	-0.329124	-0.371103	-0.0626113	3
ENSMUSG00000008226		Scrn3	-1.14582e-05	-3.35342e-06	-0.5	-0.5	-0.111548	3
ENSMUSG00000008373		Prpf31	1.45188e-05	4.31422e-07	-0.145938	-0.408477	-0.41821	3
ENSMUSG00000008822		Acyp1	-2.77542e-06	-8.00918e-07	-0.198021	-0.5	-0.175422	3
ENSMUSG00000009076		Zmat5	-4.15124e-05	3.34855e-06	-0.155672	-0.5	-0.485194	3
ENSMUSG00000009563		Tor2a	-1.91194e-08	-5.84159e-06	-0.308984	-0.5	-0.4541	3
ENSMUSG00000012117		Dhdds	-5.74717e-06	1.73028e-06	-0.136463	-0.490099	-0.251195	3
ENSMUSG00000013155		Enkd1	7.71452e-06	-2.42458e-06	-0.205604	-0.5	-0.150636	3
ENSMUSG00000014232		Cluap1	-2.23971e-06	-8.4488e-06	-0.0400538	-0.5	-0.240466	3
ENSMUSG00000014418		Hps5	1.20736e-06	-1.61474e-05	-0.273735	-0.407806	0.000257396	3
ENSMUSG00000014767		Tbp	5.81421e-06	-1.52439e-06	-0.0702821	-0.5	-0.476663	3
ENSMUSG00000015461		Atf6b	5.27662e-06	-2.08672e-06	-0.164488	-0.374312	-0.0644724	3
ENSMUSG00000015478		Rnf5	2.2618e-07	-5.85677e-05	-0.160491	-0.34139	-0.0765929	3
ENSMUSG00000015536		Mocs2	-9.01476e-07	0.000190799	-0.0940352	-0.494475	-0.291644	3
ENSMUSG00000015542		Nat9	-6.91433e-06	-9.11501e-06	-0.27021	-0.5	-0.236413	3
ENSMUSG00000015668		Pdzd11	-1.60116e-06	-9.18513e-06	-0.061784	-0.394022	-0.299167	3
ENSMUSG00000015962		1700016C15Rik	2.99204e-06	-4.32808e-07	-0.0633121	-0.5	0.0293225	3
ENSMUSG00000016256		Ctsz	4.43416e-06	1.38328e-06	-0.365813	-0.5	-0.0680709	3
ENSMUSG00000016427		Ndufa1	-2.85288e-06	-5.05468e-06	-0.0957779	-0.5	-0.0630051	3
ENSMUSG00000016495		Plgrkt	-4.35799e-06	-6.54921e-06	-0.167695	-0.5	-0.5	3
ENSMUSG00000016510		Mtif3	-2.44866e-05	-1.99577e-06	-0.188866	-0.375115	-0.110785	3
ENSMUSG00000017721		Pigt	-9.30547e-06	9.3818e-06	-0.19308	-0.337908	-0.379596	3
ENSMUSG00000017747		Ghdc	3.80016e-06	-4.35545e-06	-0.224272	-0.5	-0.181508	3
ENSMUSG00000017760		Ctsa	-3.4862e-07	-2.45243e-06	-0.266276	-0.5	-0.336136	3
ENSMUSG00000017764		Zswim1	-1.18829e-06	3.55045e-06	-0.114962	-0.5	-0.5	3
ENSMUSG00000017858		Ift52	-3.81943e-07	-1.51773e-05	-0.173078	-0.5	-0.5	3
ENSMUSG00000018599		Mief2	2.33223e-06	-1.98639e-06	-0.0824494	-0.446089	-0.168993	3
ENSMUSG00000018900		Slc22a5	9.67224e-06	-3.19565e-06	-0.0728577	-0.5	-0.399256	3
ENSMUSG00000019039		Dalrd3	6.94326e-06	-8.1426e-06	-0.133213	-0.5	-0.39199	3
ENSMUSG00000019143		Hars2	-2.66395e-06	-5.94194e-06	-0.238962	-0.440164	-0.5	3
ENSMUSG00000019428		Fkbp8	-7.4018e-06	1.42929e-05	-0.204872	-0.372927	-0.36837	3
ENSMUSG00000019984		Med23	1.99755e-07	-1.86254e-06	-0.181641	-0.410683	-0.459151	3
ENSMUSG00000020003		Pex7	1.41318e-05	-3.83905e-06	-0.16164	-0.5	-0.5	3
ENSMUSG00000020056		Washc3	-4.34281e-06	-3.95995e-06	-0.5	-0.5	-0.5	3
ENSMUSG00000020432		Tcn2	8.07216e-06	-8.31772e-07	-0.0723291	-0.5	-0.5	3
ENSMUSG00000020491		2810021J22Rik	-4.0175e-06	-6.75545e-06	-0.172272	-0.5	0.0155396	3
ENSMUSG00000020522		Mfap3	5.18856e-06	-8.4369e-06	-0.174888	-0.439539	-0.5	3
ENSMUSG00000020604		Arsg	-1.11242e-06	-4.18876e-07	0.0485122	-0.465813	-0.203522	3
ENSMUSG00000020630		Rnaseh1	-2.93589e-06	-4.14982e-06	-0.0627137	-0.5	-0.0968678	3
ENSMUSG00000020792		Exoc7	9.39554e-07	-4.30093e-06	-0.174034	-0.496217	-0.313372	3
ENSMUSG00000020873		Slc35b1	2.38322e-06	-7.88709e-06	-0.0601502	-0.5	-0.212851	3
ENSMUSG00000020903		Stx8	-3.55115e-06	-1.05053e-05	-0.411169	-0.5	-0.386932	3
ENSMUSG00000020921		Tmem101	-1.01962e-06	-1.87015e-06	-0.5	-0.5	-0.0724858	3
ENSMUSG00000020925		Ccdc43	-3.28369e-07	-6.74686e-06	-0.162183	-0.494504	-0.10474	3
ENSMUSG00000021033		Gstz1	-2.74704e-06	-3.48529e-06	-0.122159	-0.489901	0.00898465	3
ENSMUSG00000021038		Vipas39	3.47498e-06	-1.71149e-06	-0.190139	-0.326269	-0.0989665	3
ENSMUSG00000021179		Nrde2	-4.24971e-07	-3.30567e-06	-0.129456	-0.39407	-0.0320123	3
ENSMUSG00000021241		Isca2	5.96108e-06	-7.58886e-07	-0.412869	-0.489639	-0.381868	3
ENSMUSG00000021245		Mlh3	4.54811e-06	-5.58297e-06	-0.0819463	-0.5	-0.044674	3
ENSMUSG00000021252		Erg28	-2.34262e-05	4.4089e-06	-0.162171	-0.455951	-0.229762	3
ENSMUSG00000021357		Exoc2	-1.15763e-06	-1.21235e-05	-0.104277	-0.465124	-0.316925	3
ENSMUSG00000021715		Cwc27	3.17561e-07	-3.71857e-06	-0.124141	-0.5	-0.5	3
ENSMUSG00000021716		Srek1ip1	2.75729e-06	-1.14813e-05	-0.441607	-0.5	-0.297837	3
ENSMUSG00000021982		Cdadc1	1.32517e-07	-1.18704e-05	-0.139607	-0.5	-0.243024	3
ENSMUSG00000022008		Gpalpp1	-4.66518e-06	-6.50933e-06	-0.127159	-0.438103	-0.331463	3
ENSMUSG00000022216		Psme1	2.05636e-07	9.37357e-06	-0.0950034	-0.318988	-0.282756	3
ENSMUSG00000022217		Emc9	-2.55329e-07	-4.81153e-06	-0.116388	-0.5	-0.197128	3
ENSMUSG00000022323		Rida	-4.17903e-06	8.8938e-07	-0.200206	-0.431624	-0.5	3
ENSMUSG00000022337		Emc2	-5.69371e-06	-3.14653e-06	-0.334462	-0.435282	-0.300135	3
ENSMUSG00000022420		Dnal4	3.71946e-05	-1.60921e-06	-0.38284	-0.459528	-0.115728	3
ENSMUSG00000022477		Aco2	-1.50377e-06	0.000103108	-0.120584	-0.306296	-0.318527	3
ENSMUSG00000022560		Slc52a2	5.89439e-06	-7.53023e-06	-0.0749956	-0.5	-0.232116	3
ENSMUSG00000022561		Gpaa1	5.1293e-06	3.6806e-06	-0.426247	-0.5	-0.5	3
ENSMUSG00000022679		Mpv17l	1.33803e-05	-3.46859e-06	-0.0392108	-0.5	-0.0841735	3
ENSMUSG00000022911		Arl13b	2.10126e-06	-1.39918e-07	-0.12779	-0.5	-0.0619026	3
ENSMUSG00000022972		1110004E09Rik	-2.93167e-06	-7.98176e-06	-0.398808	-0.5	-0.464748	3
ENSMUSG00000023007		Prpf40b	4.12389e-07	-5.44148e-06	-0.109399	-0.5	-0.16887	3
ENSMUSG00000023031		Cela1	-2.82037e-06	-2.50537e-06	-0.0881277	-0.5	-0.261458	3
ENSMUSG00000023072		Cep89	-3.22277e-06	5.09976e-06	-0.168799	-0.469263	-0.226206	3
ENSMUSG00000023073		Slc10a2	2.39611e-06	-6.01366e-07	-0.076148	-0.5	-0.5	3
ENSMUSG00000023089		Ndufa5	-8.06513e-07	-6.91138e-06	-0.330113	-0.389469	-0.213639	3
ENSMUSG00000023104		Rfc2	2.50554e-06	-5.82341e-06	-0.100473	-0.415841	-0.257122	3
ENSMUSG00000023143		Nagpa	1.78977e-05	5.46616e-06	-0.129042	-0.5	-0.5	3
ENSMUSG00000023170		Gps2	8.6844e-07	-1.59105e-06	-0.135036	-0.401676	-0.0427843	3
ENSMUSG00000023348		Trip6	6.32459e-06	1.58065e-05	-0.0166186	-0.5	-0.303323	3
ENSMUSG00000023572		Ccndbp1	1.85433e-06	-1.54496e-05	-0.335739	-0.5	-0.5	3
ENSMUSG00000023707		Ogfod2	-2.95617e-06	1.0661e-06	-0.310285	-0.420794	-0.0149077	3
ENSMUSG00000024082		Ndufaf7	1.78055e-06	1.26586e-06	-0.378711	-0.49593	-0.5	3
ENSMUSG00000024217		Snrpc	-2.69242e-07	6.4852e-07	-0.30231	-0.5	-0.276711	3
ENSMUSG00000024339		Tap2	1.39715e-07	3.89651e-06	-0.0541541	-0.5	-0.162453	3
ENSMUSG00000024388		Myo7b	-5.32238e-07	-9.66481e-07	-0.0828013	-0.5	-0.485193	3
ENSMUSG00000024683		Mrpl16	4.88276e-06	-1.17553e-05	-0.5	-0.4733	-0.0871604	3
ENSMUSG00000024792		Zfpl1	2.99244e-06	-9.76615e-06	-0.0949535	-0.400361	-0.192937	3
ENSMUSG00000024829		Mrpl21	1.89862e-06	-1.07334e-06	-0.205528	-0.436532	-0.34229	3
ENSMUSG00000024866		Acy3	-3.31405e-06	-3.51238e-06	-0.116785	-0.492263	-0.5	3
ENSMUSG00000024875		Yif1a	1.11354e-06	-3.24783e-06	-0.410586	-0.5	-0.488058	3
ENSMUSG00000024911		Fibp	-2.12245e-06	-6.54353e-06	-0.327426	-0.5	-0.462194	3
ENSMUSG00000024921		Smarca2	1.41587e-06	-8.77355e-07	-0.172875	-0.409355	-0.0745742	3
ENSMUSG00000024963		Dnajc4	-7.84408e-06	-4.52157e-06	-0.5	-0.5	-0.377106	3
ENSMUSG00000024998		Plce1	-2.96972e-06	-5.64038e-06	-0.0543822	-0.5	0.00486487	3
ENSMUSG00000025059		Gk	-2.44402e-06	1.39436e-05	-0.5	-0.5	0.0958853	3
ENSMUSG00000025145		Lrrc45	2.28677e-06	-1.01928e-05	-0.421965	-0.5	-0.280117	3
ENSMUSG00000025158		Rfng	-1.30474e-06	-4.99236e-06	-0.210449	-0.5	-0.172835	3
ENSMUSG00000025357		Dgka	1.76775e-05	-1.6128e-05	-0.217034	-0.5	-0.282529	3
ENSMUSG00000025377		Tepsin	3.88773e-07	-6.40451e-06	-0.331934	-0.469686	-0.228314	3
ENSMUSG00000025413		Ttc4	-4.82405e-07	-1.075e-05	-0.304538	-0.5	-0.387861	3
ENSMUSG00000025500		Lmntd2	2.22869e-06	0.0007822	-0.153808	-0.5	-0.5	3
ENSMUSG00000025648		Pfkfb4	-2.65506e-07	-4.73969e-06	-0.0503385	-0.5	-0.306271	3
ENSMUSG00000025737		Wdr24	-4.53417e-06	2.59271e-05	-0.5	-0.5	-0.5	3
ENSMUSG00000026000		Lancl1	2.74803e-06	3.43085e-06	-0.419143	-0.5	-0.336146	3
ENSMUSG00000026032		Ndufb3	-5.3895e-06	-7.2868e-06	-0.126121	-0.413628	-0.387327	3
ENSMUSG00000026239		Pde6d	-2.34985e-06	-1.03726e-05	-0.482317	-0.5	-0.5	3
ENSMUSG00000026311		Asb1	7.59652e-06	8.25005e-06	-0.103689	-0.5	0.105498	3
ENSMUSG00000026411		Tmem9	-2.53225e-06	-1.26356e-05	-0.364126	-0.5	-0.5	3
ENSMUSG00000026427		Eif2d	-0.000196984	1.91115e-07	-0.110331	-0.403744	-0.0756932	3
ENSMUSG00000026578		Ccdc181	2.50038e-06	-4.35855e-06	-0.5	-0.5	-0.5	3
ENSMUSG00000026584		Scyl3	1.21177e-06	-4.07126e-06	-0.153714	-0.429752	-0.296283	3
ENSMUSG00000026632		Tatdn3	2.58989e-06	-3.07432e-06	-0.113508	-0.5	-0.162777	3
ENSMUSG00000026698		Pigc	1.18671e-06	-1.54909e-05	-0.206693	-0.450654	-0.0286957	3
ENSMUSG00000026798		Coq4	1.8236e-07	-1.01262e-05	-0.174884	-0.5	-0.340238	3
ENSMUSG00000026851		BC005624	1.21327e-05	-2.74455e-06	-0.462979	-0.5	-0.5	3
ENSMUSG00000026856		Dolpp1	1.75138e-06	-7.79883e-06	-0.104159	-0.5	-0.5	3
ENSMUSG00000027088		Phospho2	1.11088e-06	-5.68905e-06	-0.5	-0.5	-0.5	3
ENSMUSG00000027163		Commd9	-7.68855e-08	-1.21674e-05	-0.459512	-0.5	-0.280114	3
ENSMUSG00000027198		Ext2	-3.62304e-06	-5.33923e-06	-0.220826	-0.433315	-0.214851	3
ENSMUSG00000027222		Pex16	-2.23122e-06	6.9016e-05	-0.125577	-0.5	-0.465954	3
ENSMUSG00000027285		Haus2	-4.39853e-06	7.31704e-07	-0.320665	-0.446611	-0.353226	3
ENSMUSG00000027332		Ivd	-4.16794e-06	-6.18913e-06	-0.0548813	-0.356152	-0.131295	3
ENSMUSG00000027377		Mall	3.55858e-06	-0.219384	-0.115097	-0.5	-0.5	3
ENSMUSG00000027378		Nphp1	3.04448e-06	-1.2004e-06	-0.469233	-0.5	-0.281602	3
ENSMUSG00000027412		Lpin3	-3.9461e-06	-8.8163e-06	-0.120899	-0.5	-0.5	3
ENSMUSG00000027428		Rbbp9	3.73895e-07	8.78883e-07	-0.42077	-0.5	-0.183475	3
ENSMUSG00000027466		Rbck1	-9.42381e-07	-1.60197e-05	-0.208297	-0.361692	-0.279984	3
ENSMUSG00000027502		Rtf2	-6.34382e-06	-2.7682e-05	-0.266258	-0.380056	-0.5	3
ENSMUSG00000027618		Nfs1	-2.64661e-06	0.000297041	-0.433941	-0.40091	-0.416615	3
ENSMUSG00000027679		Dnajc19	7.14523e-07	-6.82872e-06	-0.138535	-0.5	-0.5	3
ENSMUSG00000027714		Exosc9	1.53728e-06	-4.37566e-06	-0.326833	-0.5	-0.5	3
ENSMUSG00000027742		Cog6	-3.81598e-06	9.91799e-07	-0.408176	-0.5	-0.359735	3
ENSMUSG00000027810		Eif2a	-6.04884e-06	1.01209e-06	-0.353205	-0.5	-0.5	3
ENSMUSG00000027890		Gstm4	-1.8842e-06	1.00658e-05	-0.164609	-0.5	-0.363542	3
ENSMUSG00000027963		Extl2	-3.26356e-06	3.45155e-08	-0.0823623	-0.5	-0.359344	3
ENSMUSG00000028015		Ctso	6.27707e-07	-4.3961e-06	-0.0463422	-0.479532	-0.349462	3
ENSMUSG00000028048		Gba	1.40182e-06	-3.3752e-06	-0.119528	-0.5	-0.450109	3
ENSMUSG00000028099		Polr3c	-5.2275e-07	-6.65772e-06	-0.341073	-0.5	-0.5	3
ENSMUSG00000028252		Ccnc	-5.62441e-06	6.87701e-06	-0.156218	-0.5	-0.0882651	3
ENSMUSG00000028329		Xpa	-3.10403e-06	3.05414e-08	-0.128995	-0.5	-0.167661	3
ENSMUSG00000028470		Hint2	-3.37089e-06	-1.96734e-06	-0.127245	-0.5	-0.216477	3
ENSMUSG00000028622		Mrpl37	2.05946e-06	-1.38921e-05	-0.134725	-0.361921	-0.179938	3
ENSMUSG00000028648		Ndufs5	-1.05413e-06	-1.22036e-05	-0.196838	-0.489492	-0.149836	3
ENSMUSG00000028657		Ppt1	0.000146622	-2.72642e-05	-0.309739	-0.5	-0.5	3
ENSMUSG00000028672		Hmgcl	-8.76322e-06	-5.60426e-06	-0.0534008	-0.5	-0.344451	3
ENSMUSG00000028684		Urod	-5.35775e-06	-2.00637e-06	-0.317099	-0.400861	-0.0573403	3
ENSMUSG00000028689		Ccdc163	1.35309e-05	3.37917e-07	-0.0624795	-0.5	-0.0742836	3
ENSMUSG00000028690		Mmachc	4.13104e-07	-1.12057e-05	-0.111866	-0.5	-0.5	3
ENSMUSG00000028861		Mrps15	-1.69221e-06	-7.19561e-06	-0.488884	-0.445442	-0.5	3
ENSMUSG00000028969		Cdk5	2.17885e-06	-1.05274e-05	-0.409278	-0.5	-0.163154	3
ENSMUSG00000028973		Abcb8	-5.5856e-06	-1.88411e-05	-0.154968	-0.344306	-0.5	3
ENSMUSG00000028998		Tomm7	-1.51827e-06	-1.45949e-05	-0.370458	-0.5	-0.217459	3
ENSMUSG00000029017		Pmpcb	-2.55501e-06	-1.22845e-05	-0.411677	-0.5	-0.426395	3
ENSMUSG00000029060		Mib2	8.65815e-07	-9.8775e-06	-0.15583	-0.5	-0.410254	3
ENSMUSG00000029089		5730480H06Rik	1.67445e-06	-5.66203e-06	-0.266245	-0.5	-0.160195	3
ENSMUSG00000029098		Acox3	-1.94112e-06	-8.48621e-06	-0.0690274	-0.41599	-0.109297	3
ENSMUSG00000029119		Man2b2	2.60074e-06	-1.48154e-06	-0.0758733	-0.442087	-0.172696	3
ENSMUSG00000029173		Sepsecs	-2.59514e-06	-5.1545e-06	-0.064233	-0.431861	-0.0162296	3
ENSMUSG00000029199		Lias	7.86921e-06	-7.20246e-06	-0.5	-0.446517	-0.5	3
ENSMUSG00000029208		Guf1	1.19039e-08	-2.20851e-06	-0.5	-0.5	-0.0575135	3
ENSMUSG00000029263		Pigg	-5.99169e-07	6.29085e-07	-0.100372	-0.5	-0.5	3
ENSMUSG00000029345		Tfip11	1.99535e-05	-6.74034e-06	-0.366913	-0.5	-0.5	3
ENSMUSG00000029575		Mmab	7.62551e-07	-8.49617e-06	-0.202369	-0.5	-0.0242118	3
ENSMUSG00000029592		Usp30	-1.46655e-05	1.18247e-06	-0.326146	-0.5	-0.0500933	3
ENSMUSG00000029617		Ccz1	7.66949e-07	-9.1403e-06	-0.235957	-0.390331	-0.0890166	3
ENSMUSG00000029646		Cdx2	-9.61455e-06	-1.03325e-05	-0.5	-0.5	-0.217724	3
ENSMUSG00000029725		Ppp1r35	2.6545e-06	-4.65796e-06	-0.128765	-0.5	-0.0348558	3
ENSMUSG00000029821		Gsdme	-3.48099e-06	-1.02888e-05	-0.0502011	-0.5	0.0598344	3
ENSMUSG00000029923		Rab19	-3.11555e-06	-6.61271e-06	-0.0318294	-0.5	-0.158731	3
ENSMUSG00000030279		C2cd5	-3.19921e-06	1.09571e-07	-0.180469	-0.5	-0.243317	3
ENSMUSG00000030323		Ift122	1.91205e-06	-0.000131168	-0.209138	-0.5	-0.5	3
ENSMUSG00000030410		Dmwd	5.0715e-06	-1.02024e-06	-0.270635	-0.425254	0.00260296	3
ENSMUSG00000030545		Pex11a	-1.25817e-06	-8.60078e-06	-0.112727	-0.5	-0.13345	3
ENSMUSG00000030587		2200002D01Rik	-2.13452e-06	-2.12103e-05	-0.236833	-0.419757	-0.138945	3
ENSMUSG00000030590		Fam98c	-6.31184e-07	-1.80017e-05	-0.19684	-0.5	-0.349167	3
ENSMUSG00000030613		Ccdc90b	-4.48054e-06	-8.4903e-06	-0.5	-0.5	-0.5	3
ENSMUSG00000030689		Ino80e	7.79854e-06	-1.212e-05	-0.146704	-0.440378	-0.246657	3
ENSMUSG00000030718		Ppme1	-1.47404e-06	-6.19064e-06	-0.0672246	-0.5	-0.0951041	3
ENSMUSG00000030750		Nsmce1	-5.21194e-06	-8.51774e-06	-0.434443	-0.5	-0.128434	3
ENSMUSG00000030811		Fbxl19	-7.84127e-05	1.23031e-06	-0.0841599	-0.5	-0.0364788	3
ENSMUSG00000030824		Nucb1	4.40188e-07	5.89005e-06	-0.113582	-0.423955	-0.340142	3
ENSMUSG00000030982		9030624J02Rik	6.62981e-05	-2.91009e-06	-0.390376	-0.392393	-0.328255	3
ENSMUSG00000031153		Gripap1	1.0479e-05	-2.25961e-05	-0.161281	-0.494909	-0.423737	3
ENSMUSG00000031221		Igbp1	3.80274e-07	-5.8194e-05	-0.221069	-0.362361	-0.444271	3
ENSMUSG00000031242		2610002M06Rik	1.53114e-06	9.85132e-06	-0.0775381	-0.464303	-0.212206	3
ENSMUSG00000031347		Cetn2	-5.0386e-06	5.7793e-06	-0.273473	-0.46021	-0.168593	3
ENSMUSG00000031429		Psmd10	1.04751e-06	-1.18182e-05	-0.268889	-0.395584	-0.5	3
ENSMUSG00000031483		Erlin2	3.27969e-06	-6.55698e-06	-0.210219	-0.493421	-0.297277	3
ENSMUSG00000031634		Ufsp2	3.55224e-06	-8.07573e-06	-0.422374	-0.5	-0.5	3
ENSMUSG00000031666		Rbl2	-4.96956e-06	-3.67864e-06	-0.0702198	-0.406188	-0.216182	3
ENSMUSG00000031703		Itfg1	-3.52136e-06	-1.63769e-06	-0.0457535	-0.372134	-0.476734	3
ENSMUSG00000031723		Txnl4b	-1.13488e-06	-2.17282e-06	-0.266771	-0.5	-0.276231	3
ENSMUSG00000031879		Fam96b	-2.76056e-06	-2.88514e-05	-0.425175	-0.452414	-0.0963717	3
ENSMUSG00000031901		Dus2	1.7334e-06	-2.40299e-07	-0.0511536	-0.5	-0.5	3
ENSMUSG00000031903		Pla2g15	-3.1173e-06	-4.91974e-06	-0.0886705	-0.5	-0.225782	3
ENSMUSG00000031951		Tmem231	-3.37221e-06	-9.54444e-07	-0.148303	-0.5	-0.104835	3
ENSMUSG00000032038		St3gal4	-2.69884e-06	7.25973e-06	-0.103494	-0.458028	0.273862	3
ENSMUSG00000032182		Yipf2	-3.78232e-06	6.36588e-06	-0.0142404	-0.463653	-0.230809	3
ENSMUSG00000032298		Neil1	-3.31817e-06	-3.0605e-06	-0.5	-0.5	-0.488676	3
ENSMUSG00000032353		Tmed3	-6.17636e-06	-2.83763e-06	-0.0832017	-0.5	-0.267103	3
ENSMUSG00000032375		Aph1b	-3.52847e-06	-1.18696e-05	-0.439836	-0.5	-0.0510122	3
ENSMUSG00000032381		Fam96a	-3.10966e-06	-8.27661e-06	-0.117959	-0.495796	-0.5	3
ENSMUSG00000032602		Slc25a20	-2.6644e-06	-1.31133e-05	-0.0713954	-0.5	-0.212033	3
ENSMUSG00000032743		D430042O09Rik	-3.2482e-06	8.03689e-07	-0.142696	-0.468129	-0.199146	3
ENSMUSG00000032763		Ilvbl	1.90654e-06	-2.31039e-06	-0.231775	-0.5	-0.5	3
ENSMUSG00000032997		Chpf	1.98942e-07	-3.64801e-05	-0.136612	-0.5	-0.115199	3
ENSMUSG00000033021		Gmppa	-1.15536e-06	-1.8728e-05	-0.117352	-0.491499	-0.2038	3
ENSMUSG00000033096		Apmap	1.52249e-07	-7.43282e-06	-0.115161	-0.5	-0.397597	3
ENSMUSG00000033222		Ttf2	8.50445e-07	-2.80845e-06	-0.175372	-0.5	-0.138814	3
ENSMUSG00000033282		Rpgrip1l	1.34528e-06	-3.80813e-06	-0.292361	-0.5	0.00538112	3
ENSMUSG00000033467		Crlf2	4.308e-06	-2.96655e-06	-0.24952	-0.376337	-0.137992	3
ENSMUSG00000033526		Ppip5k1	6.36852e-06	-1.72546e-05	-0.0976508	-0.409043	0.0450218	3
ENSMUSG00000033540		Idua	8.56641e-07	-8.36389e-07	-0.383672	-0.5	-0.281951	3
ENSMUSG00000033701		Acbd6	9.59134e-07	-1.59658e-05	-0.246885	-0.389902	-0.0802437	3
ENSMUSG00000033712		Ccar2	-5.10145e-05	-8.23706e-06	-0.0803081	-0.295687	-0.0516819	3
ENSMUSG00000033938		Ndufb7	3.07222e-06	-5.09295e-06	-0.411609	-0.467681	-0.22017	3
ENSMUSG00000033985		Tesk2	1.70873e-06	-0.3635	-0.5	-0.5	-0.2409	3
ENSMUSG00000034032		Rpap1	-7.88914e-06	-3.94259e-06	-0.263524	-0.5	-0.216142	3
ENSMUSG00000034064		Poglut1	-2.24943e-07	-2.48415e-05	-0.0354678	-0.484152	-0.229126	3
ENSMUSG00000034211		Mrps17	1.10768e-06	-6.67531e-05	-0.295754	-0.465769	-0.187767	3
ENSMUSG00000034254		Agpat1	3.62918e-06	1.46311e-06	-0.250634	-0.358689	-0.0618254	3
ENSMUSG00000034263		Ints14	-3.0432e-05	-1.23363e-05	-0.36986	-0.356252	-0.5	3
ENSMUSG00000034274		Thoc5	-5.93246e-07	-9.98704e-06	-0.163246	-0.347405	-0.259739	3
ENSMUSG00000034432		Cops8	-3.08086e-07	-5.82696e-06	-0.152191	-0.307567	-0.195466	3
ENSMUSG00000034544		Rsrc1	3.13557e-06	-1.16841e-05	-0.440051	-0.5	-0.5	3
ENSMUSG00000034610		Zcchc11	-4.0524e-06	2.44838e-06	-0.105391	-0.5	-0.0501319	3
ENSMUSG00000034757		Tmub2	-3.19135e-06	2.37219e-06	-0.212572	-0.407075	-0.375112	3
ENSMUSG00000034863		Ano8	9.53837e-06	-1.20605e-05	-0.0215219	-0.457209	-0.00783158	3
ENSMUSG00000034875		Nudt19	2.18359e-06	-8.13534e-06	-0.13661	-0.426213	-0.119335	3
ENSMUSG00000034949		Zfr2	7.04669e-09	7.94041e-07	-0.0845209	-0.5	0.0262783	3
ENSMUSG00000034951		Cog7	-1.78264e-06	-1.63092e-05	-0.126538	-0.5	-0.5	3
ENSMUSG00000035521		Gnptg	4.57698e-06	-4.47594e-06	-0.5	-0.5	-0.477744	3
ENSMUSG00000035674		Ndufa3	-4.22415e-06	-0.000144427	-0.147831	-0.361306	-0.045496	3
ENSMUSG00000035790		Cep19	2.00697e-06	-1.72842e-05	-0.422466	-0.5	-0.301615	3
ENSMUSG00000035845		Alg12	3.42571e-06	2.6848e-06	-0.5	-0.5	-0.18581	3
ENSMUSG00000035944		Ttc38	7.76738e-06	-7.38133e-06	-0.438689	-0.5	-0.133266	3
ENSMUSG00000036022		Fam122b	-1.22287e-06	7.75802e-06	-0.116629	-0.5	-0.0405698	3
ENSMUSG00000036061		Smug1	2.24858e-06	-1.07102e-05	-0.0993838	-0.5	-0.5	3
ENSMUSG00000036120		Rfxank	-6.41514e-06	-5.46976e-06	-0.101051	-0.5	-0.192157	3
ENSMUSG00000036377		C530008M17Rik	-9.13094e-08	-4.07081e-07	-0.5	-0.12755	-0.0102775	3
ENSMUSG00000036435		Exoc1	4.94277e-06	-1.46354e-05	-0.195107	-0.5	-0.5	3
ENSMUSG00000036555		Iqce	-1.02412e-05	-2.49574e-06	-0.335964	-0.376567	-0.5	3
ENSMUSG00000036564		Ndrg4	-8.34031e-07	-7.76448e-06	-0.110423	-0.5	0.0141792	3
ENSMUSG00000036687		Tmem184a	-6.27075e-07	-9.16723e-06	-0.120046	-0.492169	-0.478117	3
ENSMUSG00000036860		Mrpl55	-6.8252e-07	-6.50636e-06	-0.195115	-0.5	-0.5	3
ENSMUSG00000036879		Phkb	-6.75518e-06	5.61738e-07	-0.0793332	-0.469848	-0.128277	3
ENSMUSG00000036941		Elac1	-2.24918e-06	-5.4199e-06	-0.118619	-0.5	-0.155719	3
ENSMUSG00000037049		Smpd1	-3.48614e-06	-1.3196e-05	-0.356151	-0.5	-0.159147	3
ENSMUSG00000037243		Zfp692	2.44977e-06	-1.73719e-05	-0.0971956	-0.5	-0.238547	3
ENSMUSG00000037344		Slc12a9	-1.28933e-06	-8.23849e-06	-0.364346	-0.5	-0.119842	3
ENSMUSG00000037353		Letmd1	-8.74079e-06	-1.09541e-05	-0.130419	-0.5	-0.476624	3
ENSMUSG00000037509		Arhgef4	-1.75378e-06	-6.89394e-06	-0.0721567	-0.5	-0.0234976	3
ENSMUSG00000037709		Fam13a	-1.30105e-07	2.73342e-05	-0.0888239	-0.5	-0.134749	3
ENSMUSG00000038000		Acd	1.87723e-06	-4.00071e-06	-0.43413	-0.423752	-0.121007	3
ENSMUSG00000038084		Opa1	-7.89611e-06	-9.10118e-06	-0.221027	-0.359834	-0.255183	3
ENSMUSG00000038167		Plekhg6	-8.89634e-07	-0.373732	-0.0984823	-0.466667	-0.0750526	3
ENSMUSG00000038206		Fbxo8	-9.52942e-06	-2.31117e-06	-0.0839422	-0.497073	-0.5	3
ENSMUSG00000038312		Edem2	-4.24302e-06	1.37071e-05	-0.13449	-0.5	-0.5	3
ENSMUSG00000038365		Fbxo25	-9.87e-06	-1.34877e-05	-0.137097	-0.5	-0.359809	3
ENSMUSG00000038383		Pigu	-1.46138e-06	-2.28192e-06	-0.170668	-0.336511	-0.5	3
ENSMUSG00000038534		Osbpl7	-5.11411e-06	-4.21852e-06	-0.0752903	-0.348371	-0.0434764	3
ENSMUSG00000038545		Cul7	-1.60581e-05	-7.01103e-06	-0.254453	-0.5	-0.0415501	3
ENSMUSG00000038593		Tctn1	4.38403e-06	-8.27431e-06	-0.0672078	-0.5	-0.115666	3
ENSMUSG00000038622		Med30	3.9204e-06	5.32357e-07	-0.464264	-0.5	-0.443029	3
ENSMUSG00000038695		Josd2	2.71603e-06	-1.24642e-05	-0.455908	-0.5	-0.051658	3
ENSMUSG00000038696		Mapkap1	-7.06958e-06	-1.65246e-05	-0.190095	-0.351033	-0.162833	3
ENSMUSG00000038982		Bloc1s5	-2.14444e-06	-1.20767e-06	-0.149052	-0.5	-0.5	3
ENSMUSG00000039043		Arpin	2.05132e-06	-1.8073e-05	-0.185539	-0.356662	-0.455167	3
ENSMUSG00000039047		Pigk	1.05482e-05	-2.64208e-06	-0.5	-0.5	-0.5	3
ENSMUSG00000039131		Gipc2	-4.38077e-06	-1.06683e-05	-0.5	-0.5	-0.5	3
ENSMUSG00000039178		Tbc1d19	2.2948e-05	5.6738e-06	-0.0918789	-0.5	-0.5	3
ENSMUSG00000039298		Cdk5rap2	6.16565e-07	-4.40018e-06	-0.173086	-0.5	-0.0831058	3
ENSMUSG00000039354		Smarcal1	-5.84195e-06	-1.40155e-05	-0.15275	-0.5	-0.119121	3
ENSMUSG00000039599		Fam149b	-5.17614e-06	-1.46412e-06	-0.216428	-0.455562	0.0642796	3
ENSMUSG00000039671		Zmynd8	-1.76821e-05	-8.75537e-07	-0.122984	-0.41808	-0.497213	3
ENSMUSG00000039682		Lap3	2.28796e-05	-1.40012e-05	-0.123076	-0.5	-0.0885864	3
ENSMUSG00000039715		Wdr34	1.33346e-07	1.37229e-06	-0.0738305	-0.5	0.0153733	3
ENSMUSG00000039983		Ccdc32	4.87321e-05	-1.37926e-05	-0.1462	-0.5	-0.48909	3
ENSMUSG00000040105		Plpp6	5.0941e-07	6.26962e-07	-0.218311	-0.398717	0.0354681	3
ENSMUSG00000040174		Alkbh3	6.70638e-06	-4.34794e-06	-0.420368	-0.5	-0.278971	3
ENSMUSG00000040272		Accs	-4.71634e-09	-6.82672e-06	-0.16979	-0.5	-0.0114471	3
ENSMUSG00000040356		Skiv2l	-8.47536e-07	-1.20108e-05	-0.278595	-0.443887	-0.195632	3
ENSMUSG00000040390		Map3k10	4.14235e-06	-2.58021e-09	-0.458891	-0.5	-0.0474599	3
ENSMUSG00000040462		Os9	-7.5484e-06	0.000247332	-0.289625	-0.499861	-0.313476	3
ENSMUSG00000040563		Plppr2	-8.57363e-07	-2.10015e-06	-0.0927324	-0.5	-0.0288681	3
ENSMUSG00000040584		Abcb1a	2.3007e-08	-1.50969e-06	-0.0306601	-0.5	-0.5	3
ENSMUSG00000040767		Snrnp25	6.27884e-07	-1.60245e-06	-0.0760147	-0.5	-0.366205	3
ENSMUSG00000041187		Prkd2	7.28392e-06	6.28549e-06	-0.236666	-0.456496	-0.284901	3
ENSMUSG00000041298		Katnal1	-5.6352e-07	-3.15083e-06	-0.148943	-0.5	-0.1688	3
ENSMUSG00000041301		Cftr	8.49563e-07	-3.52878e-06	-0.0704224	-0.5	-0.00640055	3
ENSMUSG00000041354		Rgl2	2.31694e-06	-4.80657e-06	-0.139767	-0.356117	0.101584	3
ENSMUSG00000041477		Dcp1b	-4.95555e-06	-3.56676e-06	-0.239307	-0.5	-0.0939746	3
ENSMUSG00000041684		Bivm	-2.02255e-06	1.33432e-06	-0.116637	-0.424659	-0.187682	3
ENSMUSG00000042105		Inpp5f	-6.11123e-06	-6.81877e-06	-0.0793784	-0.430793	-0.0252487	3
ENSMUSG00000042178		Armc5	-1.0455e-05	-6.04461e-06	-0.169156	-0.397974	-0.0579892	3
ENSMUSG00000042203		Tbc1d22b	-2.27114e-06	-1.88713e-05	-0.196481	-0.454844	0.0312677	3
ENSMUSG00000042500		Ago4	-1.95336e-06	-2.98546e-06	-0.144228	-0.5	-0.140225	3
ENSMUSG00000042502		Cd2bp2	1.37699e-05	-8.91716e-06	-0.146074	-0.5	-0.324802	3
ENSMUSG00000042505		Sdhaf3	2.23585e-06	-1.09844e-06	-0.174523	-0.5	-0.0645773	3
ENSMUSG00000042523		Dnal1	-2.50237e-08	-1.58508e-06	-0.094996	-0.5	-0.0753463	3
ENSMUSG00000042613		Pbxip1	-1.89393e-06	-5.22302e-06	-0.181528	-0.5	-0.489758	3
ENSMUSG00000043207		Zmpste24	-1.64509e-06	-3.16167e-06	-0.140976	-0.46306	-0.221931	3
ENSMUSG00000043432		Leng9	-1.3328e-06	-0.322349	-0.0426574	-0.477456	-0.323733	3
ENSMUSG00000043510		Hscb	-1.95495e-06	-7.11139e-06	-0.0940784	-0.5	-0.138915	3
ENSMUSG00000044294		Krt84	-4.95045e-07	-3.29314e-06	-0.0233101	-0.131091	-0.014654	3
ENSMUSG00000044303		Cdkn2a	1.22614e-06	-1.1275e-05	-0.451193	-0.5	-0.076925	3
ENSMUSG00000044502		Bod1	-2.71774e-07	-7.26652e-06	-0.388182	-0.457912	-0.0436527	3
ENSMUSG00000044734		Serpinb1a	-5.23911e-07	-1.99492e-05	-0.0952035	-0.5	-0.5	3
ENSMUSG00000045039		Megf8	3.19489e-06	-7.37179e-06	-0.196471	-0.499358	0.00966067	3
ENSMUSG00000045211		Nudt18	1.79951e-06	-8.05095e-06	-0.244605	-0.5	-0.473322	3
ENSMUSG00000045503		Sys1	-3.50533e-07	-4.32851e-06	-0.203077	-0.390102	-0.101411	3
ENSMUSG00000045996		Polr2k	2.60534e-06	-1.5313e-06	-0.278868	-0.5	-0.5	3
ENSMUSG00000046753		Ccdc66	4.26318e-06	-7.29236e-06	-0.31375	-0.5	-0.115422	3
ENSMUSG00000047090		Tmem198b	-1.21666e-06	-1.92949e-06	-0.0741185	-0.5	-0.0288514	3
ENSMUSG00000047496		Rnf152	-7.66766e-08	-6.18476e-07	-0.0155585	-0.5	-0.105914	3
ENSMUSG00000047766		Lrrc49	2.29806e-06	-1.8945e-05	-0.440813	-0.5	-0.190614	3
ENSMUSG00000047789		Slc38a9	7.13526e-07	2.136e-06	-0.379624	-0.5	-0.292307	3
ENSMUSG00000048329		Mfsd6l	-6.18489e-07	-3.23434e-07	-0.0984288	-0.5	-0.197406	3
ENSMUSG00000050373		Snx21	1.07065e-07	-5.44047e-06	-0.0924009	-0.5	-0.0538766	3
ENSMUSG00000050552		Lamtor4	-1.80644e-06	-5.35468e-06	-0.5	-0.418225	-0.0966172	3
ENSMUSG00000050777		Tmem37	2.18444e-06	-3.70884e-05	-0.5	-0.5	-0.5	3
ENSMUSG00000051412		Vamp7	-3.10698e-06	7.23343e-06	-0.255316	-0.5	-0.5	3
ENSMUSG00000051768		Xrcc1	-4.54697e-06	-2.04743e-05	-0.0873381	-0.5	-0.461121	3
ENSMUSG00000051864		Tbc1d22a	6.83928e-06	-1.7655e-05	-0.414639	-0.5	-0.409127	3
ENSMUSG00000052369		Tmem106c	2.71216e-06	-3.69168e-07	-0.164666	-0.5	-0.487835	3
ENSMUSG00000052605		Isoc2b	-2.04425e-06	-3.91996e-06	-0.0900109	-0.5	-0.284312	3
ENSMUSG00000052962		Mrpl35	-1.81028e-06	-6.6806e-06	-0.301942	-0.5	-0.5	3
ENSMUSG00000053334		Ficd	-2.89507e-07	-4.72886e-06	-0.0800975	-0.5	-0.38417	3
ENSMUSG00000053536		Cstf2t	4.04617e-06	-2.08895e-06	-0.13786	-0.443488	-0.22898	3
ENSMUSG00000053644		Aldh7a1	1.3209e-05	-4.1324e-06	-0.165035	-0.465906	-0.5	3
ENSMUSG00000053965		Pde5a	1.31493e-06	-0.5	-0.076558	-0.5	-0.0885348	3
ENSMUSG00000054021		Sirt5	-3.68396e-06	-4.63669e-06	-0.118819	-0.5	-0.209246	3
ENSMUSG00000054237		Fra10ac1	1.00006e-06	-9.02174e-06	-0.5	-0.5	-0.5	3
ENSMUSG00000054662		Ano9	7.18108e-06	-5.63125e-07	-0.188478	-0.5	-0.430257	3
ENSMUSG00000055137		Sugct	-8.63546e-07	-1.28495e-06	-0.0212073	-0.5	-0.243035	3
ENSMUSG00000055553		Kxd1	-7.58247e-06	-3.35966e-06	-0.218233	-0.480159	-0.259029	3
ENSMUSG00000055897		Ppp4r1l-ps	-1.58868e-06	-4.86455e-06	-0.0305124	-0.439495	0.0799326	3
ENSMUSG00000055917		Zfp277	-6.06333e-06	1.53087e-06	-0.0998185	-0.414194	-0.5	3
ENSMUSG00000055991		Zkscan5	1.86166e-07	3.47053e-06	-0.381015	-0.5	-0.310943	3
ENSMUSG00000057229		Dmac2	-4.95273e-06	-9.50917e-06	-0.113258	-0.5	-0.5	3
ENSMUSG00000057342		Sphk2	-5.51139e-06	-1.22354e-05	-0.101005	-0.388585	-0.207972	3
ENSMUSG00000057396		Zfp759	1.96763e-06	-9.27651e-07	-0.0662555	-0.193321	-0.129168	3
ENSMUSG00000057411		Fam173a	-0.00022845	-8.65626e-06	-0.391789	-0.481929	-0.327328	3
ENSMUSG00000057649		Brd9	6.48578e-06	-8.4068e-06	-0.232672	-0.5	-0.32944	3
ENSMUSG00000057789		Bak1	-1.31852e-05	-2.75855e-05	-0.293619	-0.414363	-0.32034	3
ENSMUSG00000058586		Serhl	-1.277e-05	-4.79219e-06	-0.181187	-0.5	-0.31748	3
ENSMUSG00000058921		Slc10a5	-3.80409e-06	-4.20423e-06	-0.0439755	-0.5	-0.0393146	3
ENSMUSG00000059183		Mtfmt	-4.12723e-05	-1.07422e-05	-0.413245	-0.5	-0.5	3
ENSMUSG00000059436		Max	-2.04181e-06	-6.91105e-06	-0.183701	-0.354015	-0.254655	3
ENSMUSG00000059540		Tcea2	1.26269e-06	1.00535e-07	-0.0585863	-0.5	-0.0125677	3
ENSMUSG00000059714		Flot1	-1.52211e-05	-1.07756e-05	-0.5	-0.5	-0.260041	3
ENSMUSG00000060090		Rp2	5.22108e-06	2.46433e-06	-0.16656	-0.5	-0.171052	3
ENSMUSG00000060992		Copz1	-3.61974e-05	-1.34844e-05	-0.15495	-0.333222	-0.26821	3
ENSMUSG00000061046		Haghl	-3.05868e-06	-1.60917e-05	-0.228788	-0.445194	-0.176396	3
ENSMUSG00000061118		Dnajc30	-1.27484e-06	-1.74381e-05	-0.253802	-0.5	-0.23228	3
ENSMUSG00000061461		Smim20	-4.19707e-06	-7.12297e-06	-0.168432	-0.416639	-0.370438	3
ENSMUSG00000061894		Zscan20	1.90136e-06	3.26354e-07	-0.5	-0.5	0.00387444	3
ENSMUSG00000062110		Scfd2	-2.71268e-06	-6.22278e-06	-0.178884	-0.5	-0.5	3
ENSMUSG00000062590		Armc9	4.22913e-06	-1.52462e-05	-0.231215	-0.5	-0.117129	3
ENSMUSG00000062729		Ppox	-1.26869e-07	-3.34846e-06	-0.129718	-0.484057	-0.263678	3
ENSMUSG00000062861		Zfp28	9.25544e-07	-2.80911e-06	-0.0885327	-0.5	-0.205835	3
ENSMUSG00000063236		1110038F14Rik	1.74644e-06	-9.42447e-06	-0.353655	-0.5	-0.433132	3
ENSMUSG00000063801		Ap3s2	7.56031e-06	-5.84048e-06	-0.373029	-0.5	-0.5	3
ENSMUSG00000064037		Gpn1	-3.16286e-06	-1.29315e-07	-0.0924387	-0.5	-0.397313	3
ENSMUSG00000064068		Mtx1	3.96525e-06	-8.82316e-07	-0.5	-0.5	-0.5	3
ENSMUSG00000064138		Fam172a	-7.08075e-07	-8.19482e-06	-0.344266	-0.5	-0.5	3
ENSMUSG00000064337		mt-Rnr1	0.000193212	-1.04829e-05	-0.239263	-0.5	-0.0656687	3
ENSMUSG00000066151		Fkbp15	-3.40979e-07	2.38607e-06	-0.139297	-0.47329	-0.5	3
ENSMUSG00000066235		Pomgnt2	3.34823e-08	-9.29415e-06	-0.0645928	-0.5	-0.0332119	3
ENSMUSG00000066640		Fbxl18	-3.10921e-06	-2.02333e-05	-0.219656	-0.42419	-0.0323778	3
ENSMUSG00000066643		Wdr35	-1.66519e-07	-4.21643e-06	-0.0711627	-0.5	-0.0770402	3
ENSMUSG00000067942		Zfp160	-2.96439e-06	4.13671e-06	-0.174364	-0.5	-0.0744341	3
ENSMUSG00000068114		Ccdc134	4.43518e-07	-7.78275e-06	-0.0737115	-0.5	-0.146261	3
ENSMUSG00000068130		Zfp442	1.11246e-06	-1.89469e-06	-0.0480778	-0.5	-0.0922965	3
ENSMUSG00000068134		Zfp120	7.23492e-07	1.41716e-06	-0.135433	-0.5	-0.5	3
ENSMUSG00000068394		Cep152	5.88696e-06	1.5303e-05	-0.0713899	-0.5	-0.0454028	3
ENSMUSG00000068663		Clec16a	-6.11903e-06	-7.12609e-06	-0.123565	-0.5	-0.127658	3
ENSMUSG00000068732		Tmem167b	-3.45614e-06	-1.49289e-05	-0.235837	-0.463172	-0.417807	3
ENSMUSG00000069520		Tmem19	2.11351e-06	-6.88189e-06	-0.360977	-0.454657	-0.335931	3
ENSMUSG00000069743		Zfp820	3.89645e-06	1.83139e-06	-0.0750244	-0.5	-0.148746	3
ENSMUSG00000070699		Sars2	-2.62853e-06	6.23649e-06	-0.354064	-0.5	-0.5	3
ENSMUSG00000070730		Rmdn3	3.64931e-06	-1.74616e-05	-0.103061	-0.498039	-0.299373	3
ENSMUSG00000071281		Zfp65	-3.69229e-06	1.92958e-06	-0.394832	-0.5	-0.0954048	3
ENSMUSG00000072893		4933439C10Rik	5.85719e-06	-7.59222e-06	-0.0933556	-0.5	-0.0504995	3
ENSMUSG00000073096		Lrrc61	-3.58419e-06	-6.49616e-06	-0.0476711	-0.5	-0.287221	3
ENSMUSG00000073411		H2-D1	-1.1317e-05	-1.75919e-05	-0.212526	-0.468238	-0.450253	3
ENSMUSG00000073616		Cops9	-3.02886e-06	1.08043e-06	-0.45972	-0.5	-0.106179	3
ENSMUSG00000073968		Trim68	2.50292e-07	-4.85784e-06	-0.116134	-0.5	-0.236193	3
ENSMUSG00000074064		Mlycd	-2.69607e-06	-1.09436e-05	-0.0973492	-0.488656	0.0150857	3
ENSMUSG00000074195		Clca4b	6.7013e-07	-2.74275e-06	-0.0401847	-0.114405	-0.0380588	3
ENSMUSG00000074749		Kiz	1.90032e-06	-3.05879e-06	-0.262529	-0.5	-0.369801	3
ENSMUSG00000078201		Tmem203	-6.72138e-07	-8.26483e-06	-0.0363178	-0.5	-0.239256	3
ENSMUSG00000078908		Mon1b	-3.22302e-06	-6.52485e-06	-0.212155	-0.5	-0.0788496	3
ENSMUSG00000078942		Naip6	4.05849e-07	-3.62547e-06	-0.0552762	-0.5	-0.0289389	3
ENSMUSG00000079418		Atg4a	-3.05266e-06	-1.23576e-05	-0.5	-0.5	-0.126439	3
ENSMUSG00000079492		Gm11127	-1.67594e-07	-1.1993e-07	-0.0210325	-0.156997	-0.0498611	3
ENSMUSG00000087260		Lamtor5	-3.11756e-06	-5.26838e-06	-0.262826	-0.393757	-0.5	3
ENSMUSG00000087687		Pet100	-3.92795e-06	-3.75366e-06	-0.368787	-0.453021	-0.432673	3
ENSMUSG00000089832		Shkbp1	6.84283e-06	-6.04859e-06	-0.5	-0.5	-0.253002	3
ENSMUSG00000090150		Acad11	-3.95142e-06	-1.18395e-06	-0.0530573	-0.5	-0.372109	3
ENSMUSG00000090356		Teddm3	-3.23564e-07	-1.35952e-06	-0.0376647	-0.5	-0.0954388	3
ENSMUSG00000092607		Scnm1	2.80662e-07	-2.91613e-06	-0.346455	-0.488885	-0.343331	3
ENSMUSG00000095440		Fignl2	-3.99988e-06	-1.85141e-06	-0.0854892	-0.5	-0.0132899	3
ENSMUSG00000096433		Zfp994	4.4783e-07	4.12575e-07	-0.0223468	-0.5	-0.181597	3
ENSMUSG00000107881		Gm44250	-6.47423e-06	2.16598e-05	-0.361605	-0.5	-0.0618736	3
ENSMUSG00000001156		Mxd1	-2.30358e-06	-6.34152e-06	-0.0301528	-0.188142	-0.5	3
ENSMUSG00000001829		Clpb	-1.4787e-05	-7.78473e-06	-0.377257	-0.414278	-0.5	3
ENSMUSG00000002307		Daxx	1.81659e-06	-4.38891e-06	-0.208257	-0.340366	-0.5	3
ENSMUSG00000003053		Cyp2c29	-1.07551e-07	-6.29161e-07	-0.018408	-0.0955028	-0.0763695	3
ENSMUSG00000006711		D130043K22Rik	-1.07654e-07	-2.67144e-06	-0.0434362	-0.0920591	-0.0799521	3
ENSMUSG00000010122		Slc47a1	-3.66051e-07	-7.19639e-07	-0.0115944	-0.0356789	-0.122157	3
ENSMUSG00000013415		Igf2bp1	9.309e-08	-1.64771e-06	-0.0316583	-0.0354429	-0.139715	3
ENSMUSG00000013418		B4galnt2	-3.89077e-06	-1.9822e-06	-0.0128102	-0.24456	-0.5	3
ENSMUSG00000017607		Tns4	1.16104e-06	-4.38341e-06	-0.0115927	-0.0192561	-0.207074	3
ENSMUSG00000020092		Pald1	-2.14015e-07	-4.84039e-07	-0.0206809	-0.0249637	-0.0891124	3
ENSMUSG00000020462		Cfap36	-5.36614e-06	-3.9176e-05	-0.244703	-0.399434	-0.5	3
ENSMUSG00000021650		Ptcd2	-3.45848e-07	-1.71288e-05	-0.125468	-0.103979	-0.5	3
ENSMUSG00000021973		Micu2	-5.96664e-06	4.10498e-06	-0.108667	-0.253912	-0.5	3
ENSMUSG00000022906		Parp9	7.63987e-06	6.94374e-06	-0.0153338	-0.201486	-0.5	3
ENSMUSG00000023247		Guca2a	-5.42112e-08	-1.99178e-06	-0.018831	-0.0994349	-0.210353	3
ENSMUSG00000024485		Slc4a9	-4.15537e-07	-3.96111e-06	0.00312092	-0.0635407	-0.179409	3
ENSMUSG00000025002		Cyp2c55	-1.85452e-07	-1.66739e-06	-0.0203923	-0.147992	-0.202532	3
ENSMUSG00000025232		Hexa	-5.28731e-07	-3.31833e-07	-0.0383134	-0.121981	-0.5	3
ENSMUSG00000026175		Vil1	-0.000198642	-5.38043e-06	-0.0975319	-0.149805	-0.5	3
ENSMUSG00000026726		Cubn	-1.96826e-06	-5.04435e-06	-0.0181572	-0.0509872	-0.139561	3
ENSMUSG00000028158		Mttp	-3.53716e-06	-4.44381e-06	-0.0124523	-0.0454883	-0.203119	3
ENSMUSG00000028409		Smu1	-8.95159e-06	-3.211e-07	-0.0766977	-0.165692	-0.5	3
ENSMUSG00000028699		Tspan1	-4.83737e-06	-1.85893e-06	0.0765819	0.0444267	-0.5	3
ENSMUSG00000028940		Hes2	1.71374e-07	-2.46953e-07	-0.015997	-0.105639	-0.0750305	3
ENSMUSG00000029260		Ugt2b34	-5.95509e-06	5.44162e-06	-0.0342705	-0.427849	-0.5	3
ENSMUSG00000030652		Coq7	2.32765e-06	1.87253e-06	-0.5	-0.432104	-0.5	3
ENSMUSG00000032679		Cd59a	-4.59707e-07	-1.52974e-06	-0.0570073	-0.0794331	-0.157627	3
ENSMUSG00000034449		Dhrs11	-3.50247e-06	-0.45745	-0.0688239	-0.5	-0.5	3
ENSMUSG00000034738		Nostrin	-4.25805e-06	-7.93908e-06	-0.0665451	-0.145926	-0.5	3
ENSMUSG00000034867		Ankrd27	-7.18017e-06	-1.15894e-05	-0.132135	-0.403327	-0.5	3
ENSMUSG00000035062		Zc4h2	1.10214e-06	1.07099e-06	-0.0847838	-0.125338	-0.123899	3
ENSMUSG00000035493		Tgfbi	2.65144e-07	-1.2273e-06	-0.0507905	-0.0832729	-0.203733	3
ENSMUSG00000035699		Slc51a	-1.74089e-07	-4.00499e-06	-0.0201396	-0.0688961	-0.067593	3
ENSMUSG00000036023		Parp2	-6.0038e-06	9.86391e-06	-0.00661254	-0.123034	-0.5	3
ENSMUSG00000036908		Unc93b1	-4.36744e-06	-8.54675e-07	-0.0573146	-0.103593	-0.177767	3
ENSMUSG00000039405		Prss23	4.13052e-06	-9.41121e-08	-0.0379645	-0.212032	-0.5	3
ENSMUSG00000040936		Ulk4	-5.11732e-07	-1.09725e-06	-0.0263191	-0.5	-0.120337	3
ENSMUSG00000041966		Dcaf17	-1.59608e-06	-3.98435e-06	-0.216163	-0.238639	-0.5	3
ENSMUSG00000045636		Mtus1	-3.09506e-06	-3.79107e-06	-0.0417861	-0.17993	-0.5	3
ENSMUSG00000052914		Cyp2j6	2.08872e-06	2.30229e-06	-0.037607	-0.208422	-0.5	3
ENSMUSG00000057375		Yipf1	-3.17943e-07	-7.77294e-06	-0.0972321	-0.284986	-0.5	3
ENSMUSG00000060862		Zbtb40	1.22276e-05	6.30184e-06	0.00568271	0.0127737	-0.271379	3
ENSMUSG00000066000		Zfp979	-1.23564e-06	-7.27492e-07	-0.0126605	-0.0334657	-0.0729114	3
ENSMUSG00000069184		Zfp72	2.80065e-06	-2.08205e-06	-0.0322662	-0.244896	-0.159677	3
ENSMUSG00000071551		Akr1c19	-9.56319e-06	-1.22382e-05	-0.112244	-0.247542	-0.5	3
ENSMUSG00000075520		Malrd1	8.88681e-08	-1.32557e-06	-0.024075	-0.10217	-0.126163	3
ENSMUSG00000079507		H2-Q1	-6.99783e-08	-1.34305e-06	0.00196378	-0.0119627	-0.178944	3
ENSMUSG00000090659		Zfp493	-5.82337e-07	-7.75388e-07	-0.048357	-0.0464784	-0.130188	3
ENSMUSG00000096299		Gm21814	-3.70914e-07	-2.30438e-06	-0.0465355	-0.0890268	-0.183209	3
ENSMUSG00000097908		4933404O12Rik	1.13004e-06	-2.30952e-06	-0.0577907	-0.5	-0.150473	3
ENSMUSG00000099689		Zfp383	4.47314e-07	2.41753e-06	-0.0853601	-0.183894	-0.0866811	3
ENSMUSG00000109599		Gm31812	4.87212e-07	-2.33544e-07	-0.0176263	-0.0162881	-0.100759	3
ENSMUSG00000110393		Gm36445	1.39292e-06	5.74157e-07	-0.0128472	-0.131482	-0.224853	3
ENSMUSG00000037390		Muc3	-4.65975e-06	-0.5	-0.5	-0.234509	-0.5	5
ENSMUSG00000001524		Gtf2h4	-5.72918e-06	-1.09355e-06	-0.130147	-0.5	-0.5	5
ENSMUSG00000013643		Lypd8	-6.33251e-07	-1.68254e-06	-0.0233327	-0.5	-0.5	5
ENSMUSG00000022881		Rfc4	-5.10082e-06	3.99762e-06	-0.0573987	-0.5	-0.5	5
ENSMUSG00000030364		Clec2h	-2.62075e-07	-3.9556e-06	-0.032466	-0.5	-0.5	5
ENSMUSG00000030492		Slc7a9	-1.00715e-06	-2.07672e-06	-0.0486436	-0.5	-0.5	5
ENSMUSG00000031712		Il15	-3.15513e-06	-2.80791e-06	-0.0483994	-0.5	-0.5	5
ENSMUSG00000039254		Pomt1	5.14222e-07	-8.93285e-06	-0.173615	-0.5	-0.5	5
ENSMUSG00000039347		Atp6v0e2	-3.18548e-06	-4.99366e-06	-0.0227609	-0.5	-0.5	5
ENSMUSG00000043085		Tmem82	-1.56342e-06	-6.94126e-06	-0.0814217	-0.5	-0.5	5
ENSMUSG00000044165		Bcl2l15	-9.5962e-07	-1.83029e-06	-0.0217987	-0.5	-0.5	5
ENSMUSG00000052392		Acot4	-1.9536e-06	-4.3637e-06	-0.0126753	-0.5	-0.5	5
ENSMUSG00000072214		2024-09-05	-7.93861e-07	-7.34798e-06	-0.0811596	-0.5	-0.5	5
ENSMUSG00000073420		Btnl5-ps	-4.38523e-07	-1.00049e-05	-0.0184713	-0.5	-0.5	5
ENSMUSG00000012123		Crybg2	-6.90613e-08	-2.17837e-06	-0.5	-0.0807326	-0.5	5
ENSMUSG00000015405		Ace2	2.67018e-07	4.28519e-06	-0.0182552	-0.0876998	-0.5	5
ENSMUSG00000016181		Diexf	-1.65693e-06	4.25551e-06	-0.00713997	-0.112243	-0.5	5
ENSMUSG00000018774		Cd68	2.87105e-06	-2.9801e-06	0.0151994	-0.0202086	-0.5	5
ENSMUSG00000020072		Pbld2	-1.55338e-06	1.0259e-06	-0.0223979	-0.132697	-0.5	5
ENSMUSG00000020447		Npc1l1	-2.89494e-06	-0.5	-0.0216454	-0.0639391	-0.5	5
ENSMUSG00000021211		Akr1c12	-9.6966e-06	-1.31873e-05	-0.276621	-0.410863	-0.5	5
ENSMUSG00000022022		Mtrf1	-1.34277e-06	-5.69071e-06	-0.052163	-0.0784327	-0.5	5
ENSMUSG00000022148		Fyb	-1.69252e-07	1.6991e-07	-0.00448685	-0.0422379	-0.5	5
ENSMUSG00000023092		Fhl1	-3.20523e-06	-5.22649e-06	-0.0238101	-0.336949	-0.5	5
ENSMUSG00000023259		Slc26a6	7.68729e-07	-1.98793e-06	-0.0152926	-0.0315638	-0.5	5
ENSMUSG00000024186		Rgs11	-1.12886e-06	-1.23654e-06	-0.0118764	-0.5	-0.5	5
ENSMUSG00000024731		Ms4a10	-2.3396e-06	-8.66095e-06	-0.0343716	-0.120177	-0.5	5
ENSMUSG00000025557		Slc15a1	-1.98163e-08	-1.07629e-06	-0.0132342	-0.0679358	-0.5	5
ENSMUSG00000029269		Sult1b1	-3.97695e-07	-2.2131e-07	-0.0158289	-0.1546	-0.5	5
ENSMUSG00000029547		Ints1	3.12422e-06	-2.60552e-05	-0.282917	-0.356783	-0.5	5
ENSMUSG00000030155		Clec2e	-1.89448e-07	-6.92994e-07	-0.0234459	-0.5	-0.5	5
ENSMUSG00000031209		Heph	-2.00999e-07	-3.39702e-07	-0.0496028	-0.476163	-0.5	5
ENSMUSG00000034918		Cdhr2	7.8935e-07	-9.21375e-07	-0.029029	-0.149028	-0.5	5
ENSMUSG00000035780		Ugt2a3	-1.47649e-07	-8.46546e-07	-0.0100028	-0.056069	-0.5	5
ENSMUSG00000036151		Tm6sf2	-7.51755e-07	-1.2422e-06	-0.00672268	-0.0530429	-0.5	5
ENSMUSG00000038569		Rad9b	-2.86646e-06	1.19858e-06	-0.012062	-0.0879766	-0.5	5
ENSMUSG00000041556		Fbxo2	-1.06647e-06	8.722e-07	-0.0197819	-0.0543473	-0.5	5
ENSMUSG00000049307		Fut4	-5.34561e-06	7.27507e-07	-0.0179807	-0.125984	-0.5	5
ENSMUSG00000054630		Ugt2b5	-5.24278e-07	1.33777e-06	-0.0109906	-0.0654078	-0.5	5
ENSMUSG00000055305		Zfp93	-1.82775e-06	-7.18861e-07	-0.0668137	-0.5	-0.5	5
ENSMUSG00000059654		Reg1	-4.37166e-08	-3.64076e-07	-0.0421785	-0.0604484	-0.5	5
ENSMUSG00000061825		Ces2c	-7.20472e-07	3.35032e-08	-0.01578	-0.0807116	-0.5	5
ENSMUSG00000067297		Ifit1bl2	7.83389e-07	-2.00357e-07	-0.0105754	-0.0327245	-0.5	5
ENSMUSG00000068600		Gml2	1.83701e-06	5.44145e-07	-0.01137	-0.131592	-0.5	5
ENSMUSG00000072244		Trim6	-2.10741e-06	-5.62298e-06	-0.019539	-0.101796	-0.5	5
ENSMUSG00000074445		Sprr2a3	-4.39496e-07	-9.72318e-07	-0.0647171	-0.0400065	-0.5	5
ENSMUSG00000074882		Cyp2c68	-1.14134e-07	-2.72668e-06	-0.0100199	-0.108793	-0.5	5
ENSMUSG00000074896		Ifit3	3.67146e-07	7.87831e-07	0.0259972	0.0400775	-0.5	5
ENSMUSG00000078672		Mup20	-8.20839e-08	1.08558e-06	0.0261547	-0.0113934	-0.5	5
ENSMUSG00000089960		Ugt1a1	-1.9813e-06	-3.75442e-06	-0.0175824	-0.0589913	-0.5	5
ENSMUSG00000001942		Siae	-3.29628e-06	-7.7902e-06	-0.5	-0.5	-0.5	7
ENSMUSG00000007987		Ift22	-3.99908e-06	-2.09051e-05	-0.5	-0.5	-0.5	7
ENSMUSG00000016637		Ift27	-2.59538e-06	-4.54729e-06	-0.5	-0.5	-0.5	7
ENSMUSG00000020877		Scrn2	3.43138e-07	-1.31508e-05	-0.5	-0.5	-0.5	7
ENSMUSG00000021918		Nek4	-3.25432e-06	-8.66942e-06	-0.5	-0.5	-0.5	7
ENSMUSG00000022722		Arl6	1.85068e-06	-2.11602e-07	-0.5	-0.5	-0.5	7
ENSMUSG00000024253		Dync2li1	2.24774e-06	1.55381e-06	-0.5	-0.5	-0.5	7
ENSMUSG00000025218		Poll	2.35137e-06	-5.31134e-06	-0.5	-0.5	-0.5	7
ENSMUSG00000029386		Tctn2	-4.33005e-08	-1.47891e-05	-0.5	-0.5	-0.5	7
ENSMUSG00000032299		Commd4	1.0432e-06	-1.10538e-05	-0.5	-0.5	-0.5	7
ENSMUSG00000032489		Kif9	5.04824e-07	-3.66801e-07	-0.5	-0.5	-0.5	7
ENSMUSG00000035142		Nubpl	-2.23744e-06	-1.50064e-06	-0.5	-0.5	-0.5	7
ENSMUSG00000042111		Ccdc115	2.89483e-07	-0.306382	-0.5	-0.5	-0.5	7
ENSMUSG00000047921		Trappc9	3.93424e-07	-2.26881e-06	-0.5	-0.5	-0.5	7
ENSMUSG00000048440		Cyp4f16	-1.28918e-06	-1.14142e-05	-0.5	-0.5	-0.5	7
ENSMUSG00000053134		Supt7l	-2.02584e-06	1.4785e-06	-0.5	-0.5	-0.5	7
ENSMUSG00000095041		AC149090.1	-8.06975e-05	-6.40428e-06	-0.5	-0.5	-0.5	7
ENSMUSG00000001482		Def8	1.01372e-05	-1.88699e-05	-0.274535	-0.5	-0.5	7
ENSMUSG00000002279		Lmf1	-2.45448e-06	-2.71273e-06	-0.316804	-0.5	-0.5	7
ENSMUSG00000002679		Med6	-7.13636e-06	-7.50035e-06	-0.262496	-0.5	-0.5	7
ENSMUSG00000003420		Fcgrt	-2.41332e-06	-5.02529e-06	-0.0848494	-0.5	-0.5	7
ENSMUSG00000004266		Ptpn6	6.65444e-07	-6.56931e-06	-0.486294	-0.5	-0.5	7
ENSMUSG00000004637		Wwox	-6.03373e-07	-6.76232e-06	-0.23211	-0.5	-0.5	7
ENSMUSG00000005150		Wdr83	-3.15683e-06	2.42302e-07	-0.428247	-0.5	-0.5	7
ENSMUSG00000005823		Gpr108	-2.70477e-05	-1.78967e-05	-0.116778	-0.5	-0.5	7
ENSMUSG00000006010		BC003331	-3.90615e-06	-1.41319e-05	-0.274854	-0.5	-0.5	7
ENSMUSG00000006021		Kptn	-4.80489e-06	0.0001114	-0.480804	-0.5	-0.5	7
ENSMUSG00000006219		Fblim1	-2.13924e-06	-3.8208e-06	-0.0598889	-0.5	-0.5	7
ENSMUSG00000006241		Ccdc159	-1.32352e-07	-2.26404e-06	-0.0481947	-0.5	-0.5	7
ENSMUSG00000006463		Zdhhc24	3.5357e-06	1.21647e-07	-0.360814	-0.5	-0.5	7
ENSMUSG00000006906		Stambp	2.05213e-07	0.000103292	-0.445572	-0.5	-0.5	7
ENSMUSG00000009640		Dmap1	2.01311e-06	-6.81716e-06	-0.5	-0.5	-0.5	7
ENSMUSG00000015016		Acsf3	3.05221e-06	-1.97483e-06	-0.416097	-0.5	-0.5	7
ENSMUSG00000015747		Vps45	1.58787e-06	-5.95404e-06	-0.368185	-0.5	-0.5	7
ENSMUSG00000016833		Mrps18c	1.75767e-06	-1.79488e-06	-0.305607	-0.5	-0.5	7
ENSMUSG00000017210		Med24	-1.73401e-05	-1.76758e-06	-0.5	-0.5	-0.5	7
ENSMUSG00000017688		Hnf4g	-5.55299e-08	-7.52842e-06	-0.0220657	-0.5	-0.5	7
ENSMUSG00000017697		Ada	1.2149e-06	-2.06354e-06	-0.0736125	-0.5	-0.5	7
ENSMUSG00000021368		Tbc1d7	-2.5995e-06	-4.07605e-06	-0.5	-0.5	-0.5	7
ENSMUSG00000021666		Gfm2	2.43116e-06	7.62277e-06	-0.338148	-0.5	-0.5	7
ENSMUSG00000021947		Cryl1	-4.79008e-06	7.71258e-07	-0.0986842	-0.5	-0.5	7
ENSMUSG00000022440		C1qtnf6	-6.16803e-06	-7.39329e-06	-0.5	-0.5	-0.5	7
ENSMUSG00000022824		Muc13	-2.30229e-06	-2.74044e-06	-0.0160023	-0.5	-0.5	7
ENSMUSG00000023938		Aars2	-2.25944e-06	-3.35022e-05	-0.0597301	-0.5	-0.5	7
ENSMUSG00000024319		Vps52	-1.6767e-05	-1.83328e-05	-0.5	-0.5	-0.5	7
ENSMUSG00000024730		Ms4a8a	-1.78616e-07	-5.6518e-06	-0.03532	-0.5	-0.5	7
ENSMUSG00000024800		Rpp30	1.76194e-06	1.67305e-06	-0.121451	-0.5	-0.5	7
ENSMUSG00000025008		Tctn3	3.26882e-06	-8.11049e-06	-0.5	-0.5	-0.5	7
ENSMUSG00000025037		Maoa	1.54847e-05	4.46225e-06	-0.0472856	-0.5	-0.5	7
ENSMUSG00000025188		Hps1	1.20657e-06	-1.27321e-05	-0.0788266	-0.5	-0.5	7
ENSMUSG00000025401		Myo1a	-5.20961e-06	-0.5	-0.041118	-0.5	-0.5	7
ENSMUSG00000026504		Sdccag8	-1.08014e-06	-8.78106e-06	-0.235336	-0.5	-0.5	7
ENSMUSG00000026575		Nme7	-4.6058e-07	3.81576e-06	-0.182788	-0.5	-0.5	7
ENSMUSG00000026664		Phyh	-2.58976e-06	-4.89771e-06	-0.0619017	-0.5	-0.5	7
ENSMUSG00000026709		Dars2	6.00193e-07	-3.62646e-06	-0.177949	-0.5	-0.5	7
ENSMUSG00000027371		Fahd2a	-1.48617e-06	-2.421e-06	-0.5	-0.5	-0.5	7
ENSMUSG00000027649		Ctnnbl1	-3.20492e-06	-6.60603e-06	-0.473068	-0.5	-0.5	7
ENSMUSG00000027935		Rab13	-1.99468e-06	-2.64737e-06	-0.125409	-0.5	-0.5	7
ENSMUSG00000028024		Enpep	-7.59199e-07	4.81828e-06	-0.019441	-0.5	-0.5	7
ENSMUSG00000028549		Itgb3bp	2.71171e-06	-3.52181e-06	-0.0464087	-0.5	-0.5	7
ENSMUSG00000028894		Inpp5b	1.15584e-06	-1.76321e-06	-0.117354	-0.5	-0.5	7
ENSMUSG00000028992		Nmnat1	5.83925e-06	-3.31468e-06	-0.117518	-0.5	-0.5	7
ENSMUSG00000029125		Stx18	-2.99644e-06	-1.03746e-05	-0.3821	-0.5	-0.5	7
ENSMUSG00000029166		Mapre3	-3.55018e-06	-5.50963e-06	-0.5	-0.5	-0.5	7
ENSMUSG00000029650		Slc46a3	-1.64683e-06	-3.67313e-06	-0.0451645	-0.5	-0.5	7
ENSMUSG00000030051		Aplf	-2.72347e-06	-1.09505e-05	-0.0924718	-0.5	-0.5	7
ENSMUSG00000030101		Sumf1	3.53449e-06	-1.16283e-05	-0.258831	-0.5	-0.5	7
ENSMUSG00000030347		D6Wsu163e	2.79946e-06	-6.18885e-06	-0.434516	-0.5	-0.5	7
ENSMUSG00000032377		Plscr4	-9.07699e-07	-1.64195e-06	-0.0382125	-0.5	-0.5	7
ENSMUSG00000032551		1110059G10Rik	-2.62949e-06	-4.12433e-06	-0.5	-0.5	-0.5	7
ENSMUSG00000032579		Hemk1	-1.62552e-06	-2.85191e-06	-0.122594	-0.5	-0.5	7
ENSMUSG00000034121		Mks1	2.48057e-06	-4.49964e-07	-0.0600846	-0.5	-0.5	7
ENSMUSG00000036188		Ankmy2	-5.02946e-06	2.17915e-06	-0.415995	-0.5	-0.5	7
ENSMUSG00000038079		Tmem237	4.46366e-06	2.66852e-07	-0.5	-0.5	-0.5	7
ENSMUSG00000039130		Zc3hc1	2.25991e-06	-1.45178e-05	-0.115491	-0.5	-0.5	7
ENSMUSG00000040712		Camta2	-7.22545e-06	-1.66926e-05	-0.130248	-0.5	-0.5	7
ENSMUSG00000041420		Meis3	1.27711e-06	3.90518e-07	-0.0544577	-0.5	-0.5	7
ENSMUSG00000044730		9930104L06Rik	9.32976e-06	-1.74362e-05	-0.119553	-0.5	-0.5	7
ENSMUSG00000046822		Slc39a3	4.09063e-06	-5.51086e-06	-0.5	-0.5	-0.5	7
ENSMUSG00000049600		Zbtb45	3.58296e-06	-4.10887e-06	-0.5	-0.5	-0.5	7
ENSMUSG00000052428		Tmco1	-7.64275e-06	-5.31538e-06	-0.240276	-0.5	-0.5	7
ENSMUSG00000056698		Elmod3	4.59765e-07	1.57384e-06	-0.5	-0.5	-0.5	7
ENSMUSG00000057181		5730455P16Rik	-1.05124e-06	-7.68835e-06	-0.5	-0.5	-0.5	7
ENSMUSG00000060791		Gmfg	-1.64339e-06	-3.23606e-06	-0.5	-0.5	-0.5	7
ENSMUSG00000070737		Tmem35b	1.33648e-06	7.07823e-06	-0.131482	-0.5	-0.5	7
ENSMUSG00000078546		Zfp995	-4.16905e-06	-1.85228e-06	-0.0524115	-0.5	-0.5	7
ENSMUSG00000003559		As3mt	1.76361e-06	-1.7365e-06	0.00706581	-0.0703807	-0.5	7
ENSMUSG00000004994		Ccdc130	7.24461e-06	8.68339e-07	-0.0982413	-0.293856	-0.5	7
ENSMUSG00000007872		Id3	-3.24447e-06	-0.00017946	0.0254856	0.0654746	-0.5	7
ENSMUSG00000008193		Spib	4.55732e-07	2.27592e-08	0.0055054	-0.00287004	-0.5	7
ENSMUSG00000013083		2200002J24Rik	-1.28564e-06	-3.11185e-06	-0.0425162	-0.119783	-0.5	7
ENSMUSG00000019794		Katna1	5.51895e-06	-1.05574e-05	-0.0848683	-0.013105	-0.5	7
ENSMUSG00000020182		Ddc	-6.38705e-06	-1.16261e-05	-0.0217728	-0.0928912	-0.5	7
ENSMUSG00000021208		Ifi27l2b	-4.41834e-06	-2.8984e-06	-0.0573635	-0.5	-0.5	7
ENSMUSG00000021213		Akr1c13	-1.23961e-05	-8.08415e-06	-0.0548006	-0.0979762	-0.5	7
ENSMUSG00000021615		Xrcc4	-2.73319e-06	-5.12406e-06	-0.342109	-0.221887	-0.5	7
ENSMUSG00000022040		Ephx2	-1.96751e-07	-4.68753e-06	-0.0436318	-0.0723816	-0.5	7
ENSMUSG00000022546		Gpt	-1.45673e-06	-7.54905e-06	-0.0262667	-0.23215	-0.5	7	alt1
ENSMUSG00000022809		Nr1i2	-2.7376e-07	-2.44024e-06	-0.0153958	-0.186602	-0.5	7
ENSMUSG00000022938		Fam3b	-1.60906e-06	-3.30445e-06	-0.0321006	-0.163624	-0.5	7
ENSMUSG00000024899		Papss2	4.04012e-07	-1.59057e-07	-0.0108327	-0.0646526	-0.5	7
ENSMUSG00000024947		Men1	5.09756e-06	3.04193e-06	-0.112086	-0.347187	-0.5	7
ENSMUSG00000025497		Cdhr5	-1.6269e-06	-3.51952e-06	-0.0589406	-0.5	-0.5	7
ENSMUSG00000026172		Bcs1l	3.90791e-06	-1.74831e-06	-0.489764	-0.302271	-0.5	7
ENSMUSG00000026727		Rsu1	-3.37585e-08	1.171e-06	-0.0227357	-0.0438538	-0.5	7
ENSMUSG00000028243		Ubxn2b	-2.68029e-06	-2.5802e-06	-0.096831	-0.5	-0.5	7
ENSMUSG00000029700		Slc13a1	-1.78616e-07	-0.5	-0.0207911	-0.0904762	-0.5	7
ENSMUSG00000029727		Cyp3a13	3.65549e-07	-8.47928e-07	-0.0293474	-0.330675	-0.5	7
ENSMUSG00000029759		Pon3	-1.30138e-06	-4.62051e-06	-0.10248	-0.296318	-0.5	7
ENSMUSG00000030498		Gas2	5.97104e-06	-6.79156e-06	-0.5	-0.497528	-0.5	7
ENSMUSG00000031613		Hpgd	-2.51918e-06	-5.304e-06	-0.0463479	-0.0934103	-0.5	7
ENSMUSG00000031767		Nudt7	-1.41667e-06	-6.73795e-06	-0.048825	-0.353813	-0.5	7
ENSMUSG00000031840		Rab3a	-1.24817e-06	-9.96575e-08	-0.0766852	-0.24363	-0.5	7
ENSMUSG00000031844		Hsd17b2	-6.41325e-07	-5.23274e-06	-0.0534697	-0.5	-0.5	7
ENSMUSG00000032357		Tinag	3.54193e-08	7.52376e-07	-0.0666451	-0.3038	-0.5	7
ENSMUSG00000032718		Mansc1	-5.32158e-06	-2.19151e-06	-0.00586767	-0.5	-0.5	7
ENSMUSG00000033917		Gde1	6.00944e-07	-7.9509e-06	-0.000924591	0.00149284	-0.5	7
ENSMUSG00000034371		Tkfc	-4.14649e-06	-9.09194e-06	-0.0427	-0.344432	-0.5	7
ENSMUSG00000034379		Wdr5b	8.66537e-07	-8.32277e-08	-0.0291239	-0.5	-0.5	7
ENSMUSG00000034947		Tmem106a	-6.89333e-06	2.36662e-06	-0.0683535	-0.5	-0.5	7
ENSMUSG00000035561		Aldh1b1	-2.43511e-06	-2.43701e-06	-0.0187491	-0.106396	-0.5	7
ENSMUSG00000037251		Pomk	1.65002e-06	-1.18714e-05	-0.112461	-0.328729	-0.5	7
ENSMUSG00000039217		Il18	7.40097e-08	-5.30696e-06	-0.0655038	-0.120889	-0.5	7
ENSMUSG00000039660		Spout1	5.10283e-06	-6.17945e-06	-0.454536	-0.434133	-0.5	7
ENSMUSG00000041827		Oasl1	-1.36129e-06	-1.84104e-05	-0.0558646	-0.173721	-0.5	7
ENSMUSG00000042055		Wdr11	-1.13995e-06	-1.60436e-06	-0.193241	-0.288719	-0.5	7
ENSMUSG00000043831		Lysmd4	-1.50677e-06	-5.20428e-06	-0.0668556	-0.458587	-0.5	7
ENSMUSG00000044952		Kctd21	3.07754e-06	1.30909e-06	-0.119989	-0.0630435	-0.5	7
ENSMUSG00000045410		Akr1e1	-1.90822e-06	-9.54925e-07	-0.07061	-0.171408	-0.5	7
ENSMUSG00000048495		Tyw5	4.21576e-06	-1.04992e-06	-0.364207	-0.327452	-0.5	7
ENSMUSG00000049858		Suox	-2.69384e-06	-4.41589e-06	-0.170563	-0.216671	-0.5	7
ENSMUSG00000051238		Swsap1	-1.68137e-06	-7.35282e-06	-0.0364326	-0.176165	-0.5	7
ENSMUSG00000052131		Akr1b7	-1.53626e-06	0.5	-0.0367029	-0.0714024	-0.5	7
ENSMUSG00000052595		A1cf	-9.90738e-08	-7.22311e-07	-0.0170045	-0.129527	-0.5	7
ENSMUSG00000052688		Rab7b	7.51008e-07	-2.12414e-06	-0.0150172	-0.335876	-0.5	7
ENSMUSG00000053279		Aldh1a1	-1.14403e-05	-0.5	-0.0271834	-0.132367	-0.5	7
ENSMUSG00000054999		Naaladl1	1.11065e-06	-1.28675e-06	-0.010301	-0.0379632	-0.5	7
ENSMUSG00000056383		AI987944	-1.76129e-07	-4.41614e-06	-0.178769	-0.268881	-0.5	7
ENSMUSG00000066800		Rnasel	4.08974e-07	-5.96802e-06	-0.0145731	-0.175418	-0.5	7
ENSMUSG00000067231		Cyp2c65	2.16665e-07	6.91174e-06	-0.0280199	-0.141349	-0.5	7
ENSMUSG00000070704		Ugt2b36	-1.76447e-06	-6.08124e-07	-0.0449182	-0.16353	-0.5	7
ENSMUSG00000072762		4930522L14Rik	-3.94941e-07	-3.03716e-06	-0.0424951	-0.5	-0.5	7
ENSMUSG00000073405		H2-T-ps	9.75759e-07	-2.84691e-06	-0.0147853	0.0143701	-0.5	7
ENSMUSG00000074272		Ceacam1	3.0806e-07	-3.6407e-06	-0.0235306	-0.223859	-0.5	7
ENSMUSG00000074300		BC030870	-1.09987e-07	-6.65445e-07	-0.0198778	-0.140468	-0.5	7
ENSMUSG00000074435		Smcp	-1.67594e-07	-1.00436e-07	-0.0140467	-0.0679855	-0.5	7
ENSMUSG00000074604		Mgst2	4.3125e-06	-6.08563e-06	-0.0179586	-0.340675	-0.5	7
ENSMUSG00000078853		Igtp	-5.73939e-07	-1.83143e-07	-0.0115822	-0.121078	-0.5	7
ENSMUSG00000092486		2610524H06Rik	1.77148e-06	-2.06956e-07	-0.114636	-0.146808	-0.5	7
ENSMUSG00000095026		Gm3336	-5.32967e-07	-6.04189e-07	-0.032064	-0.049109	-0.5	7
ENSMUSG00000109644		0610005C13Rik	-4.97828e-07	-6.16017e-06	-0.0650042	-0.19636	-0.5	7
ENSMUSG00000047250		Ptgs1	0.5	-2.32306e-06	0.036408	0.0637318	0.0466942	8
ENSMUSG00000019838		Slc16a10	-1.15363e-06	0.5	0.024955	0.0328931	0.165783	8
ENSMUSG00000028415		Spink4	2.05682e-07	0.5	0.5	0.035944	0.137299	8
ENSMUSG00000046841		Ckap4	2.14317e-05	0.5	0.5	0.457586	0.133886	8
ENSMUSG00000095562		Gm21887	-3.50681e-06	-3.90711e-06	-0.0258636	-0.0601876	0.00636101	8
ENSMUSG00000001768		Rin2	1.95419e-06	1.0498e-05	0.454446	0.125734	0.0826051	8
ENSMUSG00000004951		Hspb1	2.05495e-07	0.369289	0.5	0.5	0.36143	8
ENSMUSG00000019817		Plagl1	-3.37849e-07	0.483409	0.5	0.5	0.346045	8
ENSMUSG00000019818		Cd164	0.000119614	2.4805e-05	0.375138	0.347816	0.174444	8
ENSMUSG00000021536		Adcy2	-1.33395e-06	1.2341e-07	0.5	0.155183	0.0568131	8
ENSMUSG00000022351		Sqle	5.52412e-06	2.48217e-05	0.428453	0.5	0.13987	8
ENSMUSG00000024597		Slc12a2	-0.000121301	-2.39366e-05	0.5	0.5	0.5	8
ENSMUSG00000025019		Lcor	-9.63142e-06	0.00168749	0.417194	0.291426	-0.0195122	8
ENSMUSG00000025473		Adam8	7.51354e-07	-4.83507e-07	0.5	0.5	0.5	8
ENSMUSG00000026158		Ogfrl1	5.56583e-06	2.58997e-06	0.5	0.214298	0.0896986	8
ENSMUSG00000026166		Ccl20	6.94374e-07	2.6693e-06	0.5	0.5	0.196082	8
ENSMUSG00000027225		Duoxa2	4.52508e-06	8.60489e-06	0.5	0.5	0.436731	8
ENSMUSG00000027533		Fabp5	1.76463e-06	8.48548e-06	0.5	0.226925	0.120003	8
ENSMUSG00000027690		Slc2a2	-2.56144e-06	2.53841e-06	0.5	0.5	0.281708	8
ENSMUSG00000028364		Tnc	9.44236e-08	3.49217e-07	0.5	0.5	0.0259522	8
ENSMUSG00000028599		Tnfrsf1b	5.19639e-06	6.90075e-06	0.5	0.5	-0.0114242	8
ENSMUSG00000030029		Lrig1	5.56944e-06	0.276228	0.5	0.393317	0.00878715	8
ENSMUSG00000030134		Rasgef1a	1.54333e-06	6.51443e-06	0.5	0.5	0.280078	8
ENSMUSG00000030729		Pgm2l1	-1.46283e-06	1.37085e-05	0.5	0.5	0.5	8
ENSMUSG00000031391		L1cam	7.80828e-06	-5.44469e-06	0.5	0.5	0.191884	8
ENSMUSG00000035818		Plekhs1	1.15732e-06	1.00331e-05	0.5	0.5	0.361544	8
ENSMUSG00000037172		E330009J07Rik	-9.32667e-06	9.88519e-06	0.5	0.5	0.454837	8
ENSMUSG00000037234		Hook3	7.31456e-06	0.261561	0.434744	0.29475	0.246893	8
ENSMUSG00000039116		Adgrg6	4.94024e-06	1.29765e-05	0.5	0.5	0.408508	8
ENSMUSG00000039456		Morc3	-5.19867e-07	1.34277e-05	0.479556	0.497442	0.172182	8
ENSMUSG00000039470		Zdhhc2	-1.50342e-05	3.03142e-06	0.5	0.367453	0.0269744	8
ENSMUSG00000039934		Gsap	4.32367e-06	0.306437	0.5	0.5	0.140986	8
ENSMUSG00000042901		Aida	3.65607e-06	1.06715e-05	0.5	0.5	0.0184112	8
ENSMUSG00000045103		Dmd	3.2706e-06	1.37984e-05	0.5	0.5	0.397723	8
ENSMUSG00000046634		Pkd1l1	7.00534e-07	3.34297e-06	0.5	0.113065	0.0129956	8
ENSMUSG00000050931		Sgms2	-4.62415e-06	1.07769e-05	0.417368	0.267684	0.217136	8
ENSMUSG00000052942		Glis3	1.26136e-06	2.44389e-05	0.399628	0.403971	0.0774869	8
ENSMUSG00000066684		Pilrb1	2.39989e-06	2.06122e-06	0.5	0.5	0.18207	8
ENSMUSG00000068452		Duox2	6.96976e-06	5.25159e-06	0.5	0.258044	0.0937136	8
ENSMUSG00000000489		Pdgfb	2.98094e-06	1.89756e-06	0.128258	0.5	-0.0351554	8
ENSMUSG00000001123		Lgals9	-5.04609e-06	1.59181e-05	0.155575	0.318935	0.0190993	8
ENSMUSG00000001270		Ckb	-2.88179e-06	2.08504e-06	0.0741732	0.5	0.457634	8
ENSMUSG00000001415		Smg5	-1.94483e-06	-2.8159e-05	0.113173	0.316538	0.0771609	8
ENSMUSG00000001435		Col18a1	9.45715e-07	8.00066e-06	0.415253	0.5	0.477608	8
ENSMUSG00000003500		Impdh1	2.82074e-06	-6.59454e-06	0.0764294	0.31349	0.187315	8
ENSMUSG00000003847		Nfat5	7.67731e-07	6.66199e-06	0.216215	0.322692	0.0584473	8
ENSMUSG00000004446		Bid	3.60789e-06	7.25063e-06	0.187926	0.444687	0.344947	8
ENSMUSG00000004655		Aqp1	-1.47303e-06	8.99762e-06	0.0426678	0.5	0.188559	8
ENSMUSG00000004677		Myo9b	2.95637e-07	1.7663e-05	0.237755	0.314997	-0.0331654	8
ENSMUSG00000005198		Polr2a	-1.61713e-05	5.20335e-06	0.249671	0.5	0.207919	8
ENSMUSG00000005320		Fgfr4	9.63431e-06	0.5	0.296764	0.5	0.0995552	8
ENSMUSG00000005656		Snx6	-4.72808e-06	2.13492e-05	0.223295	0.312005	0.136343	8
ENSMUSG00000005846		Rsl1d1	0.000108115	-7.49718e-06	0.118368	0.365131	0.123784	8
ENSMUSG00000006932		Ctnnb1	3.74759e-06	-4.24793e-06	0.179778	0.342828	0.206116	8
ENSMUSG00000007029		Vars	-6.22729e-05	2.00972e-05	0.133011	0.401961	0.45038	8
ENSMUSG00000007338		Mrpl49	2.34374e-05	-1.17902e-06	0.0074353	0.358066	0.153092	8
ENSMUSG00000007617		Homer1	-2.3025e-07	-5.7693e-07	0.120801	0.5	0.115168	8
ENSMUSG00000007659		Bcl2l1	-1.68653e-05	-1.49516e-06	0.101417	0.338025	0.256721	8
ENSMUSG00000008305		Tle1	-1.46943e-06	9.95628e-06	0.119068	0.307737	0.261533	8
ENSMUSG00000008393		Carhsp1	-1.73515e-05	1.43032e-05	0.193201	0.428735	0.427151	8
ENSMUSG00000008450		Nutf2	5.58387e-07	3.38917e-06	0.0202711	0.422375	0.386716	8
ENSMUSG00000008763		Man1a2	-5.06515e-06	-0.000232413	0.149228	0.287365	0.157949	8
ENSMUSG00000009569		Mkl2	-5.44861e-06	3.51322e-06	0.139928	0.288855	0.0755781	8
ENSMUSG00000010608		Rbm25	1.71119e-06	7.89757e-07	0.0921388	0.287297	0.183036	8
ENSMUSG00000010751		Tnfrsf22	1.51958e-05	9.01038e-07	0.499803	0.5	0.355765	8
ENSMUSG00000012640		Zfp715	9.20073e-07	9.60467e-07	0.0974832	0.384759	0.132262	8
ENSMUSG00000013698		Pea15a	9.54777e-07	5.42036e-06	0.466612	0.5	0.492287	8
ENSMUSG00000014444		Piezo1	-4.60232e-06	8.73833e-07	0.0874836	0.38819	0.219099	8
ENSMUSG00000015653		Steap2	2.23528e-06	1.25036e-05	0.340378	0.452536	0.467003	8
ENSMUSG00000015749		Anp32e	1.76743e-05	6.66332e-06	0.180506	0.311693	-0.0424004	8
ENSMUSG00000016028		Celsr1	-3.87092e-06	5.363e-06	0.482092	0.433567	0.0991397	8
ENSMUSG00000018001		Cyth3	4.85069e-06	-1.42758e-06	0.348121	0.5	0.407175	8
ENSMUSG00000018446		C1qbp	1.44686e-06	2.19888e-06	0.0440533	0.333742	0.300448	8
ENSMUSG00000019256		Ahr	2.70025e-06	6.0459e-06	0.404292	0.473326	0.371152	8
ENSMUSG00000019433		Gipc1	1.0089e-06	-1.26966e-06	0.131037	0.301615	0.276198	8
ENSMUSG00000019437		Tlcd1	2.2422e-06	2.38982e-06	0.463067	0.5	0.42062	8
ENSMUSG00000019734		Tmc4	4.38485e-05	1.80022e-05	0.321983	0.2225	-0.0500402	8
ENSMUSG00000019849		Prep	-3.16314e-06	1.6545e-05	0.193505	0.410572	0.306841	8
ENSMUSG00000019947		Arid5b	-5.19142e-06	-9.54217e-07	0.0834219	0.338883	-0.0592232	8
ENSMUSG00000019978		Epb41l2	2.90952e-06	4.7028e-06	0.5	0.5	0.5	8
ENSMUSG00000020024		Cep83	1.57191e-06	7.34559e-06	0.160128	0.5	0.175772	8
ENSMUSG00000020064		Herc4	8.84782e-06	1.1708e-05	0.0934888	0.284508	0.0516341	8
ENSMUSG00000020075		Ddx21	0.000167466	2.92201e-05	0.203415	0.378358	0.26877	8
ENSMUSG00000020108		Ddit4	-1.0695e-05	2.11239e-06	0.0994126	0.333176	-0.0316684	8
ENSMUSG00000020121		Srgap1	5.97321e-07	2.73048e-06	0.5	0.5	0.0147729	8
ENSMUSG00000020312		Shc2	3.27792e-07	4.71805e-06	0.5	0.5	0.186323	8
ENSMUSG00000020594		Pum2	-6.13466e-05	0.000175637	0.145827	0.27942	0.0224636	8
ENSMUSG00000020679		Hnf1b	-1.35345e-05	1.44545e-05	0.257482	0.335798	0.0235197	8
ENSMUSG00000020823		Sec14l1	5.30107e-07	-2.61776e-05	0.278412	0.336658	0.375175	8
ENSMUSG00000020888		Dvl2	2.44903e-06	6.67692e-07	0.0207263	0.329133	0.0796649	8
ENSMUSG00000021068		Nin	9.50319e-08	-1.09573e-06	0.5	0.5	0.0127179	8
ENSMUSG00000021149		Gtpbp4	-2.86674e-06	2.29891e-05	0.0886509	0.307227	0.139208	8
ENSMUSG00000021277		Traf3	-3.69483e-06	4.01029e-06	0.188601	0.370113	0.106486	8
ENSMUSG00000021279		Cdc42bpb	-1.4181e-05	-1.48353e-05	0.110731	0.267808	0.0277814	8
ENSMUSG00000021311		Mtr	-3.17118e-06	8.77877e-06	0.0627537	0.419768	0.0852469	8
ENSMUSG00000021360		Gcnt2	-3.01999e-05	6.90261e-06	0.203197	0.401842	0.355655	8
ENSMUSG00000021366		Hivep1	-1.69226e-06	-8.8192e-05	0.41175	0.387958	0.0756438	8
ENSMUSG00000021375		Kif13a	6.69545e-07	1.06676e-05	0.309212	0.493969	0.114969	8
ENSMUSG00000021477		Ctsl	2.75238e-06	1.8715e-06	0.21965	0.5	0.359295	8
ENSMUSG00000021482		Aaed1	-1.43813e-06	1.28209e-05	0.5	0.5	0.463183	8
ENSMUSG00000021583		Erap1	1.48197e-05	8.92205e-06	0.237947	0.419167	0.112778	8
ENSMUSG00000021662		Arhgef28	1.32254e-06	5.76339e-06	0.255859	0.458551	0.463875	8
ENSMUSG00000021669		Col4a3bp	7.27275e-06	2.9521e-05	0.306182	0.343997	0.104688	8
ENSMUSG00000021703		Serinc5	2.36923e-06	6.34261e-06	0.494044	0.5	0.442902	8
ENSMUSG00000021756		Il6st	3.19482e-07	1.98304e-05	0.470433	0.482661	0.41166	8
ENSMUSG00000021782		Dlg5	-6.75154e-05	4.80208e-06	0.0825742	0.28593	0.0969033	8
ENSMUSG00000021823		Vcl	5.3052e-06	1.39425e-05	0.3222	0.486993	0.158453	8
ENSMUSG00000021877		Arf4	-7.78576e-06	-0.000521746	0.0698878	0.236438	0.199854	8
ENSMUSG00000021895		Arhgef3	-3.20437e-07	3.77043e-06	0.303665	0.367808	0.0390592	8
ENSMUSG00000021929		Kpna3	7.79263e-06	1.78492e-05	0.399418	0.351329	0.439619	8
ENSMUSG00000022096		Hr	-8.03632e-06	1.37416e-05	0.188269	0.5	-0.0119941	8
ENSMUSG00000022272		Myo10	9.00496e-07	5.56913e-06	0.252706	0.5	0.436218	8
ENSMUSG00000022280		Rnf19a	3.21971e-08	3.61146e-06	0.108529	0.325494	0.319024	8
ENSMUSG00000022350		Washc5	1.67052e-06	1.00613e-05	0.382355	0.4639	0.270047	8
ENSMUSG00000022382		Wnt7b	2.48838e-06	8.61657e-06	0.115863	0.440551	0.336154	8
ENSMUSG00000022540		Rogdi	5.34554e-06	-3.55252e-06	0.0525192	0.397902	0.219601	8
ENSMUSG00000022629		Kif21a	-4.62842e-06	2.82978e-06	0.0705871	0.411254	0.327154	8
ENSMUSG00000022710		Usp7	5.01902e-06	1.72597e-05	0.0566751	0.236463	0.201443	8
ENSMUSG00000022723		Crybg3	2.00565e-06	8.24947e-07	0.150402	0.5	0.0865763	8
ENSMUSG00000022770		Dlg1	1.37266e-06	-2.87262e-07	0.12015	0.395385	0.108598	8
ENSMUSG00000022781		Pak2	-5.49358e-06	7.30606e-06	0.202019	0.275171	0.126056	8
ENSMUSG00000022801		Lrch3	-8.86975e-06	1.27e-05	0.25431	0.400095	0.104288	8
ENSMUSG00000022961		Son	-1.13743e-06	2.0682e-05	0.239036	0.262944	0.20607	8
ENSMUSG00000023008		Fmnl3	3.63505e-06	1.55823e-06	0.472557	0.5	0.166874	8
ENSMUSG00000023043		Krt18	2.70086e-06	-1.03601e-05	0.243514	0.459751	0.481032	8
ENSMUSG00000023944		Hsp90ab1	-4.94885e-06	-0.000115783	0.164083	0.374629	0.242747	8
ENSMUSG00000024002		Brd4	-8.2805e-06	-0.000211889	0.065597	0.29282	0.302703	8
ENSMUSG00000024335		Brd2	2.68082e-06	3.46173e-05	0.170468	0.480575	0.349614	8
ENSMUSG00000024360		Etf1	1.52569e-06	1.85387e-05	0.2012	0.330334	0.119571	8
ENSMUSG00000024501		Dpysl3	-4.00214e-07	1.17059e-06	0.0374875	0.5	0.346226	8
ENSMUSG00000024533		Spire1	-5.6174e-06	-5.64969e-07	0.310931	0.5	0.155948	8
ENSMUSG00000024563		Smad2	-7.88756e-07	-1.34087e-06	0.106732	0.320459	0.230126	8
ENSMUSG00000024726		Carnmt1	4.44301e-06	8.03902e-06	0.0584509	0.5	0.199449	8
ENSMUSG00000024735		Prpf19	-2.24316e-06	3.87015e-05	0.127959	0.282716	0.028049	8
ENSMUSG00000024811		Tnks2	-8.03572e-06	1.67803e-05	0.260307	0.295156	0.132369	8
ENSMUSG00000024883		Rin1	3.63247e-06	-2.00939e-06	0.0814495	0.404653	0.118054	8
ENSMUSG00000024941		Scyl1	6.12671e-06	1.3438e-05	0.0719942	0.272022	0.0608329	8
ENSMUSG00000024991		Eif3a	-0.00195313	-0.000118695	0.156924	0.312708	0.286824	8
ENSMUSG00000025060		Slk	1.17642e-06	1.08647e-05	0.213159	0.366379	0.302749	8
ENSMUSG00000025075		Habp2	-5.49033e-05	1.49212e-05	0.5	0.5	0.107348	8
ENSMUSG00000025236		Adpgk	8.64376e-06	2.62496e-05	0.369677	0.5	0.40242	8
ENSMUSG00000025372		Baiap2	-5.93891e-06	6.80943e-06	0.127472	0.336096	0.373645	8
ENSMUSG00000025511		Tspan4	2.00486e-06	5.78626e-06	0.0842187	0.5	0.5	8
ENSMUSG00000025555		Farp1	-4.2114e-06	-3.51966e-05	0.185713	0.424006	0.0683531	8
ENSMUSG00000025571		Tnrc6c	-4.22688e-06	2.848e-06	0.10677	0.405418	0.267807	8
ENSMUSG00000025613		Cct8	1.07509e-07	-1.49067e-06	0.1104	0.377992	0.126795	8
ENSMUSG00000025809		Itgb1	6.31811e-06	9.68054e-05	0.157483	0.328961	0.434973	8
ENSMUSG00000026068		Il18rap	2.19069e-06	7.26003e-06	0.5	0.5	0.0379043	8
ENSMUSG00000026083		Eif5b	-2.32697e-05	8.07756e-06	0.110984	0.312021	0.181701	8
ENSMUSG00000026234		Ncl	8.55881e-07	8.27683e-06	0.199266	0.458447	0.402432	8
ENSMUSG00000026343		Gpr39	2.78207e-06	1.75188e-06	0.105569	0.322719	0.288248	8
ENSMUSG00000026384		Ptpn4	2.09281e-07	1.05186e-05	0.5	0.5	0.0346882	8
ENSMUSG00000026413		Pkp1	4.72562e-06	1.03011e-06	0.0869689	0.5	0.0315267	8
ENSMUSG00000026415		Fcamr	-5.65072e-07	4.79088e-06	0.0723395	0.5	0.0330515	8
ENSMUSG00000026547		Tagln2	5.32234e-06	8.41849e-05	0.0558797	0.336157	0.426827	8
ENSMUSG00000026558		Uck2	-2.55371e-06	5.52856e-07	0.121693	0.432092	0.42254	8
ENSMUSG00000026718		Stam	1.11529e-05	1.58715e-05	0.183509	0.363698	0.355888	8
ENSMUSG00000026761		Orc4	5.36489e-06	6.05307e-06	0.0518483	0.328487	0.0120893	8
ENSMUSG00000026797		Stxbp1	5.95853e-06	3.81782e-06	0.5	0.5	0.5	8
ENSMUSG00000026970		Rbms1	-7.14539e-06	1.27674e-05	0.418169	0.428725	0.203397	8
ENSMUSG00000026981		Il1rn	1.70851e-06	3.33749e-05	0.120815	0.298094	0.497909	8
ENSMUSG00000027006		Dnajc10	-3.47081e-06	0.5	0.330498	0.369135	0.447563	8
ENSMUSG00000027171		Prrg4	-2.73031e-06	8.21836e-06	0.293015	0.47188	0.145323	8
ENSMUSG00000027654		Fam83d	-9.56564e-07	3.694e-06	0.0848166	0.5	0.0870796	8
ENSMUSG00000027712		Anxa5	2.22571e-05	-3.68829e-05	0.319446	0.460374	0.223775	8
ENSMUSG00000027763		Mbnl1	7.45659e-06	7.08573e-06	0.176417	0.399088	0.388598	8
ENSMUSG00000027782		Kpna4	5.88021e-06	1.59504e-05	0.195758	0.318423	0.134927	8
ENSMUSG00000027803		Wwtr1	1.32933e-05	-1.15106e-06	0.175927	0.478238	0.105423	8
ENSMUSG00000027907		S100a11	1.19934e-06	-0.00060289	0.134522	0.361468	0.368814	8
ENSMUSG00000028063		Lmna	6.4877e-06	-7.33393e-06	0.0605051	0.35991	0.492787	8
ENSMUSG00000028082		Sh3d19	1.74446e-06	-2.51538e-05	0.11267	0.311768	0.391208	8
ENSMUSG00000028152		Tspan5	1.58545e-06	9.80244e-07	0.0795042	0.368549	0.168333	8
ENSMUSG00000028156		Eif4e	8.43625e-06	8.98525e-07	0.0701988	0.359031	0.0467151	8
ENSMUSG00000028273		Pdlim5	6.24138e-08	5.03637e-06	0.215401	0.321478	0.424435	8
ENSMUSG00000028456		Unc13b	-8.84388e-08	3.48492e-06	0.313689	0.296231	0.173109	8
ENSMUSG00000028484		Psip1	1.12995e-05	1.1599e-05	0.226807	0.356904	0.185202	8
ENSMUSG00000028639		Ybx1	1.5588e-05	-5.28961e-05	0.016968	0.243647	0.0742548	8
ENSMUSG00000028776		Tinagl1	2.59247e-06	4.76662e-06	0.112382	0.5	0.125668	8
ENSMUSG00000028796		Phc2	5.09906e-08	1.10224e-05	0.18052	0.373799	0.251646	8
ENSMUSG00000028849		Map7d1	-2.2126e-05	3.8833e-06	0.104058	0.441113	0.330744	8
ENSMUSG00000028862		Map3k6	-1.89e-07	-4.45818e-06	0.5	0.5	0.198329	8
ENSMUSG00000029430		Ran	1.77784e-06	2.5587e-06	0.077693	0.387392	0.399751	8
ENSMUSG00000029518		Rab35	-2.63865e-05	-2.01365e-06	0.0123972	0.305389	0.144811	8
ENSMUSG00000029924		Slc37a3	-8.17575e-06	1.66282e-05	0.21258	0.332293	0.0874115	8
ENSMUSG00000030172		Erc1	-5.26375e-06	5.35351e-07	0.108949	0.348689	0.0153927	8
ENSMUSG00000030203		Dusp16	-1.03506e-05	8.67377e-06	0.405734	0.411187	0.0809164	8
ENSMUSG00000030342		Cd9	-4.0858e-05	1.15605e-05	0.255316	0.485995	0.161188	8
ENSMUSG00000030447		Cyfip1	-6.59789e-06	-1.89824e-06	0.122014	0.325286	0.217069	8
ENSMUSG00000030557		Mef2a	-9.96078e-06	-4.15904e-06	0.279752	0.358455	0.333572	8
ENSMUSG00000030660		Pik3c2a	-2.75643e-06	1.76878e-05	0.226926	0.321127	0.26686	8
ENSMUSG00000030847		Bag3	2.24178e-05	1.0878e-05	0.0728986	0.440804	0.239524	8
ENSMUSG00000030890		Ilk	-2.63113e-07	7.23368e-06	0.123097	0.329882	-0.0743049	8
ENSMUSG00000030970		Ctbp2	2.07178e-06	1.49238e-05	0.251189	0.409748	0.233024	8
ENSMUSG00000031015		Swap70	-4.73897e-06	5.47256e-07	0.38386	0.5	0.216707	8
ENSMUSG00000031328		Flna	1.78633e-05	3.38856e-05	0.460439	0.5	0.427698	8
ENSMUSG00000031342		Gpm6b	7.82088e-07	3.85478e-06	0.0892598	0.5	0.365028	8
ENSMUSG00000031400		G6pdx	1.95259e-06	-1.4019e-05	0.115819	0.417851	0.0822168	8
ENSMUSG00000031422		Morf4l2	6.65865e-06	1.0943e-05	0.221098	0.401495	0.180163	8
ENSMUSG00000031432		Prps1	4.73486e-06	1.57457e-05	0.349181	0.496117	0.0626075	8
ENSMUSG00000031530		Dusp4	6.69937e-06	2.86003e-06	0.5	0.5	0.301713	8
ENSMUSG00000031545		Gpat4	-0.000293464	1.32728e-05	0.145377	0.383618	0.157637	8
ENSMUSG00000031799		Tpm4	9.38516e-05	5.48586e-06	0.115998	0.47399	0.123985	8
ENSMUSG00000031904		Slc7a6	4.43207e-06	9.20239e-05	0.271432	0.409309	0.392124	8
ENSMUSG00000031906		Smpd3	7.92682e-06	0.245902	0.253873	0.43061	0.113527	8
ENSMUSG00000031996		Aplp2	-2.1321e-06	2.27971e-06	0.260186	0.344673	0.216341	8
ENSMUSG00000032035		Ets1	8.60672e-07	5.60731e-06	0.5	0.5	0.5	8
ENSMUSG00000032076		Cadm1	4.3276e-06	1.87269e-05	0.160333	0.421327	0.402041	8
ENSMUSG00000032185		Carm1	1.09641e-05	-4.21726e-06	0.107659	0.363433	0.09627	8
ENSMUSG00000032231		Anxa2	3.98682e-05	0.000398821	0.103375	0.316455	0.212244	8
ENSMUSG00000032349		Elovl5	-1.42559e-06	1.36575e-05	0.0878447	0.369035	0.167683	8
ENSMUSG00000032402		Smad3	-4.14289e-06	3.4284e-06	0.144739	0.320532	0.129108	8
ENSMUSG00000032412		Atp1b3	1.25308e-05	1.11319e-05	0.286653	0.5	0.277224	8
ENSMUSG00000032423		Syncrip	3.57401e-06	-5.96987e-05	0.266573	0.408199	0.454313	8
ENSMUSG00000032440		Tgfbr2	3.38534e-05	2.33044e-05	0.242077	0.381167	0.121809	8
ENSMUSG00000032656		2024-03-03	1.10431e-08	-7.98605e-07	0.117413	0.5	0.0149642	8
ENSMUSG00000032724		Abtb2	6.68544e-07	3.03318e-06	0.5	0.5	0.107146	8
ENSMUSG00000032803		Cdv3	2.06286e-05	1.06617e-05	0.130937	0.33255	0.467658	8
ENSMUSG00000032849		Abcc4	-5.19788e-05	1.69874e-06	0.162143	0.400694	0.182812	8
ENSMUSG00000032966		Fkbp1a	-3.35081e-07	-8.74629e-06	0.116605	0.448907	0.173372	8
ENSMUSG00000033004		Mycbp2	-4.12245e-06	3.36011e-06	0.271568	0.440813	0.366668	8
ENSMUSG00000033039		Micall1	-3.10268e-07	4.92347e-06	0.139844	0.311219	0.103888	8
ENSMUSG00000033256		Shf	2.28191e-06	2.31976e-05	0.119797	0.5	0.0743773	8
ENSMUSG00000034107		Ano7	-2.64627e-06	6.78203e-06	0.5	0.5	0.0422723	8
ENSMUSG00000034177		Rnf43	-1.65904e-05	-7.72055e-06	0.0534291	0.368251	0.14884	8
ENSMUSG00000034189		Hsdl1	4.64521e-06	1.07588e-05	0.109504	0.443714	0.162106	8
ENSMUSG00000034342		Cbl	-1.20568e-05	1.31363e-05	0.146893	0.364296	0.175585	8
ENSMUSG00000034424		Gcsh	2.27335e-05	3.17458e-06	0.000541575	0.303886	0.103831	8
ENSMUSG00000034575		Papd7	4.6257e-06	1.42745e-05	0.169768	0.347059	-0.0254218	8
ENSMUSG00000034593		Myo5a	-3.882e-08	3.21761e-06	0.224126	0.5	0.270907	8
ENSMUSG00000034902		Pip5k1c	-4.04727e-06	-6.02959e-06	0.221971	0.420062	0.295432	8
ENSMUSG00000035021		Baz1a	1.37193e-06	8.33283e-05	0.164213	0.414792	0.089943	8
ENSMUSG00000035798		Zdhhc17	-2.42762e-07	-0.000115134	0.344156	0.361665	0.272278	8
ENSMUSG00000035851		Ythdc1	1.01335e-05	1.73583e-05	0.162388	0.282135	0.124754	8
ENSMUSG00000035954		Dock4	-9.78019e-06	2.25989e-06	0.224807	0.392862	0.112437	8
ENSMUSG00000036098		Myrf	-3.82916e-06	0.000243356	0.164673	0.308463	0.220769	8
ENSMUSG00000036285		Noa1	-4.2595e-05	-0.000164765	0.0718285	0.487312	0.112958	8
ENSMUSG00000036461		Elf1	-4.17518e-06	0.00017409	0.142785	0.333293	0.0783544	8
ENSMUSG00000036478		Btg1	1.04568e-05	1.6525e-05	0.26453	0.350619	0.398849	8
ENSMUSG00000036580		Spg20	-4.97723e-06	3.00257e-06	0.249429	0.437487	0.337315	8
ENSMUSG00000037058		Paip2	-7.19576e-06	1.19158e-05	0.081396	0.310446	0.219634	8
ENSMUSG00000037242		Clic4	1.95694e-05	-0.000124514	0.5	0.460701	0.5	8
ENSMUSG00000037278		Tmem97	9.54757e-06	1.09147e-05	0.0336568	0.428747	0.0845824	8
ENSMUSG00000037519		Ppfia1	0.000219672	-3.9111e-06	0.119215	0.32963	0.266789	8
ENSMUSG00000037533		Rapgef6	-3.85257e-06	6.08758e-06	0.294722	0.302445	0.0985594	8
ENSMUSG00000037824		Tspan14	3.57837e-06	9.34502e-06	0.176425	0.339743	0.226523	8
ENSMUSG00000037999		Arap2	-1.59354e-06	-1.66e-07	0.228603	0.347704	0.181691	8
ENSMUSG00000038034		Igsf8	6.9458e-06	1.30405e-05	0.101537	0.367522	0.0106779	8
ENSMUSG00000038214		Bend3	-0.000638064	4.87045e-06	0.143376	0.380722	-0.00434597	8
ENSMUSG00000038633		Degs1	3.6893e-06	2.67373e-05	0.400838	0.419152	0.016598	8
ENSMUSG00000038780		Smurf1	2.97224e-05	8.95621e-06	0.336384	0.388878	0.255164	8
ENSMUSG00000039153		Runx2	4.33838e-06	1.54349e-05	0.5	0.5	0.297873	8
ENSMUSG00000039156		Stim2	2.99458e-06	2.23008e-05	0.296247	0.297171	0.116553	8
ENSMUSG00000039262		Prrc2b	-5.49344e-06	8.73384e-06	0.169526	0.343869	0.264401	8
ENSMUSG00000039286		Fndc3b	-1.80104e-06	1.10163e-05	0.26787	0.407285	0.314269	8
ENSMUSG00000039385		Cdh6	-5.03082e-06	6.77099e-06	0.408991	0.5	0.275519	8
ENSMUSG00000039477		Tnrc18	-3.62537e-06	0.000323507	0.0950492	0.349341	0.0485762	8
ENSMUSG00000039478		Micu3	-5.41441e-07	-2.83008e-06	0.092607	0.5	0.275935	8
ENSMUSG00000039568		Ubald1	-1.83084e-07	6.47444e-06	0.110183	0.446991	0.200986	8
ENSMUSG00000039952		Dag1	-1.64857e-05	2.03814e-05	0.115284	0.266661	0.1202	8
ENSMUSG00000040151		Hs2st1	1.97391e-06	1.3709e-05	0.397849	0.5	0.26098	8
ENSMUSG00000040433		Zbtb38	3.01945e-06	9.883e-06	0.32304	0.470526	0.433056	8
ENSMUSG00000040447		Spns2	1.30759e-05	5.08221e-07	0.478284	0.5	0.171132	8
ENSMUSG00000040481		Bptf	-8.60968e-06	1.12805e-05	0.130788	0.348464	0.337286	8
ENSMUSG00000040511		Pvr	2.82231e-05	3.63984e-06	0.39529	0.498783	0.5	8
ENSMUSG00000040663		Clcf1	6.76745e-06	3.7037e-06	0.158088	0.350025	0.108609	8
ENSMUSG00000040964		Arhgef10l	-2.07566e-06	4.3418e-06	0.0942204	0.332513	0.287129	8
ENSMUSG00000041025		Iffo2	1.13301e-05	2.16018e-06	0.130263	0.5	0.5	8
ENSMUSG00000041570		Camsap2	1.64968e-06	1.42683e-05	0.298928	0.5	0.142932	8
ENSMUSG00000042079		Hnrnpf	-1.25009e-06	1.23543e-05	0.0902814	0.30448	0.0404232	8
ENSMUSG00000042268		Slc26a9	2.85818e-07	-4.79626e-05	0.0747631	0.5	-0.0768129	8
ENSMUSG00000042323		Pbrm1	-4.42703e-06	1.21536e-05	0.19724	0.32095	0.147262	8
ENSMUSG00000042331		Specc1	5.46327e-06	1.32575e-05	0.258554	0.5	0.220802	8
ENSMUSG00000042410		Agps	-4.65191e-05	2.07644e-05	0.25927	0.400336	0.272006	8
ENSMUSG00000042524		Sun2	1.20273e-06	5.1007e-06	0.109556	0.392645	0.15589	8
ENSMUSG00000042644		Itpr3	-4.59688e-06	6.44624e-06	0.101334	0.226566	0.0692764	8
ENSMUSG00000043336		Filip1l	-7.77687e-06	6.37916e-06	0.253894	0.5	0.5	8
ENSMUSG00000044921		Rassf9	3.91809e-06	1.39651e-05	0.285958	0.488966	0.191677	8
ENSMUSG00000045414		1190002N15Rik	-9.41404e-07	2.94081e-05	0.478384	0.5	0.0138912	8
ENSMUSG00000045667		Smtnl2	-5.60219e-07	5.38244e-06	0.0839695	0.5	0.282455	8
ENSMUSG00000046245		Pilra	4.67186e-06	2.96851e-06	0.0943635	0.5	0.0488606	8
ENSMUSG00000047126		Cltc	-2.08798e-06	2.87693e-06	0.0411729	0.26721	0.150017	8
ENSMUSG00000047228		A2ml1	-3.76757e-08	-4.96222e-07	0.0339381	0.5	0.118147	8
ENSMUSG00000047246		Hist1h2be	9.99088e-08	-2.80927e-07	0.106723	0.5	0.21469	8
ENSMUSG00000047821		Trim16	3.31821e-06	4.82023e-06	0.139923	0.357262	0.102534	8
ENSMUSG00000048874		Phf3	-1.56101e-06	7.72252e-06	0.243146	0.444426	0.0658003	8
ENSMUSG00000049932		H2afx	2.01762e-06	6.70528e-06	0.135188	0.460797	0.442499	8
ENSMUSG00000051359		Ncald	2.11027e-06	6.11381e-06	0.0745969	0.5	0.185131	8
ENSMUSG00000051391		Ywhag	-1.80902e-07	1.32595e-05	0.156413	0.389436	0.174868	8
ENSMUSG00000051586		Mical3	6.88571e-07	9.25277e-06	0.411497	0.429672	0.0768146	8
ENSMUSG00000051627		Hist1h1e	-2.50278e-07	7.84304e-07	0.0473609	0.5	-0.00431264	8
ENSMUSG00000051950		B3glct	-8.53074e-06	9.31296e-06	0.166631	0.5	0.314428	8
ENSMUSG00000052144		Ppp4r2	-2.42054e-05	8.05745e-06	0.261104	0.358349	0.5	8
ENSMUSG00000052565		Hist1h1d	-1.36071e-06	3.42236e-07	0.0369634	0.5	0.149769	8
ENSMUSG00000053141		Ptprt	-7.11929e-07	-5.35022e-07	0.0681922	0.5	0.0157917	8
ENSMUSG00000054027		Nt5dc3	5.43904e-05	3.08725e-06	0.282668	0.5	0.208381	8
ENSMUSG00000054321		Taf4b	-3.00551e-06	-1.43722e-05	0.360738	0.5	0.183426	8
ENSMUSG00000055204		Ankrd17	5.68185e-06	-2.24115e-05	0.105124	0.326297	0.00786419	8
ENSMUSG00000055491		Pprc1	-3.82462e-06	3.95626e-06	0.136056	0.48847	0.035473	8
ENSMUSG00000056076		Eif3b	-3.12257e-06	-9.37261e-06	0.0555191	0.267688	0.0882525	8
ENSMUSG00000056537		Rlim	-1.04497e-05	1.58876e-05	0.172558	0.270237	0.138544	8
ENSMUSG00000057637		Prdm2	-5.74069e-06	6.29041e-06	0.0546727	0.304181	0.076619	8
ENSMUSG00000057738		Sptan1	3.93375e-05	9.29258e-05	0.136191	0.371081	0.302277	8
ENSMUSG00000058152		Chsy3	1.11543e-06	-1.22385e-06	0.5	0.5	0.0132636	8
ENSMUSG00000062078		Qk	6.04492e-06	2.41883e-05	0.475073	0.5	0.374179	8
ENSMUSG00000062373		Tmem65	-9.78617e-06	2.57188e-06	-0.0189916	0.386473	0.185736	8
ENSMUSG00000063382		Bcl9l	-1.33187e-05	1.39111e-05	0.151473	0.347041	0.258419	8
ENSMUSG00000063760		Rnf217	6.71126e-06	-2.40351e-05	0.400012	0.37686	0.0125153	8
ENSMUSG00000063902		Gm7964	1.79499e-06	6.59845e-06	0.153212	0.399592	-0.0582866	8
ENSMUSG00000064127		Med14	5.34169e-06	1.06724e-05	0.268714	0.331902	0.184893	8
ENSMUSG00000066406		Akap13	-1.14488e-06	4.23349e-06	0.237528	0.380112	0.162835	8
ENSMUSG00000067006		Serpinb5	6.01174e-06	9.54745e-06	0.456519	0.5	0.469063	8
ENSMUSG00000068267		Cenpb	0.000165057	7.48433e-05	0.0946446	0.316182	0.0670371	8
ENSMUSG00000068566		Myadm	4.38273e-06	1.28547e-05	0.18247	0.42992	0.392415	8
ENSMUSG00000068823		Csde1	-1.71969e-06	-4.40364e-07	0.0762105	0.284136	0.335342	8
ENSMUSG00000069729		Arid1b	-1.50803e-05	5.14499e-05	0.285964	0.438404	0.201406	8
ENSMUSG00000069808		Fam57a	5.85588e-06	9.10649e-06	0.157314	0.5	0.174192	8
ENSMUSG00000070934		Rraga	-4.27128e-06	6.46527e-06	0.143259	0.326667	0.151016	8
ENSMUSG00000071644		Eef1g	-1.00854e-06	-2.74269e-06	0.0658324	0.38581	0.461842	8
ENSMUSG00000071866		Ppia	-1.57341e-05	3.81093e-06	0.0800496	0.387896	0.279091	8
ENSMUSG00000072872		Rybp	1.50763e-06	-1.52064e-06	0.200534	0.399132	0.0271025	8
ENSMUSG00000078532		Nkain1	4.06004e-06	1.46034e-06	0.116986	0.5	0.044846	8
ENSMUSG00000078812		Eif5a	9.03222e-07	-5.09775e-06	0.0585471	0.350855	0.351005	8
ENSMUSG00000079262		Slco1a6	-1.64511e-07	2.07195e-06	0.0458446	0.5	0.114217	8
ENSMUSG00000079509		Zfx	2.75339e-06	8.30101e-06	0.10246	0.34552	0.00660414	8
ENSMUSG00000085006		BC021767	-5.51371e-07	3.79997e-06	0.0557977	0.5	-0.0144022	8
ENSMUSG00000087028		Gm13387	2.36628e-06	2.30732e-06	0.453632	0.5	0.157668	8
ENSMUSG00000087177		E130307A14Rik	1.51484e-06	5.78e-07	0.0180522	0.5	0.00139433	8
ENSMUSG00000090394		4930523C07Rik	2.14131e-07	4.51248e-06	0.428742	0.5	0.179636	8
ENSMUSG00000090673		Gm340	-5.4823e-06	3.18172e-06	0.254621	0.380272	0.0995036	8
ENSMUSG00000090877		Hspa1b	1.69006e-05	1.2229e-05	0.24825	0.5	0.398957	8
ENSMUSG00000097772		5430416N02Rik	1.84405e-06	1.41627e-06	0.203784	0.485156	0.0303246	8
ENSMUSG00000099397		Gm7809	1.89527e-06	1.21669e-06	0.0300356	0.5	-0.00333346	8
ENSMUSG00000099583		Hist1h3d	6.44581e-07	-8.80933e-07	0.0437208	0.5	0.418955	8
ENSMUSG00000112336		Gm47766	2.00532e-06	-4.42946e-07	0.0351499	0.5	0.00930897	8
ENSMUSG00000114797		Nupl1	6.02818e-06	-2.8945e-06	0.102307	0.314095	0.0799956	8
ENSMUSG00000115326		AC125328.1	7.24639e-07	4.07006e-06	0.5	0.5	0.011736	8
ENSMUSG00000116564			-6.96386e-06	9.13584e-06	0.141626	0.391992	0.0574144	8
ENSMUSG00000117246			5.89773e-07	3.11358e-06	0.054318	0.5	0.0675273	8
ENSMUSG00000023032		Slc4a8	-2.08199e-07	-1.49913e-06	-0.0414737	-0.00979264	-0.0760358	8
ENSMUSG00000033967		Rnf225	-2.7685e-07	2.78135e-07	0.00635633	0.0287406	-0.112034	8
ENSMUSG00000054568		Usp17la	1.847e-06	1.62487e-06	0.000872577	-0.0129601	-0.0840674	8
ENSMUSG00000096745		Gm12622	1.52958e-07	-8.64965e-08	0.00175777	0.00477712	-0.0942992	8
ENSMUSG00000097668		Gm26761	1.96994e-08	-5.93195e-07	0.00931283	0.0177169	-0.128032	8
ENSMUSG00000072620		Slfn2	5.59498e-06	0.479505	0.5	0.5	0.5	9
ENSMUSG00000025915		Sgk3	5.27444e-05	0.458419	0.5	0.5	0.5	9
ENSMUSG00000032068		Plet1	2.10625e-07	4.71069e-06	0.5	0.0447674	0.5	9
ENSMUSG00000032252		Glce	2.47171e-06	3.91295e-06	0.372975	0.411143	0.5	9
ENSMUSG00000037613		Tnfrsf23	5.75548e-06	-9.26087e-07	0.5	0.5	0.5	9
ENSMUSG00000048285		Frmd6	2.30262e-06	5.334e-06	0.5	0.5	0.5	9
ENSMUSG00000000058		Cav2	5.54501e-06	-5.74598e-06	0.169216	0.492404	0.5	9
ENSMUSG00000000567		Sox9	1.66467e-05	-3.77743e-05	0.5	0.5	0.5	9
ENSMUSG00000003541		Ier3	5.06922e-07	4.12766e-06	0.5	0.5	0.5	9
ENSMUSG00000004044		Cavin1	3.82639e-06	2.85645e-06	0.105964	0.488759	0.5	9
ENSMUSG00000007613		Tgfbr1	7.2388e-08	6.34007e-06	0.47723	0.482102	0.5	9
ENSMUSG00000009470		Tnpo1	1.79012e-06	1.87059e-05	0.189641	0.330166	0.5	9
ENSMUSG00000011179		Odc1	1.23275e-05	4.71605e-06	0.20549	0.404751	0.5	9
ENSMUSG00000015143		Actn1	0.000131593	1.88072e-05	0.292339	0.5	0.5	9
ENSMUSG00000015222		Map2	0.5	1.12653e-05	0.130859	0.5	0.5	9
ENSMUSG00000015652		Steap1	4.61607e-06	1.37874e-05	0.171782	0.5	0.5	9
ENSMUSG00000017466		Timp2	2.85609e-06	3.20362e-05	0.079824	0.371181	0.5	9
ENSMUSG00000018920		Cxcl16	-2.184e-06	7.26615e-06	0.356666	0.491908	0.5	9
ENSMUSG00000019850		Tnfaip3	7.33442e-07	1.33722e-05	0.493235	0.5	0.5	9
ENSMUSG00000020773		Trim47	2.4593e-07	3.27425e-06	0.5	0.5	0.5	9
ENSMUSG00000021125		Arg2	-6.55096e-07	1.52508e-06	0.0495902	0.5	0.5	9
ENSMUSG00000021281		Tnfaip2	3.0632e-07	3.61569e-05	0.321223	0.394625	0.5	9
ENSMUSG00000021733		Slc4a7	2.70612e-06	7.7959e-06	0.0566338	0.5	0.5	9
ENSMUSG00000021838		Samd4	1.00278e-06	3.38986e-06	0.435788	0.5	0.5	9
ENSMUSG00000022003		Slc25a30	-7.75469e-06	1.19543e-06	0.313482	0.479625	0.5	9
ENSMUSG00000024659		Anxa1	-0.000109983	-7.73418e-05	0.135923	0.44933	0.5	9
ENSMUSG00000025757		Hspa4l	7.99936e-06	-5.68319e-06	0.299949	0.449897	0.5	9
ENSMUSG00000025790		Slco3a1	2.51268e-06	8.88183e-06	0.109218	0.5	0.5	9
ENSMUSG00000026024		Als2	-9.40326e-06	8.10785e-06	0.272774	0.5	0.5	9
ENSMUSG00000026278		Bok	1.58909e-05	1.0614e-05	0.486349	0.39658	0.5	9
ENSMUSG00000026971		Itgb6	-4.62412e-06	8.94352e-07	0.361496	0.469876	0.5	9
ENSMUSG00000027293		Ehd4	8.79837e-07	-2.88559e-06	0.100701	0.355649	0.5	9
ENSMUSG00000028184		Adgrl2	6.4282e-06	0.5	0.5	0.5	0.5	9
ENSMUSG00000028937		Acot7	5.0363e-06	-8.85439e-07	0.10759	0.421837	0.5	9
ENSMUSG00000029094		Afap1	6.68965e-06	1.67996e-06	0.202545	0.5	0.5	9
ENSMUSG00000029767		Calu	2.46425e-05	-8.00383e-07	0.238714	0.407999	0.5	9
ENSMUSG00000029860		Zyx	7.37542e-06	-0.000101212	0.5	0.5	0.5	9
ENSMUSG00000030189		Ybx3	1.31416e-06	-7.81207e-06	0.0728645	0.481517	0.5	9
ENSMUSG00000030352		Tspan9	5.19639e-06	9.73255e-06	0.47383	0.5	0.5	9
ENSMUSG00000030536		Iqgap1	2.13915e-06	0.000112018	0.166165	0.314171	0.5	9
ENSMUSG00000031207		Msn	2.30822e-06	5.0161e-06	0.203619	0.5	0.5	9
ENSMUSG00000031639		Tlr3	-1.80196e-06	9.20168e-06	0.5	0.5	0.5	9
ENSMUSG00000032525		Nktr	1.24398e-06	9.8589e-06	0.19191	0.257704	0.5	9
ENSMUSG00000032788		Pdxk	1.95662e-06	3.33347e-06	0.102609	0.5	0.5	9
ENSMUSG00000032902		Slc16a1	8.25174e-06	-3.92398e-06	0.0474991	0.468348	0.5	9
ENSMUSG00000034330		Plcg2	3.21466e-06	-2.68391e-06	0.083153	0.5	0.5	9
ENSMUSG00000035992		Fnip1	-5.04249e-06	-2.83678e-06	0.112703	0.358374	0.5	9
ENSMUSG00000036046		5031439G07Rik	-4.13787e-07	-9.22216e-06	0.0401912	0.277924	0.5	9
ENSMUSG00000037331		Larp1	-6.3347e-06	6.35047e-06	0.0923123	0.295583	0.5	9
ENSMUSG00000037487		Ubr5	-5.88818e-06	5.80595e-06	0.265601	0.317815	0.5	9
ENSMUSG00000038388		Mpp6	2.1321e-06	7.50124e-06	0.310354	0.5	0.5	9
ENSMUSG00000039457		Ppl	-4.97653e-07	-2.95932e-06	0.0718364	0.386941	0.5	9
ENSMUSG00000040543		Pitpnm3	-2.97232e-06	-3.14649e-06	0.283416	0.474024	0.5	9
ENSMUSG00000041801		Phlda3	3.83411e-06	2.77479e-06	0.0849304	0.431193	0.5	9
ENSMUSG00000041852		Tcf20	-8.07408e-06	5.4223e-05	0.267564	0.400908	0.5	9
ENSMUSG00000042808		Gpx2	1.98953e-06	8.61222e-05	0.5	0.5	0.5	9
ENSMUSG00000045763		Basp1	3.06631e-06	6.33202e-06	0.147615	0.5	0.5	9
ENSMUSG00000046223		Plaur	4.32366e-06	-8.7724e-05	0.14371	0.441371	0.5	9
ENSMUSG00000046623		Gjb4	1.16471e-06	-1.18781e-05	0.122331	0.5	0.5	9
ENSMUSG00000048058		Ldlrad3	5.37678e-06	3.09722e-06	0.5	0.5	0.5	9
ENSMUSG00000053113		Socs3	2.10884e-06	1.66422e-06	0.0424536	0.400628	0.5	9
ENSMUSG00000053716		Dusp7	0.000820713	1.65437e-05	0.36249	0.5	0.5	9
ENSMUSG00000058013		2024-09-11	3.70184e-06	1.42472e-05	0.373532	0.416327	0.5	9
ENSMUSG00000058325		Dock1	1.15273e-06	2.2423e-05	0.131446	0.462896	0.5	9
ENSMUSG00000062661		Ncs1	8.47061e-06	1.18188e-05	0.19008	0.5	0.5	9
ENSMUSG00000062867		Impdh2	2.51505e-07	-1.17469e-05	0.206579	0.5	0.5	9
ENSMUSG00000063275		Hacd1	1.10577e-06	8.59405e-06	0.362403	0.5	0.5	9
ENSMUSG00000091721		Gimd1	-4.75774e-06	1.02604e-05	0.230185	0.404575	0.5	9
ENSMUSG00000000740		Rpl13	4.35339e-06	2.24445e-05	0.0250674	0.213775	0.5	9
ENSMUSG00000001056		Nhp2	3.04613e-05	3.32964e-07	0.0472424	0.18339	0.5	9
ENSMUSG00000003518		Dusp3	-4.98192e-07	1.11243e-05	-0.0311133	0.20978	0.5	9
ENSMUSG00000003617		Cp	2.98718e-06	3.09909e-06	0.032987	0.0746278	0.5	9
ENSMUSG00000003970		Rpl8	2.90692e-05	0.000419534	0.0340394	0.258463	0.5	9
ENSMUSG00000004100		Ppan	5.48215e-06	-8.29913e-06	0.0618362	0.285178	0.5	9
ENSMUSG00000005087		Cd44	-0.000121431	2.06319e-05	0.5	0.335392	0.5	9
ENSMUSG00000006356		Crip2	7.48541e-07	6.38415e-06	0.0131723	0.128275	0.5	9
ENSMUSG00000007892		Rplp1	-4.91969e-06	4.8233e-05	0.0386795	0.18337	0.5	9
ENSMUSG00000008668		Rps18	-3.89546e-06	4.6738e-06	0.0579856	0.129771	0.5	9
ENSMUSG00000012405		Rpl15	-2.62782e-06	1.75457e-06	0.0613093	0.289324	0.5	9
ENSMUSG00000012848		Rps5	-2.91376e-06	-9.30371e-07	0.0223288	0.0919974	0.5	9
ENSMUSG00000017009		Sdc4	1.75905e-05	1.26123e-05	0.174878	0.311255	0.5	9
ENSMUSG00000018821		Avpi1	-5.63094e-05	2.05988e-06	0.0602885	0.244996	0.5	9
ENSMUSG00000020326		Ccng1	-5.72476e-06	5.69217e-05	0.0855141	0.230809	0.5	9
ENSMUSG00000020372		Rack1	-0.000182525	1.72786e-05	0.0622677	0.217474	0.5	9
ENSMUSG00000021108		Prkch	-1.59517e-06	2.55988e-06	0.0271622	0.10227	0.5	9
ENSMUSG00000021242		Npc2	-2.32713e-06	-0.000130648	0.0542154	0.222154	0.5	9
ENSMUSG00000021795		Sftpd	-6.1144e-07	0.5	0.0333383	0.0983156	0.5	9
ENSMUSG00000022283		Pabpc1	-0.000693276	1.85496e-05	0.143333	0.316479	0.5	9
ENSMUSG00000022385		Gtse1	2.46235e-06	2.40205e-06	0.038266	0.239054	0.5	9
ENSMUSG00000023367		Tmem176a	8.36393e-07	1.84712e-05	0.184089	0.237368	0.5	9
ENSMUSG00000023905		Tnfrsf12a	5.53206e-06	-1.49424e-05	0.070756	0.230587	0.5	9
ENSMUSG00000024030		Abcg1	-2.32373e-06	-7.6421e-06	0.122182	0.150428	0.5	9
ENSMUSG00000024098		Twsg1	-6.39407e-06	-0.000122836	0.146357	0.253081	0.5	9
ENSMUSG00000024526		Cidea	-1.39752e-06	1.41296e-06	0.0235121	0.193107	0.5	9
ENSMUSG00000025290		Rps24	2.46776e-06	1.1496e-05	0.039956	0.183166	0.5	9
ENSMUSG00000025351		Cd63	2.28925e-07	9.13038e-06	0.142426	0.4279	0.5	9
ENSMUSG00000025362		Rps26	-9.37189e-06	-8.01495e-06	-0.012308	0.120843	0.5	9
ENSMUSG00000025408		Ddit3	-2.58929e-06	3.4302e-06	0.00346687	0.168462	0.5	9
ENSMUSG00000025508		Rplp2	-1.09585e-06	4.25078e-06	0.0368241	0.116118	0.5	9
ENSMUSG00000025608		Podxl	-1.61035e-06	-1.05005e-06	0.0166983	0.0297984	0.5	9
ENSMUSG00000025921		Rdh10	3.34512e-06	3.1593e-06	0.036029	0.154611	0.5	9
ENSMUSG00000025967		Eef1b2	-4.26813e-06	-0.000401692	0.0460737	0.211477	0.5	9
ENSMUSG00000026073		Il1r2	2.62714e-07	5.52338e-07	0.00464022	0.0245396	0.5	9
ENSMUSG00000026238		Ptma	1.47935e-06	5.26025e-06	0.0806896	0.282515	0.5	9
ENSMUSG00000026295		Spp2	-3.73144e-07	1.74118e-06	0.0567533	0.19299	0.5	9
ENSMUSG00000026360		Rgs2	3.21816e-06	3.44797e-06	0.0515363	0.0938078	0.5	9
ENSMUSG00000026773		Pfkfb3	5.45106e-05	3.7995e-06	0.0862241	0.174374	0.5	9
ENSMUSG00000026988		Wdsub1	6.07512e-06	3.64237e-06	0.0633252	0.244996	0.5	9
ENSMUSG00000027499		Pkia	3.78583e-06	6.06252e-06	0.5	0.5	0.5	9
ENSMUSG00000027858		Tspan2	-1.34886e-07	0.5	0.5	0.5	0.5	9
ENSMUSG00000028211		Trp53inp1	-3.06691e-06	2.10536e-06	0.169161	0.319278	0.5	9
ENSMUSG00000028234		Rps20	1.02839e-05	1.73127e-05	0.0829313	0.209477	0.5	9
ENSMUSG00000028278		Rragd	3.97118e-07	-9.45881e-07	0.00840206	0.10777	0.5	9
ENSMUSG00000028461		Ccdc107	3.55531e-06	4.64994e-06	-0.0694354	0.0177635	0.5	9
ENSMUSG00000028495		Rps6	-3.61988e-05	-3.04524e-05	0.0519943	0.297933	0.5	9
ENSMUSG00000028633		Ctps	3.30918e-06	7.29719e-06	0.152278	0.188625	0.5	9
ENSMUSG00000028832		Stmn1	-3.02758e-05	5.11712e-06	0.0435731	0.0589126	0.5	9
ENSMUSG00000028970		Abcb1b	4.76193e-06	2.53576e-06	0.394643	0.411261	0.5	9
ENSMUSG00000029503		P2rx2	5.77188e-07	4.54135e-07	0.0792993	0.5	0.5	9
ENSMUSG00000029810		Tmem176b	-3.15857e-05	3.14946e-06	0.0948395	0.286628	0.5	9
ENSMUSG00000030605		Mfge8	3.84371e-06	8.78378e-05	0.106466	0.148667	0.5	9
ENSMUSG00000031626		Sorbs2	1.34598e-05	-0.000280431	0.0955256	0.191168	0.5	9
ENSMUSG00000031657		Heatr3	1.99474e-06	-3.82671e-06	0.0313955	0.135036	0.5	9
ENSMUSG00000031841		Cdh13	-1.07149e-06	-2.33729e-06	0.0756795	0.374844	0.5	9
ENSMUSG00000032060		Cryab	1.90108e-06	3.5357e-06	0.0368763	0.244275	0.5	9
ENSMUSG00000032261		Sh3bgrl2	4.4151e-05	4.15892e-06	0.2514	0.28862	0.5	9
ENSMUSG00000032359		Ctsh	1.19918e-05	1.18117e-05	0.137968	0.320392	0.5	9
ENSMUSG00000032374		Plod2	-4.65282e-06	-5.53266e-07	0.00761072	0.0452406	0.5	9
ENSMUSG00000032518		Rpsa	-0.000115853	4.3071e-06	0.0434041	0.165286	0.5	9
ENSMUSG00000033307		Mif	-2.2425e-06	2.91638e-06	0.0624438	0.452924	0.5	9
ENSMUSG00000033454		Zbtb1	4.74003e-07	8.52658e-06	0.128507	0.15865	0.5	9
ENSMUSG00000036036		Zfp57	4.99391e-06	1.38425e-06	0.0738691	0.174849	0.5	9
ENSMUSG00000036856		Wnt4	-4.13543e-06	2.04877e-06	0.0438822	0.127652	0.5	9
ENSMUSG00000037601		Nme1	-1.07329e-06	-3.74682e-06	0.0357391	0.162608	0.5	9
ENSMUSG00000037712		Fermt2	1.01929e-07	5.12839e-07	0.0266801	0.0242821	0.5	9
ENSMUSG00000037805		Rpl10a	4.46402e-05	3.31359e-06	0.0466979	0.188037	0.5	9
ENSMUSG00000038774		Ascc3	-2.33254e-05	8.04882e-06	0.0114726	0.21611	0.5	9
ENSMUSG00000038900		Rpl12	3.05344e-05	-2.35964e-05	0.0815594	0.310386	0.5	9
ENSMUSG00000039542		Ncam1	5.15228e-07	5.08485e-07	0.0191299	0.0556937	0.5	9
ENSMUSG00000040329		Il7	2.30251e-06	2.24708e-06	0.5	0.0607825	0.5	9
ENSMUSG00000040430		Pitpnc1	-2.07763e-06	3.9543e-06	0.201219	0.253798	0.5	9
ENSMUSG00000040952		Rps19	-2.31607e-06	-4.93817e-07	0.0268321	0.170559	0.5	9
ENSMUSG00000040998		Npnt	-1.12879e-06	-1.22814e-05	0.0728099	0.262059	0.5	9
ENSMUSG00000041324		Inhba	-4.16852e-07	9.2717e-07	0.0269293	0.0526289	0.5	9
ENSMUSG00000041841		Rpl37	-2.52654e-06	-2.06167e-05	0.0300759	0.120527	0.5	9
ENSMUSG00000044258		Ctla2a	-4.01046e-07	7.70492e-07	0.0284464	0.0537159	0.5	9
ENSMUSG00000044533		Rps2	3.88942e-07	0.000451957	0.0600834	0.422194	0.5	9
ENSMUSG00000045027		Prss22	4.91896e-07	-4.34103e-06	0.0680795	0.0882613	0.5	9
ENSMUSG00000046330		Rpl37a	6.76044e-07	8.72762e-07	0.0203497	0.031029	0.5	9
ENSMUSG00000046364		Rpl27a	6.63505e-05	-7.13537e-06	0.0345018	0.165835	0.5	9
ENSMUSG00000046688		Tifa	-1.53339e-06	-4.355e-06	-0.0510223	0.0596524	0.5	9
ENSMUSG00000047281		Sfn	3.91247e-06	-4.54642e-06	-0.00984066	0.132375	0.5	9
ENSMUSG00000047675		Rps8	-2.07333e-06	-0.000312084	0.0318824	0.172164	0.5	9
ENSMUSG00000051439		Cd14	9.7652e-07	1.9665e-05	0.203036	0.201765	0.5	9
ENSMUSG00000053332		Gas5	-4.01042e-06	-1.04723e-05	0.109225	0.304757	0.5	9
ENSMUSG00000054263		Lifr	3.65956e-07	1.42209e-06	0.0336573	0.161791	0.5	9
ENSMUSG00000054342		Kcnn4	1.2798e-05	0.296343	0.199369	0.184805	0.5	9
ENSMUSG00000055762		Eef1d	-6.31071e-05	-1.1202e-07	0.0504543	0.238474	0.5	9
ENSMUSG00000057322		Rpl38	-8.08054e-06	-9.4323e-06	0.0187572	0.0704557	0.5	9
ENSMUSG00000057863		Rpl36	-3.09108e-08	8.5651e-06	0.00938082	0.0752078	0.5	9
ENSMUSG00000059070		Rpl18	-4.88091e-06	-2.95969e-06	-0.0058644	0.147359	0.5	9
ENSMUSG00000060036		Rpl3	1.80331e-05	3.38002e-06	0.0510648	0.164589	0.5	9
ENSMUSG00000060639		Hist1h4i	6.02025e-06	-9.42032e-07	0.064132	0.171711	0.5	9
ENSMUSG00000061477		Rps7	1.53993e-05	-6.30923e-05	0.0265234	0.164679	0.5	9
ENSMUSG00000061718		Ppp1r1b	-1.09564e-06	1.7771e-06	0.0622577	0.0447463	0.5	9
ENSMUSG00000061878		Sphk1	7.29328e-06	1.3093e-05	0.0758733	0.240669	0.5	9
ENSMUSG00000062647		Rpl7a	0.000191935	-1.03064e-05	0.0383481	0.278949	0.5	9
ENSMUSG00000062991		Nrg1	-2.65718e-09	5.48647e-07	0.0428795	0.0302866	0.5	9
ENSMUSG00000063457		Rps15	5.14238e-05	4.43404e-05	0.0263136	0.0846345	0.5	9
ENSMUSG00000066071		Cyp4a12a	-2.22763e-07	-9.91914e-07	0.0200941	0.0495762	0.5	9
ENSMUSG00000067274		Rplp0	3.04075e-05	-0.000118045	0.0467959	0.248846	0.5	9
ENSMUSG00000067288		Rps28	-1.84099e-06	-2.66748e-05	0.0523145	0.150044	0.5	9
ENSMUSG00000068744		Psrc1	-1.26555e-06	1.15261e-05	0.0354676	0.0413703	0.5	9
ENSMUSG00000070047		Fat1	-0.000139335	-5.01284e-06	0.0214967	0.145773	0.5	9
ENSMUSG00000071415		Rpl23	4.737e-05	3.9763e-06	0.0436194	0.170116	0.5	9
ENSMUSG00000073702		Rpl31	0.000278427	2.43555e-06	0.0226959	0.131905	0.5	9
ENSMUSG00000074578		Zfas1	-5.90749e-06	-4.69889e-07	0.0473627	0.145222	0.5	9
ENSMUSG00000074796		Slc4a11	2.00521e-06	4.07094e-06	0.072732	0.198358	0.5	9
ENSMUSG00000078776		9530053A07Rik	1.36185e-06	4.76523e-06	0.0303458	0.139633	0.5	9
ENSMUSG00000079523		Tmsb10	2.60354e-06	-1.60584e-05	0.0425973	0.27801	0.5	9
ENSMUSG00000087047		1700110K17Rik	-3.43123e-06	-1.31662e-06	0.5	0.105968	0.5	9
ENSMUSG00000093674		Rpl41	-4.67623e-07	-0.000134358	0.0233548	0.0977232	0.5	9
ENSMUSG00000096842		Gm10736	2.1074e-07	1.64896e-05	0.0257399	0.108431	0.5	9
ENSMUSG00000097971		Gm26917	1.12301e-06	-2.96557e-06	-0.5	0.0253543	0.5	9
ENSMUSG00000030849		Fgfr2	1.80747e-06	0.5	0.021296	0.0496084	0.5	2
ENSMUSG00000030872		Gga2	1.62161e-06	4.67589e-06	0.5	0.5	0.5	2
ENSMUSG00000036466		Megf11	2.05271e-07	7.42746e-07	0.5	0.0619116	0.5	2
ENSMUSG00000040152		Thbs1	-6.20975e-06	1.55611e-06	0.5	0.5	0.5	2
ENSMUSG00000044162		Tnip3	2.03359e-06	6.06138e-06	0.5	0.5	0.5	2
ENSMUSG00000021950		Anxa8	9.49193e-06	-1.34779e-05	0.0737975	0.495532	0.5	2
ENSMUSG00000036256		Igfbp7	2.10473e-06	1.06149e-05	0.072906	0.5	0.5	2
ENSMUSG00000054855		Rnd1	-2.11177e-06	1.3978e-06	0.5	0.5	0.5	2
ENSMUSG00000064057		Scgb3a1	-2.96252e-07	0.5	0.0505211	0.5	0.5	2
ENSMUSG00000004891		Nes	8.73383e-07	3.69688e-08	0.0159634	0.0323747	0.5	2
ENSMUSG00000010830		Kdelr3	1.20793e-06	-2.37387e-07	0.0493162	0.154124	0.5	2
ENSMUSG00000014813		Stc1	1.08633e-07	0.430086	0.5	0.122296	0.5	2
ENSMUSG00000015619		Gata3	2.72586e-07	2.71217e-07	0.0155199	0.0569111	0.5	2
ENSMUSG00000020044		Timp3	1.06945e-06	2.81971e-06	0.00761211	0.0482839	0.5	2
ENSMUSG00000021136		Smoc1	7.27874e-07	1.29022e-06	0.0267527	0.0958538	0.5	2
ENSMUSG00000022912		Pros1	-8.27292e-08	1.75065e-06	0.00228942	0.0608266	0.5	2
ENSMUSG00000022951		Rcan1	5.56043e-06	-5.65046e-06	-0.066965	-0.179464	0.5	2
ENSMUSG00000026249		Serpine2	8.47745e-07	-3.65683e-08	0.0160676	0.0361131	0.5	2
ENSMUSG00000026315		Serpinb8	2.65579e-07	1.23773e-06	0.0235859	0.202817	0.5	2
ENSMUSG00000029120		Ppp2r2c	1.0272e-07	-1.1035e-07	0.0536887	0.0617638	0.5	2
ENSMUSG00000029304		Spp1	-2.9674e-06	7.5692e-06	0.0191304	0.0428447	0.5	2
ENSMUSG00000029371		Cxcl5	9.93749e-06	0.436588	0.5	0.0773371	0.5	2
ENSMUSG00000031980		Agt	-6.14083e-07	2.50961e-06	0.0456192	0.0370339	0.5	2
ENSMUSG00000033965		Slc16a2	1.78628e-06	2.63378e-06	0.02113	0.0631286	0.5	2
ENSMUSG00000034353		Ramp1	1.41052e-06	1.18222e-06	0.0189063	-0.00344975	0.5	2
ENSMUSG00000037855		Zfp365	-1.49344e-05	-8.37153e-06	0.0181471	0.122429	0.5	2
ENSMUSG00000055322		Tns1	-5.53692e-07	-6.64014e-06	-0.021824	-0.0460969	0.5	2
ENSMUSG00000056758		Hmga2	1.90587e-07	4.33895e-07	0.0120074	0.0221054	0.5	2
ENSMUSG00000060166		Zdhhc8	3.85286e-06	4.84008e-06	0.0675545	0.113354	0.5	2
ENSMUSG00000062949		Atp11c	9.15514e-06	1.19949e-05	0.153833	0.210516	0.5	2
ENSMUSG00000063632		Sox11	-1.09841e-07	2.71087e-07	0.00945958	0.0233556	0.5	2
ENSMUSG00000074825		Itpripl1	6.01692e-07	8.13615e-06	0.113754	0.319464	0.5	2
ENSMUSG00000096954		Gdap10	-2.84324e-07	7.49254e-08	0.0419056	0.252055	0.5	2
ENSMUSG00000004791		Pgf	-4.33689e-07	-1.08534e-07	0.0756064	0.5	0.5	4
ENSMUSG00000027220		Syt13	1.53547e-07	3.98702e-07	0.0257528	0.5	0.5	4
ENSMUSG00000009687		Fxyd5	2.08114e-06	8.04136e-07	-0.00511437	0.0463003	0.5	4
ENSMUSG00000022676		Snai2	-2.96207e-08	3.08358e-07	0.00738852	0.060674	0.5	4
ENSMUSG00000022899		Slc15a2	3.29759e-07	4.65064e-07	0.00434577	0.0126282	0.5	4
ENSMUSG00000026822		Lcn2	2.36884e-07	2.02651e-06	0.0144416	0.0363324	0.5	4
ENSMUSG00000027827		Kcnab1	5.36065e-07	-4.39817e-07	0.0326288	0.0681489	0.5	4
ENSMUSG00000032841		Prr5l	-1.99127e-07	-1.742e-07	0.00359971	0.0285899	0.5	4
ENSMUSG00000033209		Ttc28	-1.92703e-07	-2.53064e-07	0.0176746	-0.0112513	0.5	4
ENSMUSG00000042369		Rbm45	-4.05199e-06	-2.05794e-05	0.0133018	0.0359789	0.5	4
ENSMUSG00000066704		Cyp2b19	1.12762e-07	7.66259e-07	-0.000254456	0.0495427	0.5	4
ENSMUSG00000019768		Esr1	0.5	0.5	0.5	0.5	0.5	10
ENSMUSG00000026482		Rgl1	2.77706e-06	0.5	0.5	0.5	0.5	10
ENSMUSG00000000983		Wfdc18	-9.57658e-07	1.08387e-06	0.5	0.5	0.0580386	10
ENSMUSG00000014599		Csf1	6.84974e-07	-4.70597e-06	0.5	0.5	0.5	10
ENSMUSG00000024087		Cyp1b1	0.46926	3.46503e-06	0.5	0.5	0.5	10
ENSMUSG00000025329		Padi1	2.4145e-06	1.47942e-06	0.5	0.5	-0.0170219	10
ENSMUSG00000027876		Reg4	-1.55999e-07	2.43974e-06	0.5	0.5	-0.12387	10
ENSMUSG00000030110		Ret	1.01e-06	7.94484e-06	0.5	0.5	0.094411	10
ENSMUSG00000030256		Bhlhe41	-2.79575e-07	-6.04191e-09	0.5	0.5	0.146058	10
ENSMUSG00000035385		Ccl2	4.82287e-07	2.06956e-06	0.5	0.5	0.5	10
ENSMUSG00000055373		Fut9	3.97522e-06	5.67761e-06	0.5	0.5	0.13406	10
ENSMUSG00000068748		Ptprz1	2.01887e-06	1.36473e-06	0.5	0.5	0.140675	10
ENSMUSG00000000142		Axin2	-4.39845e-07	-4.72721e-06	0.5	0.5	0.0459469	10
ENSMUSG00000017002		Slpi	-5.95123e-07	1.41031e-06	0.0276304	0.5	0.5	10
ENSMUSG00000017204		Gsdma	-1.02959e-06	-5.17958e-07	0.5	0.5	-0.0627709	10
ENSMUSG00000019846		Lama4	1.0047e-06	2.05458e-06	0.0549389	0.5	0.101532	10
ENSMUSG00000030074		Gxylt2	2.95657e-09	3.04405e-07	0.5	0.5	0.026885	10
ENSMUSG00000035373		Ccl7	1.11266e-06	1.66591e-07	0.5	0.5	0.5	10
ENSMUSG00000037447		Arid5a	3.09776e-06	8.36919e-07	0.5	0.5	0.5	10
ENSMUSG00000048078		Tenm4	3.91101e-08	-6.92397e-08	0.5	0.5	0.0240165	10
ENSMUSG00000048337		Npy4r	-1.81551e-07	9.03109e-07	0.0262384	0.5	0.0106067	10
ENSMUSG00000057614		Gnai1	3.91024e-06	1.46496e-06	0.5	0.5	0.162301	10
ENSMUSG00000060981		Hist1h4h	-6.50749e-07	-2.35476e-07	0.050106	0.5	0.5	10
ENSMUSG00000071478		Hist1h2ad	-2.19332e-07	-4.80493e-07	0.0285052	0.5	0.023913	10

## Sheet: 2_counts.ALLdegenes
	WT_day3	WT_day4	WT_day6	WT_day8	WT_day15	Kansl3iKO_day3	Kansl3iKO_day4	Kansl3iKO_day6	Kansl3iKO_day8	Kansl3iKO_day15	cluster
ENSMUSG00000003863	26.3737	73.132	163.387	83.6964	19.8936	21.2666	38.7238	60.4558	32.6905	12.794	6
ENSMUSG00000005237	1.94512	2.10307	39.3236	69.4016	7.89956	2.24025	1.42268	17.8879	28.3795	6.05048	6
ENSMUSG00000006638	23.8629	21.6248	42.7542	59.0055	3.95144	19.6383	12.0404	24.81	24.1396	2.02258	6
ENSMUSG00000006651	25.6384	53.0502	151.345	313.265	36.3502	36.6645	50.9345	68.124	113.849	20.6144	6
ENSMUSG00000011658	21.8223	32.8412	48.1798	84.8694	40.9261	13.0486	22.2066	28.5422	35.2211	26.5278	6
ENSMUSG00000011832	50.0158	121.379	143.941	143.067	39.5662	52.3783	94.7918	89.9067	64.9216	46.5849	6
ENSMUSG00000012126	36.375	39.8447	51.524	106.317	121.138	25.3516	27.447	35.1211	47.8972	130.607	6
ENSMUSG00000014361	2.44673	5.08758	140.878	147.155	35.508	0.618617	1.5179	48.552	49.1282	12.7933	6
ENSMUSG00000015224	4.90657	16.9824	52.7319	79.6061	42.1844	5.0371	14.6009	27.0024	22.5464	17.549	6
ENSMUSG00000017830	20.276	19.7932	25.2185	39.0146	72.8318	20.6143	17.1657	21.8995	14.8903	39.916	6
ENSMUSG00000019888	0.740887	129.133	1024.68	184.682	31.8494	0.181554	25.9878	397.615	41.3196	7.71719	6
ENSMUSG00000020175	3.02027	9.84497	14.2122	19.8925	8.11093	1.51583	5.81176	3.89588	4.53921	2.69444	6
ENSMUSG00000020258	24.9035	24.3434	188.87	137.044	17.3787	19.707	19.1284	59.8555	42.9695	2.83106	6
ENSMUSG00000020319	18.2247	25.6932	36.2275	48.3527	84.5281	16.6889	27.3211	19.9753	14.4551	59.159	6
ENSMUSG00000020340	2.69177	3.72393	32.3533	106.123	149.625	0.949975	2.01582	10.054	38.9143	198.46	6
ENSMUSG00000021798	7.38564	8.24526	314.743	261.811	43.5721	5.17631	7.71366	150.615	95.2086	2.67646	6
ENSMUSG00000022305	40.0562	38.6405	102.943	115.702	29.822	34.1202	18.5714	43.4797	41.0799	17.7486	6
ENSMUSG00000022574	48.0595	94.3953	324.451	350.228	442.762	39.0534	65.6058	164.403	144.246	228.488	6
ENSMUSG00000024228	150.769	150.027	192.082	186.674	206.221	158.722	127.063	96.9792	74.2358	110.238	6
ENSMUSG00000024909	20.8193	19.4554	26.0257	41.7435	77.263	16.4302	13.3987	13.4576	15.0798	12.1499	6
ENSMUSG00000026200	66.7831	71.716	117.313	148.039	67.3859	50.7688	61.039	71.351	50.8636	39.2236	6
ENSMUSG00000026327	6.49487	5.79189	15.7775	43.9805	8.91148	3.99723	5.78448	11.4785	13.2821	7.15422	6
ENSMUSG00000026649	8.86716	15.9205	24.0589	43.6826	39.6409	6.13716	14.4521	17.7184	16.3518	29.4714	6
ENSMUSG00000027843	1.69824	10.97	86.0612	83.4983	14.9934	1.8525	7.5752	41.065	29.4251	5.27459	6
ENSMUSG00000028391	38.6733	23.9629	26.15	30.3768	76.4458	34.3765	22.9201	12.0642	6.57245	24.041	6
ENSMUSG00000028550	89.5242	45.8591	81.4507	79.5104	122.5	71.4007	34.0278	44.9055	30.3058	79.4213	6
ENSMUSG00000031493	7.04168	16.67	14.6392	23.3258	3.27566	2.83768	12.6347	5.16132	7.00391	1.25376	6
ENSMUSG00000032607	33.7156	46.0506	37.159	54.5225	24.5142	31.8668	36.5532	20.5942	21.4002	9.25375	6
ENSMUSG00000032625	10.6719	32.9493	42.7502	29.1145	15.7075	8.83721	18.5735	9.11826	5.25287	10.7229	6
ENSMUSG00000032657	65.6236	82.1544	84.1248	102.104	55.9728	72.3452	58.8662	47.1353	39.4639	29.3656	6
ENSMUSG00000033287	52.6486	42.8909	30.6971	39.3814	10.9822	31.4914	21.9458	13.0169	9.92569	3.03139	6
ENSMUSG00000033308	0.490081	0.300513	56.6163	52.4242	6.56631	0.426538	1.36703	11.6824	12.76	5.22538	6
ENSMUSG00000034362	7.23743	9.82435	57.1764	31.9806	11.7827	3.98142	5.22986	61.9673	10.4397	4.05912	6
ENSMUSG00000035713	52.4875	70.8358	77.2977	133.056	44.2616	53.3454	67.2507	54.0384	63.9683	53.4502	6
ENSMUSG00000038060	4.62929	8.94258	24.9514	48.4874	16.1386	6.0454	4.38715	10.2398	17.2743	19.5218	6
ENSMUSG00000038122	110.568	148.605	206.265	194.321	72.7122	111.143	127.942	116.978	75.3196	49.952	6
ENSMUSG00000039653	1.82364	2.69677	22.4273	19.8593	11.7262	2.24191	2.15365	6.59999	3.86869	0	6
ENSMUSG00000040219	18.1389	18.4601	15.0227	24.4959	10.333	14.4531	8.35474	8.58024	5.17451	4.78489	6
ENSMUSG00000040740	0	3.30513	97.1881	72.1305	18.4389	0.384158	1.58543	43.6852	26.7081	1.67131	6
ENSMUSG00000042010	5.8905	13.1775	12.5337	23.1422	9.59228	4.60014	3.80824	7.20322	5.74457	2.28213	6
ENSMUSG00000042041	9.02323	16.3287	389.607	220.333	65.2919	8.71958	10.7339	173.052	80.9142	43.4309	6
ENSMUSG00000042810	202.558	245.441	193.655	257.997	54.42	201.945	202.936	129.371	121.959	54.6525	6
ENSMUSG00000044349	29.5152	23.4222	18.1227	57.8511	36.6364	13.2244	5.98336	4.87642	6.06347	30.2135	6
ENSMUSG00000045100	110.741	93.6774	94.6266	99.6904	88.9892	101.364	87.5948	56.8746	41.6618	42.021	6
ENSMUSG00000045775	11.8213	16.3647	201.513	130.724	45.3118	12.3224	9.80274	84.973	38.4689	30.5696	6
ENSMUSG00000048106	96.0162	110.125	127.703	124.915	101.877	108.615	100.955	83.5268	52.114	86.1766	6
ENSMUSG00000048445	58.6283	37.8739	41.0255	68.0545	47.8202	57.2186	41.0626	26.3494	25.821	30.8639	6
ENSMUSG00000049038	39.8989	44.6677	74.8594	72.1261	78.9755	31.537	38.5748	45.8903	26.31	26.3025	6
ENSMUSG00000049411	68.0941	77.2325	78.193	70.0646	120.611	67.188	76.535	49.5167	32.6543	83.3441	6
ENSMUSG00000050605	46.5701	59.7709	72.4885	120.157	121.252	36.1707	48.4984	49.8277	54.8813	75.253	6
ENSMUSG00000050914	9.08388	15.5387	85.5931	98.0442	23.8118	10.7548	15.9023	43.0882	32.0073	22.1749	6
ENSMUSG00000055480	23.1748	29.0382	22.638	30.3429	14.3594	24.4335	27.2402	18.2488	12.1259	25.7388	6
ENSMUSG00000056185	16.382	32.7251	51.9683	72.2544	82.1365	18.0069	24.2136	16.9855	17.4807	33.686	6
ENSMUSG00000059013	20.394	67.4184	56.6815	71.2992	124.921	25.4429	56.6375	31.151	31.0151	75.98	6
ENSMUSG00000059742	0.978325	0.216477	11.5833	24.3731	29.1881	0	1.10087	6.39955	7.27196	34.5617	6
ENSMUSG00000060288	381.367	244.693	139.845	127.356	131.754	378.5	221.35	95.0277	62.6781	78.9518	6
ENSMUSG00000060336	24.4452	60.4708	140.936	95.1524	71.6683	26.6775	42.6833	80.8815	30.0413	33.9601	6
ENSMUSG00000060508	0.490081	1.86563	116.799	209.35	7.4768	0.426538	1.63304	76.2744	73.9703	4.92103	6
ENSMUSG00000062044	18.5478	21.9325	25.6153	26.1406	3.90979	18.6854	20.7392	10.629	8.72408	1.86026	6
ENSMUSG00000068299	58.2106	66.8886	517.934	622.824	296.659	80.3935	80.6265	222.079	196.405	61.9954	6
ENSMUSG00000069835	14.4234	19.2147	25.3322	26.6189	35.8775	9.39091	11.9919	4.83834	8.27262	19.4366	6
ENSMUSG00000070509	0	6.54036	14.6671	24.7649	4.34422	0.597427	2.03111	12.0157	6.99036	0	6
ENSMUSG00000070777	2.83814	8.73429	576.047	649.543	217.209	2.25257	2.79742	286.121	207.896	51.5123	6
ENSMUSG00000073755	8.72079	9.98933	20.4707	17.0652	6.89096	7.30076	4.74007	5.1044	3.76884	1.87164	6
ENSMUSG00000074283	64.7185	53.7484	41.4642	41.3556	33.7503	57.6422	50.3908	27.1544	15.516	8.48108	6
ENSMUSG00000078716	15.3903	15.2738	21.0727	33.9605	12.4668	9.58469	11.8998	8.92036	10.3676	3.10926	6
ENSMUSG00000097287	9.59101	7.56478	16.7486	23.7834	12.199	8.66671	7.87446	10.3927	4.68199	3.1254	6
ENSMUSG00000097944	8.2155	21.5621	69.756	36.895	27.5936	14.3647	9.28572	36.2643	11.7739	39.7447	6
ENSMUSG00000102802	2.20929	3.17268	325.52	336.849	139.961	8.62944	3.799	136.8	114.914	24.2515	6
ENSMUSG00000104340	10.3489	18.1177	51.6354	35.3211	6.83432	5.25069	10.6733	25.3528	10.2802	3.41094	6
ENSMUSG00000106397	0	2.52188	21.8888	38.3929	24.5225	0.352549	1.86644	12.2953	10.9593	7.74228	6
ENSMUSG00000111987	0.607882	6.31707	123.156	29.4416	1.34491	1.75018	3.39009	54.2363	5.19722	0	6
ENSMUSG00000114182	1.08276	2.15881	28.2599	27.8697	20.12	0.742092	0	6.8621	3.35636	3.40634	6
ENSMUSG00000115801	1.96425	2.04052	9.24419	33.5562	27.6482	2.01825	1.16361	5.46475	4.32578	10.7778	6
ENSMUSG00000116498	9.7733	10.1995	12.11	24.9979	18.727	1.16328	1.18574	2.5342	5.74644	3.95592	6
ENSMUSG00000116594	0.24504	20.4641	118.565	101.991	2.39515	0.810695	5.53326	63.0765	33.4915	3.01909	6
ENSMUSG00000006464	17.5102	36.0795	52.0173	56.0135	17.6434	21.5698	37.3123	18.0577	20.3012	9.05708	1
ENSMUSG00000019158	140.793	212.798	235.301	249.314	566.707	130.752	179.093	132.837	118.144	316.276	1
ENSMUSG00000021611	39.2109	88.695	112.404	120.065	34.1014	43.3011	78.1272	58.8995	41.2408	16.9381	1
ENSMUSG00000024830	218.687	219.675	249.115	275.013	287.331	240.5	201.909	141.098	118.122	179.545	1
ENSMUSG00000031576	42.3693	87.111	73.1713	80.2495	52.1774	14.5064	22.0085	19.2186	24.0623	4.50238	1
ENSMUSG00000032373	145.781	226.382	503.821	207.423	56.7434	137.588	130.267	155.153	112.681	54.7871	1
ENSMUSG00000035919	65.0114	95.3834	65.5165	61.4911	93.5517	69.7367	97.9934	30.2461	29.5499	68.2402	1
ENSMUSG00000037239	49.9164	66.3704	121.694	208.694	34.1898	34.9862	57.9452	54.3006	72.8403	21.8289	1
ENSMUSG00000039959	8.66757	43.8168	31.7161	30.2157	4.13284	14.3209	21.7353	10.5283	6.33066	0.758815	1
ENSMUSG00000040415	104.404	129.268	184.969	312.248	252.197	100.345	107.142	91.1699	126.736	118.883	1
ENSMUSG00000040591	40.0848	66.5513	76.2881	75.8044	139.08	33.4572	55.7915	18.9212	22.2871	76.5599	1
ENSMUSG00000046329	156.789	276.227	275.869	413.055	66.6401	108.343	254.762	173.159	221.886	40.0425	1
ENSMUSG00000048481	23.0951	54.613	72.4194	61.3785	6.36158	33.4586	49.5143	25.8262	17.2704	4.77304	1
ENSMUSG00000068547	3.37551	9.83082	113.149	793.766	40.6711	2.81304	5.19471	27.2924	130.416	5.35199	1
ENSMUSG00000071604	1.11133	11.3956	68.946	81.2054	3.74006	0.565712	2.09119	13.2069	15.7063	11.4561	1
ENSMUSG00000071648	56.5248	73.6868	95.9678	87.752	117.523	53.8637	61.1611	51.3893	43.021	75.4773	1
ENSMUSG00000074121	22.7744	31.8935	36.8642	35.6453	54.1583	23.0047	18.7467	11.445	9.88088	15.3252	1
ENSMUSG00000075273	53.2438	91.2964	119.619	118.167	182.429	44.8302	74.8984	53.9854	49.5052	82.8585	1
ENSMUSG00000083282	8.55203	42.4034	85.4543	175.01	175.052	5.44797	26.8186	37.185	85.0794	179.649	1
ENSMUSG00000002103	306.942	359.305	632.163	634.997	559.017	293.364	344.958	401.203	326.279	433.435	1
ENSMUSG00000019467	20.4243	33.6048	56.4017	77.0159	4.38586	20.9813	27.3302	23.4851	19.2428	0	1
ENSMUSG00000020085	73.8859	221.875	188.789	226.026	212.754	83.1363	185.312	112.028	112.441	132.689	1
ENSMUSG00000020681	55.7186	156.077	543.115	355.966	49.1448	49.1833	114.538	239.826	169.443	87.4847	1
ENSMUSG00000021007	54.9056	54.4063	48.4157	38.5947	62.7224	51.7269	43.4117	22.9236	12.2399	55.2792	1
ENSMUSG00000021044	94.3092	82.1021	116.447	115.955	77.4226	112.41	81.9783	58.4608	41.9423	62.4813	1
ENSMUSG00000021704	161.114	158.128	215.269	209.869	52.4475	147.245	135.294	120.471	94.037	25.9493	1
ENSMUSG00000026791	58.0111	120.027	118.553	167.658	230.91	58.8272	97.5647	68.2059	74.0388	143.928	1
ENSMUSG00000028453	103.903	90.0687	85.1203	69.2612	71.7783	130.448	71.8161	38.5054	26.8776	28.0392	1
ENSMUSG00000029596	24.0314	45.4009	66.4553	89.5277	243.704	20.4573	43.8948	30.2037	35.4049	106.1	1
ENSMUSG00000031787	227.716	216.667	174.698	198.967	182.88	218.852	177.984	97.8585	91.2869	80.7374	1
ENSMUSG00000031851	115.792	140.641	112.458	109.639	157.31	89.12	111.424	64.514	47.1268	81.6861	1
ENSMUSG00000032606	116.995	198.594	180.649	229.491	559.897	92.7433	171.211	104.688	101.35	314.35	1
ENSMUSG00000035000	239.999	323.226	1403.84	1669.14	1416.81	162.117	405.847	688.118	758.682	784.473	1
ENSMUSG00000036249	126.159	112.015	104.385	84.5307	105.158	131.425	109.482	50.9516	39.6828	59.0552	1
ENSMUSG00000036748	184.053	215.031	172.997	202.976	399.184	169.226	197.286	99.6419	92.378	223.672	1
ENSMUSG00000036957	22.5924	44.0122	35.7387	60.098	26.2785	15.052	41.965	13.8496	17.0219	27.0687	1
ENSMUSG00000037349	56.2675	85.8011	77.0268	83.8017	125.266	72.4908	71.2242	37.4982	35.0308	90.1801	1
ENSMUSG00000037890	130.199	146.861	183.308	218.711	74.5565	114.331	136.315	101.699	109.944	91.633	1
ENSMUSG00000038564	166.839	233.74	219.812	248.978	218.485	162.904	208.761	143.169	123.347	160.077	1
ENSMUSG00000045257	44.5454	43.7563	65.8398	70.8498	94.6166	45.9923	51.4435	35.0192	20.9796	42.9227	1
ENSMUSG00000046814	30.9938	56.5356	125.877	72.5509	135.607	31.9865	47.3022	47.7917	24.4907	74.1227	1
ENSMUSG00000051550	61.414	128.034	188.971	315.354	70.7217	47.4234	103.22	102.015	139.377	51.0896	1
ENSMUSG00000052794	66.5176	79.9168	78.9182	89.9394	147.141	68.6669	67.8688	38.0091	30.2494	45.9738	1
ENSMUSG00000079834	160.962	215.88	260.35	181.144	25.145	90.0298	96.3201	116.917	74.3778	4.34869	1
ENSMUSG00000017978	26.353	42.2439	58.8121	55.8454	42.5335	7.58235	8.11818	33.8071	22.4857	7.94785	3
ENSMUSG00000020839	1.2176	153.491	1838.38	980.141	388.103	0.213269	24.0131	480.996	132.39	35.2954	3
ENSMUSG00000021589	216.435	180.439	312.538	215.387	116.569	114.904	69.1213	134.062	113.094	50.9942	3
ENSMUSG00000045725	78.487	296.621	671.368	233.02	17.5784	48.3326	110.086	288.646	127.229	19.6436	3
ENSMUSG00000056737	362.155	1044.38	1526.85	1102.53	863.212	357.751	569.045	1012.61	674.777	864.424	3
ENSMUSG00000003809	422.247	349.737	320.695	299.03	425.773	472.62	342.009	192.586	179.395	274.082	3
ENSMUSG00000006095	521.924	498.965	597.061	543.515	2506.85	542.416	466.621	407	375.206	2119.85	3
ENSMUSG00000007721	621.227	511.362	478.986	472.595	965.839	669.334	453.21	333.947	332.308	846.971	3
ENSMUSG00000020308	165.23	206.635	209.858	218.593	678.692	159.983	203.012	125.346	115.866	442.57	3
ENSMUSG00000020832	243.458	193.327	189.573	200.307	245.574	264.98	196.591	120.635	110.747	181.06	3
ENSMUSG00000024902	418.48	342.095	254.422	256.504	439.714	449.328	291.589	154.655	131.645	230.205	3
ENSMUSG00000025374	748.066	678.399	533.163	495.591	589.202	728.903	642.779	350.129	327.545	397.282	3
ENSMUSG00000026240	244.314	203.276	200.435	160.703	251.078	256.093	210.707	116.199	103.552	160.498	3
ENSMUSG00000026585	209.22	241.628	193.076	168.89	221.637	201.488	193.298	110.512	88.2228	163.889	3
ENSMUSG00000027291	463.606	479.771	496.223	522.565	273.274	457.163	413.931	351.425	366.614	156.913	3
ENSMUSG00000028447	568.454	656.444	706.464	627.604	2076.12	532.609	590.545	492.265	469.63	1657.67	3
ENSMUSG00000028497	14.7482	44.9913	29.9747	10.1076	3.7817	7.59847	22.4276	2.58358	2.6427	0.336944	3
ENSMUSG00000028576	159.356	165.019	147.09	127.235	244.274	154.49	141.937	87.6808	102.433	187.431	3
ENSMUSG00000028958	138.404	164.566	204.008	164.579	411.768	126.948	130.603	119.988	108.287	327.259	3
ENSMUSG00000029066	596.285	466.185	410.922	325.76	832.526	655.744	406.972	285.786	267.095	650.218	3
ENSMUSG00000029346	130.288	115.66	125.472	130.609	8.72343	135.742	110.617	74.6132	94.2292	5.60677	3
ENSMUSG00000029440	405.879	280.088	272.916	220.746	383.465	360.581	264.334	169.726	144.477	234.713	3
ENSMUSG00000030034	179.888	207.591	214.318	245.911	34.333	175.821	201.38	129.432	139.225	15.6521	3
ENSMUSG00000031617	549.396	593.306	605.564	418.862	872.477	571.562	547.761	385.672	277.037	592.846	3
ENSMUSG00000031820	881.813	928.701	927.021	795.605	1311.06	865.992	826.614	573.048	515.355	844.578	3
ENSMUSG00000033857	99.3761	101.021	88.2382	72.4581	12.437	86.8087	73.2914	46.9054	45.8915	5.63495	3
ENSMUSG00000036975	73.2328	60.8212	75.8622	52.3062	125.676	75.0168	51.7269	31.5413	36.6599	96.0414	3
ENSMUSG00000041035	232.64	216.688	198.089	177.555	570.032	245.564	184.989	123.489	121.708	417.12	3
ENSMUSG00000041921	316.835	296.625	259.816	311.431	183.013	351.916	271.972	130.378	155.053	80.5717	3
ENSMUSG00000042642	290.967	351.833	393.383	382.931	754.625	291.197	266.12	251.803	240.033	379.041	3
ENSMUSG00000042831	123.555	167.391	207.505	215.824	448.298	110.496	155.616	119.649	129.704	272.301	3
ENSMUSG00000061207	278.462	248.853	244.707	276.58	342.097	289.936	218.963	160.153	195.217	250.068	3
ENSMUSG00000062040	107.342	105.058	115.762	100.418	68.3717	94.2471	102.878	60.4886	64.421	60.4535	3
ENSMUSG00000073888	12.3966	14.0448	36.3803	32.6989	49.6827	11.922	17.9172	14.4184	15.7147	42.3422	3
ENSMUSG00000076258	12298.8	17502.4	18481.2	12847.1	43.7305	17129	11536.4	7132.32	11245.9	110.986	3
ENSMUSG00000088609	673.741	899.559	989.653	652.771	3.54367	874.413	617.75	361.7	557.76	4.11485	3
ENSMUSG00000093880	1.55763	1.36279	45.2839	37.4258	21.801	0.939486	0.395248	12.3091	12.5319	4.62072	3
ENSMUSG00000098973	2867.31	4461.97	4419.85	3432.65	3.51702	4315.35	2854.2	1580.66	2803.89	3.77221	3
ENSMUSG00000116138	70.3988	95.9519	142.003	127.353	236.146	60.2927	76.4257	86.6982	98.9936	134.262	3
ENSMUSG00000000340	491.638	499.624	361.963	292.018	395.454	448.081	443.715	235.012	167.745	250.55	3
ENSMUSG00000000399	940.377	984.872	928.433	692.43	2112.22	897.464	857.856	607.772	457.676	1389.44	3
ENSMUSG00000000581	474.353	454.324	446.777	403.885	1708.15	469.441	485.26	336.076	285.913	1404.59	3
ENSMUSG00000000759	610.427	572.736	486.832	542.425	361.155	621.814	536.043	408.356	427.375	295.465	3
ENSMUSG00000001134	138.208	126.164	117.61	118.702	179.508	157.516	108.039	83.038	70.7575	117.806	3
ENSMUSG00000001285	330.394	253.551	221.604	269.025	465.902	349.988	251.439	159.769	179.287	341.871	3
ENSMUSG00000001751	222.973	293.228	493.552	576.696	680.809	199.252	273.011	346.672	366.197	500.808	3
ENSMUSG00000001844	238.805	283.362	268.022	294.583	449.135	238.144	259.2	206.449	166.522	335.669	3
ENSMUSG00000002280	267.665	274.093	293.03	276.545	410.158	300.338	252.065	216.37	181.679	338.161	3
ENSMUSG00000002332	573.65	541.775	1430.81	1078.39	1084.61	635.434	500.143	755.571	628.635	688.044	3
ENSMUSG00000002342	411.786	313.69	329.556	390.627	695.296	356.059	322.531	286.044	285.569	491.67	3
ENSMUSG00000002496	851.12	1062.35	1064.81	1154.68	312.457	816.126	943.56	776.604	783.422	241.332	3
ENSMUSG00000002658	1170.07	948.469	897.586	921.979	1122.09	1243.3	898.374	675.686	705.748	815.263	3
ENSMUSG00000002781	105.575	114.344	193.146	162.504	117.563	100.483	113.874	127.234	81.7952	76.6084	3
ENSMUSG00000002963	424.609	396.923	464.09	506.342	649.286	437.939	357.549	324.89	343.304	472.366	3
ENSMUSG00000003299	500.65	477.725	398.478	371.556	695.553	507.299	430.524	267.625	262.35	556.007	3
ENSMUSG00000003585	146.565	122.154	159.086	152.852	33.9286	133.888	109.855	109.286	97.5709	26.7377	3
ENSMUSG00000004096	798.736	903.813	869.867	748.699	1390.22	758.695	882.525	658.467	586.292	982.852	3
ENSMUSG00000004460	1642.65	1164.45	1378.69	1020.04	1938.59	1738.41	1101.8	1042.1	735.861	1464.47	3
ENSMUSG00000004864	288.397	377.01	536.545	812.722	2675.71	220	292.944	398.46	458.331	2937.52	3
ENSMUSG00000004945	382.504	382.132	342.755	279.605	783.345	388.776	381.589	214.748	184.112	416.279	3
ENSMUSG00000005378	559.95	425.604	368.561	363.724	801.638	608.39	363.925	274.03	219.268	552.718	3
ENSMUSG00000005674	360.841	371.241	350.391	300.367	112.122	356.267	281.442	217.29	177.372	78.3379	3
ENSMUSG00000005686	62.143	87.5091	126.572	139.184	81.0478	39.8295	61.8873	83.5518	72.9516	49.2371	3
ENSMUSG00000005881	1114.84	1435.43	1834.61	1705.52	2141.53	1104.31	1348.83	1337.43	1325.74	1654.33	3
ENSMUSG00000005899	740.843	476.268	338.336	377.637	177.179	761.275	451.272	279.794	266.258	153.023	3
ENSMUSG00000005951	44.7827	90.3582	227.335	195.041	200.973	40.3071	72.2814	135.753	107.833	100.154	3
ENSMUSG00000006058	467.582	430.842	485.451	436.268	90.2457	485.436	390.403	339.301	271.882	84.5698	3
ENSMUSG00000006191	166.833	129.567	136.11	154.81	272.912	155.643	134.39	120.381	102.033	203.06	3
ENSMUSG00000006494	351.38	341.112	333.552	372.837	340.76	267.081	360.363	302.723	241.716	277.848	3
ENSMUSG00000006731	1734.13	3212.67	3562	3020.52	1447.13	1466.31	2332	2428.05	2260.23	1309.51	3
ENSMUSG00000006763	198.198	125.236	78.8491	81.1205	143.263	191.361	113.307	58.5729	48.2307	80.6692	3
ENSMUSG00000007038	1465.57	1449.94	3069.49	3218.33	2655.67	1323.75	1140.42	1795.16	2109.05	2590.55	3
ENSMUSG00000007833	570.372	620.896	801.02	621.213	305.15	557.354	571.294	507.72	433.232	217.924	3
ENSMUSG00000007837	231.906	252.37	472.211	476.437	391.617	228.298	240.568	310.138	303.62	354.605	3
ENSMUSG00000008036	922.124	957.877	960.227	805.757	910.542	912.394	949.687	727.723	614.658	824.886	3
ENSMUSG00000008226	204.369	200.831	218.57	194.45	211.592	174.743	188.09	139.001	116.673	174.784	3
ENSMUSG00000008373	1209	652.914	474.039	444.825	715.265	1236.47	656.429	366.419	319.5	501.905	3
ENSMUSG00000008822	78.6336	81.537	98.4802	107.384	189.516	70.2448	79.0354	68.6706	58.0497	138.773	3
ENSMUSG00000009076	96.4687	137.358	140.841	149.204	298.371	98.919	155.147	92.4048	86.147	203.271	3
ENSMUSG00000009563	343.336	341.181	455.19	541.459	767.107	344.296	286.222	304.177	342.194	527.7	3
ENSMUSG00000012117	471.58	456.627	398.957	361.605	407.242	429.261	441.633	310.419	247.824	307.361	3
ENSMUSG00000013155	113.994	55.7759	52.7916	50.3526	42.4789	131.866	49.2512	27.4617	24.5834	17.1734	3
ENSMUSG00000014232	121.666	108.483	84.6014	117.82	129.737	111.937	91.7407	76.5067	68.5254	70.4863	3
ENSMUSG00000014418	304.451	353.32	466.762	465.771	176.653	314.717	311.937	328.125	340.973	180.758	3
ENSMUSG00000014767	234.836	205.156	178.109	208.328	435.199	243.549	197.9	154.121	135.109	304.692	3
ENSMUSG00000015461	741.018	705.241	707.126	738.473	553.671	800.539	690.85	593.741	555.38	502.293	3
ENSMUSG00000015478	415.178	633.951	932.147	754.174	535.368	421.041	615.712	728.43	585.293	418.872	3
ENSMUSG00000015536	228.935	409.287	558.658	457.305	939.944	224.926	400.52	388.68	308.195	741.552	3
ENSMUSG00000015542	91.6289	103.252	134.112	188.296	432.974	76.4998	95.4404	93.4318	109.272	334.192	3
ENSMUSG00000015668	423.468	358.879	365.885	326.344	542.114	409.865	318.512	332.924	238.419	401.592	3
ENSMUSG00000015962	22.398	216.148	279.967	204.899	124.677	37.6505	209.833	229.373	129.232	118.88	3
ENSMUSG00000016256	1262.27	948.468	1085	1037.24	2177.61	1491.93	968.317	671.778	607.736	1908.46	3
ENSMUSG00000016427	262.373	318.894	432.62	345.392	965.317	233.977	290.267	327.137	222.241	842.397	3
ENSMUSG00000016495	385.319	483.136	684.658	684.706	1139.92	360.012	411.098	415.533	372.589	804.471	3
ENSMUSG00000016510	212.23	233.993	229.974	213.518	244.76	189.93	231.56	182.026	156.389	197.134	3
ENSMUSG00000017721	1763.72	1898.79	2076.04	1798.3	1124.17	1660.26	1897.12	1640	1397.55	765.059	3
ENSMUSG00000017747	165.741	196.555	241.212	250.756	222.265	167.944	158.161	139.697	129.737	138.362	3
ENSMUSG00000017760	1347.56	1971.3	2115.79	2308.06	4703.84	1302.4	1882.6	1474.24	1461.03	3412.34	3
ENSMUSG00000017764	185.664	160.562	123.395	138.281	250.731	179.083	143.681	89.7658	79.9429	144.643	3
ENSMUSG00000017858	338.319	438.735	480.404	491.08	666.633	339.043	384.473	365.574	306.217	437.202	3
ENSMUSG00000018599	135.923	124.089	197.894	257.879	169.251	144.053	110.536	163.413	177.574	129.575	3
ENSMUSG00000018900	148.469	226.073	494.692	727.517	575.773	183.565	214.839	388.016	442.844	443.297	3
ENSMUSG00000019039	664.148	692.186	745.467	964.321	532.718	686.209	636.702	602.341	638.932	370.697	3
ENSMUSG00000019143	380.54	322.963	312.192	360.763	443.951	369.335	307.516	227.204	252.591	279.317	3
ENSMUSG00000019428	2188.97	2899.89	3624.3	3589.88	1855.01	2080.22	2653.71	2806.2	2641.02	1270.75	3
ENSMUSG00000019984	447.065	428.18	413.379	404.271	153.301	439.874	422.408	330.94	294.731	91.1229	3
ENSMUSG00000020003	290.991	418.413	492.631	501.085	1396.67	282.332	403.63	368.358	342.957	997.512	3
ENSMUSG00000020056	249.621	296.251	254.646	215.745	379.856	225.315	274.226	154.394	118.185	230.106	3
ENSMUSG00000020432	276.894	599.448	1258.86	1369.4	1545.62	256.402	575.064	738.484	696.5	927.402	3
ENSMUSG00000020491	75.8707	97.8965	74.4352	93.3641	79.2186	60.6359	74.3223	47.7063	50.7915	83.2988	3
ENSMUSG00000020522	421.324	492.798	473.48	446.686	806.922	459.418	465.261	378.418	307.708	510.314	3
ENSMUSG00000020604	40.7383	61.4712	86.4493	177.698	102.759	37.1178	58.904	105.639	118.772	49.3342	3
ENSMUSG00000020630	212.723	151.286	141.271	158.581	181.478	202.16	142.07	124.169	105.253	138.591	3
ENSMUSG00000020792	515.653	646.022	691.865	750.552	1136.49	522.071	626.913	549.786	521.585	813.082	3
ENSMUSG00000020873	673.279	545.575	934.911	740.294	963.532	709.025	495.864	668.642	430.166	773.263	3
ENSMUSG00000020903	196.079	238.24	259.97	233.872	367.726	179.194	209.31	171.04	151.2	266.665	3
ENSMUSG00000020921	136.128	160.781	130.983	118.985	152.37	132.895	154.033	81.0602	76.3118	118.174	3
ENSMUSG00000020925	439.184	344.04	236.789	219.157	437.364	474.396	316.383	178.475	144.834	407.025	3
ENSMUSG00000021033	245.15	295.438	339.028	330.722	421.159	229.157	282.924	264.456	220.094	389.928	3
ENSMUSG00000021038	395.305	508.756	539.799	512.083	381.721	399.782	490.404	418.217	396.299	341.036	3
ENSMUSG00000021179	240.104	302.632	288.679	308.948	252.042	241.071	272.111	234.791	225.406	214.6	3
ENSMUSG00000021241	268.414	274.35	311.024	312.896	1228.12	260.758	228.518	210.239	209.987	877.81	3
ENSMUSG00000021245	244.872	230.123	186.999	195.262	75.467	267.177	214.252	135.332	106.015	67.7454	3
ENSMUSG00000021252	702.124	590.577	602.952	422.713	969.344	723.919	624.257	482.274	296.475	761.972	3
ENSMUSG00000021357	500.8	506.912	503.214	532.79	438.996	492.334	496.448	434.5	373.892	317.955	3
ENSMUSG00000021715	251.107	226.821	148.402	162.755	285.158	246.637	218.888	120.049	106.552	201.736	3
ENSMUSG00000021716	188.485	237.688	248.459	194.591	260.625	191.675	199.69	163.919	119.764	161.467	3
ENSMUSG00000021982	226.648	457.193	855.86	528.447	743.927	228.197	334.895	440.773	320.972	600.55	3
ENSMUSG00000022008	535.916	638.075	576.861	561.982	394.17	497.036	599.659	456.12	390.861	256.726	3
ENSMUSG00000022216	754.054	916.55	1068.19	1077.27	1543.36	719.729	965.875	906.87	841.858	1176.57	3
ENSMUSG00000022217	13.5857	51.9395	89.4891	95.1114	224.473	13.2897	33.9991	43.7745	45.4198	154.683	3
ENSMUSG00000022323	153.355	412.547	528.419	506.296	1742.5	112.007	413.049	392.394	364.679	1128.24	3
ENSMUSG00000022337	445.153	400.214	378.318	298.139	603.368	403.146	376.384	252.955	208.988	478.922	3
ENSMUSG00000022420	136.942	160.026	181.171	192.816	327.059	166.953	150.426	126.362	133.417	253.208	3
ENSMUSG00000022477	3395.76	3823.76	5966.39	4448.93	3189.29	3353.59	3558.21	4420.54	3512.35	2402.77	3
ENSMUSG00000022560	190	187.488	411.29	334.271	299.393	214.134	192.237	264.386	192.544	219.354	3
ENSMUSG00000022561	640.722	571.286	575.352	578.436	835.342	683.263	580.041	393.912	361.364	457.268	3
ENSMUSG00000022679	56.7158	100.474	296.452	232.63	111.769	59.282	88.5566	203.425	126.889	97.4332	3
ENSMUSG00000022911	128.495	98.8852	102.293	101.784	90.5254	115.364	98.7087	78.6912	60.4446	68.2354	3
ENSMUSG00000022972	527.847	283.256	217.756	214.995	256.506	571.307	252.974	147.249	123.993	146.399	3
ENSMUSG00000023007	100.416	108.492	167.653	257.619	146.6	102.525	86.8379	126.865	168.449	93.3662	3
ENSMUSG00000023031	16.9805	30.4088	48.5578	60.1756	197.748	8.32465	24.4761	32.3935	30.7215	112.999	3
ENSMUSG00000023072	409.847	313.01	229.498	233.533	226.146	406.55	338.282	175.426	160.439	148.791	3
ENSMUSG00000023073	44.7925	294.968	2049.28	1420.09	1798.32	65.2786	299.009	1217.35	826.327	1453.65	3
ENSMUSG00000023089	357.17	350.538	374.482	297.81	1087.22	356.336	320.803	255.415	215.58	858.852	3
ENSMUSG00000023104	684.808	442.317	321.46	319.72	552.319	716.064	428.223	271.57	229.829	410.938	3
ENSMUSG00000023143	303.22	215.433	189.002	189.827	382.632	311.511	207.464	125.383	106.139	220.314	3
ENSMUSG00000023170	393.769	402.323	341.446	436.311	599.943	392.002	398.723	280.639	319.92	585.912	3
ENSMUSG00000023348	516.794	364.735	192.825	238.389	247.78	556.259	440.692	183.85	159.701	157.243	3
ENSMUSG00000023572	334.609	611.707	846.565	932.561	1566.11	349.254	512.359	625.524	633.396	1092.17	3
ENSMUSG00000023707	195.308	188.019	215.832	276.693	478.39	181.077	191.152	161.24	194.902	443.002	3
ENSMUSG00000024082	282.541	237.122	192.607	187.504	626.303	291.351	240.938	131.503	125.14	415.537	3
ENSMUSG00000024217	582.53	438.586	351.588	307.03	549.667	579.185	447.042	262.985	207.452	390.699	3
ENSMUSG00000024339	111.178	119.477	160.371	239.468	231.033	114.378	150.979	131.712	153.633	180.199	3
ENSMUSG00000024388	850.464	1083.01	2951.4	2445.66	152.24	628.335	733.294	1590.61	1219.51	113.833	3
ENSMUSG00000024683	332.291	278.202	223.582	182.272	402.325	364.548	259.172	141.591	123.301	346.063	3
ENSMUSG00000024792	222.203	253.695	250.419	324.574	774.325	236.3	222.096	215.79	238.113	646.001	3
ENSMUSG00000024829	396.802	335.139	255.895	244.218	603.448	392.613	317.587	200.161	173.078	447.323	3
ENSMUSG00000024866	78.6448	152.235	235.776	252.42	338.144	65.1998	132.105	170.67	167.686	170.827	3
ENSMUSG00000024875	366.149	365.609	473.827	424.869	1315.14	375.355	344.572	315.336	244.226	909.99	3
ENSMUSG00000024911	424.096	577.968	721.28	860.287	924.326	414.145	542.86	534.77	565.948	620.341	3
ENSMUSG00000024921	122.505	187.017	324.301	383.296	215.667	148.834	170.775	212.946	271.356	199.473	3
ENSMUSG00000024963	126.473	128.901	148.91	165.746	390.586	101.66	112.598	85.005	86.1918	208.479	3
ENSMUSG00000024998	11.5195	63.7083	203.105	122.165	7.84624	0.965921	19.6489	83.6143	66.4541	7.44966	3
ENSMUSG00000025059	461.133	904.705	1477.7	600.56	506.751	420.905	859.202	709.375	391.716	575.644	3
ENSMUSG00000025145	613.195	534.234	549.847	671.994	542.049	634.762	482.919	382.445	442.569	373.223	3
ENSMUSG00000025158	242.45	212.876	230.843	216.394	268.039	258.428	204.882	153.821	140.009	198.391	3
ENSMUSG00000025357	275.511	543.628	881.442	810.401	380.268	268.112	426.455	547.385	500.05	313.837	3
ENSMUSG00000025377	232.52	236.556	356.94	388.926	182.794	247.603	213.151	246.911	267.912	123.454	3
ENSMUSG00000025413	471.875	435.278	376.381	389.056	572.94	470.066	397.532	264.256	257.276	384.715	3
ENSMUSG00000025500	108.641	149.414	257.962	344.812	134.953	120.564	145.212	200.834	216.365	68.5512	3
ENSMUSG00000025648	52.8062	81.6373	249.505	307.194	109.442	51.8895	51.6717	123.509	130.141	41.4324	3
ENSMUSG00000025737	382.014	366.274	389.34	437.527	395.404	346.429	351.964	239.645	263.815	232.659	3
ENSMUSG00000026000	150.106	216.999	217.667	246.985	363.106	180.382	239.982	137.269	140.458	247.123	3
ENSMUSG00000026032	494.296	446.245	425.455	382.563	802.73	460.397	399.215	329.978	268.493	587.208	3
ENSMUSG00000026239	149.336	167.451	177.978	157.668	433.106	138.106	141.11	114.444	97.8166	235.448	3
ENSMUSG00000026311	149.93	161.912	134.662	133.348	54.9972	190.1	148.514	107.006	84.0096	78.4238	3
ENSMUSG00000026411	238.71	309.766	214.298	219.583	537.509	217.91	271.522	129.588	138.148	256.23	3
ENSMUSG00000026427	881.575	591.805	602.076	610.59	775.833	885.082	596.392	511.415	443.032	750.852	3
ENSMUSG00000026578	121.388	137.399	160.948	171.483	417.829	134.361	118.257	94.691	89.6111	259.241	3
ENSMUSG00000026584	417.7	406.792	384.193	428.51	277.465	420.981	393.808	310.139	307.982	192.48	3
ENSMUSG00000026632	47.522	63.9527	54.8687	76.4593	79.668	55.3755	49.4164	31.3112	36.732	44.3586	3
ENSMUSG00000026698	216.781	230.303	218.326	206.61	294.579	201.897	200.261	166.675	140.549	283.397	3
ENSMUSG00000026798	226.26	159.345	192.591	173.297	222.276	217.604	135.947	135.25	96.6458	145.932	3
ENSMUSG00000026851	453.051	453.218	571.731	605.892	1359.71	533.363	434.156	383.952	399.288	871.88	3
ENSMUSG00000026856	333.015	344.389	412.647	384.423	361.634	324.252	294.545	305.739	248.687	219.205	3
ENSMUSG00000027088	179.304	191.864	223.422	222.78	769.618	185.786	168.168	130.192	120.554	445.404	3
ENSMUSG00000027163	215.311	297.213	260.156	216.912	696.468	215.806	236.493	162.311	143.339	489.725	3
ENSMUSG00000027198	745.179	761.158	652.205	664.428	678.288	698.918	732.649	500.622	478.711	543.656	3
ENSMUSG00000027222	170.727	226.691	393.451	328.82	658.152	148.28	201.525	241.427	194.751	424.981	3
ENSMUSG00000027285	347.962	234.641	235.671	237.302	351.731	324.382	231.66	170.861	167.146	260.323	3
ENSMUSG00000027332	568.212	650.205	610.769	775.149	916.328	509.432	622.392	530.785	583.438	719.576	3
ENSMUSG00000027377	723.369	948.017	3065.09	1893.81	1049.46	823.024	753.517	1697.59	932.153	646.025	3
ENSMUSG00000027378	178.306	197.042	156.721	173.801	124.514	198.687	196.223	93.0039	100.213	56.2639	3
ENSMUSG00000027412	473.606	445.969	691.604	724.326	340.151	430.64	352.899	460.457	446.248	205.26	3
ENSMUSG00000027428	128.865	172.006	164.458	168.702	311.977	134.263	178.326	103.941	87.9697	254.178	3
ENSMUSG00000027466	1343.77	1248.59	1072.1	1119.75	820.634	1309.97	1108.37	888.652	856.807	607.604	3
ENSMUSG00000027502	717.813	877.834	866.611	818.122	1284.75	699.216	834.351	658.541	615.059	836.183	3
ENSMUSG00000027618	488.766	490.614	476.514	457.394	850.663	474.658	460.164	324.971	328.533	580.79	3
ENSMUSG00000027679	243.852	204.423	205.253	184.192	761.23	249.07	212.013	132.326	108.295	445.464	3
ENSMUSG00000027714	650.885	473.274	384.269	321.237	508.342	687.479	433.572	283.026	204.852	312.083	3
ENSMUSG00000027742	369.252	491.892	774.111	515.17	522.656	361.589	436.87	494.96	319.177	415.576	3
ENSMUSG00000027810	1612.69	1257.63	733.723	656.808	674.2	1478.96	1280.21	509.321	371.869	334.093	3
ENSMUSG00000027890	52.9044	69.487	85.2647	82.6267	163.001	43.9883	82.1406	46.6105	37.5968	85.4326	3
ENSMUSG00000027963	201.03	193.541	164.397	182.313	363.059	195.027	186.25	136.426	114.398	247.75	3
ENSMUSG00000028015	47.288	93.8348	174.868	218.758	366.74	51.1358	79.6858	146.625	145.092	263.678	3
ENSMUSG00000028048	525.936	594.87	623.606	735.144	1299.8	539.739	561.183	501.174	473.038	912.139	3
ENSMUSG00000028099	745.567	777.567	694.734	611.554	678.984	717.631	718.755	487.022	388.827	434.339	3
ENSMUSG00000028252	323.747	226.821	215.638	201.007	386.354	303.335	243.388	165.748	127.429	345.269	3
ENSMUSG00000028329	105.098	172.298	190.999	224.365	390.879	88.0162	174.597	141.878	147.307	326.017	3
ENSMUSG00000028470	118.692	162.553	203.153	247.344	1172.96	97.5176	158.15	151.491	153.948	874.666	3
ENSMUSG00000028622	758.013	650.576	508.267	532.489	1194.59	776.825	589.356	425.549	401.78	1025.79	3
ENSMUSG00000028648	251.376	282.951	324.599	257.368	664.089	246.457	243.568	229.921	168.282	537.012	3
ENSMUSG00000028657	579.92	668.194	789.852	738.12	1356.25	541.448	686.762	521.363	431.447	874.653	3
ENSMUSG00000028672	254.93	321.469	419.815	451.537	1172.29	197.549	289.328	332.458	304.816	784.029	3
ENSMUSG00000028684	403.631	401.91	498.338	438.136	778.27	389.195	388.914	339.639	317.036	715.633	3
ENSMUSG00000028689	143.266	150.846	114.444	133.867	99.119	170.502	140.632	93.8568	74.4947	78.5465	3
ENSMUSG00000028690	156.109	148.935	114.547	109.833	190.81	168.673	127.811	82.7941	56.351	97.6087	3
ENSMUSG00000028861	564.027	432.692	369.185	308.697	801.104	560.216	406.452	244.858	216.871	519.597	3
ENSMUSG00000028969	321.52	414.379	502.495	578.128	549.906	343.347	369.08	359.747	382.861	458.209	3
ENSMUSG00000028973	925.787	962.655	997.136	880.175	719.379	862.513	912.558	816.961	678.123	477.421	3
ENSMUSG00000028998	623.369	549.79	456.529	435.595	781.109	595.376	491.913	324.535	289.44	579.272	3
ENSMUSG00000029017	816.541	852.92	711.955	680.533	695.595	801.08	759.624	500.085	457.009	442.339	3
ENSMUSG00000029060	206.65	267.162	413.881	643.812	211.453	214.651	212.479	256.708	339.518	130.625	3
ENSMUSG00000029089	117.311	113.565	100.044	105.205	111.979	124.241	101.442	70.0131	59.9097	87.5049	3
ENSMUSG00000029098	391.662	561.482	673.233	765.049	250.284	366.258	498.705	613.512	563.735	217.209	3
ENSMUSG00000029119	950.18	1365.51	1737.48	1947.49	718.366	959.804	1307.12	1412.47	1328.53	588.329	3
ENSMUSG00000029173	261.343	303.531	365.461	351.397	224.192	246.385	279.374	300.151	245.4	224.825	3
ENSMUSG00000029199	334.619	290.812	279.821	279.159	701.253	315.442	254.104	171.199	192.755	379.437	3
ENSMUSG00000029208	343.522	283.008	238.579	241.959	105.809	343.596	275.813	148.48	146.425	92.0434	3
ENSMUSG00000029263	249.06	198.244	323.539	273.264	366.978	241.82	199.645	224.056	149.169	201.166	3
ENSMUSG00000029345	839.903	795.974	778.655	727.772	360.924	882.506	763.547	554.444	487.291	200.838	3
ENSMUSG00000029575	260.016	389.603	298.844	198.382	168.652	267.371	361.747	208.534	122.86	155.98	3
ENSMUSG00000029592	332.989	330.404	337.562	386.712	69.1387	280.817	335.98	248.715	253.442	51.8954	3
ENSMUSG00000029617	768.63	849.908	808.039	721.169	281.065	785.06	790.855	636.763	542.386	255.03	3
ENSMUSG00000029646	492.702	1978.85	1164.42	814.672	498.474	402.455	1153.51	578.81	455.566	425.336	3
ENSMUSG00000029725	127.464	156.842	143.696	164.128	188.511	142.832	143.875	114.425	104.042	176.41	3
ENSMUSG00000029821	28.8415	79.3583	349.568	241.204	313.379	24.9524	45.673	166.552	119.725	334.628	3
ENSMUSG00000029923	55.1395	97.855	73.7629	86.6306	179.535	44.1751	84.3944	60.1845	39.8837	137.572	3
ENSMUSG00000030279	212.731	294.087	361.481	303.558	151.503	192.615	298.117	223.996	184.871	94.68	3
ENSMUSG00000030323	85.9822	152.911	165.388	195.574	201.767	88.1775	132.241	118.792	112.586	128.464	3
ENSMUSG00000030410	253.905	204.747	255.784	294.313	36.9544	269.984	208.312	187.306	207.958	33.6555	3
ENSMUSG00000030545	82.594	123.812	336.894	212.008	194.854	78.0085	84.3401	127.951	98.2119	132.156	3
ENSMUSG00000030587	813.875	2093.64	3341.33	3199.38	4770.69	760.129	1781.47	2442.22	2268.75	4174.19	3
ENSMUSG00000030590	221.203	390.465	618.441	770.503	341.161	217.914	300.051	409.572	496.277	227.143	3
ENSMUSG00000030613	135.837	170.352	233.746	203.512	368.172	115.95	156.211	134.145	115.275	216.118	3
ENSMUSG00000030689	706.25	509.358	453.377	447.965	411.377	733.948	498.258	377.228	317.956	310.864	3
ENSMUSG00000030718	578.196	766.908	2205.63	1755.82	1006.28	564.921	642.684	1235.27	910.886	903.027	3
ENSMUSG00000030750	335.046	260.814	271.841	232.887	737.186	299.993	217.771	189.02	155.513	634.279	3
ENSMUSG00000030811	503.094	537.629	483.867	607.609	21.8512	503.956	543.657	403.843	394.073	11.4935	3
ENSMUSG00000030824	2445.68	3313.8	5326.56	4919.61	3589.75	2465.01	3328.91	4040.09	3491	2716.4	3
ENSMUSG00000030982	857.707	967.638	1033.73	894.825	1639.3	857.851	949.101	715.809	653.275	1271.3	3
ENSMUSG00000031153	439.697	512.643	542.339	616.088	422.538	440.478	420.448	419.089	418.683	292.947	3
ENSMUSG00000031221	907.879	961.664	780.477	732.126	663.874	901.181	934.164	600.918	551.581	499.127	3
ENSMUSG00000031242	318.234	305.05	326.556	295.684	283.521	328.028	360.181	283.841	203.798	224.548	3
ENSMUSG00000031347	387.181	334.035	298.39	259.945	763.223	409.437	377.563	223.454	180.255	612.125	3
ENSMUSG00000031429	289.717	361.662	349.726	291.925	1038.89	295.4	323.448	271.647	213.031	736.121	3
ENSMUSG00000031483	1164.3	1526.18	2081.33	1852.97	1667.76	1110.86	1450.16	1572.06	1274.36	1231.31	3
ENSMUSG00000031634	490.638	427.792	413.133	360.691	647.15	509.979	383.023	285.476	238.082	407.225	3
ENSMUSG00000031666	353.128	575.627	644.253	713.299	359.077	315.731	551.207	546.167	515.956	281.601	3
ENSMUSG00000031703	943.478	1079.51	2346.64	2248.64	2459.32	975.194	1037.35	1931.45	1645.69	1884.4	3
ENSMUSG00000031723	97.4378	103.064	84.9799	79.8827	204.34	91.8552	97.9202	53.8728	41.435	123.531	3
ENSMUSG00000031879	270.002	265.333	348.628	312.699	534.166	250.15	242.293	236.493	214.56	459.271	3
ENSMUSG00000031901	112.657	71.9197	76.2987	96.5931	256.2	120.429	61.3517	51.1916	47.6498	157.769	3
ENSMUSG00000031903	104.906	73.6188	67.8004	85.5597	92.3512	90.9702	61.3603	48.4094	50.8363	44.5823	3
ENSMUSG00000031951	36.5364	46.8685	66.8906	80.9856	103.095	29.1188	44.6286	42.4474	42.4922	65.4511	3
ENSMUSG00000032038	1270.95	1811.98	5912.27	4738.28	1896.52	1362.85	2025.13	3520.28	3377.18	2551.08	3
ENSMUSG00000032182	236.662	378.309	458.676	514.559	363.158	209.801	408.667	447.934	359.98	281.459	3
ENSMUSG00000032298	113.411	100.469	114.759	126.316	109.112	113.121	89.1593	64.942	71.1489	68.2354	3
ENSMUSG00000032353	412.583	379.879	508.811	457.327	929.035	368.605	366.9	398.31	293.085	706.382	3
ENSMUSG00000032375	67.2806	102.187	134.968	133.617	153.754	55.2933	66.9494	83.1583	80.4446	121.633	3
ENSMUSG00000032381	724.984	734.471	728.709	554.492	1917.55	707.098	692.731	564.239	367.996	1218.04	3
ENSMUSG00000032602	228.341	416.968	925.026	628.666	759.748	221.277	318.986	551.134	406.674	584.94	3
ENSMUSG00000032743	435.108	425.11	498.033	537.376	149.709	409.105	433.208	402.45	375.51	118.66	3
ENSMUSG00000032763	467.899	449.283	672.279	779.963	1395.17	497.674	428.146	468.29	498.693	848.432	3
ENSMUSG00000032997	500.485	261.77	334.343	445.538	242.146	517.701	240.004	242.573	243.043	162.682	3
ENSMUSG00000033021	580.056	546.543	567.917	587.558	767.772	570.974	480.852	457.512	407.198	624.106	3
ENSMUSG00000033096	362.382	379.62	446.442	365.108	568.638	340.532	351.016	298.69	226.95	388.826	3
ENSMUSG00000033222	536.638	285.023	210.546	164.366	91.1927	530.607	275.371	150.984	94.0596	49.7384	3
ENSMUSG00000033282	168.062	166.97	147.694	152.641	52.5388	176.493	148.935	103.913	83.4735	50.4518	3
ENSMUSG00000033467	114.89	132.948	188.773	233.639	136.119	136.026	123.787	138.407	172.305	90.4305	3
ENSMUSG00000033526	432.217	516.272	527.495	622.792	106.94	421.898	430.932	428.73	444.506	136.265	3
ENSMUSG00000033540	77.7844	78.4572	135.488	191.829	182.148	81.9523	78.4986	89.9764	111.902	135.117	3
ENSMUSG00000033701	427.684	412.874	281.304	261.739	212.283	437.687	391.317	211.663	189.869	167.706	3
ENSMUSG00000033712	871.225	868.982	819.715	940.137	271.795	799.967	796.655	728.736	752.465	237.818	3
ENSMUSG00000033938	577.364	597.118	729.016	590.881	1832.32	601.666	591.606	509.208	420.325	1404.2	3
ENSMUSG00000033985	140.658	423.589	633.096	380.967	189.476	130.445	299.593	358.432	231.686	151.273	3
ENSMUSG00000034032	562.865	463.434	371.602	378.72	120.44	512.76	445.024	270.772	241.845	66.1688	3
ENSMUSG00000034064	422.449	332.043	330.419	336.229	561.488	417.748	342.177	298.245	231.988	417.78	3
ENSMUSG00000034211	501.77	406.151	373.34	385.751	853.187	514.645	383.145	287.038	269.422	693.355	3
ENSMUSG00000034254	812.366	801.505	1253.87	1140.12	312.271	857.782	811.605	974.338	850.554	266.275	3
ENSMUSG00000034263	614.882	528.158	440.687	353.255	573.005	595.997	465.637	316.314	264.789	328.019	3
ENSMUSG00000034274	655.991	627.022	523.455	476.02	395.121	653.512	569.496	425.857	361.237	311.566	3
ENSMUSG00000034432	800.43	558.086	511.777	486.215	1066.28	778.774	530.916	417.359	382.977	853.827	3
ENSMUSG00000034544	280.867	275.549	226.247	216.072	412.656	299.063	244.584	153.047	131.787	237.319	3
ENSMUSG00000034610	445.933	428.707	326.1	420.346	146.29	374.906	478.026	268.378	280.7	136.803	3
ENSMUSG00000034757	332.772	425.591	530.396	606.782	808.824	301.834	431.246	420.828	442.51	576.987	3
ENSMUSG00000034863	166.014	279.691	350.229	456.12	6.80767	205.885	231.903	325.023	316.574	5.29369	3
ENSMUSG00000034875	453.996	415.063	379.779	273.92	368.635	470.199	416.161	244.22	191.197	314.169	3
ENSMUSG00000034949	20.9848	19.8376	47.1418	93.9119	27.3971	20.983	23.9984	28.1094	50.2813	33.8468	3
ENSMUSG00000034951	468.808	485.795	467.167	519.749	562.929	474.666	441.012	353.599	355.669	396.48	3
ENSMUSG00000035521	184.507	247.8	322.56	404.443	831.742	195.252	231.323	192.968	229.193	530.619	3
ENSMUSG00000035674	517.681	602.015	691.469	547.361	1274.29	499.827	594.098	550.624	414.07	1172.71	3
ENSMUSG00000035790	152.262	253.714	258.389	225.439	462.41	163.065	196.156	168.119	146.74	310.686	3
ENSMUSG00000035845	157.588	160.345	208.248	182.626	174.558	172.328	152.283	120.789	96.1761	136.282	3
ENSMUSG00000035944	123.259	271.2	572.13	470.249	521.148	106.06	209.618	332.032	237.554	351.862	3
ENSMUSG00000036022	105.301	77.8962	64.1831	53.8856	50.1854	104.146	82.3287	43.0573	26.5585	29.6879	3
ENSMUSG00000036061	317.876	331.658	243.436	259.81	307.155	330.758	297.65	195.525	172.624	192.043	3
ENSMUSG00000036120	141.438	201.379	275.799	289.095	183.263	139.728	182.185	188.071	185.943	140.414	3
ENSMUSG00000036377	0.735121	1.22302	66.9535	50.7564	1.34491	0.384158	0.131749	19.5237	5.98092	2.3195	3
ENSMUSG00000036435	656.622	610	608.764	655.108	615.077	707.194	531.689	466.863	424.851	411.273	3
ENSMUSG00000036555	260.659	269.438	321.727	362.405	168.02	263.609	251.878	230.111	269.12	76.9188	3
ENSMUSG00000036564	31.6852	38.0526	51.1093	43.368	28.1145	28.4848	18.3426	18.3379	19.3632	28.6418	3
ENSMUSG00000036687	304.794	420.642	556.213	673.552	530.868	301.643	380.182	458.729	456.973	346.415	3
ENSMUSG00000036860	178.601	150.384	150.285	149.011	614.16	176.747	125.776	106.802	93.2551	336.363	3
ENSMUSG00000036879	312.33	396.588	667.117	545.449	296.066	253.213	397.714	497.395	371.792	247.295	3
ENSMUSG00000036941	147.532	145.018	152.174	178.079	132.044	135.568	128.465	97.3381	99.8868	89.5247	3
ENSMUSG00000037049	317.84	421.755	484.954	481.308	522.172	302.938	366.868	338.024	328.324	433.828	3
ENSMUSG00000037243	461.997	327.953	207.642	291.625	181.893	483.891	274.949	149.04	182.167	111.221	3
ENSMUSG00000037344	305.923	287.984	375.854	438.997	217.89	312.869	263.296	256.602	279.639	159.837	3
ENSMUSG00000037353	279.11	392.627	287.401	327.778	330.819	219.641	340.666	214.117	204.888	206.416	3
ENSMUSG00000037509	155.663	133.153	133.357	107.103	22.6834	77.2366	64.67	68.9715	51.2544	10.0512	3
ENSMUSG00000037709	24.3031	120.306	831.144	603.417	528.926	23.67	162.848	417.12	326.294	491.325	3
ENSMUSG00000038000	209.5	210.887	168.085	190.212	436.465	217.525	198.195	109.431	134.04	395.502	3
ENSMUSG00000038084	1350.48	1170.31	1158.32	953.299	596.542	1268.89	1075.61	891.742	713.183	511.889	3
ENSMUSG00000038167	165.022	268.344	613.264	608.241	175.412	155.137	173.185	395.084	405.698	144.503	3
ENSMUSG00000038206	193.996	288.505	383.188	361.353	638.041	166.704	277.322	281.156	247.011	413.765	3
ENSMUSG00000038312	765.023	602.379	770.976	901.207	1436.53	744.078	652.458	601.352	486.001	853.134	3
ENSMUSG00000038365	234.864	511.71	1336.69	906.706	402.221	194.071	384.335	803.971	579.547	287.341	3
ENSMUSG00000038383	414.587	453.944	468.328	485.406	772.686	404.822	443.044	379.443	374.822	432.656	3
ENSMUSG00000038534	278.732	311.238	333.796	371.48	179.977	249.377	281.909	295.661	280.518	176.139	3
ENSMUSG00000038545	201.627	335.385	357.814	450.215	38.1978	157.487	289.167	259.59	274.845	26.0403	3
ENSMUSG00000038593	207.117	274.48	279.638	363.604	74.6132	224.387	239.693	221.716	230.966	48.8984	3
ENSMUSG00000038622	238.478	206.201	191.251	181.221	283.76	259.292	209.693	128.969	118.461	161.491	3
ENSMUSG00000038695	250.8	245.007	299.057	266.326	278.519	270.008	206.245	201.564	170.003	235.65	3
ENSMUSG00000038696	553.894	676.486	833.875	747.806	476.043	502.818	594.678	637.265	563.441	422.321	3
ENSMUSG00000038982	127.755	150.538	158.652	146.423	285.984	121.026	138.734	117.404	93.7975	155.283	3
ENSMUSG00000039043	598.254	515.546	534.586	495.636	652.397	612.669	445.208	410.357	378.941	442.432	3
ENSMUSG00000039047	388.809	408.756	453.032	433.436	749.539	426.741	401.757	283.568	272.375	496.059	3
ENSMUSG00000039131	840.185	942.219	1904.45	1620.95	2520.41	683.588	586.183	971.299	892.747	1639.82	3
ENSMUSG00000039178	118.002	88.2512	127.507	131.516	284.113	131.715	110.39	99.2735	75.8251	159.281	3
ENSMUSG00000039298	454.986	333.976	211.894	167.813	90.1446	462.168	307.408	141.513	101.619	79.7969	3
ENSMUSG00000039354	267.795	253.001	218.852	224.287	108.196	244.872	221.772	151.328	132.15	76.2025	3
ENSMUSG00000039599	287.03	287.383	347.709	345.425	80.3971	285.702	282.826	278.808	244.363	103.35	3
ENSMUSG00000039671	480.33	634.48	746.312	873.951	428.011	377.85	519.167	611.355	616.24	270.742	3
ENSMUSG00000039682	1243.86	894.842	1310.1	1000.4	776.514	1223.17	792.633	796.665	628.776	702.638	3
ENSMUSG00000039715	144.19	137.541	159.403	215.198	228.064	144.386	144.346	127.374	142	205.594	3
ENSMUSG00000039983	132.394	191.748	236.746	156.039	358.04	120.173	150.346	135.894	91.8376	219.745	3
ENSMUSG00000040105	292.392	301.146	392.932	409.892	157.285	295.668	303.649	287.557	296.199	208.215	3
ENSMUSG00000040174	204.204	188.343	181.302	214.908	363.09	229.648	174.017	116.177	122.036	265.751	3
ENSMUSG00000040272	52.0176	63.3806	49.4475	57.3146	68.0917	52.3507	48.4797	23.6323	27.9514	38.0496	3
ENSMUSG00000040356	1293.42	1325.7	1560.74	1710.45	474.795	1291.36	1240.46	1170.36	1220.19	331.672	3
ENSMUSG00000040390	166.167	174.405	200.976	225.396	23.687	160.395	188.62	112.674	122.087	9.10647	3
ENSMUSG00000040462	1365.94	1937.16	3468.23	3649.36	3579.55	1217.99	1766.45	2435.87	2499.78	2561.39	3
ENSMUSG00000040563	16.4825	29.1957	49.4882	86.4949	16.7512	14.5128	23.4546	25.6758	41.7619	8.85005	3
ENSMUSG00000040584	406.519	2825.88	25020.2	15540.7	4833.4	399.236	1596.89	10509.1	6826.04	3114.41	3
ENSMUSG00000040767	126.52	126.095	67.559	53.4199	159.086	130.915	121.192	45.2625	24.0235	80.9652	3
ENSMUSG00000041187	226.584	301.218	259.649	309.169	101.877	253.44	302.199	191.982	214.078	56.4744	3
ENSMUSG00000041298	54.3434	76.9776	89.5309	105.823	105.985	52.9413	67.4723	60.7438	54.3471	72.058	3
ENSMUSG00000041301	31.8505	167.184	181.609	33.0455	1.76434	42.9597	38.883	75.7158	13.4884	3.23631	3
ENSMUSG00000041354	370.821	306.275	332.951	468.188	85.4454	385.298	287.024	273.492	354.483	125.963	3
ENSMUSG00000041477	84.6414	95.6107	73.9802	104.681	92.1468	63.9339	74.8175	43.8521	54.6125	48.6187	3
ENSMUSG00000041684	273.858	242.292	257.662	279.084	222.284	264.239	255.573	207.814	195.273	159.025	3
ENSMUSG00000042105	427.285	387.669	368.235	415.267	321.1	349.669	338.622	287.299	287.997	317.985	3
ENSMUSG00000042178	310.495	321.337	296.131	347.775	126.903	268.222	269.057	242.009	254.373	98.4399	3
ENSMUSG00000042203	372.399	397.786	407.221	349.962	87.4346	357.983	356.627	301.306	246.229	101.566	3
ENSMUSG00000042500	32.1102	51.8693	85.5953	83.5341	29.7391	22.1548	43.8088	44.5086	47.9506	6.93113	3
ENSMUSG00000042502	947.222	791.311	736.68	815.275	480.176	962.659	739.164	627.058	563.787	380.335	3
ENSMUSG00000042505	47.9245	56.489	67.2669	65.9863	101.602	54.1695	53.0021	39.9124	33.405	84.3719	3
ENSMUSG00000042523	25.3743	52.5927	60.078	72.9407	24.1714	29.7398	47.3222	34.5078	36.0304	9.42268	3
ENSMUSG00000042613	230.824	425.661	588.396	834.321	664.423	199.302	329.785	363.757	446.353	375.918	3
ENSMUSG00000043207	1405.12	1304.17	1275.39	1115.23	1636.2	1470.8	1310.63	989.116	780.442	1217.53	3
ENSMUSG00000043432	108.866	214.322	368.74	371.698	486.036	104.407	152.154	281.159	242.418	419.996	3
ENSMUSG00000043510	64.9352	114.466	106.115	117.139	253.285	57.0217	91.4812	71.06	61.7297	202.544	3
ENSMUSG00000044294	3.92065	44.0706	153.467	37.5215	6.09357	0	11.8621	32.7527	5.77103	2.26459	3
ENSMUSG00000044303	260.461	333.49	436.604	418.423	129.347	261.187	276.676	284.211	235.575	111.439	3
ENSMUSG00000044502	390.731	407.283	353.111	345.86	45.5947	389.088	371.966	253.262	241.556	37.1962	3
ENSMUSG00000044734	1374.04	4136.94	9306.77	6321.82	7358.97	1225.28	3151.84	5753.11	3710.79	4774.48	3
ENSMUSG00000045039	703.318	811.165	1146.52	1287.36	89.6564	781.355	738.173	806.359	867.062	87.3161	3
ENSMUSG00000045211	103.279	169.237	205.203	261.558	552.729	109.782	121.531	147.044	137.364	374.3	3
ENSMUSG00000045503	238.107	211.247	281.997	294.063	760.808	236.36	194.214	218.903	213.751	654.997	3
ENSMUSG00000045996	173.33	161.57	157.742	147.687	411.087	188.853	152.476	106.622	75.9454	225.994	3
ENSMUSG00000046753	204.644	167.577	163.926	199.492	186.299	208.808	140.684	109.746	113.862	165.422	3
ENSMUSG00000047090	41.1283	63.6002	75.6225	118.064	25.6094	38.161	60.1072	55.7394	69.5076	19.534	3
ENSMUSG00000047496	4.02533	39.3579	544.391	276.891	33.8751	3.64689	35.7161	270.354	112.817	6.41083	3
ENSMUSG00000047766	93.8014	122.723	96.1913	84.3377	70.4753	100.159	87.4744	61.953	45.403	31.238	3
ENSMUSG00000047789	175.909	164.522	176.11	203.895	201.018	185.786	165.76	119.352	111.846	140.531	3
ENSMUSG00000048329	11.109	20.2564	51.2013	56.471	84.0403	9.15495	19.1897	30.8053	28.1421	40.9849	3
ENSMUSG00000050373	58.9879	91.5522	95.0117	106.194	138.073	59.3057	71.4201	68.3198	59.3109	106.628	3
ENSMUSG00000050552	257.397	332.797	366.682	270.362	567.462	245.202	307.22	227.987	189.044	466.988	3
ENSMUSG00000050777	110.616	129.845	252.023	215.743	1974.67	124.114	110.559	135.49	106.512	1183.11	3
ENSMUSG00000051412	300.658	353.462	343.926	300.962	1000.51	271.814	324.25	244.02	173.521	603.715	3
ENSMUSG00000051768	615.344	433.63	303.73	336.587	257.329	592.087	394.244	263.722	215.764	163.43	3
ENSMUSG00000051864	277.181	486.736	521.418	550.381	272.473	245.784	425.3	337.368	321.968	181.866	3
ENSMUSG00000052369	244.686	292.667	346.783	368.166	839.535	255.899	289.129	253.52	242.951	576.582	3
ENSMUSG00000052605	32.6404	58.9871	107.296	119.172	194.556	30.2771	44.5777	79.5075	62.3296	127.297	3
ENSMUSG00000052962	378.561	297.1	223.774	186.959	876.788	359.098	267.565	153.196	105.712	523.64	3
ENSMUSG00000053334	67.04	86.4159	126.593	140.795	195.625	73.1387	71.957	88.7485	79.4368	115.861	3
ENSMUSG00000053536	403.436	426.734	458.722	410.69	534.814	391.346	417.176	358.111	289.15	413.456	3
ENSMUSG00000053644	662.954	694.574	459.108	423.726	621.371	637.324	628.815	339.48	285.043	335.334	3
ENSMUSG00000053965	188.315	285.021	656.629	355.084	47.7285	165.48	165.106	296.296	171.914	39.2146	3
ENSMUSG00000054021	96.457	100.115	102.653	116.536	169.667	86.7952	84.3599	70.7949	64.5071	114.619	3
ENSMUSG00000054237	197.296	124.986	116.769	114.506	327.307	202.26	99.041	62.7482	55.4552	191.081	3
ENSMUSG00000054662	529.131	402.422	729.537	939.057	385.857	565.118	399.809	522.11	535.263	303.844	3
ENSMUSG00000055137	4.73188	10.4182	48.4379	80.312	167.219	3.00519	8.00636	41.8829	41.3427	105.722	3
ENSMUSG00000055553	295.842	360.7	343.121	331.193	493.708	261.415	349.798	251.085	226.718	363.743	3
ENSMUSG00000055897	127.828	145.962	181.633	293.738	156.963	133.573	128.678	162.347	205.159	185.922	3
ENSMUSG00000055917	446.736	369.164	285.141	305.769	593.563	409.142	376.578	232.966	219.918	360.932	3
ENSMUSG00000055991	83.5013	98.7236	132.965	152.593	143.082	82.6551	109.291	89.8266	92.209	84.1805	3
ENSMUSG00000057229	131.688	203.618	238.347	241.827	363.172	117.676	175.714	145.918	130.349	199.483	3
ENSMUSG00000057342	398.345	611.725	778.644	960.664	446.061	366.649	542.722	619.45	713.477	352.159	3
ENSMUSG00000057396	37.893	37.6922	34.3545	42.2381	25.1002	43.6956	35.5013	16.2627	8.53461	5.21887	3
ENSMUSG00000057411	310.954	425.264	509.24	569.559	1555.43	306.644	394.796	365.616	389.821	1178.59	3
ENSMUSG00000057649	472.701	411.029	418.769	429.316	358.149	512.608	386.575	319.954	278.329	281.576	3
ENSMUSG00000057789	1621.36	1503.12	1706.49	1129.48	352.546	1591.23	1323.85	1212.88	804.684	244.028	3
ENSMUSG00000058586	178.023	220.397	219.781	227.154	121.643	156.259	212.035	129.689	111.107	59.1893	3
ENSMUSG00000058921	66.7094	204.206	523.22	367.625	35.603	50.9506	177.398	328.292	231.608	27.3357	3
ENSMUSG00000059183	224.432	203.242	188.358	201.153	261.661	228.597	164.599	127.346	121.431	151.88	3
ENSMUSG00000059436	700.496	611.711	705.718	698.356	860.996	689.032	573.276	542.238	524.975	677.204	3
ENSMUSG00000059540	43.5592	34.1615	40.9937	64.0828	50.9229	49.6924	34.6952	27.7025	35.6715	48.5997	3
ENSMUSG00000059714	190.271	481.306	693.753	718.231	966.223	154.203	389.128	359.406	381.527	627.521	3
ENSMUSG00000060090	266.524	332.641	572.248	465.422	436.988	292.989	344.28	376.797	307.369	377.8	3
ENSMUSG00000060992	1421.55	1690.61	1745.89	1475.97	3229.6	1304.25	1535.42	1426.83	1157.63	2457.77	3
ENSMUSG00000061046	144.98	303.631	273.327	273.757	340.728	133.146	248.303	192.705	193.477	267.509	3
ENSMUSG00000061118	153.029	203.358	266.982	270.98	305.53	146.798	193.506	177.026	164.807	235.261	3
ENSMUSG00000061461	258.618	294.772	329.468	294.144	826.395	233.826	263.365	243.471	212.651	576.717	3
ENSMUSG00000061894	42.8471	61.7129	70.5737	61.2725	20.756	47.5941	62.1854	34.3927	31.1081	25.8013	3
ENSMUSG00000062110	123.882	118.967	122.991	96.343	126.168	105.653	85.0971	68.2436	48.2574	78.7816	3
ENSMUSG00000062590	107.925	118.631	128.22	138.842	131.703	123.396	96.2643	91.8657	82.4073	87.814	3
ENSMUSG00000062729	289.927	337.852	362.815	480.172	398.577	292.411	329.104	299.742	331.734	323.89	3
ENSMUSG00000062861	59.0867	63.1834	65.0616	68.5089	66.8881	61.5067	56.3656	50.0254	39.0771	27.7813	3
ENSMUSG00000063236	171.056	179.158	135.78	153.612	264.718	178.573	149.88	92.7477	88.2392	148.906	3
ENSMUSG00000063801	567.223	641.54	588.538	550.84	674.644	569.018	596.478	420.964	341.9	387.008	3
ENSMUSG00000064037	414.433	266.665	194.77	203.461	577.501	366.142	267.629	154.992	122.28	391.507	3
ENSMUSG00000064068	425.867	363.781	301.643	294.182	425.969	455.709	358.767	188.356	186.46	265.876	3
ENSMUSG00000064138	263.868	263.688	315.401	252.777	397.741	261.653	241.052	214.408	165.256	212.611	3
ENSMUSG00000064337	4577.92	4862.86	5053.65	14916.6	3261.07	6652.6	3805.02	3386.29	8184.09	3922.98	3
ENSMUSG00000066151	711.077	734.902	723.196	786.621	460.905	693.519	695.087	563.12	537.579	305.111	3
ENSMUSG00000066235	107.859	70.8534	106.239	141.66	140.832	93.9401	67.4296	87.7161	83.3405	139.636	3
ENSMUSG00000066640	277.076	299.729	324.727	354.942	226.909	260.928	283.213	248.436	251.154	206.159	3
ENSMUSG00000066643	312.882	285.32	241.108	252.241	192.329	311.824	255.273	189.612	146.217	140.374	3
ENSMUSG00000067942	122.831	106.453	132.875	118.998	113.57	111.757	116.292	89.5326	71.5147	91.9613	3
ENSMUSG00000068114	256.159	218.158	450.94	358.494	114.334	258.988	180.21	273.83	188.366	65.6871	3
ENSMUSG00000068130	22.5174	35.3053	60.5753	41.3995	76.1327	25.137	30.4333	30.9708	18.7175	47.7047	3
ENSMUSG00000068134	142.78	185.445	257.008	214.935	336.544	145.48	198.037	177.395	114.767	212.032	3
ENSMUSG00000068394	204.047	100.849	55.6776	64.0383	41.6699	229.032	127.273	41.5385	35.09	23.5464	3
ENSMUSG00000068663	214.233	265.168	325.662	301.846	91.9782	192.812	228.727	233.501	189.146	62.8896	3
ENSMUSG00000068732	376.221	534.34	584.608	554.881	634.903	358.095	456.422	460.466	391.602	438.26	3
ENSMUSG00000069520	447.649	548.709	945.636	854.854	929.095	462.356	504.173	653.677	589.008	677.922	3
ENSMUSG00000069743	98.9464	87.5871	96.0993	81.3122	83.2753	120.709	86.5902	72.3427	48.8387	61.7445	3
ENSMUSG00000070699	218.594	158.166	90.1915	99.4917	154.639	206.149	178.82	56.3324	50.7911	52.1614	3
ENSMUSG00000070730	400.987	368.243	607.164	528.741	856.479	421.783	318.749	416.911	357.227	717.542	3
ENSMUSG00000071281	149.655	159.305	127.077	121.82	64.4948	135.061	161.003	87.3994	73.6447	38.3235	3
ENSMUSG00000072893	174.535	129.674	132.754	215.653	33.2111	223.003	106.089	98.2589	138.17	27.6998	3
ENSMUSG00000073096	30.1463	62.2406	113.324	175.148	127.427	23.6745	59.5471	95.7933	99.7551	79.1539	3
ENSMUSG00000073411	3545.62	4485.51	6067.9	6525.19	15168.2	3434.18	4139.87	4625.06	4406.63	11314.1	3
ENSMUSG00000073616	316.456	356.311	401.431	339.726	870.49	288.903	350.485	264.725	223.839	742.238	3
ENSMUSG00000073968	160.622	127.051	157.347	157.556	118.493	151.271	100.809	114.939	93.2026	67.7634	3
ENSMUSG00000074064	186.18	243.369	448.236	469.185	251.558	174.668	222.93	346.642	327.754	290.096	3
ENSMUSG00000074195	0.712314	41.0555	9598.45	18356.8	2015.44	3.88298	26.4985	2419.41	3236.86	150.868	3
ENSMUSG00000074749	134.15	212.57	198.371	255.859	351.536	139.075	195.597	142.359	152.582	261.035	3
ENSMUSG00000078201	76.9485	107.195	90.6236	131.002	175.895	74.1609	82.7504	77.9647	76.0639	110.873	3
ENSMUSG00000078908	378.291	406.965	386.75	371.767	117.851	355.428	394.254	281.335	215.377	100.468	3
ENSMUSG00000078942	573.265	1461.69	1052.77	966.319	76.6752	390.133	1314.54	763.209	606.497	84.7355	3
ENSMUSG00000079418	145.047	144.764	193.192	157.395	311.981	134.1	113.725	113.459	86.0765	258.628	3
ENSMUSG00000079492	0.24504	0.300513	18.1155	52.9193	12.6365	0	0	4.74056	12.4719	3.07831	3
ENSMUSG00000087260	418.968	401.038	318.028	284.244	1234.05	394.244	357.957	232.921	205.578	748.907	3
ENSMUSG00000087687	174.986	205.008	238.464	211.575	406.323	154.928	173.203	166.901	144.607	254.033	3
ENSMUSG00000089832	274.517	276.446	275.565	277.518	297.564	301.754	254.212	170.141	157.912	163.95	3
ENSMUSG00000090150	234.533	384.072	1299.78	1151.75	449.437	209.828	302.847	807.303	619.016	300.366	3
ENSMUSG00000090356	1.2176	22.1096	165.587	79.9071	37.6453	0	13.4985	114.381	41.0219	25.6211	3
ENSMUSG00000092607	186.431	219.557	266.023	281.268	598.558	187.91	211.855	195.284	190.755	425.078	3
ENSMUSG00000095440	42.0154	55.8509	122.638	169.471	3.92146	25.5783	49.1601	89.2635	99.5323	1.83364	3
ENSMUSG00000096433	76.6568	102.668	108.115	124.515	139.292	88.4947	102.819	100.734	70.682	96.3548	3
ENSMUSG00000107881	283.302	452.645	422.077	335.828	25.21	288.013	426.144	282.709	207.05	10.3427	3
ENSMUSG00000001156	359.807	518.765	1671.27	2555.61	1822.87	368.224	448.203	1406.13	1927.64	1854.32	3
ENSMUSG00000001829	503.004	374.512	320.838	274.653	457.599	469.539	364.79	219.801	187.212	270.893	3
ENSMUSG00000002307	378.893	361.683	351.114	392.747	607.387	388.868	347.973	269.705	297.841	344.979	3
ENSMUSG00000003053	7.40887	58.6126	33843.4	37963.5	97794.3	2.98576	5.63165	12887.5	14678.1	22158.2	3
ENSMUSG00000006711	0.949752	9.94963	65.5979	85.2071	18.5487	0.789647	3.69294	23.2069	29.2917	0.579874	3
ENSMUSG00000010122	1.72681	2.01222	89.579	149.452	286.692	0.539383	0.7798	20.8071	27.2074	21.6079	3
ENSMUSG00000013415	113.247	112.533	25.1282	14.3871	34.6475	118.4	104.423	12.7692	9.86169	5.59382	3
ENSMUSG00000013418	83.0063	477.447	1927.09	1348.32	497.731	28.7359	428.366	1376.93	819.792	338.623	3
ENSMUSG00000017607	571.308	728.433	835.336	384.353	41.906	720.178	298.787	560.467	312.47	6.56324	3
ENSMUSG00000020092	32.61	18.1802	33.1917	34.5121	19.248	29.1354	16.2518	24.3443	29.7521	2.89937	3
ENSMUSG00000020462	304.286	319.25	269.054	280.71	521.964	272.755	292.939	204.719	192.238	288.879	3
ENSMUSG00000021650	454.087	359.61	236.705	215.446	576.955	451.194	323.941	196.891	190.643	349.977	3
ENSMUSG00000021973	635.349	734.906	972.953	866.827	1368.81	578.389	764.445	800.17	711.21	863.288	3
ENSMUSG00000022906	332.842	410.554	397.177	382.814	323.135	339.402	490.462	382.429	312.137	241.358	3
ENSMUSG00000023247	11.5893	134.409	1789.18	2011.17	3771.25	11.182	42.3357	632.638	553.342	828.269	3
ENSMUSG00000024485	2.64799	126.282	12.0041	14.8346	32.2674	1.45768	93.1191	12.7985	9.49653	2.25119	3
ENSMUSG00000025002	12.1456	798.995	32285.7	20973	8835.54	2.55923	149.33	13177.6	7611.73	2773.21	3
ENSMUSG00000025232	148.024	228.042	520.143	646.273	1228.97	144.653	197.732	325.045	421.264	830.73	3
ENSMUSG00000026175	5039.49	6474.92	15685.3	10937	2612.9	5092.57	5798.38	11765.4	9352.94	1917.47	3
ENSMUSG00000026726	65.5272	42.317	1324.85	456.232	29.0665	38.7787	25.96	254.869	100.54	0	3
ENSMUSG00000028158	102.34	102.539	5036.22	4096.07	684.754	79.2867	80.5755	1686.23	1350.77	102.008	3
ENSMUSG00000028409	1406.75	1254.94	1048.19	973.192	2550.1	1442	1244.49	940.619	856.04	1734.97	3
ENSMUSG00000028699	966.035	1717.02	752.301	618.246	823.389	642.332	1561.23	908.702	688.055	500.049	3
ENSMUSG00000028940	0	1.78841	24.627	17.5898	15.8857	0.608092	0.884244	12.9218	4.67261	1.73962	3
ENSMUSG00000029260	2368.16	8140.01	28568.2	24901.1	18921.4	1478.36	6163.39	19895.1	15538	13387.7	3
ENSMUSG00000030652	194.281	198.344	211.384	155.644	545.502	206.91	193.764	128.505	102.754	298	3
ENSMUSG00000032679	3.89024	14.1161	11.1105	14.4567	51.2503	1.66377	5.52217	1.06088	3.0827	2.89477	3
ENSMUSG00000034449	163.395	386.079	1604.66	986.925	766.82	154.381	254.876	875.422	571.377	462.476	3
ENSMUSG00000034738	412.227	618.54	882.94	693.067	1470.62	374.146	508.99	632.599	560.861	1154.94	3
ENSMUSG00000034867	695.182	595.559	523.169	563.715	498.964	636.175	563.979	395.864	400.72	326.26	3
ENSMUSG00000035062	15.3146	22.632	17.1366	18.0524	31.5266	16.25	28.3146	6.27718	4.66467	8.49319	3
ENSMUSG00000035493	0.980161	19.1534	180.899	55.2676	33.8986	2.12353	11.1567	72.9333	32.6341	5.21887	3
ENSMUSG00000035699	1.85222	25.45	1247.63	622.945	351.335	1.02935	3.45004	350.353	194.821	6.82187	3
ENSMUSG00000036023	420.287	287.793	272.074	338.565	748.035	378.146	308.399	269.913	292.187	545.771	3
ENSMUSG00000036908	25.8134	28.7708	27.6076	32.004	56.0556	12.1312	21.6954	4.49279	8.93587	4.36576	3
ENSMUSG00000039405	100.332	251.704	1409.68	1265.51	890.685	143.628	256.264	1068.9	975.573	820.331	3
ENSMUSG00000040936	12.8049	25.601	19.256	32.6889	23.9967	11.6802	22.359	15.4839	14.7763	4.63899	3
ENSMUSG00000041966	295.844	294.677	270.643	249.036	495.411	288.538	281.018	207.87	193.887	349.721	3
ENSMUSG00000045636	476.744	819.764	794.613	883.324	1163.83	406.323	755.762	674.118	700.686	1096.13	3
ENSMUSG00000052914	424.806	887.68	9606.44	7283.88	4382.9	484.631	939.151	4339.27	2678.14	2982.18	3
ENSMUSG00000057375	423.632	461.677	578.296	595.27	1277.85	421.907	420.026	459.181	455.844	939.7	3
ENSMUSG00000060862	266.377	238.328	217.731	208.298	63.8206	297.232	251.327	223.799	215.529	20.8763	3
ENSMUSG00000066000	10.911	3.95541	3.34359	5.45464	16.3916	1.27088	0.922245	0.552204	0.416029	1.73962	3
ENSMUSG00000069184	43.5742	33.9342	22.0962	20.9134	35.9991	51.6655	26.9692	13.6998	7.57333	10.2328	3
ENSMUSG00000071551	653.957	3832.82	5931.45	4673.32	11630.9	481.98	2587.66	3993.1	3841.65	8109.51	3
ENSMUSG00000075520	8.43632	55.2759	1310.79	1112.21	251.256	10.8386	20.1902	430.822	305.752	23.7391	3
ENSMUSG00000079507	0.740887	2.97631	15.2111	74.1138	53.3127	0.426538	0.411119	19.7516	47.6846	3.71758	3
ENSMUSG00000090659	30.5281	32.0147	18.2927	12.646	26.748	30.6804	26.0234	8.75006	5.79855	2.2455	3
ENSMUSG00000096299	7.66869	51.7147	60.2949	38.4174	46.3502	6.6027	41.6513	36.9604	23.6744	11.7391	3
ENSMUSG00000097908	7.54303	12.5286	30.5811	31.3495	30.8491	13.0499	7.80706	11.9558	11.5529	2.3195	3
ENSMUSG00000099689	16.7657	20.0874	23.0946	28.4189	30.3334	17.8946	24.7317	12.0755	13.687	5.73043	3
ENSMUSG00000109599	0.719917	1.75416	3.11001	2.39232	20.5479	2.01621	1.11854	0.658239	0.863942	2.83106	3
ENSMUSG00000110393	14.8014	14.2749	10.3095	20.5962	37.3206	18.0415	15.392	7.76054	5.8959	0.579874	3
ENSMUSG00000037390	52.257	68.969	3198.19	6335.25	1328.89	9.38917	4.52453	1154.37	2353.75	347.869	5
ENSMUSG00000001524	253.917	165.043	116.232	109.277	249.711	231.197	160.563	75.244	61.6974	81.9801	5
ENSMUSG00000013643	6.23621	2307.75	29205.8	23469.2	7622.41	1.70615	976.695	15034.3	12011	7165.54	5
ENSMUSG00000022881	346.183	154.357	72.5232	45.6482	116.568	324.493	173.114	54.0375	19.5139	31.8742	5
ENSMUSG00000030364	1.22337	421.545	4803.85	2742.46	542.474	0.608092	108.843	2185.76	922.006	193.752	5
ENSMUSG00000030492	58.1875	169.602	1127.59	890.746	403.096	41.4924	142.834	661.191	421.391	163.884	5
ENSMUSG00000031712	27.1868	27.6609	104.359	145.032	87.5291	20.2392	18.8753	44.9283	39.3728	26.6689	5
ENSMUSG00000039254	405.537	292.619	252.511	238.423	207.917	418.384	260.156	199.165	139.517	48.6747	5
ENSMUSG00000039347	70.2562	136.282	212.402	183.98	391.503	49.6964	98.5573	92.7953	55.7144	138.441	5
ENSMUSG00000043085	111.32	113.493	262.148	312.116	110.777	102.984	67.7675	128.497	99.9075	19.2983	5
ENSMUSG00000044165	6.01423	54.2385	460.52	236.437	96.1344	2.25067	36.2237	207.555	78.0323	19.047	5
ENSMUSG00000052392	16.3212	17.1532	417.587	274.947	136.858	8.80192	7.49421	181.637	105.529	28.886	5
ENSMUSG00000072214	15.25	144.883	1024.2	607.53	75.2588	11.6963	71.5047	469.969	254.669	24.1549	5
ENSMUSG00000073420	3.68137	68.3939	935.896	689.678	154.126	1.45589	30.0173	533.376	331.424	75.2339	5
ENSMUSG00000012123	291.015	189.67	452.111	400.797	201.55	279.649	95.3209	207.417	197.512	95.3537	5
ENSMUSG00000015405	21.319	44.7624	2558.11	2470.12	2687.03	23.2702	76.0974	1053.12	795.859	837.436	5
ENSMUSG00000016181	242.738	175.215	120.149	127.052	94.3735	235.175	188.456	119.063	104.63	35.3425	5
ENSMUSG00000018774	53.4812	47.6019	16.8188	26.2891	200.656	59.8777	36.2049	19.3439	24.6884	87.4317	5
ENSMUSG00000020072	8.13388	11.5988	333.237	330.561	423.53	3.62912	13.4297	154.323	200.824	167.066	5
ENSMUSG00000020447	15.5102	110.803	1111.96	893.468	132.378	4.86649	54.1403	481.128	401.128	21.5876	5
ENSMUSG00000021211	337.858	465.44	1432.32	1454.44	2546.32	250.507	312.612	945.055	1006.28	960.53	5
ENSMUSG00000022022	71.3575	68.446	53.6412	42.9074	140.414	66.4098	51.7093	18.214	21.1728	45.3504	5
ENSMUSG00000022148	0.727519	0	1.71471	11.5718	79.5483	0.368353	0.516302	0.703687	6.6946	16.1689	5
ENSMUSG00000023092	42.1709	19.2831	37.0664	54.3563	528.839	27.879	12.828	25.5686	33.0874	402.504	5
ENSMUSG00000023259	48.6195	34.9192	630.009	410.429	84.7992	46.8322	30.3849	262.046	202.267	13.0888	5
ENSMUSG00000024186	37.2281	30.7404	65.0299	115.491	115.747	30.445	25.3207	56.8713	62.469	37.6638	5
ENSMUSG00000024731	11.5001	67.6283	797.949	718.541	232.916	2.91885	27.1823	244.479	203.339	32.5457	5
ENSMUSG00000025557	0.84532	4.52814	2354.24	1617.21	244.332	0.853075	0.790495	981.903	611.806	37.1545	5
ENSMUSG00000029269	5.26181	16.3168	1452.94	946.274	598.371	4.1401	15.7101	664.398	329.15	217.839	5
ENSMUSG00000029547	1485.28	1175.45	964.622	830.556	165.062	1576.24	1065.27	694.842	590.414	53.6502	5
ENSMUSG00000030155	0.978325	16.8212	1026.72	1073.22	181.896	0.363109	11.5778	404.531	373.349	61.5239	5
ENSMUSG00000031209	384.676	541.93	2376.13	1627.01	316.533	382.51	442.957	1475.49	935.075	164.486	5
ENSMUSG00000034918	1935.25	1493.21	9500.44	12003.1	1695.68	2202.61	1086.64	5242.33	5667.63	674.371	5
ENSMUSG00000035780	0.980161	18.6873	556.92	634.152	418.106	0.363109	17.2812	328.031	329.918	119.823	5
ENSMUSG00000036151	7.03984	19.5591	590.704	644.841	262.632	5.41637	15.0271	415.388	339.568	64.3758	5
ENSMUSG00000038569	20.2818	17.2577	31.8661	41.3374	54.3864	11.0605	17.1439	29.4193	30.4951	10.0734	5
ENSMUSG00000041556	9.15021	17.4459	13.3794	19.7194	321.174	3.94421	19.8149	10.164	14.0268	100.532	5
ENSMUSG00000049307	65.3139	176.057	260.951	313.175	478.85	45.0171	178.972	228.405	226.204	234.555	5
ENSMUSG00000054630	3.55597	25.623	1926.12	1211.12	2664.66	1.44708	30.4513	999.785	696.782	1144.89	5
ENSMUSG00000055305	57.685	89.1324	71.1506	61.4606	114.544	50.3789	88.6213	39.8225	32.7122	37.6633	5
ENSMUSG00000059654	0.949752	1.36961	529.675	1272.93	321.626	0.816081	0.484559	164.931	518.387	79.3312	5
ENSMUSG00000061825	39.3431	94.4644	5782.24	14950.2	10794.7	31.4215	95.6709	3126.89	5759.38	3267.57	5
ENSMUSG00000067297	1.343	24.3088	448.837	317.894	277.283	3.38762	23.026	262.217	218.606	69.4108	5
ENSMUSG00000068600	21.6612	7.24416	30.0627	91.1687	684.248	29.0442	9.53974	23.7233	36.8576	262.193	5
ENSMUSG00000072244	110.282	71.4633	54.047	69.9761	62.4857	131.057	49.917	48.7445	54.148	26.8453	5
ENSMUSG00000074445	748.912	1160	3551.5	1725.91	559.094	640.796	903.008	2684.97	1141.16	219.028	5
ENSMUSG00000074882	2.33653	36.2101	659.499	477.736	783.398	1.82428	16.9052	416.288	316.523	481.384	5
ENSMUSG00000074896	28.6555	41.2327	58.1516	71.548	676.84	33.1192	50.9337	78.8388	81.9929	128.52	5
ENSMUSG00000078672	10.1325	77.2921	1233.66	4886.94	78314.3	9.35787	148.806	2260.77	4159.94	43363.8	5
ENSMUSG00000089960	12.3169	253.369	2334.55	1707.51	264.384	6.22667	102.381	1112.04	828.728	57.3994	5
ENSMUSG00000001942	234.055	250.314	371.569	375.314	456.253	215.255	208.247	147.952	129.817	133.538	7
ENSMUSG00000007987	135.028	178.648	232.017	262.213	359.618	121.066	136.215	118.161	86.8932	119.936	7
ENSMUSG00000016637	158.673	141.027	109.331	102.975	245.577	142.291	124.701	42.9774	36.139	69.8465	7
ENSMUSG00000020877	151.745	156.164	228.711	183.975	221.02	144.149	123.462	113.229	95.5266	104.093	7
ENSMUSG00000021918	311.372	220.401	202.492	194.641	197.303	296.323	197.413	121.808	108.715	98.4848	7
ENSMUSG00000022722	47.4741	71.7536	61.4427	72.9645	248.111	55.7857	71.4427	26.6311	22.1433	89.3862	7
ENSMUSG00000024253	39.2167	72.9704	84.346	103.157	124.336	57.0144	79.5834	42.3401	38.6248	36.5156	7
ENSMUSG00000025218	150.147	151.292	128.359	123.439	113.312	158.257	138.071	57.0305	49.4559	46.9886	7
ENSMUSG00000029386	130.867	145.883	128.23	164.949	162.286	126.494	98.8943	60.0473	51.2485	59.9645	7
ENSMUSG00000032299	370.282	379.777	376.345	426.995	891.121	381.42	337.789	212.712	195.861	447.776	7
ENSMUSG00000032489	36.3007	45.1718	69.9042	73.2705	95.8484	38.4131	38.6732	25.9774	26.8361	32.9894	7
ENSMUSG00000035142	100.484	81.9912	86.3155	92.7498	191.675	101.821	80.3466	47.2441	35.7968	72.091	7
ENSMUSG00000042111	265.98	190.576	149.327	147.426	517.453	216.152	133.726	85.8708	67.3993	188.326	7
ENSMUSG00000047921	352.983	384.819	602.47	555.121	393.26	355.036	380.218	342.712	333.257	166.105	7
ENSMUSG00000048440	343.962	399.253	543.387	574.775	728.036	332.155	333.783	292.215	198.854	261.78	7
ENSMUSG00000053134	183.334	217.216	208.48	193.812	265.223	170.797	183.003	119.227	101.34	121.01	7
ENSMUSG00000095041	2291.42	2604.79	3424.86	4544.31	2000.5	2509.14	2264.12	2081.34	2202.38	1039.52	7
ENSMUSG00000001482	590.85	494.127	380.912	348.147	203.205	547.256	427.317	262.844	236.339	87.3042	7
ENSMUSG00000002279	162.084	201.393	252.988	252.106	372.984	153.662	193.122	163.72	128.114	178.231	7
ENSMUSG00000002679	303.066	251.578	214.079	197.549	495.038	260.957	215.195	159.371	117.595	243.376	7
ENSMUSG00000003420	31.5635	55.5383	211.011	123.369	287.943	20.3889	43.3719	92.2649	60.973	173.148	7
ENSMUSG00000004266	169.395	225.146	376.724	371.681	417.61	157.064	197.565	224.752	224.284	187.764	7
ENSMUSG00000004637	93.0285	152.628	177.433	161.301	191.243	90.5115	134.024	125.119	88.2586	88.3644	7
ENSMUSG00000005150	246.682	274.137	256.96	258.099	517.379	231.687	275.645	179.541	160.667	271.912	7
ENSMUSG00000005823	724.265	904.884	1064.97	1114.69	1738.54	701.224	840.827	825.673	709.753	1007.29	7
ENSMUSG00000006010	505.825	481.92	531.362	522.627	984.389	482.063	423.919	382.628	284.857	516.084	7
ENSMUSG00000006021	148.766	150.091	150.606	146.529	194.555	133.858	146.933	80.0907	48.6048	68.1967	7
ENSMUSG00000006219	205.817	476.661	920.74	928.328	545.057	175.63	397.45	756.043	589.531	279.232	7
ENSMUSG00000006241	11.0099	20.9716	34.485	46.8559	44.6958	10.7449	13.6795	23.0959	17.3456	7.14312	7
ENSMUSG00000006463	91.3527	113.841	175.902	179.85	309.066	90.3319	114.116	122.107	107.075	189.744	7
ENSMUSG00000006906	273.755	348.937	338.391	321.556	684.093	267.375	316.323	226.949	192.526	356.042	7
ENSMUSG00000009640	211.96	220.802	186.134	209.471	334.673	220.388	194.507	92.5412	84.6528	134.934	7
ENSMUSG00000015016	260.534	269.657	337.198	310.479	178.857	245.658	259.085	203.676	173.174	75.5745	7
ENSMUSG00000015747	227.536	217.621	263.833	198.261	434.311	232.673	195.343	168.656	101.258	203.644	7
ENSMUSG00000016833	167.574	174.407	139.735	145.486	654.923	177.118	166.122	99.6082	92.8331	370.412	7
ENSMUSG00000017210	805.94	656.937	535.531	513.798	276.51	767.602	608.69	340.048	274.318	133.182	7
ENSMUSG00000017688	3.42689	130.292	1020.87	531.876	242.444	3.29787	51.9415	455.096	252.415	128.839	7
ENSMUSG00000017697	109.751	93.2939	79.0492	343.115	425.653	126.366	82.8324	50.5435	76.3521	124.082	7
ENSMUSG00000021368	127.017	109.484	94.7398	76.7538	249.282	118.322	102.447	48.5114	36.2015	89.3204	7
ENSMUSG00000021666	486.183	398.035	477.873	378.828	350.196	504.562	345.328	320.157	242.611	189.751	7
ENSMUSG00000021947	292.072	468.767	1297.05	1040.33	757.421	232.969	417.832	722.161	569.166	342.844	7
ENSMUSG00000022440	483.152	320.785	206.921	188.901	173.772	286.637	194.467	87.443	74.4577	40.4353	7
ENSMUSG00000022824	9.42199	325.236	5096.56	7012.3	2032.27	2.58203	124.769	2859.75	3462.77	810.651	7
ENSMUSG00000023938	277.716	207.382	159.352	217.686	158.745	263.829	168.678	130.519	130.583	51.2324	7
ENSMUSG00000024319	743.81	724.388	792.539	699.609	604.016	704.625	607.937	495.216	423.73	319.731	7
ENSMUSG00000024730	0.490081	56.1099	1980.28	1452.89	499.24	0	23.9849	937.221	573.002	240.637	7
ENSMUSG00000024800	191.228	106.639	67.5657	64.3693	371.11	202.982	113.79	45.246	28.8483	176.251	7
ENSMUSG00000025008	90.3976	65.6457	61.7259	83.1054	81.93	103.568	42.2821	33.8845	44.5425	24.2393	7
ENSMUSG00000025037	540.373	523.406	2272.21	2495.73	1787.52	635.129	553.443	828.999	635.923	684.807	7
ENSMUSG00000025188	229.681	246.621	263.31	312.334	303.736	237.805	186.021	215.45	197.377	145.877	7
ENSMUSG00000025401	91.9012	1089.49	9901.43	4909.17	1036.49	21.7424	352.2	4063.03	1737.9	480.123	7
ENSMUSG00000026504	139.887	155.544	182.027	175.93	407.742	134.698	128.839	105.824	73.1834	169.589	7
ENSMUSG00000026575	199.987	172.938	155.514	159.899	184.338	194.489	185.448	110.165	93.4852	79.9212	7
ENSMUSG00000026664	242.419	379.311	1145.74	1437.68	3138.79	194.154	338.19	693.759	759.024	1823.21	7
ENSMUSG00000026709	365.395	236.098	172.093	156.909	245.538	365.096	199.602	107.369	79.0145	129.685	7
ENSMUSG00000027371	56.1686	72.2044	101.247	129.157	224.582	48.3399	67.7747	54.1345	59.3626	103.73	7
ENSMUSG00000027649	362.844	348.173	255.269	241.183	561.224	333.934	311.03	166.692	133.936	282.587	7
ENSMUSG00000027935	143.779	177.434	144.404	166.363	249.47	140.407	167.505	105.647	92.9865	99.9084	7
ENSMUSG00000028024	5.87337	41.4231	4404.71	2624.7	318.797	1.25504	63.7108	1408.17	694.71	89.1445	7
ENSMUSG00000028549	38.0714	50.0183	45.4723	44.824	123.93	45.7819	42.2709	24.8768	18.1837	49.7526	7
ENSMUSG00000028894	358.391	370.609	675.775	629.164	454.569	363.716	347.564	412.787	375.402	244.775	7
ENSMUSG00000028992	139.291	125.362	177.145	132.491	245.475	164.044	116.001	94.6353	71.221	95.2326	7
ENSMUSG00000029125	271.092	271.033	232.075	210.943	413.867	251.668	229.775	157.512	117.657	205.076	7
ENSMUSG00000029166	118.399	214.698	593.335	757.59	587.114	97.8687	172.105	310.026	358.033	250.674	7
ENSMUSG00000029650	10.3111	31.8662	153.632	162.137	310.931	4.45231	23.1073	66.9862	63.7156	94.3408	7
ENSMUSG00000030051	159.086	163.883	131.929	120.951	198.112	150.238	144.186	84.5906	69.8546	105.395	7
ENSMUSG00000030101	361.423	392.324	473.447	495.646	688.62	390.738	381.562	264.537	208.256	357.828	7
ENSMUSG00000030347	196.991	204.828	172.743	147.638	305.516	214.308	168.952	95.3477	69.906	135.062	7
ENSMUSG00000032377	25.711	48.318	114.976	91.9521	100.163	20.4576	41.7066	52.8791	36.7235	69.8545	7
ENSMUSG00000032551	131.739	144.249	193	157.382	275.002	121.412	130.563	113.071	104.273	160.13	7
ENSMUSG00000032579	47.4229	47.4915	74.8672	83.699	100.276	46.9566	38.3929	29.1387	26.9165	48.6889	7
ENSMUSG00000034121	38.7831	40.8144	56.1011	90.4139	105.098	51.1767	38.7213	30.795	28.0269	50.184	7
ENSMUSG00000036188	215.967	260.011	302.85	308.097	398.661	194.3	269.457	199.146	166.034	207.13	7
ENSMUSG00000038079	110.999	105.495	143.737	127.251	457.814	119.644	106.849	85.6761	64.0248	206.795	7
ENSMUSG00000039130	217.43	183.894	114.151	115.554	257.257	227.443	157.989	81.5975	62.2183	105.01	7
ENSMUSG00000040712	303.391	425.059	690.713	672.149	187.496	258.152	332.026	439.563	415.775	90.1347	7
ENSMUSG00000041420	74.0826	85.152	130.499	208.138	225.967	88.5186	77.7045	77.7873	71.2495	82.6718	7
ENSMUSG00000044730	147.155	142.808	156.581	170.198	194.558	182.033	126.168	104.766	103.366	112.018	7
ENSMUSG00000046822	204.853	267.605	334.898	326.457	301.035	228.083	248.265	184.616	161.369	142.295	7
ENSMUSG00000049600	267.288	242.652	195.238	195.215	283.274	290.183	227.834	125.315	109.113	133.666	7
ENSMUSG00000052428	782.829	782.507	866.307	786.115	2402.2	699.412	725.507	631.401	470.661	1287.82	7
ENSMUSG00000056698	92.0882	142.988	163.846	165.563	194.851	94.7456	129.675	84.8967	74.7759	101.797	7
ENSMUSG00000057181	194.817	223.642	206.374	212.586	350.018	186.262	198.349	129.963	122.757	177.507	7
ENSMUSG00000060791	82.8673	88.8565	140.077	118.015	265.827	75.0288	67.5002	78.0435	41.8323	85.5163	7
ENSMUSG00000070737	35.9949	64.4911	94.9019	113.361	429.115	40.9162	59.5319	62.2508	53.059	246.374	7
ENSMUSG00000078546	95.8094	92.8226	92.9659	103.856	263.723	83.7388	89.9935	79.2383	56.5438	103.111	7
ENSMUSG00000003559	24.4493	74.0465	55.6647	69.8264	272.796	27.0094	93.9414	61.105	54.7691	126.702	7
ENSMUSG00000004994	67.3972	83.9985	115.725	113.285	259.742	83.9215	74.8713	87.8006	80.7651	141.525	7
ENSMUSG00000007872	828.072	779.267	351.654	666.47	3971.7	683.525	870.805	418.744	778.772	2592.67	7
ENSMUSG00000008193	0.370443	0.230626	1.70468	7.93091	83.9441	1.86652	0.295241	2.57379	8.1628	0	7
ENSMUSG00000013083	4.55159	27.9478	24.8032	27.0532	189.66	1.12101	19.158	19.112	14.4009	72.442	7
ENSMUSG00000019794	371.555	482.318	387.872	318.207	797.437	410.019	437.829	342.449	320.989	508.374	7
ENSMUSG00000020182	216.779	508.781	2356.48	1923.59	1676.83	102.839	338.159	1325.49	1081.02	850.023	7
ENSMUSG00000021208	258.239	559.542	1101.89	1451.73	1973.99	150.201	497.843	793.034	742.52	1178.31	7
ENSMUSG00000021213	426.47	743.118	3935.68	3617.42	8637.09	346.644	575.143	3031.71	3268.4	5376.39	7
ENSMUSG00000021615	110.387	102.879	155.828	141.706	510.338	102.342	87.5743	108.292	107.784	261.496	7
ENSMUSG00000022040	713.21	993.985	2258.1	2316.84	2236.15	703.751	783.107	1469.21	1402.02	1429.4	7
ENSMUSG00000022546	41.4738	143.342	2004.66	1208.35	1379.43	38.3418	100.588	1034.39	680.491	773.611	7
ENSMUSG00000022809	13.261	162.71	519.405	538.36	490.277	7.72368	128.933	354.927	314.007	241.017	7
ENSMUSG00000022938	140.365	602.074	799.953	713.091	319.85	118.738	484.925	631.639	518.181	289.888	7
ENSMUSG00000024899	196.591	253.501	3442.16	1741.45	347.19	223.364	244.487	1913.84	912.317	216.185	7
ENSMUSG00000024947	466.622	476.922	406.626	386.598	387.862	535.623	512.949	330.933	278.212	205.745	7
ENSMUSG00000025497	718.017	1889.87	9396.2	10373.2	4512.08	441.482	1312.1	5450.22	5239.73	2414.81	7
ENSMUSG00000026172	169.395	154.104	110.511	87.8492	157.067	165.556	147.816	62.972	59.5016	69.3261	7
ENSMUSG00000026727	185.827	215.6	146.686	107.079	324.185	185.221	216.515	124.638	93.5712	182.183	7
ENSMUSG00000028243	204.283	170.708	132.094	134.255	239.06	189.294	163.352	103.519	79.1861	117.224	7
ENSMUSG00000029700	0.490081	22.1721	4095.79	1870.57	440.908	0	3.66577	1764.66	502.851	68.8454	7
ENSMUSG00000029727	709.036	2100.41	38784.2	58587.8	102877	741.935	1853.27	21767.4	31141.3	59084.1	7
ENSMUSG00000029759	344.179	434.296	331.49	277.881	421.362	327.535	382.255	258.54	190.289	243.243	7
ENSMUSG00000030498	67.6269	200.375	836.914	490.142	279.428	72.5509	172.056	402.891	288.185	198.793	7
ENSMUSG00000031613	480.93	384.458	1476.02	2065.02	4059.91	389.926	280.861	865.291	1095.2	2229.23	7
ENSMUSG00000031767	143.268	202.365	259.802	219.469	384.978	135.31	178.063	193.807	144.788	248.764	7
ENSMUSG00000031840	31.2044	51.4082	96.644	104.113	277.913	28.4349	48.7126	69.6282	70.4144	156.948	7
ENSMUSG00000031844	92.7296	509.9	1102.25	955.188	728.358	67.5834	239.762	596.701	488.353	377.224	7
ENSMUSG00000032357	148.144	213.8	242.118	280.884	460.184	133.766	219.058	201.356	189.867	267.581	7
ENSMUSG00000032718	158.246	205.553	173.862	233.497	321.015	134.33	194.231	164.09	126.697	191.003	7
ENSMUSG00000033917	58.0651	106.943	177.524	212.484	722.463	65.5636	84.682	175.85	217.015	616.171	7
ENSMUSG00000034371	170.841	204.065	1419.5	814.397	452.601	152.465	172.162	504.052	420.84	196.156	7
ENSMUSG00000034379	38.6353	49.1439	36.6189	52.538	137.069	41.8495	49.7497	29.0041	26.4768	58.3705	7
ENSMUSG00000034947	151.394	106.033	378.24	408.053	453.56	165.072	108.011	221.415	200.424	221.389	7
ENSMUSG00000035561	11.0442	41.6597	915.726	505.711	213.51	4.29715	27.1141	369.651	226.267	59.9899	7
ENSMUSG00000037251	262.811	237.822	212.861	195.603	293.639	270.297	198.64	164.246	138.589	135.376	7
ENSMUSG00000039217	4.01197	28.1089	77.2526	69.8884	235.321	4.38529	18.2721	35.9698	41.1287	93.2591	7
ENSMUSG00000039660	361.09	231.633	237.701	216.61	404.47	402.746	209.085	159.48	147.93	194.4	7
ENSMUSG00000041827	62.1787	344.681	437.609	807.961	667.245	45.0657	269.487	326.068	550.443	414.158	7
ENSMUSG00000042055	810.176	772.385	770.716	718.783	446.35	801.537	761.845	593.022	566.52	213.41	7
ENSMUSG00000043831	95.3114	120.564	145.187	136.065	134.469	92.6893	103.996	112.108	86.8063	55.1699	7
ENSMUSG00000044952	102.487	129.561	173.032	148.526	226.567	106.73	133.227	135.65	130.537	109.661	7
ENSMUSG00000045410	263.621	336.301	489.226	387.658	958.318	242.436	314.053	316.433	257.944	582.803	7
ENSMUSG00000048495	107.852	78.1396	73.352	65.0562	206.554	124.103	76.6859	43.0944	43.2776	97.0953	7
ENSMUSG00000049858	655.623	3291.56	4076.74	2031.07	1434.88	523.378	1497.87	2259.14	1296.04	976.576	7
ENSMUSG00000051238	73.8136	91.767	93.2887	104.412	303.1	72.8831	74.6636	80.702	82.254	152.252	7
ENSMUSG00000052131	433.996	916.024	12089	10532	39218.9	119.098	1529.66	8345.45	8864.03	27110.4	7
ENSMUSG00000052595	74.9303	171.517	682.525	403.632	181.253	54.8686	130.79	375.471	238.99	80.9783	7
ENSMUSG00000052688	6.63899	11.0023	25.9365	45.4257	58.8685	9.04738	5.29527	22.4744	26.5554	6.33601	7
ENSMUSG00000053279	691.843	1486.58	26452.5	15845.2	4484.04	378.555	517.996	6157.98	4018.46	2397.09	7
ENSMUSG00000054999	12.0034	12.1797	3504.57	2816.96	148.11	15.0639	8.81527	971.067	979.308	3.59557	7
ENSMUSG00000056383	245.757	264.386	268.609	216.84	559.613	243.176	253.667	215.644	160.73	328.33	7
ENSMUSG00000066800	244.482	868.396	2486.61	1331.15	598.751	250.091	690.419	1728.32	966.043	417.835	7
ENSMUSG00000067231	45.4536	924.275	8023.99	9402.87	17503.2	58.9548	620.344	6385.19	6833.09	11749.9	7
ENSMUSG00000070704	33.5215	297.672	1803.89	1935.74	5941.79	18.7854	291.012	1137.71	1296.79	3352.52	7
ENSMUSG00000072762	47.5023	137.501	540.115	383.812	277.374	45.2381	126.726	345.052	210.623	172.442	7
ENSMUSG00000073405	7.38932	14.9642	14.3616	19.3291	72.9482	9.44724	12.6626	8.63287	22.8211	5.66212	7
ENSMUSG00000074272	116.519	1278.7	1358.3	1235.67	459.972	103.383	755.297	1045.83	756.12	452.003	7
ENSMUSG00000074300	6.64125	83.846	557.928	417.927	529.902	5.94002	63.2432	429.1	305.685	444.22	7
ENSMUSG00000074435	0.24504	0.949944	233.181	296.319	100.746	0	0.663183	46.3088	59.1211	8.69811	7
ENSMUSG00000074604	28.8164	128.251	979.597	781.864	342.09	45.2257	93.6315	571.851	447.414	151.959	7
ENSMUSG00000078853	11.6671	14.1767	10.8262	31.4052	106.694	9.17952	13.3836	8.51525	7.75405	32.7374	7
ENSMUSG00000092486	42.6816	43.0716	50.6984	62.759	328.504	51.4255	44.4495	26.2566	36.6864	133.193	7
ENSMUSG00000095026	161.379	276.007	785.466	723.92	2956.18	117.261	183.888	629.891	477.372	1780.27	7
ENSMUSG00000109644	2.69544	22.6569	251.636	125.888	44.7858	0.939451	7.99997	98.749	62.4301	14.7498	7
ENSMUSG00000047250	367.604	937.252	548.776	689.003	1208.03	740.441	1427.83	825.394	875.273	1485.16	8
ENSMUSG00000019838	177.313	225.474	984.942	1034.31	546.011	166.213	447.896	1094.22	1151.19	701.76	8
ENSMUSG00000028415	1.57284	60.1241	426.429	1256.4	2865.79	2.08161	148.281	1123.92	1864.84	11118.7	8
ENSMUSG00000046841	564.886	405.242	297.356	375.765	113.397	862.207	722.663	543.645	560.808	178.493	8
ENSMUSG00000095562	36.5086	26.0952	17.1036	29.9438	0	4.46628	0.501329	0.236266	3.36386	0.336944	8
ENSMUSG00000001768	603.587	556.557	410.051	546.513	320.384	631.648	691.172	603.7	642.571	408.42	8
ENSMUSG00000004951	381.772	367.674	270.48	238.715	870.586	380.195	509.982	475.941	386.231	1204.46	8
ENSMUSG00000019817	388.398	182.24	127.525	115.498	89.2674	384.73	271.386	282.701	294.29	162.111	8
ENSMUSG00000019818	2201.46	2740.96	2914.32	3362.39	5839.56	2256.84	3198.8	3982.33	4501.81	7569.1	8
ENSMUSG00000021536	12.9704	27.2426	32.2117	65.7448	23.2911	7.52452	28.0171	85.8327	129.494	56.891	8
ENSMUSG00000022351	3529.19	3036.26	2973.2	1859.81	4819.46	3693.23	3797.5	4193.56	3232.54	5540.19	8
ENSMUSG00000024597	7906.37	5781.79	4862.46	5055.07	848.852	8338.22	7515.17	8945.52	9582.19	1458.24	8
ENSMUSG00000025019	468.485	824.508	660.481	686.596	1342.1	383.528	1013.46	926.808	890.649	1459.34	8
ENSMUSG00000025473	1345.13	664.873	510.501	682.272	485.535	1670.76	797.223	1034.07	1236.88	913.933	8
ENSMUSG00000026158	32.7508	19.8868	17.432	23.2694	9.59228	47.1362	29.6003	48.9335	49.6091	27.7574	8
ENSMUSG00000026166	666.566	1731.3	1501.37	921.291	1091.26	818.584	2802.36	3129.41	1808.37	3834.5	8
ENSMUSG00000027225	13.0161	121.407	210.351	609.595	370.445	32.8585	186.7	437.291	1065.61	639.659	8
ENSMUSG00000027533	4268.91	2363.35	802.002	690.163	691.82	4494.81	2783.2	1500.66	1021.95	813.828	8
ENSMUSG00000027690	21.6098	7.34372	62.9907	239.547	661.561	11.4054	13.4044	166.311	444.709	1072.69	8
ENSMUSG00000028364	432.221	63.8603	87.9338	93.1062	14.8022	457.873	91.6153	244.784	254.396	26.8072	8
ENSMUSG00000028599	262.491	324.703	187.978	193.655	75.6667	264.082	360.53	320.254	302.568	89.3724	8
ENSMUSG00000030029	599.705	352.421	233.511	260.532	18.8667	657.521	475.901	385.617	386.021	21.5075	8
ENSMUSG00000030134	21.4711	27.0127	17.6271	19.7696	48.7839	32.7866	57.1067	57.8229	48.6484	94.2845	8
ENSMUSG00000030729	318.591	307.886	199.635	246.289	59.4582	303.058	465.373	335.99	390.965	158.443	8
ENSMUSG00000031391	532.404	624.572	143.536	109.936	57.4843	653.448	581.566	283.503	243.488	112.08	8
ENSMUSG00000035818	478.973	792.354	286.355	207.749	50.0922	540.75	1104.51	521.966	383.735	121.953	8
ENSMUSG00000037172	1391.44	1451.94	1142.18	1218.81	386.304	1258.15	1692.42	1849.19	1929.06	665.082	8
ENSMUSG00000037234	417.982	377.677	415.456	440.072	412.314	461.571	489.804	602.826	591.378	610.895	8
ENSMUSG00000039116	266.79	487.457	625.462	503.586	128.209	314.352	758.585	1077.62	838.031	239.694	8
ENSMUSG00000039456	518.343	714.546	705.026	670.19	606.154	517.474	837.601	1063.42	1001.62	799.992	8
ENSMUSG00000039470	344.655	198.834	68.4638	59.8103	29.1764	326.591	217.025	131.316	93.9459	45.5405	8
ENSMUSG00000039934	392.276	390.94	246.65	302.398	235.819	412.526	577.106	522.556	547.111	318.339	8
ENSMUSG00000042901	573.899	475.715	489.627	552.957	272.223	601.478	602.79	772.451	831.915	354.091	8
ENSMUSG00000045103	190.895	133.33	86.0686	68.294	99.1057	210.413	181.8	161.279	142.108	185.549	8
ENSMUSG00000046634	8.89557	9.95731	17.1722	18.268	0	11.5821	22.679	50.5758	35.5366	4.44794	8
ENSMUSG00000050931	785.595	938.031	1412.75	1640.59	3082.87	676.588	1269.29	2000.18	2095.46	4262.24	8
ENSMUSG00000052942	391.031	783.884	921.998	1026.53	192.298	405.852	1042.95	1298.73	1413.26	232.81	8
ENSMUSG00000066684	125.779	49.4969	71.4974	94.1687	125.379	151.293	58.0612	143.21	162.741	167.358	8
ENSMUSG00000068452	129.127	947.867	1713.68	4839.07	563.526	182.678	1245.8	3621.85	6956.06	758.382	8
ENSMUSG00000000489	160.05	126.341	239.514	249.216	85.4354	178.085	148.158	389.591	412.703	77.5746	8
ENSMUSG00000001123	1498.71	2773.62	3162.42	3100.64	6531.58	1332.95	3205.86	3793.99	4062.49	7001.61	8
ENSMUSG00000001270	651.813	214.533	265.141	221.899	187.737	600.886	214.905	444.872	493.58	292.372	8
ENSMUSG00000001415	1655.59	1321.45	1145.88	1179.12	554.856	1626.43	1334.27	1376.22	1549.91	631.214	8
ENSMUSG00000001435	5155.06	3305.76	3620.91	4144	707.784	5024.11	3705.67	5563.23	6573.8	993.868	8
ENSMUSG00000003500	1118.52	732.064	513.508	459.988	289.668	1072.41	700.2	606.648	604.326	372.207	8
ENSMUSG00000003847	860.905	1285.85	1372.12	1544.04	253.76	903.839	1380.56	1845.74	2028.72	332.188	8
ENSMUSG00000004446	631.562	557.86	380.615	336.784	730.899	669.252	610.442	573.467	502.45	1017.98	8
ENSMUSG00000004655	300.839	1080.35	1430.68	1056.87	1931.33	79.9966	2180.84	2302.32	2134.36	4813.16	8
ENSMUSG00000004677	1603.64	1537.44	1642	2057.05	339.816	1618.15	1600.9	2230.1	2675.19	359.185	8
ENSMUSG00000005198	3690.98	3376.01	2902.45	2929.89	789.034	3168.41	3578.5	3727.77	4433.31	1075.17	8
ENSMUSG00000005320	427.359	219.933	140.153	121.923	13.627	554.128	368.361	203.37	230.759	28.0908	8
ENSMUSG00000005656	1149.34	1221.37	1207.13	1126.4	3375.09	1103.16	1437.65	1495.6	1481.31	4176.42	8
ENSMUSG00000005846	2698.71	1527.64	1017.1	901.699	2214.65	2744.89	1604.04	1257.31	1252.83	2641.69	8
ENSMUSG00000006932	16446.6	26275.9	26889.9	26895.1	4079.59	17627.6	28674.9	34795.8	35954.7	5200.46	8
ENSMUSG00000007029	5354.34	3879.66	2129.59	2211.18	987.934	5482.8	4366.24	2835.3	3067.74	1553.65	8
ENSMUSG00000007338	494.899	424.959	402.511	275.428	584.142	493.296	425.155	412.891	378.985	700.597	8
ENSMUSG00000007617	346.791	253.706	274.151	189.72	66.1241	346.123	256.523	332.654	305.229	112.538	8
ENSMUSG00000007659	3248.42	2857.47	2814.82	3010.66	9859.66	3143.68	3307.56	3457.24	4003.89	13026.5	8
ENSMUSG00000008305	740.941	730.554	675.069	760.782	130.165	719.859	798.548	819.399	992.721	214.669	8
ENSMUSG00000008393	902.702	1047.99	1132.08	1145.27	2033.04	804.295	1255.89	1528.38	1690.95	2850.91	8
ENSMUSG00000008450	522.059	369.672	273.815	201.286	516.264	531.621	390.546	293.158	293.906	708.687	8
ENSMUSG00000008763	1577.98	1579.79	1189.14	1068.83	758.477	1441.35	1661.76	1403.87	1364.39	956.374	8
ENSMUSG00000009569	635.178	774.94	693.891	778.291	371.632	569.098	795.437	820.5	1000.19	428.116	8
ENSMUSG00000010608	1997.7	1688.12	1416.69	1369.8	1731.25	2037.23	1740.35	1633.5	1755.68	2172.57	8
ENSMUSG00000010751	1269.93	639.384	641.54	618.569	381.584	1397.87	749.161	1090.19	1125.82	592.55	8
ENSMUSG00000012640	160.021	174.705	221.211	235.877	227.228	168.91	193.28	261.027	332.561	300.17	8
ENSMUSG00000013698	1459.84	1235.82	1014.08	1026.62	1622.95	1544.42	1375.46	1616.15	1741.03	2358.22	8
ENSMUSG00000014444	2192.23	1246.67	1167.69	1156.61	25.3682	2268.83	1264.11	1466.65	1632.86	58.5875	8
ENSMUSG00000015653	1148.66	1193.43	925.236	873.534	471.706	1229.55	1390.87	1357.32	1303.16	755.665	8
ENSMUSG00000015749	1465.8	963.973	637.352	563.054	1251.04	1544.28	1100.31	791.671	734.481	1287.89	8
ENSMUSG00000016028	304.965	611.564	715.338	962.906	72.5359	381.418	796.382	1212.96	1426.56	95.3618	8
ENSMUSG00000018001	206.171	150.741	132.995	129.444	83.2286	254.171	146.121	203.492	207.342	154.084	8
ENSMUSG00000018446	2403.28	1416	845.251	698.799	1412.06	2469.84	1455.79	945.69	940.043	1808.7	8
ENSMUSG00000019256	637.195	403.347	342.796	340.942	151.739	668.862	442.87	502.847	503.186	308.533	8
ENSMUSG00000019433	948.652	1112.75	1066.7	1100.72	2102.3	982.829	1106.24	1290	1422.47	2692.89	8
ENSMUSG00000019437	616.405	644.89	455.207	504.286	1222.76	636.7	688.198	757.202	825.346	1773.56	8
ENSMUSG00000019734	1808.37	3251.31	4758.22	5659.27	7523.58	2211.51	4203.06	6341.5	6890.87	7801.23	8
ENSMUSG00000019849	2034.61	1500.82	1150.36	891.229	748.144	2100.9	1567.79	1473.58	1259.68	1004.35	8
ENSMUSG00000019947	771.838	622.614	440.151	611.068	467.243	652.529	694.274	589.714	827.852	482.229	8
ENSMUSG00000019978	1934	1225.06	900.085	781.289	374.405	2159.91	1416.93	1457.59	1379.09	638.941	8
ENSMUSG00000020024	537.031	297.378	188.139	174.758	145.847	551.121	319.329	251.689	272.813	221.285	8
ENSMUSG00000020064	813.751	713.939	754.965	660.232	516.713	857.747	749.404	862.189	844.139	599.158	8
ENSMUSG00000020075	4372.15	2436.85	1547.56	1368.96	792.997	4423.6	2549.17	2019.7	1905.31	1044.5	8
ENSMUSG00000020108	1147.45	1029.59	1027.03	958.21	1334.68	982.205	1095.7	1411.07	1261.16	1529.57	8
ENSMUSG00000020121	27.8567	27.2933	34.3522	66.7468	32.5235	45.9859	62.0843	137.685	184.579	54.567	8
ENSMUSG00000020312	117.881	155.907	454.62	772.054	97.7525	123.524	225.368	811.217	1228.72	169.291	8
ENSMUSG00000020594	2212.9	2077.59	1897.21	1831.07	1372.22	2215.27	2173.7	2263.49	2317.06	1542.02	8
ENSMUSG00000020679	899.573	1177.84	1058.41	1298.36	1053.26	853.082	1498.9	1477.71	1747.26	1111.54	8
ENSMUSG00000020823	829.437	1472.2	974.489	955.367	488.673	832.901	1772	1315.94	1268.64	753.406	8
ENSMUSG00000020888	263.223	328.896	237.26	259.021	154.478	287.948	334.175	259.931	346.381	194.905	8
ENSMUSG00000021068	480.129	189.617	99.7301	96.0022	38.1662	482.601	185.1	200.629	184.67	46.9934	8
ENSMUSG00000021149	1466.74	944.39	775.324	733.201	1014.44	1466.04	987.783	923.739	954.538	1345.59	8
ENSMUSG00000021277	809.53	776.149	776.469	805.48	136.673	815.962	831.312	1017.7	1095.02	172.241	8
ENSMUSG00000021279	2620.92	3075.55	3221	3467.79	236.588	2616.25	3065.81	3700.32	4355.21	246.212	8
ENSMUSG00000021311	578.366	326.955	195.049	178.357	85.8815	554.735	360.453	232.359	258.778	115.761	8
ENSMUSG00000021360	838.777	735.996	960.47	960.362	1319.58	861.145	822.465	1228.9	1341.59	2007.73	8
ENSMUSG00000021366	556.932	666.647	675.135	881.883	137.114	517.115	699.173	998.295	1220.58	178.807	8
ENSMUSG00000021375	550.085	566.761	660.376	729.699	91.1644	539.257	650.298	909.764	1078.23	139.467	8
ENSMUSG00000021477	4445.06	3266.78	4180.25	4767.93	6765.2	5403.88	3575.88	6127.23	7492.49	9731.21	8
ENSMUSG00000021482	354.42	527.267	631.542	955.524	1074.27	324.462	690.632	1027.68	1504.37	1604.92	8
ENSMUSG00000021583	585.332	453.257	358.841	302.076	384.094	630.861	516.18	461.619	434.53	531.864	8
ENSMUSG00000021662	331.898	812.406	724.989	876.48	961.466	388.632	876.904	974	1270.5	1432.96	8
ENSMUSG00000021669	984.769	768.446	846.981	813.631	247.074	1006.89	897.996	1111.48	1086.65	335.075	8
ENSMUSG00000021703	1197.17	941	699.98	791.278	272.754	1146.44	1166.51	1108.69	1261.67	432.602	8
ENSMUSG00000021756	1074.98	1062.39	860.844	864.887	578.977	1084.08	1291.66	1322.7	1277.7	881.027	8
ENSMUSG00000021782	1827.64	1552.13	1170.11	1226.57	179.002	1649.07	1603.08	1350.45	1562.01	222.288	8
ENSMUSG00000021823	3086.27	2099.56	2002.37	1860.44	226.014	3474.64	2355.57	2899.98	2794.59	299.018	8
ENSMUSG00000021877	2620.23	2960.45	2890.21	2586	6059.47	2754.08	3226.49	3240.42	3162.77	7537.14	8
ENSMUSG00000021895	907.038	1060.06	1010.4	1003.56	1230.61	891.635	1163.51	1353.05	1369.48	1400.59	8
ENSMUSG00000021929	1110.4	834.586	655.391	608.123	502.52	1170.78	930.795	961.818	823.757	768.429	8
ENSMUSG00000022096	529.919	474.139	233.899	367.091	20.6877	447.646	643.65	411.538	664.44	18.9806	8
ENSMUSG00000022272	1342.47	771.375	813.65	717.572	325.22	1398.87	882.408	1188.35	1148.03	517.523	8
ENSMUSG00000022280	567.612	707.409	740.418	648.77	649.446	561.202	759.057	856.885	854.106	936.547	8
ENSMUSG00000022350	1145.17	1164.85	1017.55	984.147	949.189	1155.02	1328.67	1469.78	1430.88	1233.98	8
ENSMUSG00000022382	2289.85	2219.28	1949.11	1786.09	640.433	2495.55	2398.52	2648.31	2599.82	929.771	8
ENSMUSG00000022540	134.475	231.068	215.837	226.134	582.27	147.551	210.536	261.847	317.698	775.643	8
ENSMUSG00000022629	540.29	324.753	326.97	266.287	387.093	500.35	342.34	385.726	376.035	566.275	8
ENSMUSG00000022710	2306.38	1894.34	1759.26	1705.42	325.387	2286.34	1997.24	1908.48	2087.32	456.22	8
ENSMUSG00000022723	307.6	188.89	88.9851	66.0139	20.6344	319.931	211.157	129.418	118.742	43.8426	8
ENSMUSG00000022770	2158.48	1933.94	1709.69	1607.33	198.301	2199.31	1926.88	2090.82	2251.43	250.398	8
ENSMUSG00000022781	2605.04	2601.08	2186.52	1985.18	1353.78	2494.09	2721.22	2675.25	2518	1697.63	8
ENSMUSG00000022801	490.701	552.546	516.036	534.622	113.55	469.165	631.855	666.336	741.622	158.48	8
ENSMUSG00000022961	4640.87	4346.25	4749.6	5507.7	3925.79	4390.84	4472.34	5955.26	6855.45	5119.41	8
ENSMUSG00000023008	272.305	251.384	172.569	184.087	15.5379	287.842	268.013	307.788	403.708	50.9691	8
ENSMUSG00000023043	35744.3	22838	27316.2	26333	77399.7	39742.4	25962.1	37476.5	38039.1	108937	8
ENSMUSG00000023944	39667.4	31086.3	20718.6	19953.3	16669.9	37905	32968.4	26020.2	27141	21330.9	8
ENSMUSG00000024002	1742.24	1668.06	1381.99	1546.55	731.803	1618.83	1732.03	1525.92	1973.3	1054.28	8
ENSMUSG00000024335	3418.05	3346.58	3462.8	3464.97	1776.73	3508.22	3576.65	4224.05	5052.59	2532.94	8
ENSMUSG00000024360	3057	3045.72	2065.69	1915.17	2275.51	3089.22	3312.31	2532.26	2509.08	2675.59	8
ENSMUSG00000024501	78.8696	106.891	341.844	404.273	370.143	84.468	227.083	1036.1	1041.52	630.895	8
ENSMUSG00000024533	486.21	277.553	172.764	193.795	51.3706	471.846	256.479	283.951	313.371	93.445	8
ENSMUSG00000024563	603.718	674.86	649.873	593.058	570.922	618.591	670.174	753.378	777.881	721.969	8
ENSMUSG00000024726	223.106	151.337	112.232	79.4407	107.63	248.386	167.333	130.286	135.459	200.442	8
ENSMUSG00000024735	2257.58	1952.3	1471.13	1579.11	987.722	2268.69	2043.55	1829.44	2014.68	1002.74	8
ENSMUSG00000024811	3498.33	3300.65	2920.87	2806.99	470.864	3223.44	3614.35	3803.17	3629.78	575.114	8
ENSMUSG00000024883	851.117	751.005	942.891	981.846	263.024	918.801	731.849	1191.38	1393	360.207	8
ENSMUSG00000024941	1082.32	1033.01	1099.62	1174.27	1138.28	1151.4	1035.93	1224.59	1481.34	1260.83	8
ENSMUSG00000024991	8458.02	6031.19	4317.07	3880.62	2596.24	8013.17	6259.35	5164.88	5078.18	3554.88	8
ENSMUSG00000025060	2797.7	2841.76	2458.17	2832.11	364.054	2833.02	3112.15	3265.24	3893.02	604.31	8
ENSMUSG00000025075	2119.05	1429.04	1218.26	1774.58	2552.01	2484.26	2126.33	2140.4	2837.38	3055.84	8
ENSMUSG00000025236	693.875	362.766	357.536	396.357	372.553	761.407	350.68	522.35	631.463	573.144	8
ENSMUSG00000025372	1004.93	1154.47	891.679	1057.39	942.476	954.262	1239.59	1126.14	1428.71	1374.98	8
ENSMUSG00000025511	621.341	406.702	328.893	289.07	494.25	645.528	434.374	429.687	466.241	708.489	8
ENSMUSG00000025555	1184.75	1176.46	1111.92	1265.98	405.766	1096.6	1194.63	1495.81	1779.61	481.692	8
ENSMUSG00000025571	504.753	628.85	657.933	669.151	269.865	469.207	674.529	780.062	926.895	402.202	8
ENSMUSG00000025613	5385.33	3579.24	2544.94	2004.31	4437.17	5404	3619.03	2990.03	2752.55	5158.21	8
ENSMUSG00000025809	6822.42	5423.64	6108.35	5243.12	3043.68	7668.79	5643.38	7421.9	6959.26	4390.02	8
ENSMUSG00000026068	87.8222	58.6679	57.6805	42.5572	29.8074	123.669	85.9784	124.044	92.9598	34.3966	8
ENSMUSG00000026083	3058.14	2207.04	1903.11	1790.87	2474.2	3058.87	2306.3	2225.06	2330.4	3112.62	8
ENSMUSG00000026234	21562.3	10459.3	5632.47	4999.48	4474.03	21927.8	11354.9	7389.48	7504.12	6294.23	8
ENSMUSG00000026343	564.827	780.138	889.619	879.35	493.3	639.586	782.958	1092.54	1161.29	669.474	8
ENSMUSG00000026384	356.572	287.456	186.665	172.469	73.4232	359.56	329.567	304.775	281.186	88.4156	8
ENSMUSG00000026413	2250.9	704.909	151.955	78.9482	23.0713	2471.35	715.253	266.998	178.834	38.6468	8
ENSMUSG00000026415	25.137	12.0312	17.5569	18.8565	13.6087	23.8739	24.0301	36.9019	50.0337	22.5668	8
ENSMUSG00000026547	7514.92	5056.05	5141.88	3530.63	3461.72	8401.65	5137.65	5711.56	4714.82	4731.68	8
ENSMUSG00000026558	1848.75	1245.88	689.073	543.415	260.301	1867.6	1237.76	844.041	769.729	380.648	8
ENSMUSG00000026718	500.751	580.845	509.152	578.841	610.904	566.586	707.843	646.688	796.609	948.155	8
ENSMUSG00000026761	441.835	356.447	369.309	306.05	921.486	480.134	394.582	411.151	406.238	1062.61	8
ENSMUSG00000026797	241.155	286.378	301.098	356.669	188.594	282.329	330.212	501.663	564.435	334.555	8
ENSMUSG00000026970	1898.47	1269.55	1098.74	1156.04	1830.79	2000.52	1422.53	1665.24	1633.38	2326.44	8
ENSMUSG00000026981	4431.04	3960.47	2953.5	2593.98	2859.76	4567.1	3215.23	3693.58	3344.97	4379.67	8
ENSMUSG00000027006	6338.3	4091.2	2390.43	2062.34	1530.5	5829.85	6717.93	3252.41	2854.41	2265.63	8
ENSMUSG00000027171	649.225	501.078	379.459	337.832	151.856	606.604	556.892	517.808	501.971	225.811	8
ENSMUSG00000027654	470.186	253.726	60.3746	33.6101	62.2476	458.704	315.429	103.147	74.9288	99.9808	8
ENSMUSG00000027712	4608.13	3873.57	4320.48	3263.97	11315.6	5256.18	4341.5	6108.98	4773.32	14423.7	8
ENSMUSG00000027763	2191.04	2033.84	1511.99	1217.51	1400.03	2357.72	2206.26	1822.08	1691.09	2025.06	8
ENSMUSG00000027782	1067.95	804.236	1040.87	867.253	295	1161.6	912.433	1316.09	1145.28	383.025	8
ENSMUSG00000027803	712.024	809.552	618.867	612.032	291.582	663.394	812.856	780.236	899.571	357.731	8
ENSMUSG00000027907	9085.24	7687.16	7495.05	5985.06	8614.49	9499.75	8337.89	9771.81	8281.04	11112.1	8
ENSMUSG00000028063	7419.44	3892.02	3348.4	2892.65	3150.09	8416.19	3693.05	3708.66	3905.68	4558.61	8
ENSMUSG00000028082	2931.37	3802.99	4410.22	4137.1	636.369	3023.41	4371.18	5228.54	5376.14	985.871	8
ENSMUSG00000028152	233.456	303.779	467.597	542.239	351.637	243.282	291.643	559.135	755.631	561.66	8
ENSMUSG00000028156	1483.28	884.315	686.518	564.875	1837.43	1462.08	899.643	782.616	766.121	1980.9	8
ENSMUSG00000028273	1531.62	1903.12	2027.57	1856.77	1116.59	1546.64	1985.07	2514.3	2448.39	1634.94	8
ENSMUSG00000028456	1068.18	929.691	1135.42	1194.5	238.618	1099.48	1004.08	1524.33	1540.56	346.629	8
ENSMUSG00000028484	1035.33	657.501	445.512	436.788	132.182	1190.93	809.281	578.763	593.576	213.715	8
ENSMUSG00000028639	14121.6	13429.4	11949.3	9151.85	3558.91	14565.5	13642.6	12335.4	11337.8	6051.99	8
ENSMUSG00000028776	4722.91	2677.55	4417.45	2861.68	3072.19	5317.53	3069.25	5648.48	4597.5	3474.03	8
ENSMUSG00000028796	1949.12	1470.85	1365.72	1501.52	216.339	1953.14	1620.39	1782.03	2056.45	310.851	8
ENSMUSG00000028849	1505.57	1326.72	1428.28	1253.42	258.595	1594.6	1397.51	1722.59	1782.07	426.446	8
ENSMUSG00000028862	292.17	155.189	151.491	200.565	110.138	284.081	140.128	254.427	367.508	174.415	8
ENSMUSG00000029430	6311	3786.39	2310.38	1697.28	3205.92	6608.27	3916.39	2788.26	2403.62	4330.76	8
ENSMUSG00000029518	1050.21	1115.03	1166.36	1029.89	169.383	1093.05	1099.66	1200.92	1340.15	238.506	8
ENSMUSG00000029924	1405.28	1850.06	1382.4	1342.6	2005.86	1540.45	2195.96	1843.88	1781.59	2330.37	8
ENSMUSG00000030172	618.415	510.821	484.941	405.582	188.567	590.874	511.681	575.634	553.507	217.167	8
ENSMUSG00000030203	467.381	711.256	711.516	938.721	428.168	393.013	873.172	1085.06	1344.22	496.463	8
ENSMUSG00000030342	3950.88	3996.99	3481.19	3157.16	9287.3	4230.57	4404.98	4747.35	4644.33	11325.8	8
ENSMUSG00000030447	2437.64	2651.39	2359.05	1836.12	2149.02	2484.79	2662.63	2745.01	2420.2	2711.04	8
ENSMUSG00000030557	625.962	656.156	730.505	797.967	400.003	582.491	697.667	952.682	1072.07	632.003	8
ENSMUSG00000030660	2123.77	1899.41	2242.96	2192.37	563.975	2039.08	2266.5	2974.11	2917.29	784.286	8
ENSMUSG00000030847	1135.54	1050.3	811.719	739.496	705.024	1189.87	1203.9	904.038	1046.99	929.563	8
ENSMUSG00000030890	1172.99	1279.36	1174.11	960.101	36.0074	1158.06	1373.14	1426.18	1278.22	22.2868	8
ENSMUSG00000030970	946.092	793.52	629.115	604.291	279.34	968.606	903.702	863.128	856.651	409.774	8
ENSMUSG00000031015	260.912	253.326	172.045	175.788	218.263	256.663	253.155	259.406	282.63	316.185	8
ENSMUSG00000031328	12968.6	8495.22	8114.51	7734.43	1117	14642.2	9781.99	13590.4	13482.5	1569.52	8
ENSMUSG00000031342	33.986	48.1953	79.0358	53.8186	56.5202	36.0564	64.5223	137.24	119.372	109.216	8
ENSMUSG00000031400	3542.24	3028.85	1973.05	1624.32	1405.74	3688.9	3152.03	2251.91	2301.97	1535.38	8
ENSMUSG00000031422	2541.33	2118.72	1938.04	1712.72	2791.67	2750.84	2345.35	2524.64	2436.58	3465.51	8
ENSMUSG00000031432	891.933	570.164	499.957	469.537	3042.05	944.841	658.008	711.767	702.363	3559.02	8
ENSMUSG00000031530	831.703	537.366	529.805	637.029	308.237	870.475	652.811	896.371	1284.54	451.914	8
ENSMUSG00000031545	2611.56	2832.53	2534.38	2310.68	3189.24	2551.27	3146.61	3051.9	3153.87	3912	8
ENSMUSG00000031799	4927.05	3085.41	3818.91	2932.65	5455.16	5304.07	3326.14	5168.2	4502.45	6450.01	8
ENSMUSG00000031904	1185.87	779.446	566.406	558.873	654.549	1291.39	835.824	802.157	801.613	996.513	8
ENSMUSG00000031906	3960.79	4902.99	4126.06	4206.13	1257.02	4265.66	6449.05	5909.19	6216.91	1572.87	8
ENSMUSG00000031996	2493.16	4731.83	5729.71	6529.49	8530.56	2344.84	5181.4	7552.55	8906.72	10920.8	8
ENSMUSG00000032035	871.432	331.523	332.126	384.341	331.39	886.722	401.387	590.517	711.685	566.502	8
ENSMUSG00000032076	1006.71	1223.95	1961.06	2009.65	2711.13	1047.72	1459.49	2651.85	2965.17	3805.96	8
ENSMUSG00000032185	1161.98	848.092	759.684	772.796	61.8965	1082.32	877.912	900.251	1043.89	87.1413	8
ENSMUSG00000032231	32463.3	16023.2	24022	18557.5	37459.8	37174	18564.6	28885.7	24523.3	44459.9	8
ENSMUSG00000032349	1445.57	1598.31	1421.76	1241.28	1604.94	1421.62	1771.49	1741.7	1723.47	2097.57	8
ENSMUSG00000032402	910.615	1180.65	1495.06	1803.8	412.745	872.279	1288.41	1870.27	2338.28	533.739	8
ENSMUSG00000032412	1664.06	1217.96	916.935	802.438	1644.93	1720.04	1293.03	1233.69	1195.06	2218.12	8
ENSMUSG00000032423	2453.17	1417.42	1131.52	1031.97	640.27	2587.16	1588.19	1551.07	1470.77	972.071	8
ENSMUSG00000032440	2561.93	2438.24	2443.98	2337.38	971.477	2713.95	2779.91	3454.99	3211.16	1097.77	8
ENSMUSG00000032656	24.2178	63.6624	52.3389	51.6223	9.18451	24.6058	58.3959	77.4167	99.8476	14.006	8
ENSMUSG00000032724	49.9461	38.9989	81.4736	99.2932	77.9723	55.5199	66.9305	178.591	217.105	105.142	8
ENSMUSG00000032803	3049.85	2235.05	1796.67	1447.29	2368.59	3204.58	2326.81	2110.19	1906.37	3462.32	8
ENSMUSG00000032849	3602.75	5143.59	4538.94	5239.19	1299.71	3384.16	5602.66	6176.16	7426.73	1613.14	8
ENSMUSG00000032966	4871.78	3860.68	3030.29	2530.1	8528.68	4814.14	3932.06	3693.35	3660.59	10238.4	8
ENSMUSG00000033004	1668.22	1566.72	1782.05	1751.89	585.038	1571.36	1774.26	2495.22	2514.14	902.151	8
ENSMUSG00000033039	1042.68	715.755	804.061	963.57	337.834	959.721	777.734	1093.94	1258.53	413.206	8
ENSMUSG00000033256	214.199	261.719	377.802	716.202	19.2745	276.717	437.038	682.186	1219.42	34.019	8
ENSMUSG00000034107	14.6647	399.591	826.32	1450.3	444.533	6.66398	575.793	2000.21	2598.57	804.84	8
ENSMUSG00000034177	1615.45	1056.52	740.81	636.34	162.117	1408.37	969.976	836.215	875.176	210.762	8
ENSMUSG00000034189	293.274	278.705	309.741	283.308	613.463	320.279	314.322	367.083	409.836	781.318	8
ENSMUSG00000034342	764.773	577.787	596.449	616.466	212.954	675.487	644.628	757.099	831.307	299.02	8
ENSMUSG00000034424	863.88	447.511	457.972	360.29	967.054	861.697	457.664	462.298	471.064	1074.99	8
ENSMUSG00000034575	453.512	329.054	279.498	260.909	92.4295	482.759	375.375	356.229	355.367	88.024	8
ENSMUSG00000034593	950.568	477.306	304.472	203.715	47.4658	948.918	495.939	418.465	359.823	105.463	8
ENSMUSG00000034902	915.699	1032.7	1132.28	1246.64	343.815	907.414	1161.8	1479.2	1739.96	507.416	8
ENSMUSG00000035021	1652.79	1076.85	731.684	692.285	361.385	1723.26	1109.36	968.045	977.06	428.486	8
ENSMUSG00000035798	404.071	463.871	459.337	459.491	265.063	400.941	533.995	659.036	630.586	380.334	8
ENSMUSG00000035851	671.716	644.755	632.496	683.392	368.451	772.565	711.9	792.305	870.098	487.624	8
ENSMUSG00000035954	766.289	720.924	799.791	714.713	196.205	675.464	730.104	1122.02	1001.48	266.89	8
ENSMUSG00000036098	4253.06	4989.39	4211.89	4688.68	649.48	4117.43	5664.22	5520.5	6059.01	886.8	8
ENSMUSG00000036285	540.802	366.418	209.471	180.112	183.276	534.037	372.257	253.363	281.07	227.708	8
ENSMUSG00000036461	1027.43	1392.2	1238.02	1184.49	839.067	988.595	1523.63	1453.76	1554.18	972.186	8
ENSMUSG00000036478	2159.11	3490.15	4126.9	4398.2	2341.88	2249.29	4061.08	5322.59	5916.22	3775.04	8
ENSMUSG00000036580	739.443	569.582	561.953	648.585	563.747	640.173	738.364	819.357	930.511	793.9	8
ENSMUSG00000037058	733.228	845.028	853.794	765.222	1975.81	685.772	894.05	969.679	1008.6	2433.1	8
ENSMUSG00000037242	2425.29	1734.37	1622.78	1795.61	2094.82	2619.57	2349.9	2692.41	2712.5	3343.03	8
ENSMUSG00000037278	1200.03	555.012	319.72	195.722	448.443	1205.15	640.445	356.218	284.118	474.492	8
ENSMUSG00000037519	1851.89	1418.53	1258.48	1247.83	236.599	1854.38	1398.93	1509.65	1641.92	388.944	8
ENSMUSG00000037533	967.565	873.241	721.799	702.867	560.521	934.152	941.885	936.333	911.774	690.895	8
ENSMUSG00000037824	1026.7	1045.01	1206.67	1142.02	793.637	1072.87	1263.72	1598.08	1519.27	1007.88	8
ENSMUSG00000037999	880.16	992.422	1095.97	1126.51	500.602	806.386	982.664	1430.97	1509.09	716.761	8
ENSMUSG00000038034	577.907	475.232	603.962	662.442	223.984	684.483	579.776	722.205	900.47	216.259	8
ENSMUSG00000038214	613.992	399.476	303.484	314.753	50.2369	564.86	451.725	401.883	444.304	45.6862	8
ENSMUSG00000038633	689.259	1228.29	1146.47	1383.82	5664.29	840.862	1595.2	1728.58	2022	6412.69	8
ENSMUSG00000038780	1155.19	937.26	997.485	1120.45	185.661	1205.06	991.798	1441.01	1563.9	267.205	8
ENSMUSG00000039153	278.429	163.335	112.79	107.808	27.9981	327.257	219.137	198.887	194.427	86.6379	8
ENSMUSG00000039156	666.831	649.25	882.452	1001.83	417.299	668.568	783.884	1154.55	1289.7	614.854	8
ENSMUSG00000039262	3036.99	3338.25	2632.65	2841.74	476.767	2838.15	3595.46	3411.77	3804.13	662.525	8
ENSMUSG00000039286	1077.09	986.437	1199.56	1127.48	445.115	1039.27	1166.67	1600.85	1596.1	665.288	8
ENSMUSG00000039385	1002.62	642.453	497.629	441.829	390.238	1324.67	801.957	855.197	721.869	648.208	8
ENSMUSG00000039477	2108.02	2667.42	2258.73	2723.23	93.1671	2160.63	2821.87	2783.28	3656.89	128.298	8
ENSMUSG00000039478	79.6622	85.5389	91.7043	78.3125	161.804	94.4876	93.2665	129.88	129.874	246.608	8
ENSMUSG00000039568	470.019	518.166	499.952	523.247	481.515	468.783	614.087	648.41	751.814	627.097	8
ENSMUSG00000039952	3986.56	4624.45	3714.8	3382.56	1600	3856.53	5110.18	4284.75	4246.06	1848.95	8
ENSMUSG00000040151	912.808	695.137	622.648	583.871	125.195	937.548	793.464	908.666	950.583	221.739	8
ENSMUSG00000040433	1398.74	811.718	690.312	648.378	1254.24	1536.11	962.914	976.737	953.493	1758.23	8
ENSMUSG00000040447	2272.47	2173.96	1535.59	1480.7	273.413	3267.09	3336.47	2731.09	2817.43	345.232	8
ENSMUSG00000040481	1587.77	1601.35	1490.07	1486.31	491.297	1436.62	1772.12	1821.32	1973.59	712.446	8
ENSMUSG00000040511	1119.12	446.774	687.371	752.385	1058.5	1274.74	553.415	1063.99	1132.68	1628.84	8
ENSMUSG00000040663	1599.91	669.326	605.28	945.827	251.163	1936.34	772.55	888.269	1279.65	302.337	8
ENSMUSG00000040964	892.051	1049.63	804.905	885.584	259.858	873.233	1085.95	976.078	1177.64	389.943	8
ENSMUSG00000041025	1318.32	589.692	516.603	529.751	85.7251	1315.27	667.395	805.939	847.936	176.253	8
ENSMUSG00000041570	665.811	520.216	464.011	496.323	95.5121	685.359	601.951	669.004	802.774	157.255	8
ENSMUSG00000042079	2982.39	2293.93	2212.76	1892.44	2191.8	2927.5	2454.48	2507.48	2437.42	2456.65	8
ENSMUSG00000042268	267.806	139.745	112.196	126.97	98.2319	260.565	220.891	261.572	265.954	77.8993	8
ENSMUSG00000042323	1435.29	1367.97	1094.51	1064.86	581.212	1390.95	1500.41	1414.81	1420.15	752.248	8
ENSMUSG00000042331	1246.96	1125.56	1109.93	767.664	160.159	1438.11	1271.51	1427.19	1161.15	265.115	8
ENSMUSG00000042410	2474.83	2210.08	1365.6	995.355	244.036	2694.83	2547.01	1849.71	1394.29	374.106	8
ENSMUSG00000042524	307.11	373.136	273.771	274.401	139.394	320.882	431.433	350.889	384.787	183.546	8
ENSMUSG00000042644	3744.23	4152.93	4462.81	4848.06	594.911	3617.47	4280.38	5090.6	5884.59	682.295	8
ENSMUSG00000043336	806.298	968.059	759.292	801.643	406.212	695.79	1046.17	1133.3	1246.12	748.575	8
ENSMUSG00000044921	641.75	648.999	634.148	690.901	877.178	691.003	872.999	994.46	1067.08	1164.09	8
ENSMUSG00000045414	227.35	247.896	193.611	226.039	56.8683	214.944	315.403	299.704	351.057	69.8049	8
ENSMUSG00000045667	14.6078	165.352	233.909	154.032	157.639	12.7128	248.691	361.563	284.084	300.293	8
ENSMUSG00000046245	88.1764	58.0701	154.202	185.675	196.339	120.015	90.3522	241.601	318.524	202.778	8
ENSMUSG00000047126	10256.1	9306.09	8978.65	7678.33	2780.94	9930.72	9440.44	9675.22	9612.49	3347.06	8
ENSMUSG00000047228	0.964957	5.38076	19.8614	17.2193	49.5428	0.918261	4.37215	28.833	54.1347	79.544	8
ENSMUSG00000047246	10.2939	9.09054	21.7093	16.2981	34.7873	10.5627	8.54907	44.439	47.3743	86.2197	8
ENSMUSG00000047821	636.662	511.839	631.434	623.086	710.114	714.091	586.634	796.875	854.525	835.294	8
ENSMUSG00000048874	1796.04	2318.91	2308.76	2273.46	435.474	1776.9	2540.98	3030.73	3229.41	530.521	8
ENSMUSG00000049932	564.42	388.699	199.308	150.401	335.04	643.701	533.164	262.496	225.676	505.013	8
ENSMUSG00000051359	40.7832	20.8209	57.5806	60.1982	28.2809	65.165	44.3876	161.707	163.905	114.773	8
ENSMUSG00000051391	3382.13	2579.72	2703.73	2209.19	1246.61	3575.67	2829.47	3397.54	3092.18	1475.91	8
ENSMUSG00000051586	612.519	624.53	687.266	850.782	217.251	625.296	722.889	1012.71	1197.08	273.929	8
ENSMUSG00000051627	24.862	16.4978	28.1406	21.7822	16.5099	23.8948	19.2436	38.0053	52.807	26.1861	8
ENSMUSG00000051950	197.676	188.723	154.372	121.36	146.249	200.833	225.999	211.464	195.537	236.059	8
ENSMUSG00000052144	1222.45	1139.17	909.656	808.443	145.038	1251.26	1219.08	1224.55	1093.18	271.315	8
ENSMUSG00000052565	33.1232	21.0251	18.0669	16.1238	33.5922	28.6664	18.3271	32.1212	61.9005	65.6422	8
ENSMUSG00000053141	5.90219	14.46	54.508	75.8834	36.7813	3.51821	12.6369	74.5172	153.279	72.7177	8
ENSMUSG00000054027	315.098	209.858	220.723	205.871	40.8695	335.168	226.391	319.018	362.179	85.9841	8
ENSMUSG00000054321	421.772	248.623	194.737	179.174	134.828	406.19	243.161	273.259	284.632	193.123	8
ENSMUSG00000055204	2816.75	2816.72	2200.63	2306.86	844.319	2605.27	2826.18	2606.99	3070.09	912.324	8
ENSMUSG00000055491	1390.87	604	429.083	437.609	202.172	1388.75	632.216	603.129	648.745	231.891	8
ENSMUSG00000056076	5848.09	4247.32	3180.74	2848.64	966.282	5937.03	4125.59	3486.44	3569.76	1556.93	8
ENSMUSG00000056537	1579.52	1304.61	1075.59	910.681	1457.29	1598.88	1340.01	1331.44	1150.56	1718.87	8
ENSMUSG00000057637	998.601	1124.19	1053.02	1064.79	170.252	1015.92	1221.12	1196.61	1387.93	221.18	8
ENSMUSG00000057738	5206.32	6438.59	5336.24	4723.89	884.75	5427.87	6391.52	6270.39	6369.82	1249.29	8
ENSMUSG00000058152	29.8061	27.2269	20.4283	39.2735	9.14951	33.8188	24.6445	43.3835	70.9603	11.0282	8
ENSMUSG00000062078	550.016	259.804	242.211	239.631	203.542	632.682	358.028	395.762	409.368	392.89	8
ENSMUSG00000062373	502.484	417.227	395.288	233.245	72.5043	534.768	383.553	383.323	326.584	129.665	8
ENSMUSG00000063382	1211.99	1168.11	872.834	1017.16	76.6922	1159.34	1318.01	1142.11	1382.84	137.981	8
ENSMUSG00000063760	315.32	282.687	285.604	360.609	82.1763	356.314	332.855	416.033	502.262	89.1627	8
ENSMUSG00000063902	399.611	322.535	249.85	228.657	591.912	412.175	358.884	321.036	324.973	555.738	8
ENSMUSG00000064127	1029.95	776.208	544.748	469.056	155.882	1048.59	872.216	704.977	622.758	231.673	8
ENSMUSG00000066406	1506.29	1734.47	2092.25	2168.61	1261.9	1417.53	1888.79	2756.46	2948.1	1683.69	8
ENSMUSG00000067006	1656.78	1143.78	837.493	674.308	2061.93	1921.22	1276.43	1283.65	1180.8	3231.8	8
ENSMUSG00000068267	2532.54	3016.14	2497.51	2448.44	343.865	2396.94	3178.13	2836.05	3219.76	415.699	8
ENSMUSG00000068566	5581	3961.88	3639.98	2799.19	1300.51	5953.19	4977.16	5215.89	4066.43	1702.86	8
ENSMUSG00000068823	4102.87	3721.41	3412.9	3213.83	5826.09	4056.21	3802.72	3793.62	4072.2	7628.31	8
ENSMUSG00000069729	1183.58	1851.69	1264.41	1240.98	356.727	1057.52	2224.16	1657.33	1793.93	494.715	8
ENSMUSG00000069808	513.959	530.695	228.593	190.302	465.621	592.332	589.278	372.582	328.209	655.338	8
ENSMUSG00000070934	1156.02	903.881	796.979	711.271	1623.02	1110	961.428	973.337	937.136	1930.81	8
ENSMUSG00000071644	9335.5	6420.29	4128.67	3401.8	4419.08	9006.46	6329.39	4734.37	4858.41	5917.18	8
ENSMUSG00000071866	11569.2	10030.3	7450.07	5169.19	12316.3	11468.4	10434	8467.3	7084.67	15222.9	8
ENSMUSG00000072872	283.591	278.225	395.388	418.754	24.1597	293.959	330.206	501.008	590.58	30.4582	8
ENSMUSG00000078532	86.2889	69.674	106.339	84.5245	17.144	113.489	96.4756	207.486	194.253	28.9173	8
ENSMUSG00000078812	13316.6	7961.08	5333.97	4169.18	11311.7	14150.5	7590.44	5953.23	5610.51	14418.3	8
ENSMUSG00000079262	0.237438	0.964093	7.66715	6.72877	15.5278	0	5.20274	19.3996	30.7551	48.3262	8
ENSMUSG00000079509	436.996	425.271	389.918	358.029	232.74	460.209	464.032	462.115	487.017	245.131	8
ENSMUSG00000085006	13.3865	34.6487	72.925	100.666	11.6813	11.6523	45.5743	106.226	184.362	12.8174	8
ENSMUSG00000087028	13.9068	48.1471	101.408	82.6874	33.4723	21.6019	62.0031	159.317	147.923	62.1372	8
ENSMUSG00000087177	3.41169	10.8786	12.6151	15.8487	29.4827	6.91776	11.5561	16.6363	36.8908	33.2507	8
ENSMUSG00000090394	810.544	779.565	964.734	1017.05	2240.44	815.913	895.979	1587.52	1594.86	2957.67	8
ENSMUSG00000090673	174.989	247.027	192.049	205.513	62.5791	152.067	262.811	268.091	288.135	95.4847	8
ENSMUSG00000090877	748.414	1401.87	1042.97	1072.51	44.4463	901.38	1633.43	1499.88	1694.9	99.8272	8
ENSMUSG00000097772	179.761	83.0855	90.6681	91.1265	23.1128	189.107	118.851	150.69	141.188	28.3451	8
ENSMUSG00000099397	15.366	8.10497	13.4134	4.68497	29.581	21.09	10.834	20.2229	17.7216	29.9883	8
ENSMUSG00000099583	4.39578	6.4628	4.68481	4.66178	28.1262	6.10517	4.88595	15.1175	24.5844	86.1205	8
ENSMUSG00000112336	93.7833	49.5992	61.853	50.599	0	114.512	47.2489	86.2051	91.1316	1.59071	8
ENSMUSG00000114797	780.943	586.276	549.458	496.704	437.935	844.981	627.666	649.145	649.819	526.171	8
ENSMUSG00000115326	769.725	883.869	390.685	294.204	538.509	868.393	1051.85	790.739	685.832	757.156	8
ENSMUSG00000116564	601.544	416.209	425.743	382.221	781.335	581.165	425.092	533.895	533.506	891.224	8
ENSMUSG00000117246	0.719917	10.5917	17.9209	33.199	20.8391	2.58375	20.8611	33.5032	80.1716	42.0094	8
ENSMUSG00000023032	3.29965	8.16156	10.7186	7.15377	17.6766	2.71596	3.18747	3.88466	6.69856	0.579874	8
ENSMUSG00000033967	17.4916	9.9907	5.48308	6.80717	22.5951	16.0608	10.9345	6.81565	9.3896	1.73962	8
ENSMUSG00000054568	5.96101	7.64967	8.57356	3.3456	30.4362	17.025	13.0588	8.91356	2.11203	0.579874	8
ENSMUSG00000096745	0	0.461252	0	0	20.0269	0.394823	0.221061	0.206215	0.592363	2.89937	8
ENSMUSG00000097668	1.93752	15.1473	29.8436	24.1513	28.2692	2.04469	14.332	33.3379	27.7255	12.0407	8
ENSMUSG00000072620	130.7	591.748	365.749	344.053	277.427	220.737	874.974	694.638	734.928	696.45	9
ENSMUSG00000025915	410.034	268.436	134.148	106.532	170.027	429.363	400.122	256.453	239.524	376.884	9
ENSMUSG00000032068	15.0469	71.3528	67.3015	158.417	261.44	16.5056	138.165	149.312	335.05	450.64	9
ENSMUSG00000032252	536.037	489.08	358.274	334.195	223.082	519.713	512.134	491.837	489.8	426.82	9
ENSMUSG00000037613	2255.2	809.662	1306.84	1303.35	835.133	2695.94	1000.78	2522.12	2586.25	1657.73	9
ENSMUSG00000048285	416.383	310.96	350.049	383.11	129.554	477.845	387.48	665.328	655.312	348.748	9
ENSMUSG00000000058	2530.51	1385.38	1044.07	906.292	2034.72	3080.38	1572.64	1578.06	1394.56	3985.75	9
ENSMUSG00000000567	1118.52	599.672	523.766	410.118	678.086	1263.46	894.016	910.322	720.261	1410.66	9
ENSMUSG00000003541	2175.62	977.693	1109.04	1063.59	1229.66	2492.64	1128.68	1968.38	1958.47	2443.08	9
ENSMUSG00000004044	4277.41	3006.89	2513.43	2069.63	3181.74	4756.67	3224.13	3323.49	3104.91	4958.71	9
ENSMUSG00000007613	540.115	594.617	585.118	657.392	458.591	541.495	658.546	891.437	992.062	840.663	9
ENSMUSG00000009470	3033.53	2144.7	1844.1	1606.7	645.683	3088.35	2438.89	2347.07	2125.35	1040.36	9
ENSMUSG00000011179	6536.09	2724.71	3045.43	2572.37	481.26	7300.27	2823.23	3881.64	3575.46	916.12	9
ENSMUSG00000015143	9372.29	5040.44	5423.43	4820.13	1225.44	10419.4	5336.02	8483.98	7655.4	2180.17	9
ENSMUSG00000015222	94.9924	86.675	126.344	112.01	86.5974	198.371	112.748	185.947	226.164	208.652	9
ENSMUSG00000015652	221.477	205.905	145.284	91.8493	145.371	271.384	278.354	206.322	165.732	408.174	9
ENSMUSG00000017466	3293.79	3542.19	3581.64	3726.05	629.822	3519.47	3827.72	4534.83	5160.04	1011.23	9
ENSMUSG00000018920	2931.01	2504.48	2507.42	2454.62	3181.19	3314.16	3020.36	3747.05	3619.21	5186.49	9
ENSMUSG00000019850	840.158	963.581	720.44	825.57	244.837	918.327	1058.09	1285.79	1390.62	502.895	9
ENSMUSG00000020773	567.95	148.05	71.954	65.0958	89.3622	595.953	187.887	188.22	152.787	168.823	9
ENSMUSG00000021125	12.3985	12.8821	15.7324	13.3071	263.784	9.74009	18.5688	56.8174	53.1567	759.23	9
ENSMUSG00000021281	2228.18	3806.9	3256.5	3191.95	411.889	2180.21	4879.79	4440.67	4612.72	921.709	9
ENSMUSG00000021733	650.968	783.023	1153.32	786.104	371.182	688.476	931.823	1535.28	1403.16	677.229	9
ENSMUSG00000021838	406.896	367.942	360.637	334.327	257.25	424.138	414.324	592.344	595.332	451.593	9
ENSMUSG00000022003	649.108	604.803	415.759	360.884	255.075	595.357	612.041	632.375	549.715	587.692	9
ENSMUSG00000024659	16054.8	10387.3	6596.01	5960.49	30810.3	17873.1	11491.3	9725.73	8916.86	50262.2	9
ENSMUSG00000025757	1094.6	1551.43	1334.42	1092.46	986.156	1230.92	1573.85	1760.84	1596.53	1867.54	9
ENSMUSG00000025790	704.78	976.557	1069.08	724.765	190.988	879.237	1270.76	2222.82	1509.48	398.686	9
ENSMUSG00000026024	574.184	415.841	422.13	416.008	110.061	582.497	463.442	572.677	673.407	226.946	9
ENSMUSG00000026278	1293.48	589.895	598.345	721.212	1532.32	1423.77	718.45	922.751	1029.05	2502.01	9
ENSMUSG00000026971	1627.37	764.179	592.315	430.476	917.288	1854.88	793.407	957.45	652.234	1898.94	9
ENSMUSG00000027293	1307.11	1041.12	883.228	706.404	1393.09	1340.48	997.308	1059.75	959.534	2219.9	9
ENSMUSG00000028184	398.27	469.595	575.893	837.214	175.172	486.544	743.757	937.251	1355.14	408.552	9
ENSMUSG00000028937	1505.18	1095.77	763.435	513.978	610.558	1566.74	1108.5	900.819	723.468	1044.4	9
ENSMUSG00000029094	292.335	384.227	427.243	520.279	455.054	324.278	444.266	683.524	837.168	797.579	9
ENSMUSG00000029767	3594.93	2619.41	2550.54	2035.44	1934.31	3673.72	2707.35	3397.67	2915.02	3076.51	9
ENSMUSG00000029860	840.461	634.189	774.201	854.739	781.706	935.253	780.67	1296.97	1409.05	1656.02	9
ENSMUSG00000030189	4348.63	2962.87	1925.57	1452.55	168.619	4482.76	2792.52	2306.2	2134.47	398.455	9
ENSMUSG00000030352	502.542	1071.32	915.478	848.365	357.521	543.541	1282.97	1401.77	1540.1	744.319	9
ENSMUSG00000030536	6194.18	5930.28	5761.77	5531.62	3061.74	6487.72	6150.59	7094.58	7179.25	4687.91	9
ENSMUSG00000031207	3410.32	1201.2	762.008	637.368	648.339	3885.51	1317.35	1217.21	1054.4	1307.19	9
ENSMUSG00000031639	954.223	1798.69	1686.24	1454.14	625.798	1110.28	2301.71	2809.3	2499.08	1108.17	9
ENSMUSG00000032525	1311.71	1223.87	1297.98	1275.27	479.279	1299.86	1264.44	1644.18	1586.36	867.91	9
ENSMUSG00000032788	596.784	614.899	1218.53	1261.57	214.014	640.163	682.524	1684.1	2239.41	366.923	9
ENSMUSG00000032902	1910.17	1049.09	775.996	502.539	390.767	2138.79	943.242	893.59	750.462	751.91	9
ENSMUSG00000034330	476.665	349.688	512.953	538.347	270.994	602.972	443.847	686.593	851.025	511.598	9
ENSMUSG00000035992	329.456	366.444	379.27	385.292	342.959	323.006	369.128	466.831	526.239	636.421	9
ENSMUSG00000036046	1039.77	949.468	1031.05	895.451	127.325	986.904	904.027	1131.15	1136.87	255.774	9
ENSMUSG00000037331	3832.58	3210.18	2671.33	2493.81	465.94	3647.82	3311.79	3041.75	3218.8	743.504	9
ENSMUSG00000037487	3022.06	2887.38	2290.19	2487.05	333.063	2840.24	2971.31	2947.8	3253.42	616.476	9
ENSMUSG00000038388	956.755	444.95	244.446	169.233	69.633	995.475	493.669	343.989	310.13	164.34	9
ENSMUSG00000039457	3637.35	4162.43	4019.65	3753.88	1482.75	3585.93	4117.51	4792.73	5186.94	2320.46	9
ENSMUSG00000040543	292.2	589.532	425.233	493.87	11.2885	300.747	566.402	615.117	746.368	54.8868	9
ENSMUSG00000041801	1200.6	1277.17	970.583	989.86	1936.14	1243.32	1329.32	1186.5	1403.19	3238.25	9
ENSMUSG00000041852	1431.75	1440.64	1359.85	1328.61	147.029	1317.02	1638.18	1788.19	1839.35	278.966	9
ENSMUSG00000042808	4633.41	3605.86	881.824	1093.21	1341.37	5270.98	4737.13	1573.88	2121.11	2593.04	9
ENSMUSG00000045763	2058.2	1404.89	1334.35	1172.06	183.275	2324.16	1803.93	2250.2	2261.47	400.189	9
ENSMUSG00000046223	2597.66	3530.67	3449.44	4148.18	3696.82	3030.91	4005.97	5117.41	6046.66	7086.78	9
ENSMUSG00000046623	962.078	395.604	413.587	378.466	582.772	1028.65	376.969	591.213	610.758	901.471	9
ENSMUSG00000048058	137.366	109.256	111.337	137.793	122.546	165.976	122.889	227.626	274.014	250.298	9
ENSMUSG00000053113	100.975	105.265	185.575	226.38	132.56	116.384	111.906	208.232	327.705	241.821	9
ENSMUSG00000053716	461.866	189.291	203.352	177.547	63.8224	570.691	248.769	317.257	280.283	143.759	9
ENSMUSG00000058013	1105.11	611.948	610.464	563.875	476.436	1219.93	778.774	903.186	814.099	746.404	9
ENSMUSG00000058325	1122.43	1242.95	1512.25	1150.61	539.938	993.657	1325.13	1766.14	1702.16	1171.33	9
ENSMUSG00000062661	418.636	334.029	465.596	455.718	588.963	536.704	427.634	725.665	764.567	1295.71	9
ENSMUSG00000062867	2952.37	1590.35	816.098	710.339	822.733	2852.46	1713.5	1171.84	1112.1	1346.05	9
ENSMUSG00000063275	199.254	184.863	140.244	133.324	371.92	205.549	218.428	227.318	241.638	686.77	9
ENSMUSG00000091721	369.009	473.301	650.823	548.875	832.88	337.016	560.965	839.097	765.376	1525.75	9
ENSMUSG00000000740	9198.58	8144.96	4666.2	4068.57	5871.8	9153.05	8561.42	5000.88	5340.66	9038.5	9
ENSMUSG00000001056	1427.27	719.626	458.095	380.27	983.152	1486.95	739.077	546.859	511.961	1498.36	9
ENSMUSG00000003518	589.448	455.698	520.715	367.418	666.735	595.635	432.691	496.519	462.351	1095.77	9
ENSMUSG00000003617	511.845	943.637	289.372	236.608	436.269	630.571	1935.36	999.057	1067	1408.39	9
ENSMUSG00000003970	11798.6	9722.05	5773.64	5167.45	2951.96	11579.9	10093.8	6303.06	6800.07	4291.43	9
ENSMUSG00000004100	1362.17	669.627	463.34	514.442	460.594	1439.86	625.389	563.128	704.828	736.917	9
ENSMUSG00000005087	10114.3	5281.04	5059.83	6434.03	2757.79	10725.1	7153.34	8477.2	8936.11	5314.21	9
ENSMUSG00000006356	1699.87	1696.51	1510.32	1146.51	2777.51	1790.62	1761.08	1636.67	1456.31	4837.91	9
ENSMUSG00000007892	13047.5	11610.7	7045.85	6032.75	3479.88	12447.2	12248.9	7881.17	7962.54	4953.02	9
ENSMUSG00000008668	9686.54	9276.54	5741.61	5753.29	5312.92	8730.62	9788.18	6595.05	7247.31	8616.61	9
ENSMUSG00000012405	5253.95	4853.1	2793.35	2312.65	2924.96	4900.3	4957.58	3260.68	3204.92	4210.95	9
ENSMUSG00000012848	9534.68	8511.25	5336.16	4692.98	5410.06	8786.16	8979.19	5681.62	5507.05	7254	9
ENSMUSG00000017009	2402.18	3156.72	3556.2	3776.39	5957.36	2607.95	3871.15	4903.24	5166.56	10172.7	9
ENSMUSG00000018821	671.936	632.441	413.369	407.224	1078.6	706.768	652.311	482.828	542.331	1666.3	9
ENSMUSG00000020326	8498.91	10192.7	8564.32	6947.1	7318.11	8045.3	10590.9	9855.34	8647.43	11764.8	9
ENSMUSG00000020372	15403.4	13871.6	8103.82	7249.23	3460.47	14650.9	14314.4	9356.51	9748.92	4923.16	9
ENSMUSG00000021108	97.6101	113.216	132.799	130.94	112.45	81.9488	129.962	174.806	203.576	226.506	9
ENSMUSG00000021242	1698.76	1793.22	1514.22	1437.48	2824.36	1644.69	1877.69	1719.77	1882.09	4392.75	9
ENSMUSG00000021795	212.613	1292.08	2137.64	1885.08	1757.38	201.903	2092.64	2733.07	2633.86	3031.31	9
ENSMUSG00000022283	20121.9	15895.9	12156.7	12113.8	5882.37	18772.2	17523.6	15236.1	16735.9	8818.21	9
ENSMUSG00000022385	1540.72	1046.84	345.23	209.632	80.0841	1570.91	1081.57	469.148	327.976	196.557	9
ENSMUSG00000023367	800.512	1823.48	2233.03	1957.77	2564.95	807.738	2366.86	3322.58	2926.77	3701.56	9
ENSMUSG00000023905	2743.79	1484.02	2283.28	2217.85	3829.46	2926.97	1594.26	2924.45	2918.12	5861.21	9
ENSMUSG00000024030	14.8362	97.1761	147.306	371.534	719.074	6.76109	60.1993	202.124	495.585	1645.24	9
ENSMUSG00000024098	713.526	888.389	921.967	982.569	546.62	741.267	953.075	1186.13	1255.71	1079.7	9
ENSMUSG00000024526	16.3875	14.1244	33.7402	50.7616	153.233	9.74872	22.4336	44.7176	97.9026	336.64	9
ENSMUSG00000025290	12303.5	11020	6580.57	5399.58	2108.34	11580.9	11304	7332.79	7298.82	3235.9	9
ENSMUSG00000025351	1330.7	1000.9	1145.13	1361.3	4916.35	1951.33	1368.26	1735.88	2050.81	9626.91	9
ENSMUSG00000025362	7489.95	7202.71	4622.39	3451.25	2399.47	6995.85	7201.26	4545.73	4175.67	3628.78	9
ENSMUSG00000025408	37.2399	83.2073	140.414	185.983	459.91	29.0834	89.3704	143.092	235.892	1169.76	9
ENSMUSG00000025508	6471.9	5814.66	3431.68	3374.32	1672.65	6457.75	6158.32	3789.24	4008.39	2448.62	9
ENSMUSG00000025608	1231.68	384.946	432.365	493.537	111.885	763.939	290.112	716.223	737.426	254.768	9
ENSMUSG00000025921	758.968	695.633	829.849	860.293	570.098	1089.51	808.936	964.054	1110	1258.7	9
ENSMUSG00000025967	9027.72	7327.98	4135.13	3357.93	1743.05	8354.27	7449.88	4619.75	4509.88	2767.99	9
ENSMUSG00000026073	7.659	17.0637	12.3888	5.78552	147.878	8.50761	20.2863	14.0503	9.42879	287.354	9
ENSMUSG00000026238	9805.65	6678.49	3764.58	3215.48	4602.71	10453.8	7860.59	5157.23	4709.73	7107.3	9
ENSMUSG00000026295	3.17792	41.6324	57.385	52.54	99.0093	1.72385	58.4203	99.6578	91.1401	243.013	9
ENSMUSG00000026360	16.3401	12.1815	86.9014	143.068	382.801	38.0259	25.383	213.759	215.04	621.88	9
ENSMUSG00000026773	539.629	830.559	1372.33	1092.34	677.087	603.05	1013.07	1903.14	1480.82	1205.65	9
ENSMUSG00000026988	74.8681	129.397	114.763	106.119	118.92	109.275	144.184	140.947	152.03	281.66	9
ENSMUSG00000027499	73.0854	71.7145	71.595	66.5122	50.6247	111.459	123.206	146.4	119.663	141.339	9
ENSMUSG00000027858	43.4622	152.977	366.67	522.342	250.235	40.3935	316.477	729.046	883.433	535.375	9
ENSMUSG00000028211	1288.23	2504.45	2213.65	2298.83	1969.04	1171.38	2627.51	3239.16	3067.32	3878.42	9
ENSMUSG00000028234	8434.51	7913.76	4487.44	4374.45	2276.24	7978.11	8416.28	5374.69	5685.36	3411.88	9
ENSMUSG00000028278	12.697	30.0301	56.6693	71.2023	84.5383	15.1858	25.1942	64.3299	117.981	222.991	9
ENSMUSG00000028461	237.527	250.758	297.771	286.556	692.945	252.331	235.931	259.337	301.708	1085.71	9
ENSMUSG00000028495	6091.61	5486.71	3025.49	2540.63	3662.43	5592.25	5648.38	3410.73	3522.99	5213.64	9
ENSMUSG00000028633	1936.15	837.313	560.231	487.59	467.814	1911.58	894.558	761.827	648.461	782.468	9
ENSMUSG00000028832	751.352	826.971	584.866	394.806	429.687	803.023	1071.04	866.423	688.363	807.287	9
ENSMUSG00000028970	528.52	340.462	274.959	172.135	76.5306	622.15	504.076	449.53	263.229	209.038	9
ENSMUSG00000029503	161.525	41.1756	37.6295	38.3384	17.6084	202.871	54.7033	85.2279	84.4494	63.1196	9
ENSMUSG00000029810	1684.6	3539.51	3897.37	3217.99	3873.47	1695.7	4710.98	5667.84	4884.02	5602.11	9
ENSMUSG00000030605	1420.53	1208.69	1190.49	1527.48	2353.89	1668.74	1389.45	1625.14	2024.87	3431.87	9
ENSMUSG00000031626	4344.84	5688.88	5684.25	5008.75	4591.95	4207.28	6659.54	7695.66	6464.97	7032.49	9
ENSMUSG00000031657	910.791	600.178	317.537	292.091	193.901	946.156	578.148	343.011	346.941	384.953	9
ENSMUSG00000031841	911.247	1032.22	996.129	890.399	643.52	822.761	988.192	1357.8	1395.6	1397.04	9
ENSMUSG00000032060	673.042	692.028	570.672	422.252	1596.24	744.082	800.106	695.62	619.605	2966.93	9
ENSMUSG00000032261	1831.17	2164.82	1646.84	1578.7	1373.12	1854.21	2266.39	2100.92	2038.58	2163.06	9
ENSMUSG00000032359	3076.68	3504.26	3028.33	2741.2	5059.93	3664.57	4733.38	4301.36	4113.79	8277.2	9
ENSMUSG00000032374	262.428	171.755	197.492	121.358	51.4585	176.354	164.514	222.434	161.648	128.498	9
ENSMUSG00000032518	20824.8	17585.9	9438.4	7770.93	2103.95	20095.3	18674.4	10571.9	10036.3	3207.34	9
ENSMUSG00000033307	1235.36	892.797	626.809	472.428	836.126	1200.77	913.075	823.536	741.399	1624.21	9
ENSMUSG00000033454	426.503	367.873	399.84	424.985	276.173	448.207	425.72	532.636	502.079	515.269	9
ENSMUSG00000036036	432.823	298.695	504.544	615.34	389.363	587.467	325.561	707.667	761.296	699.644	9
ENSMUSG00000036856	101.063	417.795	458.318	659.929	1121.43	32.9914	479.219	703.115	975.362	2209.62	9
ENSMUSG00000037601	771.089	424.343	290.252	206.081	895.096	750.592	394.843	327.844	279.614	1308.42	9
ENSMUSG00000037712	103.296	85.7142	75.4552	88.541	80.0989	113.845	121.387	138.487	144.792	186.424	9
ENSMUSG00000037805	7652.89	6691.79	4071.41	3754.67	1451.84	7374.55	6869.17	4636.61	4938.34	2322.97	9
ENSMUSG00000038774	882.451	700.56	693.325	524.603	149.527	810.056	663.327	714.386	659.342	327.649	9
ENSMUSG00000038900	10877.6	9080.57	5375.17	4963.05	1018.46	10198.7	9641.75	6686.15	7750.46	2193.3	9
ENSMUSG00000039542	3.38128	0.230626	1.09985	0.966447	135.343	6.01689	1.54568	5.60103	7.60294	312.377	9
ENSMUSG00000040329	8.02577	13.3228	31.5539	52.3174	61.9648	14.4827	26.9746	66.5949	60.6411	154.843	9
ENSMUSG00000040430	282.852	352.062	480.542	567.972	312.818	263.435	413.486	684.978	738.462	564.254	9
ENSMUSG00000040952	6474.58	6379.69	3542.93	3310.33	5738.66	6040.08	6414.72	3948.09	4401.06	9361.32	9
ENSMUSG00000040998	2709.53	2837.21	1469.84	1160.24	282.768	2634.83	2521.24	1775.17	1526.64	704.291	9
ENSMUSG00000041324	217.14	35.7936	65.9642	41.2348	21.7229	176.416	40.4451	110.741	63.1516	67.8597	9
ENSMUSG00000041841	4354.35	4034.2	2521.98	2384.39	1757.53	4023.71	4063.39	2742.96	2890	2619.38	9
ENSMUSG00000044258	37.4845	12.5721	90.3511	142.843	115.076	31.7934	17.8708	154.33	275.103	291.193	9
ENSMUSG00000044533	20818	16519.2	8809.78	7355.55	5548.64	21103	17127.6	10739.1	11036.6	9028.42	9
ENSMUSG00000045027	429.325	141.046	222.035	193.869	65.1222	447.063	121.779	335.686	275.097	158.074	9
ENSMUSG00000046330	3346.44	3345.87	2261.44	2321.49	1877.06	3404.46	3662.45	2407.97	2531.53	2763.27	9
ENSMUSG00000046364	7067.14	6081.19	3393.24	2970.21	779.346	6655.08	6288.95	3711.94	3826.37	1175.66	9
ENSMUSG00000046688	25.5727	45.9651	29.003	21.4625	24.9904	18.0877	30.2539	21.3594	27.3288	84.8583	9
ENSMUSG00000047281	1081.8	404.99	741.938	506.472	1388.31	1313.39	376.461	716.657	599.309	2585.53	9
ENSMUSG00000047675	12000.4	10712.5	6340.92	5897.22	2546.14	11395.2	11163.9	6909.33	7392.59	3652.08	9
ENSMUSG00000051439	1319.61	2921.96	2065.41	2356.57	3094.59	1362.98	3643.93	2893.63	3081.98	6030.83	9
ENSMUSG00000053332	3173.51	2114.76	1233.13	1313.1	1833.26	3091.06	2157.88	1589.84	1943.04	2833.77	9
ENSMUSG00000054263	11.0103	7.65838	10.7225	17.5678	80.4786	12.1361	10.5508	27.0326	59.7506	220.479	9
ENSMUSG00000054342	1645.85	807.656	741.636	915.837	539.482	1960.71	1149.61	1048.84	1207.93	858.823	9
ENSMUSG00000055762	2577.95	1759.6	1417.82	1320.87	1896.06	2638.15	1834.47	1576.08	1683.79	3169.38	9
ENSMUSG00000057322	2851.99	2499.5	1736.11	1603.88	1406.03	2760.88	2568.64	1843.85	1824.66	2173.71	9
ENSMUSG00000057863	3897.63	3652.59	2370.91	2374.87	1447.59	3902.97	3887.04	2469.97	2818.67	2443.99	9
ENSMUSG00000059070	7980.1	7210.78	4749.26	4366.45	2641.97	7458.51	7119.36	4740.96	5255.4	3981.43	9
ENSMUSG00000060036	15765.6	12832.1	6972.38	6119.56	5177.64	14904.9	13356.8	8015.7	8067.41	7692.56	9
ENSMUSG00000060639	74.823	47.5772	26.781	41.2245	55.9775	100.193	44.8106	47.345	63.2634	177.301	9
ENSMUSG00000061477	6996.53	6497.99	4157.09	3582.11	3470.03	6398.88	6655.52	4504.4	4754.59	4786.34	9
ENSMUSG00000061718	610.912	1888.98	522.886	572.559	401.26	433.858	2055.91	601.441	651.01	755.802	9
ENSMUSG00000061878	360.649	251.124	144.772	190.734	383.937	464.48	350.883	229.468	271.02	746.53	9
ENSMUSG00000062647	13131.5	11624.2	6807.44	5643.61	2247.2	12504.2	11799.1	7619.39	7779.66	3706.99	9
ENSMUSG00000062991	85.3862	57.4937	68.4381	57.143	33.1162	96.3016	62.2489	113.707	69.275	90.8517	9
ENSMUSG00000063457	8046.55	7254.78	4494.64	4466.95	2136.27	7680.12	7455.07	4795.09	5142.07	3159.48	9
ENSMUSG00000066071	0.740887	8.17399	78.0943	93.048	555.758	0	6.0574	110.114	221.035	1274.99	9
ENSMUSG00000067274	24547.6	25103.7	14844.5	11492.4	11519.1	22811.6	25895.8	16539.4	15843.7	19909.9	9
ENSMUSG00000067288	3867.38	3925.62	2408.7	2258.95	1041.82	3598.03	4028.43	2740.4	2858.93	1785.18	9
ENSMUSG00000068744	820.132	725.848	479.065	508.184	229.088	802.558	878.904	590.039	586.114	493.382	9
ENSMUSG00000070047	4659.8	4744.25	6046.05	5907.24	510.446	4100.85	4090.52	6464.05	7155.56	921.004	9
ENSMUSG00000071415	11302.3	10982.6	7014.15	6252.28	2765.32	10586	11442.1	7791.32	7985.89	4063.18	9
ENSMUSG00000073702	5079.79	4454.04	2911.88	2465.31	1147.31	4673.71	4676.16	3124.47	3119.29	1673.56	9
ENSMUSG00000074578	1205.93	914.972	520.448	498.855	302.923	1025.75	913.126	621.07	741.27	518.542	9
ENSMUSG00000074796	1966.46	959.368	1076.92	1200.4	680.04	2253.48	1041.68	1731.9	1674.46	1048.11	9
ENSMUSG00000078776	87.8159	126.893	186.372	165.514	301.727	98.9993	156.74	213.807	205.785	486.869	9
ENSMUSG00000079523	6663.19	5402.59	5728.74	3361.09	3556.56	7666.2	6189.47	7370.91	5565.04	7476.51	9
ENSMUSG00000087047	67.0856	120.788	67.3923	132.082	107.195	47.2893	117.788	131.49	198.048	239.005	9
ENSMUSG00000093674	9923.51	8482.27	5200.83	4774.9	4071.22	9756	8692.73	5564.26	5750.38	6134.11	9
ENSMUSG00000096842	992.495	923.952	576.483	476.829	738.575	1005.44	1017.91	621.625	596.648	1128.66	9
ENSMUSG00000097971	10007.7	10343.9	5922.58	4124.43	865.727	14544	5754.53	2472.45	5234.8	1446.55	9
ENSMUSG00000030849	3.90544	18.8196	124.586	177.212	12.2938	15.645	223.47	296.766	458.792	69.6666	2
ENSMUSG00000030872	325.922	177.799	110.07	103.954	51.2157	339.325	207.209	197.803	240.394	194.789	2
ENSMUSG00000036466	3.30909	2.55751	6.06004	12.7576	13.3058	4.25136	4.24608	49.2471	114.818	106.989	2
ENSMUSG00000040152	3399.33	1147.29	1354.81	1052.23	402.849	3944.64	1435.84	2702.17	2548.28	1214.87	2
ENSMUSG00000044162	172.128	319.368	190.061	171.268	126.14	292.933	478.988	469.941	424.393	621.211	2
ENSMUSG00000021950	1780.23	1988.89	895.947	812.387	339.74	2043.25	1655.96	1117.06	1303.46	1290.8	2
ENSMUSG00000036256	414.992	1021.53	950.769	520.864	106.805	491.926	1246.67	1571.93	1049.61	444.708	2
ENSMUSG00000054855	276.135	140.144	180.941	134.031	146.362	237.875	183.986	358.8	340.419	481.484	2
ENSMUSG00000064057	1.47024	26.0275	19.3452	9.99356	39.0034	0.176274	98.8344	62.9945	51.1061	252.491	2
ENSMUSG00000004891	69.4022	166.058	535.924	549.511	8.4056	107.958	223.911	1273.1	1335.13	56.4793	2
ENSMUSG00000010830	73.8641	38.1489	41.9793	41.4095	88.1252	87.252	37.8572	91.1537	94.1096	313.944	2
ENSMUSG00000014813	223.832	113.986	198.429	167.938	121.841	232.714	172.969	457.988	496.483	405.155	2
ENSMUSG00000015619	0.370443	1.97659	1.83011	6.1785	58.1001	1.3235	3.06641	7.08806	12.0825	213.853	2
ENSMUSG00000020044	562.227	1395.33	1715.66	446.423	180.26	943.955	2686.65	1864.99	1018.23	892.954	2
ENSMUSG00000021136	204.773	144.203	60.8234	65.5363	59.9039	280.67	298.43	228.422	292.064	351.373	2
ENSMUSG00000022912	4.39001	6.21104	29.114	19.183	34.1964	4.00461	10.0839	31.019	34.8201	112.155	2
ENSMUSG00000022951	145.666	176.873	210.636	219.862	49.6477	177.742	162.186	167.589	178.116	238.303	2
ENSMUSG00000026249	11.2856	16.0771	34.6461	47.4396	192.054	16.6452	16.0601	170.426	221.081	1285.13	2
ENSMUSG00000026315	183.447	76.9394	50.0496	32.4789	60.8246	184.834	84.9982	61.419	69.1934	243.767	2
ENSMUSG00000029120	1.43223	3.66905	20.5214	54.8947	14.9003	1.7819	3.23542	59.5037	104.257	60.6659	2
ENSMUSG00000029304	21956.3	3187.83	994.144	771.845	1277.57	19668.8	3594.31	1677.14	2295.69	4916.39	2
ENSMUSG00000029371	2068.98	8309.53	3814.72	2111.72	532.224	2374.73	12260.4	8043.89	4513.44	2283.11	2
ENSMUSG00000031980	91.2791	44.1192	29.8754	69.133	191.457	58.5207	56.6359	45.1179	192.607	522.792	2
ENSMUSG00000033965	11.4187	16.7774	31.6286	43.8933	40.8725	26.3759	46.7433	162.455	186.882	147.802	2
ENSMUSG00000034353	24.5746	18.2934	13.7818	55.8784	88.4311	33.4896	24.4086	26.7387	57.2561	310.498	2
ENSMUSG00000037855	432.505	341.709	274.512	189.611	23.3892	348.363	303.646	316.112	255.119	96.6458	2
ENSMUSG00000055322	6.47941	20.1718	90.0554	211.271	24.9237	4.93699	6.87595	64.9226	162.681	95.9142	2
ENSMUSG00000056758	384.054	112.386	126.556	115.352	23.5554	509.131	182.374	349.286	255.961	83.1268	2
ENSMUSG00000060166	236.485	226.86	211.209	276.246	16.7546	254.918	261.071	271.414	315.535	67.0328	2
ENSMUSG00000062949	221.329	176.213	133.646	106.467	25.4432	232.828	218.249	184.742	146.283	106.7	2
ENSMUSG00000063632	3.90177	0.601026	2.78669	1.36946	18.4058	3.60233	1.34137	33.2145	47.1614	166.258	2
ENSMUSG00000074825	1144.68	478.534	310.032	276.381	295.616	1163.22	645.189	433.445	448.311	861.955	2
ENSMUSG00000096954	15.5423	9.8574	12.8938	10.9067	26.6115	14.4046	10.2231	24.6111	25.0151	117.473	2
ENSMUSG00000004791	11.6449	2.04052	10.8564	6.34461	39.3314	9.11823	1.59686	24.6906	23.13	419.203	4
ENSMUSG00000027220	0	0.461252	0.862373	2.59286	1.09189	0.544628	1.58899	7.42497	33.4615	62.6077	4
ENSMUSG00000009687	44.6686	5.84849	11.3859	8.66735	36.6832	68.0312	7.254	10.274	18.5516	382.8	4
ENSMUSG00000022676	0.237438	0.300513	1.40533	1.0097	0	0.181554	1.23262	3.37347	7.5773	42.7941	4
ENSMUSG00000022899	2.15215	4.31115	4.22769	7.95724	1.09189	32.5997	54.5086	73.2619	85.2159	42.223	4
ENSMUSG00000026822	51.587	85.8808	153.208	87.2901	253.622	61.8042	104.661	478.014	1149.66	3067.93	4
ENSMUSG00000027827	1.83885	4.68888	10.3574	8.02744	2.68982	3.38952	3.79414	16.241	20.7316	49.0945	4
ENSMUSG00000032841	0.957355	0.230626	1.60881	1.43904	0	0.363109	0	2.38809	7.21319	25.6429	4
ENSMUSG00000033209	1.23097	6.36582	8.02226	12.7136	0.672454	0.747372	5.72453	14.9865	11.3216	21.7633	4
ENSMUSG00000042369	521.291	591.504	598.454	493.525	6.42988	487.026	555.384	615.111	522.277	223.793	4
ENSMUSG00000066704	0	1.97063	5.53715	5.86513	1.09189	0.181554	3.67918	5.66733	12.3469	21.1985	4
ENSMUSG00000019768	89.263	52.7052	24.7352	14.7833	48.4094	400.349	446.227	546.721	561.834	226.985	10
ENSMUSG00000026482	28.3849	77.4694	38.1441	21.4255	17.2721	64.0838	202.141	121.673	134.722	66.8201	10
ENSMUSG00000000983	5.88673	1.13898	2.79449	5.10115	5.67082	1.35536	3.32796	32.2657	74.5991	169.787	10
ENSMUSG00000014599	263.234	316.405	188.484	108.372	26.1954	267.877	464.773	508.363	384.223	114.371	10
ENSMUSG00000024087	2826.02	493.07	180.874	118.98	48.1416	4566.72	924.439	560.731	433.937	253.279	10
ENSMUSG00000025329	2.17312	59.8479	19.7912	21.0081	11.2618	8.79494	113.14	79.7323	87.4193	9.70408	10
ENSMUSG00000027876	1.71528	12.2613	16.1961	31.5294	83.5343	1.17919	19.8113	74.3141	126.737	45.4372	10
ENSMUSG00000030110	16.1903	25.3494	98.1328	193.472	131.712	15.1617	52.2378	532.799	923.498	281.601	10
ENSMUSG00000030256	4.87826	3.84308	13.8025	17.2169	18.9	3.92894	3.99056	72.1138	67.6278	42.8386	10
ENSMUSG00000035385	282.351	202.594	210.312	88.4393	117.333	352.197	549.894	1138.56	928.025	1751.24	10
ENSMUSG00000055373	109.062	54.8273	26.6205	24.0308	13.1093	145.854	88.7374	140.772	113.822	40.0291	10
ENSMUSG00000068748	22.2446	5.53927	22.7462	32.6569	6.13189	34.7578	16.2044	97.6448	111.99	34.61	10
ENSMUSG00000000142	1105.63	199.635	142.647	79.7768	2.4368	1045.16	181.692	405.847	248.273	9.53671	10
ENSMUSG00000017002	48.4912	11.6349	14.7451	2.97581	18.8667	29.6293	18.8781	37.1666	38.6929	112.617	10
ENSMUSG00000017204	5.53935	15.3162	7.96429	10.4793	45.9658	0.757932	14.0077	21.2329	57.7656	34.9596	10
ENSMUSG00000019846	8.16638	3.36854	8.9805	3.12187	0	12.5869	19.3867	33.6868	51.4473	18.5571	10
ENSMUSG00000030074	2.7886	2.50859	9.61767	12.1572	0	2.79544	3.9717	60.9089	73.3747	6.88761	10
ENSMUSG00000035373	0.84532	2.41774	2.84856	0.336566	3.92146	3.74168	2.86138	15.5424	20.66	171.846	10
ENSMUSG00000037447	49.328	29.8307	33.1599	43.0416	71.5789	77.2544	52.2165	95.9624	125.093	178.529	10
ENSMUSG00000048078	2.29852	1.80308	0.794368	3.66211	1.09189	2.42705	1.32639	11.4283	29.4232	7.51686	10
ENSMUSG00000048337	0.964957	1.71171	1.98619	0.966447	0	0.539383	3.13346	6.11759	16.0188	2.04626	10
ENSMUSG00000057614	16.5927	32.0336	17.2525	22.0743	57.4438	50.0445	51.672	65.6121	92.9748	106.423	10
ENSMUSG00000060981	6.69221	11.1992	7.31319	9.25711	90.6951	5.72636	10.6424	21.9618	54.121	366.85	10
ENSMUSG00000071478	3.05461	2.94887	2.2036	1.71919	1.52631	2.44814	2.07519	6.48457	15.6525	4.48503	10

## Sheet: 3_heatmap.livergenes.log2fc
	day3	day4	day6	day8	day15	cluster
ENSMUSG00000025982	-6.315e-06	-0.0003921	0.16481	0.116953	-0.0145937	12
ENSMUSG00000020423	-1.091e-05	5.653e-06	0.145799	0.0849018	-0.0237064	12
ENSMUSG00000026398	-3.19e-07	-5.077e-06	-0.0355184	-0.0603399	-0.012948	12
ENSMUSG00000026579	5.4944e-07	-9.375e-07	0.0168484	-0.0690248	-0.0005495	12
ENSMUSG00000005677	4.6662e-07	-5.946e-07	-0.0131463	-0.0435816	-0.0302608	12
ENSMUSG00000005681	2.139e-07	-1.373e-06	-0.0430729	-0.0391375	-0.0308273	12
ENSMUSG00000039496	-1.354e-06	-2.726e-07	-0.0044968	-0.0727871	-0.0172338	12
ENSMUSG00000015083	4.3359e-07	-3.616e-07	-0.0103378	-0.0375421	-0.0338646	12
ENSMUSG00000027315	7.1496e-07	3.0258e-05	-0.0579856	-0.0445229	-0.025555	12
ENSMUSG00000037259	1.2076e-07	8.7415e-07	-0.0042197	-0.0526711	-0.0292794	12
ENSMUSG00000037025	2.3349e-06	2.4655e-05	0.175794	0.100153	-0.0461304	12
ENSMUSG00000047907	-6.399e-06	4.5444e-06	0.140322	0.105483	-0.0659132	12
ENSMUSG00000027761	1.1702e-07	6.5748e-08	-0.0359451	-0.0421747	-0.0139342	12
ENSMUSG00000050359	-3.894e-07	-5.569e-06	-0.0067948	-0.104385	0.0148484	12
ENSMUSG00000048706	6.1402e-07	9.2379e-06	0.0316358	0.113859	-0.058574	12
ENSMUSG00000028691	2.0958e-06	-3.609e-07	0.0350164	0.173808	-0.0453662	12
ENSMUSG00000003623	-4.931e-06	1.2478e-05	0.0134821	0.0988593	-0.101944	12
ENSMUSG00000054252	1.2689e-06	-3.663e-07	-0.0300355	-0.105998	0.0261399	12
ENSMUSG00000029484	4.3003e-05	3.194e-07	0.0474269	0.0856974	-0.0371112	12
ENSMUSG00000029580	6.2656e-05	-0.0003094	-0.14636	-0.0419221	-0.0391464	12
ENSMUSG00000053907	2.119e-06	-0.0002699	0.105621	0.171074	-0.034827	12
ENSMUSG00000029994	-1.892e-05	1.3716e-05	0.0842462	0.146926	-0.0060036	12
ENSMUSG00000002985	4.8268e-05	-2.745e-06	-0.0059199	-0.0755981	0.0123442	12
ENSMUSG00000074218	-7.43e-07	6.0615e-08	-0.054163	-0.003382	-0.028659	12
ENSMUSG00000030834	-1.22e-06	2.526e-07	-0.0275666	-0.0607335	-0.0333261	12
ENSMUSG00000049091	-1.375e-05	-7.403e-05	-0.0208802	0.112955	-0.0679456	12
ENSMUSG00000052837	9.4855e-06	0.00015365	0.0426127	0.148193	-0.14981	12
ENSMUSG00000031762	-4.279e-07	1.7202e-06	0.0207584	-0.124323	-0.0317849	12
ENSMUSG00000062826	7.7026e-07	2.1506e-07	-0.0118052	-0.0903635	-0.0216736	12
ENSMUSG00000000303	-0.0001775	3.7525e-05	0.108642	0.131626	-0.0018152	12
ENSMUSG00000039438	-1.132e-06	-8.352e-07	-0.016626	-0.0791798	-0.0402598	12
ENSMUSG00000032081	0	0	-0.0072727	-0.0773786	-0.0327303	12
ENSMUSG00000003746	5.247e-06	-5.319e-06	-0.0254683	-0.0300945	-0.0299716	12
ENSMUSG00000033427	-4.322e-07	-1.628e-06	-0.0422167	-0.0602041	-0.0388148	12
ENSMUSG00000034127	-5.849e-06	-1.6e-05	-0.0228601	-0.0358177	-0.0365693	12
ENSMUSG00000020850	0.00010821	-8.289e-06	-0.0515705	-0.0772734	0.00290033	12
ENSMUSG00000000983	-9.577e-07	1.0839e-06	0.5	0.5	0.0580386	12
ENSMUSG00000078650	-6.105e-08	8.7383e-08	0.00301433	-0.0706181	-0.0553809	12
ENSMUSG00000020609	3.9617e-07	-6.353e-05	-0.0146221	-0.0556588	-0.0223415	12
ENSMUSG00000021224	-1.778e-06	-2.487e-06	-0.0619935	-0.0631456	-0.052631	12
ENSMUSG00000021453	2.1518e-05	-3.142e-06	0.0598054	0.240038	-0.0945005	12
ENSMUSG00000021492	3.0613e-08	-1.659e-07	-0.0194787	-0.0357358	-0.0438636	12
ENSMUSG00000021466	-2.293e-06	6.7755e-06	0.0458888	0.0383418	-0.129213	12
ENSMUSG00000021670	2.0398e-05	-2.287e-06	-0.030406	-0.0497243	-0.0211119	12
ENSMUSG00000017491	-1.848e-07	0	-0.0012878	-0.0488218	-0.0103602	12
ENSMUSG00000007817	-9.483e-06	-1.021e-05	-0.0132533	0.0836919	-0.0927821	12
ENSMUSG00000021959	4.25e-06	1.8113e-06	0.0206436	0.0693941	-0.0525969	12
ENSMUSG00000022105	2.2117e-06	2.4506e-06	-0.0530398	-0.0832006	-0.0268768	12
ENSMUSG00000094806	-3.397e-06	5.1071e-06	0.0925218	0.12021	-0.074369	12
ENSMUSG00000094559	4.8051e-07	2.5733e-06	0.0236783	0.0746766	-0.0606212	12
ENSMUSG00000024190	1.7203e-05	1.0041e-05	0.0366159	0.0798613	-0.0839415	12
ENSMUSG00000045394	1.6108e-05	1.2254e-05	-0.0346005	-0.0497772	-0.0545056	12
ENSMUSG00000061808	-2.592e-06	-4.109e-05	0.0421467	0.0537288	-0.0568682	12
ENSMUSG00000038418	-2.28e-06	1.6431e-06	0.00576804	0.0647748	-0.101492	12
ENSMUSG00000046727	7.7412e-08	-1.144e-05	-0.0852175	-0.0450293	-0.0585344	12
ENSMUSG00000053477	-1.073e-06	1.3958e-06	0.040885	0.104459	-0.0519603	12
ENSMUSG00000038155	-2.205e-06	-1.637e-07	-0.0387294	-0.0155035	-0.0208784	12
ENSMUSG00000031173	0	-8.284e-07	-0.008694	-0.108202	-0.081636	12
ENSMUSG00000041075	-1.095e-06	-1.041e-06	0.050246	-0.0528053	-0.0428515	3
ENSMUSG00000025991	-1.676e-07	1.3872e-07	-0.0002712	-0.0197698	-0.0289357	3
ENSMUSG00000026229	2.4308e-06	7.832e-07	-0.000504	0.0573462	-0.235039	3
ENSMUSG00000090145	-1.32e-06	4.6203e-07	0.00506984	-0.0237504	-0.0608322	3
ENSMUSG00000026417	-1.6e-06	1.1658e-05	-0.0015716	-0.0169266	-0.06258	3
ENSMUSG00000026473	2.2397e-06	1.9048e-05	0.112257	0.0886805	-0.191631	3
ENSMUSG00000037254	-1.037e-06	-1.721e-06	-0.0155749	0.00238068	-0.10985	3
ENSMUSG00000049086	-1.62e-06	-1.221e-06	-0.0251413	-0.115945	-0.203207	3
ENSMUSG00000027249	-3.235e-08	-6.513e-08	-0.0157802	-0.0022103	-0.0415717	3
ENSMUSG00000027187	-1.278e-05	-6.252e-06	-0.0494976	0.0124036	-0.0570206	3
ENSMUSG00000027227	-1.241e-06	5.3267e-06	-0.0130935	-0.0746773	-0.211612	3
ENSMUSG00000042745	5.0129e-06	5.8298e-05	0.0471409	0.153964	-0.391384	3
ENSMUSG00000017950	6.9505e-05	0.0001227	-0.0360526	-0.0066545	-0.0936342	3
ENSMUSG00000008601	1.1965e-06	-3.487e-06	-0.0001056	0.0256883	-0.100501	3
ENSMUSG00000038393	-1.839e-06	-9.424e-06	0.00874193	-0.0502912	-0.337966	3
ENSMUSG00000027875	-1.353e-06	1.0318e-06	0.106419	-0.04359	-0.156885	3
ENSMUSG00000004038	-2.338e-06	-2.978e-06	-0.0099592	-0.0390782	-0.136362	3
ENSMUSG00000058135	-1.287e-06	-5.911e-07	-0.0260779	-0.0479873	-0.0929872	3
ENSMUSG00000028124	4.4884e-07	5.9511e-06	-0.017691	0.0177103	-0.0541039	3
ENSMUSG00000028307	-1.733e-06	-2.244e-06	-0.0220075	-0.0629413	-0.0842782	3
ENSMUSG00000028356	-2.121e-06	-6.46e-06	-0.0450962	-0.126225	-0.211302	3
ENSMUSG00000028967	9.6205e-05	9.2614e-06	0.031622	-0.0647418	-0.0888044	3
ENSMUSG00000003161	-2.878e-06	-1.558e-05	-0.0223246	-0.111128	-0.211442	3
ENSMUSG00000042453	-9.435e-07	-5.611e-07	0.00429608	-0.0157094	-0.0448497	3
ENSMUSG00000035540	-6.106e-06	-3.829e-06	0.0277469	0.0223649	-0.0663145	3
ENSMUSG00000029368	-1.526e-07	-9.067e-07	-0.0075229	-0.0285327	-0.0382987	3
ENSMUSG00000029455	-1.897e-06	6.16e-06	-0.0762362	-0.0954387	-0.147726	3
ENSMUSG00000037053	4.4192e-07	-6.827e-06	-0.0140923	-0.0589932	-0.0642544	3
ENSMUSG00000033970	2.1209e-06	-1.845e-06	0.00942937	-0.109548	-0.135265	3
ENSMUSG00000038759	7.3119e-07	3.5833e-06	0.0174759	-0.0222108	-0.058274	3
ENSMUSG00000004535	3.0775e-05	-2.161e-05	-0.0457899	-0.0838073	-0.206793	3
ENSMUSG00000054422	-8.308e-07	-1.217e-06	-0.0075734	-0.0323779	-0.105968	3
ENSMUSG00000030314	4.9114e-07	1.9227e-05	0.0365342	-0.0009211	-0.181029	3
ENSMUSG00000074336	-1.831e-06	-3.491e-07	-0.0017773	-0.0273689	-0.0421325	3
ENSMUSG00000005547	-5.065e-07	4.7629e-06	0.00969862	-0.0444892	-0.055732	3
ENSMUSG00000040466	1.0574e-06	2.3012e-06	-0.0860812	0.0171863	-0.23632	3
ENSMUSG00000034957	-3.861e-06	8.0068e-07	-0.0537848	-0.0628124	-0.150453	3
ENSMUSG00000030630	-1.068e-06	-6.46e-06	-0.126667	-0.159766	-0.197	3
ENSMUSG00000025481	9.2215e-09	5.1331e-06	-0.0036066	-0.0058856	-0.161996	3
ENSMUSG00000048200	4.1971e-06	1.5442e-06	-0.0274857	-0.0568432	-0.0757894	3
ENSMUSG00000015568	-1.838e-07	5.773e-07	0.00040743	-0.0006905	-0.0522376	3
ENSMUSG00000056608	-1.419e-05	-1.016e-06	-0.0095519	0.0766489	-0.14767	3
ENSMUSG00000032939	3.2817e-07	-3.46e-06	0.00441382	-0.0263806	-0.038317	3
ENSMUSG00000055730	-2.731e-06	1.6029e-06	-0.0176495	-0.112876	-0.279779	3
ENSMUSG00000031877	-2.996e-06	-2.273e-06	0.0362948	-0.0740399	-0.286076	3
ENSMUSG00000032083	-8.962e-07	-5.523e-07	-0.0140538	-0.0316746	-0.0681322	3
ENSMUSG00000032498	2.9026e-07	-6.014e-06	-0.0119058	-0.0444001	-0.0952586	3
ENSMUSG00000038160	2.4103e-06	-8.632e-06	-0.0325086	-0.047924	-0.0670795	3
ENSMUSG00000009646	-2.846e-07	-7.316e-07	-0.0097062	-0.0261005	-0.141283	3
ENSMUSG00000001666	-7.686e-06	-6.369e-07	-0.0048511	0.0204314	-0.082805	3
ENSMUSG00000035504	5.7686e-06	-4.686e-06	-0.0354216	-0.111035	-0.252659	3
ENSMUSG00000035041	-1.782e-06	-3.552e-06	-0.0198342	-0.0552207	-0.25463	3
ENSMUSG00000056148	-3.68e-07	-7.781e-07	-0.0232383	-0.0625784	-0.0873148	3
ENSMUSG00000040134	-2.493e-07	3.7737e-07	-0.0215568	-0.0478913	-0.185086	3
ENSMUSG00000075702	-1.622e-06	-7.121e-06	-0.0192856	-0.0899756	-0.159625	3
ENSMUSG00000033066	-1.027e-06	-1.277e-06	-0.0011086	-0.0962777	-0.0927717	3
ENSMUSG00000038224	8.6549e-07	-1.257e-06	0.00991239	-0.053219	-0.0843645	3
ENSMUSG00000020865	1.9351e-07	0.00060216	0.00232316	0.02316	-0.0835659	3
ENSMUSG00000025583	3.9905e-06	-1.299e-05	-0.0591212	0.0226093	-0.236446	3
ENSMUSG00000021250	2.1578e-05	2.605e-06	0.00116737	0.00067142	-0.421658	3
ENSMUSG00000071178	-2.093e-07	-2.38e-07	0.00977687	0.0361283	-0.333442	3
ENSMUSG00000006360	6.7068e-06	6.6629e-07	-0.0436614	-0.0955168	-0.241197	3
ENSMUSG00000060147	4.1089e-06	-3.019e-06	-0.0060522	-0.009211	-0.0864806	3
ENSMUSG00000021876	-3.761e-07	-5.754e-05	0.0459659	0.0981845	-0.450475	3
ENSMUSG00000004558	6.1827e-06	-3.437e-06	-0.0238514	-0.0080807	-0.427417	3
ENSMUSG00000022219	3.9846e-07	-4.913e-05	-0.0304092	-0.112081	-0.196843	3
ENSMUSG00000021999	1.0146e-07	3.5323e-07	0.00172356	-0.0047791	-0.0686419	3
ENSMUSG00000068086	-4.826e-07	1.665e-06	-0.0264989	0.0169515	-0.129303	3
ENSMUSG00000022445	-2.493e-07	1.868e-06	-0.0076825	-0.0551155	-0.0818973	3
ENSMUSG00000022383	-1e-06	-1.826e-06	-0.0124081	-0.114671	-0.128077	3
ENSMUSG00000067235	8.8145e-07	-4.354e-06	0.00212423	-0.0201136	-0.12216	3
ENSMUSG00000034868	-5.712e-07	3.4974e-06	-0.0162121	-0.0629202	-0.159398	3
ENSMUSG00000040505	-2.364e-07	-1.055e-06	-0.0076012	-0.0418369	-0.0709089	3
ENSMUSG00000024254	0	-1.647e-06	-0.0075542	-0.0362436	-0.0904699	3
ENSMUSG00000024511	6.0159e-06	5.9125e-06	0.0734761	-0.0285031	-0.041437	3
ENSMUSG00000092341	1.237e-06	-9.12e-06	0.00737858	-0.0075371	-0.0928736	3
ENSMUSG00000024827	-3.073e-06	-3.092e-06	0.0106183	0.0132187	-0.237897	3
ENSMUSG00000024990	-2.459e-06	-1.295e-06	0.0015362	-0.0241313	-0.132453	3
ENSMUSG00000025002	-1.855e-07	-1.667e-06	-0.0203923	-0.147992	-0.202532	3
ENSMUSG00000025194	-1.25e-06	-9.171e-07	-0.0129499	-0.0549241	-0.0790267	3
ENSMUSG00000047797	-3.218e-06	7.5315e-06	-0.0020622	-0.0187415	-0.270633	3
ENSMUSG00000090124	-9.445e-07	-1.887e-07	-0.0293871	-0.304264	-0.424887	4
ENSMUSG00000054545	-1.141e-06	-1.458e-06	-0.0226529	-0.144521	0.0139616	4
ENSMUSG00000026576	-2.733e-06	5.7617e-05	-0.0918327	-0.26572	-0.277533	4
ENSMUSG00000026687	-1.334e-05	-2.58e-05	-0.0946973	-0.401277	-0.246537	4
ENSMUSG00000037499	-7.495e-07	-2.265e-06	-0.0563287	-0.254222	-0.159497	4
ENSMUSG00000002108	-2.401e-06	-3.162e-07	-0.0593074	-0.21432	-0.285826	4
ENSMUSG00000027160	-2.581e-06	1.8834e-06	-0.0596522	-0.27433	-0.0294301	4
ENSMUSG00000027219	7.3155e-08	0.5	0.00528616	-0.100781	-0.0222334	4
ENSMUSG00000001767	-1.434e-06	2.0317e-06	-0.293058	-0.293265	-0.426377	4
ENSMUSG00000027746	4.2722e-06	4.2006e-06	-0.0901901	-0.188519	-0.12314	4
ENSMUSG00000074457	-5.648e-06	4.3098e-08	-0.179702	-0.133421	-0.247548	4
ENSMUSG00000028179	3.0171e-07	-7.898e-06	-0.0708098	-0.396884	0.0448688	4
ENSMUSG00000028409	-8.952e-06	-3.211e-07	-0.0766977	-0.165692	-0.5	4
ENSMUSG00000073802	1.0112e-05	-5.941e-06	-0.0728047	-0.29759	-0.0540574	4
ENSMUSG00000052684	7.7211e-06	1.1803e-05	0.5	0.0921707	0.0153084	4
ENSMUSG00000028603	-3.268e-06	8.0854e-07	-0.082362	-0.221228	-0.433051	4
ENSMUSG00000028843	-6.599e-06	-3.176e-06	-0.0480284	-0.111601	-0.433474	4
ENSMUSG00000028672	-8.763e-06	-5.604e-06	-0.0534008	-0.5	-0.344451	4
ENSMUSG00000028991	1.3133e-07	-2.052e-06	-0.229456	-0.304179	-0.0075681	4
ENSMUSG00000029201	-2.447e-06	-8.814e-06	-0.0484656	-0.140087	-0.415134	4
ENSMUSG00000035811	-4.807e-06	-2.576e-06	-0.0165736	-0.223894	-0.39211	4
ENSMUSG00000054932	-2.023e-06	2.5119e-06	-0.0895361	-0.168074	-0.0790976	4
ENSMUSG00000029556	-2.669e-05	-8.49e-06	-0.0824522	-0.0891542	-0.104812	4
ENSMUSG00000025533	-1.127e-05	-7.628e-06	-0.0961105	-0.159968	-0.0367395	4
ENSMUSG00000005514	7.1871e-07	-6.2e-06	-0.0844553	-0.229553	-0.22955	4
ENSMUSG00000019054	7.2655e-06	-5.491e-07	-0.18484	-0.193823	-0.37199	4
ENSMUSG00000036390	2.759e-06	6.2388e-06	-0.0562066	-0.132067	-0.0482883	4
ENSMUSG00000057103	-6.055e-07	-5.241e-07	-0.0722159	-0.138683	-0.0881289	4
ENSMUSG00000030104	1.5529e-06	1.6088e-05	-0.0193817	-0.146203	0.059956	4
ENSMUSG00000030359	-1.189e-06	0.5	-0.0038106	-0.0113747	-0.036834	4
ENSMUSG00000030313	-4.556e-06	2.1578e-06	-0.0459551	-0.148502	-0.0538367	4
ENSMUSG00000060601	2.5733e-06	-4.17e-06	-0.178031	-0.0765409	-0.0298213	4
ENSMUSG00000033685	5.7722e-06	-3.05e-06	-0.0849823	-0.307446	0.012949	4
ENSMUSG00000030895	-1.07e-06	1.4308e-06	0.5	0.0801911	0.0111433	4
ENSMUSG00000000154	-2.017e-06	-1.496e-06	-0.122469	-0.214491	-0.268139	4
ENSMUSG00000051147	6.6207e-06	-1.283e-05	-0.0921962	-0.232831	-0.5	4
ENSMUSG00000040883	-1.066e-05	-2.838e-06	-0.0448912	-0.234852	-0.163947	4
ENSMUSG00000074183	3.1534e-06	-1.483e-05	-0.0603972	-0.257639	-0.5	4
ENSMUSG00000057933	1.0753e-08	-2.765e-06	-0.0245869	-0.204333	-0.119739	4
ENSMUSG00000020089	2.1101e-05	-1.855e-05	-0.0860284	-0.144591	-0.0731675	4
ENSMUSG00000047638	-6.482e-06	-9.689e-06	-0.0680823	-0.171381	0.00269119	4
ENSMUSG00000044894	-7.953e-07	9.0161e-05	-0.180877	-0.184449	0.0757382	4
ENSMUSG00000010025	-2.961e-06	-5.511e-06	-0.0470773	-0.0712025	-0.457267	4
ENSMUSG00000018569	-0.0001754	8.1813e-06	-0.0583332	-0.139698	-0.006245	4
ENSMUSG00000020777	-6.021e-06	-5.17e-06	-0.0458087	-0.20471	-0.318384	4
ENSMUSG00000021236	-4.582e-06	-3.848e-05	-0.0406954	-0.209155	-0.5	4
ENSMUSG00000057963	-6.841e-06	-1.559e-05	-0.07954	-0.477286	-0.5	4
ENSMUSG00000046949	2.5403e-07	7.0989e-06	-0.0503158	-0.0718179	-0.376409	4
ENSMUSG00000040618	2.3109e-06	9.8279e-06	0.0158859	-0.174807	-0.106044	4
ENSMUSG00000064373	-2.495e-06	9.9378e-07	-0.0410469	-0.308042	-0.5	4
ENSMUSG00000022323	-4.179e-06	8.8938e-07	-0.200206	-0.431623	-0.5	4
ENSMUSG00000034634	-2.572e-06	1.7276e-05	-0.0488026	-0.5	-0.136785	4
ENSMUSG00000023044	-2.651e-06	9.1364e-06	0.00614469	-0.0605077	-0.475745	4
ENSMUSG00000096215	8.0513e-07	-7.532e-06	-0.106707	-0.35416	-0.3817	4
ENSMUSG00000022853	6.4255e-07	1.1844e-06	-0.0742364	-0.237053	-0.242429	4
ENSMUSG00000046598	2.653e-06	-1.402e-05	-0.127995	-0.258522	-0.5	4
ENSMUSG00000023904	-2.342e-06	-3.823e-06	-0.0739088	-0.467416	-0.5	4
ENSMUSG00000075705	1.5162e-05	-1.371e-05	-0.0697967	-0.146349	-0.0469114	4
ENSMUSG00000023067	1.7494e-05	-1.947e-05	-0.207193	-0.298498	-0.0300185	4
ENSMUSG00000002289	1.582e-07	4.3168e-07	-0.0219345	-0.10183	-0.372076	4
ENSMUSG00000061232	6.199e-06	4.6653e-06	-0.0630061	-0.174398	-0.121788	4
ENSMUSG00000039656	-5.029e-06	-2.325e-06	-0.0217563	-0.172154	-0.120651	4
ENSMUSG00000073411	-1.132e-05	-1.759e-05	-0.212526	-0.468238	-0.450253	4
ENSMUSG00000023990	2.3517e-06	1.7927e-07	-0.0952338	-0.118722	0.0257894	4
ENSMUSG00000033628	3.9224e-05	1.9593e-07	-0.0748876	-0.188542	-0.306468	4
ENSMUSG00000024646	5.047e-05	3.0339e-06	-0.0524385	-0.213096	-0.366536	4
ENSMUSG00000024747	-4.068e-06	-8.638e-06	-0.0725082	-0.0442463	-0.5	4
ENSMUSG00000025176	-3.178e-06	-2.737e-06	-0.0626134	-0.196592	0.059328	4
ENSMUSG00000006373	-1.003e-05	2.8214e-06	-0.0932693	-0.258535	-0.199778	4
ENSMUSG00000031337	-1.278e-06	-1.654e-05	-0.389794	-0.37885	0.0931739	4
ENSMUSG00000064341	-0.000126	-1.159e-06	-0.0777831	-0.228172	0.123435	4
ENSMUSG00000064345	9.2312e-06	-1.707e-05	-0.0718032	-0.312138	-0.0011201	4
ENSMUSG00000064363	5.3498e-06	-3.057e-06	-0.0769309	-0.177063	-0.0738846	4
ENSMUSG00000089960	-1.981e-06	-3.754e-06	-0.0175824	-0.0589913	-0.5	5
ENSMUSG00000035780	-1.476e-07	-8.465e-07	-0.0100028	-0.056069	-0.5	5
ENSMUSG00000029269	-3.977e-07	-2.213e-07	-0.0158289	-0.1546	-0.5	5
ENSMUSG00000038569	-2.866e-06	1.1986e-06	-0.012062	-0.0879766	-0.5	5
ENSMUSG00000030492	-1.007e-06	-2.077e-06	-0.0486436	-0.5	-0.5	5
ENSMUSG00000109644	-4.978e-07	-6.16e-06	-0.0650042	-0.19636	-0.5	5
ENSMUSG00000061825	-7.205e-07	3.3503e-08	-0.01578	-0.0807116	-0.5	5
ENSMUSG00000052392	-1.954e-06	-4.364e-06	-0.0126753	-0.5	-0.5	5
ENSMUSG00000025557	-1.982e-08	-1.076e-06	-0.0132342	-0.0679358	-0.5	5
ENSMUSG00000074882	-1.141e-07	-2.727e-06	-0.0100199	-0.108793	-0.5	5
ENSMUSG00000026664	-2.59e-06	-4.898e-06	-0.0619017	-0.5	-0.5	10
ENSMUSG00000027358	-4.254e-06	-3.813e-06	-0.0228864	-0.0668342	-0.5	10
ENSMUSG00000074604	4.3125e-06	-6.086e-06	-0.0179586	-0.340675	-0.5	10
ENSMUSG00000035561	-2.435e-06	-2.437e-06	-0.0187491	-0.106396	-0.5	10
ENSMUSG00000007872	-3.244e-06	-0.0001795	0.0254856	0.0654746	-0.5	10
ENSMUSG00000029260	-5.955e-06	5.4416e-06	-0.0342705	-0.427849	-0.5	10
ENSMUSG00000029727	3.6555e-07	-8.479e-07	-0.0293474	-0.330675	-0.5	10
ENSMUSG00000050097	4.6298e-07	5.3861e-07	-0.04998	-0.103854	-0.5	10
ENSMUSG00000031886	-5.863e-06	1.1294e-06	-0.0298691	-0.10622	-0.5	10
ENSMUSG00000031844	-6.413e-07	-5.233e-06	-0.0534697	-0.5	-0.5	10
ENSMUSG00000111709	5.9376e-06	-7.046e-06	-0.0408323	-0.179281	-0.5	10
ENSMUSG00000072115	-8.57e-08	-2.342e-06	-0.00255	0.0364879	-0.5	10
ENSMUSG00000022040	-1.968e-07	-4.688e-06	-0.0436318	-0.0723816	-0.5	10
ENSMUSG00000022546	-1.457e-06	-7.549e-06	-0.0262667	-0.23215	-0.5	10
ENSMUSG00000022809	-2.738e-07	-2.44e-06	-0.0153958	-0.186602	-0.5	10
ENSMUSG00000053279	-1.144e-05	-0.5	-0.0271834	-0.132367	-0.5	10
ENSMUSG00000050777	2.1844e-06	-3.709e-05	-0.5	-0.5	-0.5	9
ENSMUSG00000035000	-1.298e-06	5.9755e-07	-0.496146	-0.5	-0.5	9
ENSMUSG00000046814	4.4145e-07	-3.9e-06	-0.5	-0.5	-0.174746	9
ENSMUSG00000028088	7.112e-07	7.8126e-07	-0.0148194	-0.5	-0.133845	9
ENSMUSG00000027890	-1.884e-06	1.0066e-05	-0.164609	-0.5	-0.363542	9
ENSMUSG00000033308	-2.125e-08	4.5421e-07	-0.0165821	-0.5	-0.0010055	9
ENSMUSG00000044303	1.2261e-06	-1.128e-05	-0.451193	-0.5	-0.076925	9
ENSMUSG00000040584	2.3007e-08	-1.51e-06	-0.0306601	-0.5	-0.5	9
ENSMUSG00000041301	8.4956e-07	-3.529e-06	-0.0704224	-0.5	-0.0064006	9
ENSMUSG00000056737	-5.595e-07	-0.5	-0.126474	-0.5	0.0340492	9
ENSMUSG00000057969	2.8732e-08	-3.018e-05	-0.0936731	-0.5	-0.180232	9
ENSMUSG00000064215	1.9675e-06	1.0165e-06	-0.0537041	-0.5	-0.322918	9
ENSMUSG00000025037	1.5485e-05	4.4622e-06	-0.0472856	-0.5	-0.5	9
ENSMUSG00000031196	-7.56e-08	1.0874e-06	0.0120576	-0.5	0.00524042	9
ENSMUSG00000026365	0	1.5373e-06	0.00333015	0.0163978	0.0586746	1
ENSMUSG00000032487	2.6626e-07	-1.136e-07	0.0234263	-0.0119892	0.0678824	1
ENSMUSG00000015094	-2.644e-07	-4.779e-05	0.0227525	-0.0056714	0.0754041	1
ENSMUSG00000028001	-2.409e-07	-1.224e-06	0.00491024	0.0186515	0.0604899	1
ENSMUSG00000028664	-1.304e-06	-3.032e-06	-0.0109459	0.0357251	0.067329	1
ENSMUSG00000029086	-3.112e-06	1.2248e-05	0.0144443	-0.0168313	0.117997	1
ENSMUSG00000005533	-4.313e-07	-4.992e-07	0.00048141	-0.0041271	0.115723	1
ENSMUSG00000000486	1.0267e-06	-4.18e-06	0.0153068	0.006157	0.0616765	1
ENSMUSG00000031451	-1.816e-06	4.5881e-06	0.00779295	-0.0051169	0.121477	1
ENSMUSG00000057400	0	-1.501e-07	0.0164452	-0.009823	0.110176	1
ENSMUSG00000031765	-1.492e-06	4.9381e-06	0.035983	-0.0784287	0.138119	1
ENSMUSG00000032315	-1.132e-07	1.558e-06	0.0129719	-0.0551362	0.0753661	1
ENSMUSG00000032218	-1.795e-06	1.6166e-06	0.0101161	0.0293033	0.0788712	1
ENSMUSG00000032557	6.0915e-06	-3.465e-06	-0.0279714	-0.0352886	0.0621239	1
ENSMUSG00000020250	7.0872e-06	1.8433e-05	-0.0144858	0.0440746	0.0659442	1
ENSMUSG00000020467	-1.163e-06	-4.41e-06	-0.0514483	-0.0426717	0.100995	1
ENSMUSG00000001175	9.1575e-07	1.2886e-06	-0.0601371	-0.0124827	0.111334	1
ENSMUSG00000021376	3.6989e-06	-7.818e-07	0.0237791	-4.923e-05	0.0541409	1
ENSMUSG00000005148	-3.18e-06	-0.0002704	-0.0290329	-0.0356071	0.064144	1
ENSMUSG00000051483	-2.401e-06	8.3416e-07	-0.0296469	-0.0104794	0.0977713	1
ENSMUSG00000024158	-1.957e-06	-2.135e-06	-0.0763119	-0.0265957	0.0921687	1
ENSMUSG00000005836	-7.667e-06	2.3576e-05	-0.0317486	0.0111414	0.0545755	1
ENSMUSG00000005873	-1.326e-06	-6.823e-06	-0.0026392	-0.0307696	0.152164	1
ENSMUSG00000092274	-3.38e-08	1.2504e-06	0.0169824	-0.0025359	0.0866417	1
ENSMUSG00000024778	-2.423e-06	1.8738e-07	-0.0137194	-0.053908	0.12785	1
ENSMUSG00000025068	5.6483e-06	6.1505e-06	0.0138202	-0.003649	0.117211	1
ENSMUSG00000055322	-5.537e-07	-6.64e-06	-0.021824	-0.0460969	0.5	2
ENSMUSG00000026295	-3.731e-07	1.7412e-06	0.0567533	0.19299	0.5	2
ENSMUSG00000034353	1.4105e-06	1.1822e-06	0.0189063	-0.0034498	0.5	2
ENSMUSG00000026822	2.3688e-07	2.0265e-06	0.0144416	0.0363323	0.5	2
ENSMUSG00000040152	-6.21e-06	1.5561e-06	0.5	0.5	0.5	2
ENSMUSG00000015243	-8.234e-07	-2.459e-06	0.0373497	0.0737019	0.5	2
ENSMUSG00000029656	0	0	0	-0.0037734	0.5	2
ENSMUSG00000028970	4.7619e-06	2.5358e-06	0.394643	0.411261	0.5	2
ENSMUSG00000036256	2.1047e-06	1.0615e-05	0.072906	0.5	0.5	2
ENSMUSG00000029304	-2.967e-06	7.5692e-06	0.0191305	0.0428447	0.5	2
ENSMUSG00000000058	5.545e-06	-5.746e-06	0.169216	0.492404	0.5	2
ENSMUSG00000079523	2.6035e-06	-1.606e-05	0.0425973	0.27801	0.5	2
ENSMUSG00000025790	2.5127e-06	8.8818e-06	0.109218	0.5	0.5	2
ENSMUSG00000030849	1.8075e-06	0.5	0.021296	0.0496084	0.5	2
ENSMUSG00000031980	-6.141e-07	2.5096e-06	0.0456192	0.0370339	0.5	2
ENSMUSG00000025887	5.0585e-07	1.3459e-06	0.0467296	0.130095	0.5	2
ENSMUSG00000039542	5.1523e-07	5.0848e-07	0.0191299	0.0556937	0.5	2
ENSMUSG00000033307	-2.243e-06	2.9164e-06	0.0624438	0.452924	0.5	2
ENSMUSG00000020044	1.0694e-06	2.8197e-06	0.00761211	0.0482839	0.5	2
ENSMUSG00000000567	1.6647e-05	-3.777e-05	0.5	0.5	0.5	2
ENSMUSG00000048264	4.6518e-06	3.8521e-06	0.350585	0.254491	0.5	2
ENSMUSG00000054855	-2.112e-06	1.3978e-06	0.5	0.5	0.5	2
ENSMUSG00000022899	3.2976e-07	4.6506e-07	0.00434577	0.0126282	0.5	2
ENSMUSG00000022912	-8.273e-08	1.7506e-06	0.00228942	0.0608266	0.5	2
ENSMUSG00000003541	5.0692e-07	4.1277e-06	0.5	0.5	0.5	2
ENSMUSG00000024087	0.46926	3.465e-06	0.5	0.5	0.5	2
ENSMUSG00000051439	9.7652e-07	1.9665e-05	0.203036	0.201765	0.5	2
ENSMUSG00000026360	3.2182e-06	3.448e-06	0.0515363	0.0938078	0.5	6
ENSMUSG00000010175	-1.518e-07	-4.184e-06	0.101826	0.299365	0.5	6
ENSMUSG00000034906	3.1875e-07	7.6033e-06	0.0437471	0.113868	0.5	6
ENSMUSG00000033161	-5.943e-05	1.2349e-05	-0.0890374	0.0837756	0.5	6
ENSMUSG00000046818	-4.024e-06	-3.176e-06	0.00963186	0.160219	0.5	6
ENSMUSG00000007613	7.2388e-08	6.3401e-06	0.47723	0.482102	0.5	6
ENSMUSG00000008575	2.1328e-05	1.232e-05	0.0852627	0.278408	0.393656	6
ENSMUSG00000028495	-3.62e-05	-3.045e-05	0.0519943	0.297933	0.5	6
ENSMUSG00000047675	-2.073e-06	-0.0003121	0.0318824	0.172164	0.5	6
ENSMUSG00000070803	-1.61e-06	4.6708e-06	0.0194637	0.167223	0.5	6
ENSMUSG00000037235	-6.005e-06	7.7168e-06	0.123577	0.224724	0.5	6
ENSMUSG00000039191	-2.947e-06	9.6764e-06	0.0832583	0.138475	0.5	6
ENSMUSG00000029810	-3.159e-05	3.1495e-06	0.0948395	0.286628	0.5	6
ENSMUSG00000023367	8.3639e-07	1.8471e-05	0.184089	0.237368	0.5	6
ENSMUSG00000051397	5.4864e-06	-3.363e-06	0.0886268	0.176545	0.5	6
ENSMUSG00000008540	-2.141e-07	1.0872e-05	-0.0019337	0.103914	0.43934	6
ENSMUSG00000079262	-1.645e-07	2.0719e-06	0.0458446	0.5	0.114217	6
ENSMUSG00000054342	1.2798e-05	0.296343	0.199369	0.184805	0.5	6
ENSMUSG00000001794	2.5769e-07	3.244e-06	0.027972	0.183174	0.5	6
ENSMUSG00000030536	2.1391e-06	0.00011202	0.166165	0.314171	0.5	6
ENSMUSG00000035165	-2.777e-07	9.5839e-06	0.0989243	0.418613	0.5	6
ENSMUSG00000070348	-4.603e-05	4.0433e-05	0.0488466	0.374381	0.5	6
ENSMUSG00000031626	1.346e-05	-0.0002804	0.0955256	0.191168	0.5	6
ENSMUSG00000038508	-1.328e-06	2.5539e-06	0.0864146	0.223525	0.5	6
ENSMUSG00000050912	3.1467e-07	5.7634e-06	0.127831	0.21644	0.448406	6
ENSMUSG00000032076	4.3276e-06	1.8727e-05	0.160333	0.421327	0.402041	6
ENSMUSG00000032060	1.9011e-06	3.5357e-06	0.0368763	0.244275	0.5	6
ENSMUSG00000043013	4.3364e-07	1.5111e-06	0.0172867	0.0140148	0.5	6
ENSMUSG00000014329	4.5759e-08	2.4567e-06	0.0445515	0.126322	0.5	6
ENSMUSG00000001435	9.4572e-07	8.0007e-06	0.415253	0.5	0.477608	6
ENSMUSG00000041961	-1.865e-07	8.6056e-06	0.283582	0.219608	0.5	6
ENSMUSG00000033389	4.9188e-06	2.6171e-06	0.0354501	0.234678	0.5	6
ENSMUSG00000059552	4.8076e-07	1.3021e-05	0.0879549	0.216284	0.487326	6
ENSMUSG00000053113	2.1088e-06	1.6642e-06	0.0424536	0.400628	0.5	6
ENSMUSG00000017466	2.8561e-06	3.2036e-05	0.079824	0.371181	0.5	6
ENSMUSG00000019256	2.7002e-06	6.0459e-06	0.404292	0.473326	0.371152	6
ENSMUSG00000006356	7.4854e-07	6.3842e-06	0.0131723	0.128275	0.5	6
ENSMUSG00000021754	-9.722e-06	1.6672e-05	0.277464	0.268479	0.5	6
ENSMUSG00000021795	-6.114e-07	0.5	0.0333383	0.0983156	0.5	6
ENSMUSG00000021850	1.9008e-06	6.2044e-06	0.0611185	0.132136	0.46907	6
ENSMUSG00000022587	2.8103e-07	0.0001318	0.0744802	0.355687	0.435967	6
ENSMUSG00000060036	1.8033e-05	3.38e-06	0.0510648	0.164589	0.5	6
ENSMUSG00000023043	2.7009e-06	-1.036e-05	0.243514	0.459751	0.481032	6
ENSMUSG00000000326	-3.941e-06	-2.003e-05	-0.0896983	-0.0002998	0.449804	6
ENSMUSG00000002769	-1.341e-06	-6.609e-07	-0.0350286	0.00033833	0.433588	6
ENSMUSG00000056124	3.0261e-05	1.1132e-05	0.0407673	0.252375	0.422051	6
ENSMUSG00000025017	-1.438e-06	0.417126	0.28799	0.265292	0.5	6
ENSMUSG00000031328	1.7863e-05	3.3886e-05	0.460439	0.5	0.427698	6
ENSMUSG00000005233	-4.468e-06	4.2794e-06	0.00963194	0.0446057	0.142693	8
ENSMUSG00000027610	-5.24e-06	-1.199e-05	-0.0623614	0.0582841	0.123093	8
ENSMUSG00000027695	-3.069e-06	-5.889e-06	-0.0099593	0.0457766	0.168234	8
ENSMUSG00000027800	1.3292e-06	2.0374e-07	0.0220123	0.0431296	0.0813176	8
ENSMUSG00000001025	-0.0004835	-9.471e-06	0.00207754	0.0758489	0.132864	8
ENSMUSG00000028737	1.6746e-06	-1.118e-05	-0.0016053	0.0523934	0.141312	8
ENSMUSG00000028780	8.2969e-07	-4.667e-06	-0.0183306	0.00829775	0.192324	8
ENSMUSG00000070473	6.7391e-06	-0.000106	0.0535421	0.00250851	0.117458	8
ENSMUSG00000000184	-4.545e-06	2.3904e-06	0.00057043	0.080434	0.0961157	8
ENSMUSG00000031004	-4.087e-06	8.1254e-06	0.0191619	0.03914	0.116709	8
ENSMUSG00000031075	-1.206e-05	-2.229e-06	0.0168697	0.0494754	0.107845	8
ENSMUSG00000006519	4.9205e-06	4.1834e-07	0.0303687	0.0377677	0.0811071	8
ENSMUSG00000032554	3.8911e-07	8.6367e-07	0.0204821	0.0240195	0.173055	8
ENSMUSG00000010064	-6.634e-07	-9.236e-07	-0.0178671	-0.0213366	0.190093	8
ENSMUSG00000050953	-8.81e-08	7.1319e-07	0.0058064	-0.0060339	0.159357	8
ENSMUSG00000020051	0	1.1371e-06	-0.011046	0.0629133	0.074901	8
ENSMUSG00000090841	3.8457e-06	0.0001235	-0.0521561	0.0394532	0.185421	8
ENSMUSG00000014905	5.8532e-06	1.2946e-05	0.0266185	0.0642268	0.114396	8
ENSMUSG00000037798	-2.299e-07	5.706e-07	0.00879115	0.0330616	0.125758	8
ENSMUSG00000034463	-3.628e-07	1.2374e-06	0.0213269	0.0455163	0.101655	8
ENSMUSG00000055737	1.7725e-07	4.9647e-08	0.0211027	0.0427998	0.139771	8
ENSMUSG00000022285	1.4152e-05	4.422e-06	0.0355151	0.0742102	0.0963937	8
ENSMUSG00000072235	-6.258e-07	4.215e-07	0.0196666	0.0314834	0.168767	8
ENSMUSG00000024399	-3.95e-07	2.1612e-06	0.0377215	0.0196012	0.104464	8
ENSMUSG00000024164	-1.737e-07	5.5145e-07	0.00826957	0.0338599	0.141511	8
ENSMUSG00000024084	7.6868e-07	-8.502e-07	0.00291797	0.0280749	0.118244	8
ENSMUSG00000062210	3.1806e-06	-8.587e-06	0.0478647	0.0394115	0.119445	8
ENSMUSG00000064360	6.735e-06	1.7582e-06	0.0108373	-0.0159082	0.152376	8
ENSMUSG00000025907	-5.883e-06	3.8948e-06	0.0590842	0.136179	0.189098	11
ENSMUSG00000025934	7.0739e-05	5.5507e-05	0.0608045	0.170749	0.0816407	11
ENSMUSG00000040713	1.944e-06	6.6342e-06	-0.0230754	0.0919256	0.352047	11
ENSMUSG00000103711	7.4722e-07	3.7712e-06	0.0302072	0.170865	0.258801	11
ENSMUSG00000038776	-4.645e-06	-4.207e-05	-0.0391252	0.0263529	0.350229	11
ENSMUSG00000036752	1.9183e-07	0.00011263	-0.135202	0.0703092	0.221787	11
ENSMUSG00000049044	2.8655e-07	-4.887e-07	0.0385424	0.154643	0.111997	11
ENSMUSG00000012350	-2.859e-06	1.3312e-05	0.0806801	0.0845984	0.241878	11
ENSMUSG00000027276	-6.52e-06	1.2212e-05	0.00835698	0.0356776	0.400673	11
ENSMUSG00000041959	3.7834e-07	-1.038e-05	0.01974	0.105436	0.35795	11
ENSMUSG00000033377	3.1628e-07	3.7429e-05	0.0535186	0.095591	0.101922	11
ENSMUSG00000058952	-5.969e-07	2.8354e-06	0.0623663	0.055442	0.143552	11
ENSMUSG00000028194	0.0001069	2.792e-05	0.0530837	0.167697	0.0984396	11
ENSMUSG00000028367	1.6775e-05	-5.027e-05	-0.0600624	-0.0434178	0.335041	11
ENSMUSG00000028716	-3.929e-06	1.8858e-05	0.0481408	0.067514	0.265306	11
ENSMUSG00000033295	-2.093e-05	1.4786e-05	0.0481494	0.107537	0.258228	11
ENSMUSG00000041936	2.1487e-05	6.607e-06	0.0824423	0.15916	0.148893	11
ENSMUSG00000040274	1.3448e-05	0.00031807	0.0862204	0.148108	0.293073	11
ENSMUSG00000028945	1.1998e-06	2.3349e-06	0.0670217	0.12834	0.0516624	11
ENSMUSG00000009013	3.3225e-05	8.0327e-06	0.113195	0.143821	0.0892842	11
ENSMUSG00000047501	3.9429e-07	3.3551e-06	0.144436	0.151545	0.155585	11
ENSMUSG00000009376	1.5849e-06	0.00038814	0.209667	0.100108	0.19742	11
ENSMUSG00000043131	2.2959e-06	1.0332e-05	0.144729	0.136175	0.208345	11
ENSMUSG00000030102	1.1074e-06	-7.222e-07	0.0446775	0.196873	0.178619	11
ENSMUSG00000002265	1.0499e-06	1.9624e-06	0.0229446	0.117948	0.113929	11
ENSMUSG00000050708	-8.674e-05	4.5801e-05	0.0395869	0.10337	0.133927	11
ENSMUSG00000038943	1.537e-06	2.0222e-05	0.0286048	0.189121	0.1193	11
ENSMUSG00000030688	-1.712e-06	2.5298e-06	0.0355496	0.140905	0.211642	11
ENSMUSG00000031722	5.1716e-07	9.6048e-07	0.0097044	0.0427444	0.286618	11
ENSMUSG00000018623	-5.195e-06	2.5164e-06	0.00079396	0.00687545	0.361599	11
ENSMUSG00000053110	1.1462e-06	3.2905e-06	0.131358	0.142358	0.196099	11
ENSMUSG00000032350	1.7288e-05	8.9335e-07	0.033443	0.0885727	0.184378	11
ENSMUSG00000010067	4.8345e-06	-2.596e-05	0.0701456	0.0191991	0.279578	11
ENSMUSG00000040021	6.168e-07	1.384e-05	0.156444	0.177449	0.219071	11
ENSMUSG00000069662	8.3186e-07	-1.234e-06	0.0278146	0.154823	0.156265	11
ENSMUSG00000023175	6.491e-05	-1.01e-05	0.00771571	0.0482327	0.248572	11
ENSMUSG00000004667	1.5366e-05	-1.661e-05	-0.0373486	0.105064	0.281287	11
ENSMUSG00000006728	-1.665e-05	4.7654e-06	0.068437	0.136503	0.356678	11
ENSMUSG00000018849	3.4284e-06	4.9042e-06	0.0259225	0.129212	0.224351	11
ENSMUSG00000015837	3.5166e-06	-0.0001019	0.0656171	0.1288	0.0761198	11
ENSMUSG00000038178	-6.754e-06	9.7063e-06	0.0606536	0.066462	0.128564	11
ENSMUSG00000072949	1.6879e-06	8.6831e-06	0.009545	0.12223	0.309746	11
ENSMUSG00000018707	-1.231e-06	-6.373e-06	0.0153685	0.175694	0.240911	11
ENSMUSG00000021751	-4.161e-06	7.0206e-06	0.0300312	0.145831	0.13659	11
ENSMUSG00000021835	2.9376e-06	3.5209e-06	0.0318251	0.154345	0.243984	11
ENSMUSG00000022114	1.9062e-06	7.7955e-06	0.0458582	0.0613354	0.227081	11
ENSMUSG00000044986	-2.859e-06	5.5751e-07	-0.0063696	0.0230074	0.357645	11
ENSMUSG00000023039	-5.305e-07	-1.44e-05	-0.049302	0.14382	0.306674	11
ENSMUSG00000009575	-9.069e-08	8.359e-06	0.0940784	0.176506	0.193491	11
ENSMUSG00000046434	-0.0009326	1.0378e-05	0.0795427	0.250459	0.296683	11
ENSMUSG00000022505	-2.082e-05	0.00031463	0.0601352	0.231312	0.341829	11
ENSMUSG00000022797	1.7986e-05	5.6465e-06	-0.0134821	0.188812	0.185001	11
ENSMUSG00000022812	-9.687e-06	9.3955e-06	0.0688391	0.185171	0.108428	11
ENSMUSG00000022892	1.1543e-06	2.272e-05	0.0689355	0.0730829	0.212748	11
ENSMUSG00000022947	-1.026e-06	1.1132e-05	0.013084	0.0017899	0.266583	11
ENSMUSG00000053436	-5.098e-06	-8.754e-07	0.0762912	0.142234	0.096819	11
ENSMUSG00000071172	-2.267e-06	4.3991e-06	0.0653448	0.193691	0.168896	11
ENSMUSG00000007041	-1.655e-06	9.5839e-06	0.126861	0.185228	0.378151	11
ENSMUSG00000061665	-8.019e-06	1.2451e-05	0.1246	0.220571	0.275886	11
ENSMUSG00000024070	3.9557e-06	9.6245e-06	0.0939151	0.119607	0.147913	11
ENSMUSG00000005871	4.5148e-06	-2.81e-05	0.0456651	0.153351	0.203917	11
ENSMUSG00000024486	2.8911e-06	-2.462e-06	0.0908327	0.0379254	0.217702	11
ENSMUSG00000024515	-9.869e-06	-8.096e-07	0.0852898	0.15984	0.130659	11
ENSMUSG00000060803	3.8322e-05	5.6919e-05	0.0259135	0.129829	0.099108	11
ENSMUSG00000069833	-2.178e-06	-1.595e-05	0.0199076	0.0896252	0.361966	11
ENSMUSG00000024661	8.4625e-06	-1.371e-05	-0.015255	-5.341e-05	0.285083	11
ENSMUSG00000013663	3.2673e-06	5.475e-05	0.198116	0.100382	0.170172	11
ENSMUSG00000025085	2.609e-06	5.843e-07	0.0557839	0.12042	0.0852726	11
ENSMUSG00000031167	1.586e-06	1.3918e-05	0.0353674	0.100044	0.282661	11
ENSMUSG00000009406	1.4397e-06	6.0561e-06	0.132754	0.0872293	0.0577685	11
ENSMUSG00000025283	4.3499e-06	0.259835	0.228081	0.0603947	0.308194	11
ENSMUSG00000049775	-2.326e-06	-1.058e-05	0.0477006	0.0728847	0.297227	11
ENSMUSG00000025959	-1.594e-06	-5.228e-06	0.277032	0.131699	-0.0229731	14
ENSMUSG00000026421	7.3408e-06	7.4014e-06	0.10621	0.456252	0.238987	14
ENSMUSG00000002107	1.0511e-06	-1.022e-06	0.180097	0.238265	0.305353	14
ENSMUSG00000026972	1.5475e-05	-3.816e-06	0.116221	0.200148	0.0887558	14
ENSMUSG00000007659	-1.687e-05	-1.495e-06	0.101417	0.338025	0.256721	14
ENSMUSG00000056501	2.4471e-07	5.9442e-06	0.0331243	0.260278	0.148684	14
ENSMUSG00000027712	2.2257e-05	-3.688e-05	0.319446	0.460374	0.223775	14
ENSMUSG00000027907	1.1993e-06	-0.0006029	0.134522	0.361468	0.368814	14
ENSMUSG00000027878	-4.327e-06	4.7451e-06	0.169177	0.28968	0.257144	14
ENSMUSG00000053398	2.4791e-06	1.4953e-05	0.115871	0.391658	0.28632	14
ENSMUSG00000039865	3.7045e-06	-7.297e-06	0.129734	0.264203	0.141235	14
ENSMUSG00000028249	2.4097e-06	9.2302e-06	0.173411	0.213849	0.0846245	14
ENSMUSG00000028416	-7.688e-07	2.942e-05	0.0840833	0.215838	0.121277	14
ENSMUSG00000034785	-6.368e-07	1.6409e-06	0.022798	0.27595	-0.0298072	14
ENSMUSG00000028776	2.5925e-06	4.7666e-06	0.112382	0.5	0.125668	14
ENSMUSG00000018965	-4.931e-06	1.5082e-05	0.16457	0.171181	-0.0562354	14
ENSMUSG00000004655	-1.473e-06	8.9976e-06	0.0426678	0.5	0.188559	14
ENSMUSG00000073002	-6.233e-07	3.208e-06	0.0816447	0.220041	0.158897	14
ENSMUSG00000030084	-8.773e-07	3.2011e-06	0.0829993	0.238878	0.0195362	14
ENSMUSG00000030096	-4.496e-05	-4.676e-05	0.0502992	0.335245	0.300987	14
ENSMUSG00000030342	-4.086e-05	1.1561e-05	0.255316	0.485995	0.161188	14
ENSMUSG00000019734	4.3848e-05	1.8002e-05	0.321983	0.2225	-0.0500402	14
ENSMUSG00000002980	-3.697e-05	4.2615e-06	0.0383435	0.232649	0.0914635	14
ENSMUSG00000057092	-2.958e-07	7.4507e-06	0.210165	0.230561	0.14336	14
ENSMUSG00000030659	-1.709e-06	4.9954e-06	0.269736	0.217371	-0.0324989	14
ENSMUSG00000037541	-1.398e-06	3.9321e-06	0.10132	0.276598	0.0983656	14
ENSMUSG00000001911	-4.938e-06	5.4253e-06	0.0375686	0.378333	0.121574	14
ENSMUSG00000038872	2.3134e-06	2.2037e-06	0.0733317	0.437323	0.181955	14
ENSMUSG00000031996	-2.132e-06	2.2797e-06	0.260186	0.344673	0.216341	14
ENSMUSG00000032231	3.9868e-05	0.00039882	0.103375	0.316455	0.212244	14
ENSMUSG00000032440	3.3853e-05	2.3304e-05	0.242077	0.381167	0.121809	14
ENSMUSG00000006932	3.7476e-06	-4.248e-06	0.179778	0.342828	0.206116	14
ENSMUSG00000047139	-1.366e-06	3.5496e-06	0.134055	0.225873	0.187451	14
ENSMUSG00000019920	-2.033e-06	2.3732e-05	0.327502	0.230402	0.143615	14
ENSMUSG00000020122	6.3436e-07	1.8415e-07	0.142003	0.120526	0.0407668	14
ENSMUSG00000020290	2.2385e-06	9.1147e-06	0.33353	0.186766	0.17791	14
ENSMUSG00000019102	4.8553e-06	1.0105e-05	-0.0137444	0.328308	0.114572	14
ENSMUSG00000033352	-4.331e-06	2.4441e-06	0.0364628	0.233659	0.0287536	14
ENSMUSG00000020679	-1.353e-05	1.4454e-05	0.257482	0.335798	0.0235197	14
ENSMUSG00000034177	-1.659e-05	-7.721e-06	0.0534291	0.368251	0.14884	14
ENSMUSG00000016559	-2.475e-06	1.0228e-05	0.26515	0.294731	0.257728	14
ENSMUSG00000062825	-0.0001962	1.0255e-05	0.0884176	0.158905	0.0478135	14
ENSMUSG00000025153	7.1201e-05	-6.671e-06	0.0864351	0.232667	0.0604253	14
ENSMUSG00000054364	2.6559e-06	7.4287e-06	0.29953	0.126266	0.0588877	14
ENSMUSG00000076432	4.775e-06	-2.689e-05	0.0675872	0.193304	0.0798605	14
ENSMUSG00000020644	-1.971e-06	1.0967e-05	0.103354	0.207717	-0.014805	14
ENSMUSG00000021067	-2.847e-06	1.3539e-05	0.171712	0.290386	0.0484232	14
ENSMUSG00000060073	-3.185e-05	-3.222e-06	0.0360377	0.218929	-0.0204474	14
ENSMUSG00000021097	1.667e-06	-0.0002124	0.214489	0.233262	0.260494	14
ENSMUSG00000021149	-2.867e-06	2.2989e-05	0.0886509	0.307227	0.139208	14
ENSMUSG00000021559	-1.37e-06	-1.128e-05	0.182584	0.240646	0.131249	14
ENSMUSG00000041773	3.2316e-06	-2.498e-05	0.171642	0.358012	0.270689	14
ENSMUSG00000021794	-7.439e-06	1.8305e-05	0.056113	0.214433	0.0535663	14
ENSMUSG00000022037	5.0165e-07	4.8457e-06	0.223418	0.353141	0.0857579	14
ENSMUSG00000032849	-5.198e-05	1.6987e-06	0.162143	0.400694	0.182812	14
ENSMUSG00000039458	-3.364e-06	1.0553e-05	0.0534287	0.221591	0.111386	14
ENSMUSG00000049521	4.4929e-06	1.9265e-05	0.158826	0.351413	0.104912	14
ENSMUSG00000089715	6.3301e-07	1.356e-05	0.133872	0.172209	0.127264	14
ENSMUSG00000049382	-3.332e-06	-2.138e-06	0.0626587	0.298498	0.253607	14
ENSMUSG00000023088	1.7427e-06	-1.437e-06	0.187138	0.273329	0.145727	14
ENSMUSG00000024048	5.5298e-06	8.9721e-06	0.0967228	0.237376	0.0718656	14
ENSMUSG00000024359	2.3324e-05	9.5962e-05	0.0814072	0.289447	0.288894	14
ENSMUSG00000073599	1.0376e-05	6.7563e-06	0.156404	0.5	0.116063	14
ENSMUSG00000045991	-1.838e-06	2.098e-05	0.33367	0.167746	-0.0199994	14
ENSMUSG00000024986	1.1865e-06	0.472383	0.341336	0.336502	0.072256	14
ENSMUSG00000025016	-4.859e-07	0.198882	0.259451	0.241889	0.192193	14
ENSMUSG00000024991	-0.0019531	-0.0001187	0.156924	0.312708	0.286824	14
ENSMUSG00000000134	-1.19e-05	3.9835e-06	0.184808	0.260588	0.131234	14
ENSMUSG00000043760	-8.598e-08	3.3738e-06	0.146415	0.0153226	0.0341235	7
ENSMUSG00000026196	1.5317e-06	-2.358e-06	-0.0028137	0.0380969	0.0284339	7
ENSMUSG00000090171	1.6957e-07	-1.742e-07	0.00135314	-0.001452	0.0226608	7
ENSMUSG00000026385	-3.343e-06	-1.449e-06	-0.0760071	-0.0482587	0.0273737	7
ENSMUSG00000057037	0	0	0.00175777	0.00377123	0.0460835	7
ENSMUSG00000026678	1.7754e-06	8.7573e-07	0.5	0.14057	0.0412317	7
ENSMUSG00000026553	-5.233e-06	2.3603e-05	-0.0398125	0.0141281	0.0370611	7
ENSMUSG00000026986	2.623e-07	3.2933e-07	0.00850201	0.00153036	0.0222053	7
ENSMUSG00000026840	-6.98e-07	1.0152e-07	0.0155514	0.0536459	-0.0023605	7
ENSMUSG00000027375	1.2628e-05	8.929e-06	0.0409475	0.071763	0.0462683	7
ENSMUSG00000018211	-5.428e-07	-7.261e-08	0.00818474	0.0185875	0.0485217	7
ENSMUSG00000027533	1.7646e-06	8.4855e-06	0.5	0.226925	0.120003	7
ENSMUSG00000027562	1.5753e-06	-3.15e-07	0.0392411	0.0293663	-0.0065238	7
ENSMUSG00000027690	-2.561e-06	2.5384e-06	0.5	0.5	0.281708	7
ENSMUSG00000027715	1.8417e-06	-2.203e-05	0.0178507	0.0521169	-0.0003374	7
ENSMUSG00000037225	-3.846e-07	3.4532e-07	-0.0032182	0.00213729	0.0291417	7
ENSMUSG00000033860	0	0	-0.0014718	0.0174071	0.0295349	7
ENSMUSG00000033831	-4.239e-07	1.5017e-06	-0.0116506	0.0193421	0.0246886	7
ENSMUSG00000042784	1.2171e-06	3.9147e-05	0.5	0.0771551	0.0567391	7
ENSMUSG00000038612	1.6441e-05	0.000101	-0.0202473	-0.0044174	0.0334009	7
ENSMUSG00000027962	-1.651e-06	8.9669e-07	-0.0006372	-0.04342	0.0426486	7
ENSMUSG00000028186	1.7334e-07	-2.583e-07	-0.0032183	0.00253192	0.0491132	7
ENSMUSG00000028553	0	0	-0.0023794	0	0.0203864	7
ENSMUSG00000005672	1.1276e-07	3.4819e-08	0.0329751	0.0682003	0.0587882	7
ENSMUSG00000029369	-8.387e-08	2.1893e-07	0.0104411	-0.0216366	0.0197798	7
ENSMUSG00000034528	2.7608e-07	-8.431e-07	-0.0234561	0.0340566	0.0384658	7
ENSMUSG00000029359	6.4328e-07	1.0059e-08	-0.0061223	-0.0009753	0.0333558	7
ENSMUSG00000018604	-5.338e-06	-6.523e-06	0.0051717	0.0713429	0.00156378	7
ENSMUSG00000029414	-2.493e-06	1.5343e-05	0.00850845	0.047482	-0.0055997	7
ENSMUSG00000008348	1.1557e-05	1.1786e-06	-0.0132331	-0.0232027	0.0323604	7
ENSMUSG00000004951	2.055e-07	0.369289	0.5	0.5	0.36143	7
ENSMUSG00000048022	-1.713e-08	4.0605e-06	0.0299156	0.0659412	0.0130243	7
ENSMUSG00000001761	2.6933e-07	2.2984e-07	0.00232095	0.0006533	0.051118	7
ENSMUSG00000035158	-5.46e-07	1.248e-06	-0.0134826	-0.0213173	0.0124918	7
ENSMUSG00000001930	1.1857e-06	4.0402e-08	0.0243326	0.0215998	0.0271567	7
ENSMUSG00000001517	-1.161e-06	6.868e-06	0.0177971	0.0314588	0.0218259	7
ENSMUSG00000084927	0	0	0	0	0.0186538	7
ENSMUSG00000040891	-5.008e-07	2.0976e-06	0.0359294	0.0738185	0.00789811	7
ENSMUSG00000019194	4.3765e-07	2.3926e-08	0.00233248	0.112813	0.0141044	7
ENSMUSG00000038539	1.0736e-06	2.7514e-06	0.00167435	-0.0407555	0.021372	7
ENSMUSG00000059824	5.7756e-07	-6.565e-06	-0.0451422	-0.0340444	0.0493042	7
ENSMUSG00000030737	-1.221e-07	1.8879e-07	-0.0429896	-0.0445653	0.0319048	7
ENSMUSG00000030867	-1.189e-05	4.3982e-05	0.0146257	0.0507798	0.00452555	7
ENSMUSG00000054612	7.0194e-06	4.1395e-06	0.5	0.203069	0.0602276	7
ENSMUSG00000031596	0	1.7896e-07	0.014974	0.0579621	0.0496229	7
ENSMUSG00000018796	-1.189e-05	-4.97e-05	-0.0043348	0.0666846	0.0489998	7
ENSMUSG00000031788	-1.313e-05	-3.52e-05	0.00578287	0.0512473	0.0270324	7
ENSMUSG00000035237	-3.447e-07	1.5438e-07	0.0104849	-0.0227469	0.0202444	7
ENSMUSG00000058173	1.2628e-06	4.0238e-06	0.0168761	0.0540661	-0.0301076	7
ENSMUSG00000032193	2.2132e-06	-1.054e-05	-0.0613158	-0.0207225	0.0158464	7
ENSMUSG00000036611	5.7135e-06	9.7774e-06	0.0629885	0.0312348	0.0168204	7
ENSMUSG00000032068	2.1062e-07	4.7107e-06	0.5	0.0447674	0.5	7
ENSMUSG00000032310	2.7674e-07	-1.602e-07	0.0181379	0.0388587	0.00574791	7
ENSMUSG00000039607	-2.142e-06	4.1952e-06	0.0489784	0.0878506	0.0760138	7
ENSMUSG00000010651	-2.726e-06	-1.129e-07	-0.0160952	-0.0126736	0.0242794	7
ENSMUSG00000019987	1.759e-07	5.7948e-07	-0.0061471	0.00305543	0.0209199	7
ENSMUSG00000015890	1.935e-07	1.2797e-06	0.0358112	0.0354421	0.0157345	7
ENSMUSG00000002055	3.5765e-06	1.4165e-05	0.0272679	0.0863514	0.0272155	7
ENSMUSG00000020911	9.3398e-07	-2.753e-06	0.0036692	0.0544756	-0.0134829	7
ENSMUSG00000035451	-7.955e-07	-1.914e-07	0.017714	0.0954775	0.00304687	7
ENSMUSG00000046768	1.2153e-06	2.8278e-07	0.00704609	0.0371423	0.0421794	7
ENSMUSG00000040856	0	-1.199e-07	0.00479054	0.0142309	0.0157085	7
ENSMUSG00000033499	-2.684e-06	7.631e-06	0.050676	0.0703438	0.059988	7
ENSMUSG00000069805	0	0	4.9052e-05	0.00368607	0.0186538	7
ENSMUSG00000021676	-1.355e-06	-6.292e-06	-0.0548508	-0.0439018	0.0536763	7
ENSMUSG00000041431	1.0171e-05	9.0546e-06	0.0204967	0.0303018	0.0242921	7
ENSMUSG00000021922	1.7334e-07	-4.423e-07	0.00168039	0.0247595	0.0194617	7
ENSMUSG00000056234	-1.145e-05	-3.491e-06	0.0100335	0.0066416	0.0263887	7
ENSMUSG00000037580	-5.81e-05	-7.203e-07	-0.0033771	0.0120015	0.0454086	7
ENSMUSG00000105703	9.394e-07	6.3174e-07	0.00989183	0.019795	0.040823	7
ENSMUSG00000021996	4.2764e-06	-9.243e-06	-0.0213919	0.0705032	0.0263302	7
ENSMUSG00000055114	-6.003e-06	-0.0001025	-0.0401006	-0.0302978	0.0475637	7
ENSMUSG00000009585	-6.14e-06	4.736e-06	0.050589	0.028497	-8.258e-05	7
ENSMUSG00000061740	-1.774e-07	1.0302e-05	0.0781522	0.0495603	0.0190875	7
ENSMUSG00000068085	-2.577e-07	4.5033e-07	0.0448206	0.0361174	0.0357399	7
ENSMUSG00000022766	0	-1.723e-07	0.00409026	0.013819	0.0216313	7
ENSMUSG00000022868	0	0	0	-0.0072173	0.0241538	7
ENSMUSG00000060459	-2.166e-08	4.3417e-08	-0.0111772	0.0138783	0.0484407	7
ENSMUSG00000050520	4.5822e-06	4.1654e-06	0.5	0.226607	0.0658756	7
ENSMUSG00000023829	-3.083e-07	3.2034e-07	0.00629353	-0.008279	0.0473686	7
ENSMUSG00000090231	-1.848e-06	4.2664e-06	0.00982256	0.0385024	0.0206533	7
ENSMUSG00000023932	1.8566e-05	6.3555e-06	0.0315532	0.121569	0.0452364	7
ENSMUSG00000036438	-1.117e-06	7.1579e-06	-0.0356237	0.0987401	0.020099	7
ENSMUSG00000044393	2.1435e-06	9.8307e-07	0.0711455	0.0848321	0.0301983	7
ENSMUSG00000024431	-3.184e-06	2.4867e-06	-0.0049415	0.0035791	0.0282949	7
ENSMUSG00000024610	-1.904e-07	3.7882e-07	0.0317716	0.0138918	0.0388132	7
ENSMUSG00000036880	-5.019e-06	-6.715e-06	-0.06728	-0.0036022	0.0189163	7
ENSMUSG00000010097	9.0088e-06	-5.079e-06	0.085195	0.0736423	0.0299087	7
ENSMUSG00000024803	2.4253e-06	-2.725e-06	0.04799	0.0622583	0.0466147	7
ENSMUSG00000064294	0	1.0872e-07	0.00093796	0.00977368	-0.0022178	13
ENSMUSG00000026193	-2.045e-06	-1.064e-06	0.00810266	0.0168342	-0.0304892	13
ENSMUSG00000090165	0	0	0	-0.0011767	-0.0094538	13
ENSMUSG00000090175	0	0	0.0055309	-0.0160681	0	13
ENSMUSG00000089675	0	8.373e-08	0	-0.0053486	-0.0070082	13
ENSMUSG00000089943	1.6874e-07	0	0.00180806	-0.0021949	0	13
ENSMUSG00000048126	5.3909e-08	1.7629e-07	0.0016436	-0.0102042	-0.0079711	13
ENSMUSG00000026272	0	2.5728e-07	-0.0002417	0.00513512	0	13
ENSMUSG00000048402	0	-2.145e-07	0.00168039	0.0079366	0	13
ENSMUSG00000026368	-1.676e-07	-1.199e-07	-0.0021283	-0.0243946	-0.018533	13
ENSMUSG00000026715	7.0854e-07	9.7273e-07	0.00593205	0.00132712	-0.0237111	13
ENSMUSG00000026692	0	-3.387e-07	-0.0047657	-0.0207197	-0.0079711	13
ENSMUSG00000026691	0	0	0.00244949	-0.0035667	0	13
ENSMUSG00000026568	-1.168e-06	-2.902e-05	-0.150207	-0.0336356	0.182631	13
ENSMUSG00000015843	0	0	0	-0.0113912	0.00718278	13
ENSMUSG00000026683	2.61e-07	5.3868e-06	0.00471506	-0.0047706	-0.0238997	13
ENSMUSG00000016194	1.7489e-07	-2.049e-07	0.00430081	0.00730506	-0.0271358	13
ENSMUSG00000014852	-1.786e-07	2.8196e-07	0.0013298	-0.0221271	0	13
ENSMUSG00000015846	-9.286e-06	-1.097e-05	-0.0716026	-0.112709	0.130094	13
ENSMUSG00000076441	2.89e-07	-5.995e-07	-0.0182975	0.0223771	-0.0109315	13
ENSMUSG00000026874	2.7707e-07	-2.339e-07	-0.0021274	-0.0071351	0	13
ENSMUSG00000060703	0	-2.087e-07	-0.0067866	-0.0106194	-0.014993	13
ENSMUSG00000027048	-4.112e-07	2.3127e-07	0.0316136	0.0112824	-0.0437664	13
ENSMUSG00000049843	0	0	0	0	0.00831703	13
ENSMUSG00000040506	-4.04e-06	-2.11e-05	-0.0428754	0.0087451	-0.0020333	13
ENSMUSG00000074955	0	0	0.00180806	0	0.00718278	13
ENSMUSG00000027359	0	0	-0.0072311	-0.0204163	0.00904407	13
ENSMUSG00000027447	-5.999e-06	5.658e-06	-0.0828134	-0.176978	0.209869	13
ENSMUSG00000027513	0	1.0872e-07	-0.0168563	-0.0147006	-0.0132818	13
ENSMUSG00000028011	1.4882e-07	1.1345e-07	0.00272123	-0.001122	0.00545126	13
ENSMUSG00000041237	4.7821e-06	2.3461e-06	-0.0165139	0.0367178	-0.0027439	13
ENSMUSG00000027905	2.0473e-06	-3.621e-06	-0.0094672	-0.0292847	0.00077825	13
ENSMUSG00000027985	-1.676e-07	0	0	0	-0.0082395	13
ENSMUSG00000028427	0	-2.201e-07	-0.0333254	-0.0214793	-0.0045398	13
ENSMUSG00000039196	-9.989e-08	-2.391e-07	-0.0004999	0	0	13
ENSMUSG00000028359	1.1276e-07	-2.639e-07	0.00165367	0.00367565	0.00718278	13
ENSMUSG00000028521	-6.274e-06	-1.008e-05	-0.0855889	-0.116216	0.0990908	13
ENSMUSG00000028873	5.3937e-07	3.9703e-06	0.00963822	0.0341557	-0.0309895	13
ENSMUSG00000037583	0	-5.136e-08	-0.0001551	0	-0.029224	13
ENSMUSG00000070691	0	0	0	-0.0065582	0	13
ENSMUSG00000029026	-1.676e-07	-1.44e-07	0.0034846	0.00477712	0	13
ENSMUSG00000065549	-2.637e-07	2.2399e-08	0.0116223	0.00166612	0.0077672	13
ENSMUSG00000042476	0	0	0.00043927	0.0095277	0.0027923	13
ENSMUSG00000028864	0	0	-0.0023794	0	0	13
ENSMUSG00000029299	-1.645e-07	-1.742e-07	-0.003308	-0.004837	0	13
ENSMUSG00000029597	0	-2.087e-07	0	0	0	13
ENSMUSG00000002588	1.1702e-07	-1.742e-07	-0.0023794	0	-0.0094538	13
ENSMUSG00000034456	-1.514e-07	-2.748e-07	-0.0073903	-0.0242446	0	13
ENSMUSG00000061353	0	-5.136e-08	-0.0033559	0.00540324	0.0100719	13
ENSMUSG00000030236	0	0	0	-0.0057197	0	13
ENSMUSG00000030237	0	0	0	0	0.00915738	13
ENSMUSG00000063975	8.774e-07	4.2873e-08	0.0135502	0.00816246	-0.0189231	13
ENSMUSG00000070811	0	0	0	0	-0.0094538	13
ENSMUSG00000078798	0	0	0	-0.0073355	-0.0113724	13
ENSMUSG00000070810	0	0	0	0.00367565	0	13
ENSMUSG00000030378	0	0	0.0025025	0.0302973	0.00734935	13
ENSMUSG00000094156	0	0	0	0.00367565	0	13
ENSMUSG00000002992	6.0967e-07	-3.026e-09	0.00029617	-0.0100211	0	13
ENSMUSG00000109350	1.6957e-07	0	0	0	0	13
ENSMUSG00000040564	-1.404e-06	-1.176e-06	-0.0012277	-0.000436	0	13
ENSMUSG00000074254	0	-4.013e-07	-0.0196368	-0.0277689	-0.0143853	13
ENSMUSG00000056978	-1.838e-07	0	0	0	-0.0105719	13
ENSMUSG00000050440	0	-2.203e-07	-0.0033991	-0.0054452	-0.0106006	13
ENSMUSG00000036570	0	0	0	0.00151744	0	13
ENSMUSG00000040017	1.1432e-07	-2.087e-07	0.00357471	0	0.0120663	13
ENSMUSG00000046179	-7.539e-07	1.1651e-05	0.0099034	0.0113454	-0.0094538	13
ENSMUSG00000030747	-1.45e-06	1.7457e-06	0.0197936	0.0154477	-0.0184295	13
ENSMUSG00000070436	-5.361e-07	-3.126e-07	0.00422431	-0.022847	0.00293316	13
ENSMUSG00000096714	0	0	0	0	0.0106542	13
ENSMUSG00000030670	1.1276e-07	1.6419e-07	0.00189345	-0.0023798	-0.0186258	13
ENSMUSG00000033533	1.1276e-07	0	0	0.0102783	0.0115511	13
ENSMUSG00000030677	-4.162e-05	6.6811e-06	-0.0139241	0.0372149	-0.0005916	13
ENSMUSG00000030793	-2.655e-07	-2.394e-06	-0.0312605	-0.0298204	-0.0044969	13
ENSMUSG00000025479	0	9.4403e-08	-0.0121445	-0.0190576	0	13
ENSMUSG00000031443	0	0	-0.0024486	-0.0130109	0	13
ENSMUSG00000031444	0	2.0009e-07	0.00518258	0.00375885	0.0131905	13
ENSMUSG00000006567	-3.445e-06	3.9014e-05	-0.07619	-0.0882341	0.295478	13
ENSMUSG00000025588	0	0	-0.0003701	0	0	13
ENSMUSG00000078964	9.5388e-08	0	-0.0022761	0.00523346	0.0102434	13
ENSMUSG00000069922	1.1371e-07	2.359e-07	0.0104484	0.0152399	-0.0234507	13
ENSMUSG00000062181	0	1.0872e-07	0	0	0	13
ENSMUSG00000003849	1.5779e-06	5.5686e-07	-0.0096421	0.0331896	-0.0172922	13
ENSMUSG00000001670	1.104e-07	-1.022e-06	0.0092646	0.0131424	-0.0124814	13
ENSMUSG00000000739	0	1.0872e-07	0.00265303	-0.0103943	0.00845824	13
ENSMUSG00000032271	0	0	-0.0033804	-0.0053486	0.00207393	13
ENSMUSG00000032348	-1.147e-06	-7.197e-06	-0.0161602	0.0480379	0.00085836	13
ENSMUSG00000065513	1.1432e-07	1.7182e-08	-0.0031429	0.00975679	0.00061513	13
ENSMUSG00000020053	0	0	-0.0032931	0	0	13
ENSMUSG00000020140	-4.976e-07	6.1637e-07	0.00316671	-0.0134685	-0.0227113	13
ENSMUSG00000025407	-2.669e-07	1.8517e-07	-0.0004638	0.00083679	0	13
ENSMUSG00000047631	0	0	0	0	-0.0114767	13
ENSMUSG00000020429	0	0	-0.0024486	0	0	13
ENSMUSG00000018593	-4.962e-07	-5.129e-07	0.00256196	0.0130273	-0.0247868	13
ENSMUSG00000020884	0	1.7629e-07	0	0	0.0106067	13
ENSMUSG00000040963	1.6846e-07	-5.437e-09	0.00493266	-0.0079023	-0.0094538	13
ENSMUSG00000017453	4.1382e-09	7.3261e-07	-0.0073167	0.00191608	0.00149019	13
ENSMUSG00000017344	0	0	0.00180806	0	0	13
ENSMUSG00000006056	1.7096e-07	2.0009e-07	0	0	-0.0112659	13
ENSMUSG00000017493	6.6045e-07	6.9878e-07	0.0132362	0.0177251	-0.0243108	13
ENSMUSG00000000049	4.6712e-08	1.451e-06	-0.0123832	-0.0149893	-0.0145836	13
ENSMUSG00000021135	1.666e-07	0	0	0.00530346	-0.0021353	13
ENSMUSG00000021228	0	0	0.0017668	0.00481501	-0.0103377	13
ENSMUSG00000061947	-1.848e-07	9.4125e-08	0.0022364	0	0	13
ENSMUSG00000060807	0	0	0.00224811	-0.0052198	-0.0103377	13
ENSMUSG00000071177	0	0	0	0	-0.0003476	13
ENSMUSG00000066366	0	0	0.00189345	0.00637102	0.0099252	13
ENSMUSG00000079015	0	0	0.00189345	-0.0055325	-0.000673	13
ENSMUSG00000072849	0	0	0.00219196	-0.0006448	0.0013303	13
ENSMUSG00000018102	9.699e-06	-2.103e-06	-0.0244514	-0.0096778	-0.0064134	13
ENSMUSG00000042118	0	0	0	-0.0054452	-0.0094538	13
ENSMUSG00000021728	4.2651e-07	-6.793e-07	0.0100635	-0.0296372	-0.0079529	13
ENSMUSG00000006522	0	0	-0.003035	-0.0094662	-0.0102775	13
ENSMUSG00000006529	0	-2.163e-07	0	0.00581212	-0.0094538	13
ENSMUSG00000047894	0	0	0	-0.0053486	0	13
ENSMUSG00000060615	0	0	0.0008159	0	0.0098526	13
ENSMUSG00000002324	-6.429e-07	-2.805e-06	0.00608818	-0.0033895	0.00378986	13
ENSMUSG00000021944	1.1918e-06	3.315e-07	0.00224389	0.0436801	0.0105516	13
ENSMUSG00000022181	0	0	0.00168039	-0.0052198	-0.0112623	13
ENSMUSG00000022304	0	0	0.0025227	0.00367565	0	13
ENSMUSG00000096852	-2.463e-07	2.1801e-06	0.011367	0.0385816	0.00888069	13
ENSMUSG00000068083	0	0	-0.0048973	-0.0147416	-0.0053219	13
ENSMUSG00000022877	0	1.6419e-07	0	0	0	13
ENSMUSG00000022875	2.7843e-07	1.7546e-07	0.00050492	-0.0141162	-0.0123356	13
ENSMUSG00000022821	1.6987e-07	4.5154e-07	0.005046	0.00231253	-0.0115319	13
ENSMUSG00000022754	1.4415e-07	0	-0.0007485	-0.0066798	0.0136115	13
ENSMUSG00000059481	0	0	0.00238127	-0.0090298	0	13
ENSMUSG00000023828	0	0	0	0.00477712	0.00915738	13
ENSMUSG00000040966	0	1.1345e-07	0	-0.0066941	0.0077672	13
ENSMUSG00000023906	2.9041e-08	1.6631e-07	0.00501452	0.00393704	-0.0040931	13
ENSMUSG00000024391	-8.061e-07	9.0335e-07	0.00813013	-0.0012505	-0.0255348	13
ENSMUSG00000067144	0	0	0.0022364	0	0	13
ENSMUSG00000044201	6.2604e-07	-1.375e-05	0.00206385	0.0313073	0.0103457	13
ENSMUSG00000033022	5.4869e-07	7.3347e-07	0.0166595	0.022857	-0.0031113	13
ENSMUSG00000032905	-4.434e-06	-8.045e-06	-0.0838624	-0.0350123	0.10557	13
ENSMUSG00000024558	4.914e-07	1.6377e-07	0.00073187	0.0331691	0	13
ENSMUSG00000024897	0	0	0.00240819	-0.0047686	-0.0106006	13
ENSMUSG00000024987	0	-1.443e-08	0.00175777	0.00136256	-0.0103377	13
ENSMUSG00000060613	-2.52e-07	-1.385e-07	-0.0034642	-0.0058599	-0.0311299	13
ENSMUSG00000025219	0	0	0	0.00477712	0	13
ENSMUSG00000003555	1.1702e-07	0	0.00180806	0.0070018	-0.0202514	13
ENSMUSG00000040147	1.1276e-07	6.2826e-07	-0.004428	-0.018944	0.00786028	13
ENSMUSG00000031138	0	0	0.00168039	0.0117572	0.00973355	13
ENSMUSG00000047844	1.1432e-07	6.8373e-08	0.00229785	0.00539463	-0.0023605	13
ENSMUSG00000065947	1.8373e-06	1.2023e-06	-0.0275398	-0.0156171	-0.0031616	13
ENSMUSG00000064367	4.4308e-06	-1.986e-06	-0.0559501	-0.16959	0.125242	13
