# Supplementary material for: KANSL3 directs transcriptional programs essential for hepatic metabolism and differentiation
Source: Life Sci Alliance. 2025 Oct 3;8(12):e202503238. doi: 10.26508/lsa.202503238 (PMC12495240; doi:10.26508/lsa.202503238)
Supplement: Supplementary file 9 [file LSA-2025-03238_TableS6.xlsx]

## Sheet: PMID  36241695 
Ardisasmita et al, Comm Biol (2022), PMID: 36241695
ABCB1 (MDR1)
ABCB11 (BSEP)
ABCB4
ABCC1
ABCC11
ABCC2 (MRP2)
ABCC3 (MRP3)
ABCC4
ABCC6 (MRP6)
ABCG2
ABCG5
ABCG8
ACOX1
ACSM1
ADAMTS13
AGT
AGXT
AHR
AHSG
ALB
ALDH1A1
ALDH1B1
ALDH3A1
ALDH3A2
ALDH4A1
ALDH9A1
ALDOB
AMBP
ANG
APOA1
APOA2
APOB
APOC1
APOC2
APOF
APOH
AQP7
ARG1
ASGR1
ASGR2
ASL
ASS1
ATF5
ATP7B
C5
C6
C8B
CEBPA
CES2
CES3
CFB
CFHR2
COMT
CPB2
CPS1
CYP17A1
CYP1A1
CYP1A2
CYP1B1
CYP2A13
CYP2A6
CYP2B6
CYP2C18
CYP2C19
CYP2C8
CYP2C9
CYP2D6
CYP2E1
CYP2R1
CYP3A4
CYP3A5
CYP3A7
CYP7A1
DPP4
DPYD
EPHX1
EPHX2
F10
F12
F13B
F2
F5
F7
F8
F9
F11
FABP1
FAH
FASN
FBP1
FGA
FGB
FGG
FMO3
FMO4
FMO5
FOXA1
FOXA2
FOXA3
G6PC
GATA4
GLUL
GPT
GSTA1
GSTA2
GSTA4
GSTM4
GSTP1
GSTT1
HGD
HGF
HMGCL
HMGCR
HMGCS
HNF1A
HNF1B
HNF3B
HNF4A
HNMT
HP
HPR
HRG
ITIH1
ITIH2
ITIH3
ITIH4
KNG1
LDLR
MAOA
MAOB
MAN1A1
MAT1A
MGST1
MGST2
NAT1
NAT2
NNMT
NQO2
NR0B2
NR1H2 (LXRB)
NR1H3 (LXRA)
NR1H4 (FXR)
NR1I2 (PXR)
NR1I3 (CAR)
NR2B1 (RXRA)
NR2B2 (RXRB)
NR3C1 (GR)
ONECUT1
ORM1
ORM2
OTC
PAH
PCK1
PCK2
PKLR
PLG
PLXNA1
PON1
POR
PPARA
PROC
PROS1
PROX1
RBP4
RXRA
RXRB
RXRG
SAA4
SAT1
SERPINA1
SERPINA10
SERPINC1
SERPIND1
SLC02B1
SLC10A1 (NTCP)
SLC15A1
SLC15A2
SLC22A1 (OCT1)
SLC22A2 (OCT2)
SLC22A3 (OCT3)
SLC22A7 (OAT2)
SLC28A2
SLC2A2
SLC7A9
SLCO1A2
SLCO1B1
SLCO1B3
SLCO2B1
SULT1A1
SULT1A2
SULT1B1
SULT2A1
TAT
TDO2
TF
TPMT
TST
TTR
UGT1A1
UGT1A3
UGT1A4
UGT1A6
UGT1A9
UGT2A3
UGT2B15
UGT2B4
UGT2B7
UGT2B10
UGT3A1
UROC1
VNT
VWF
AFP
PROM1
KRT18
KRT19
KRT7
KRT8
RFC3
SOX9

## Sheet: PMID  36914834
Pu et al, Nature Genetics (2023), PMID: 36914834
Apoa1
Serpina1b
Apoc2
Rbp4
Serpina1a
Fgb
Vtn
Ces1c
Apoa2
Gstm1
Serpinf2
Serpina1d
Serpina1c
Fga
Apob
Fgg
Apoh
Itih4
Ttr
Ugdh
Trf
Ces1b
Hsd17b13
Alb
Gclc
Pzp
Creg1
Csad
Abcc2
Gsta2
Hamp
Gstm3
Gc
Ass1
Igfbp1
Ahsg
Cyp2d10
Sds
Gsta1
Spp2
Neat1
Serpina6
Fabp1
Apoc4
Aldob
F2
Gsta4
Hmgcs2
Serpind1
Pck1
Glud1
Gstp1
Hpx
Apom
Rdh7
Cbr1
Tat
C3
Acaa1b
Cyb5a
Hamp2
Kng2
Lpl
Plg
Aadac
Cdo1
Hnf4a
Cat
F12
Gm3776
Apoc1
Blvrb
Nat8f1
Gsta3
Sephs2
Cfb
Igfbp4
Mt1
Hsd11b1
Selenop
Ephx1
Gjb1
Agt
Creb3l3
Angptl3
Uox
Arg1
Reep6
Angptl4
Slc38a3
Serpinc1
Fth1
G6pc
Scp2
Ndrg2
Nqo1
Ttc36
Igf1
Cpb2
Itih2
Azgp1
Ddt
Acot1
Kng1
Hsd17b2
Ddah1
Col18a1
Ugt2b34
Dpys
Stard10
Ftl1
Pgrmc1
Cfi
Mgst1
H2-Q10
Gdf15
0610005C13Rik
Entpd5
Rida
Rnase4
Fxyd1
Mif
Slc7a2
Txnrd1
Tfrc
Prdx1
Por
Hist1h2bc
Rdh9
Cyp2d26
Ehhadh
C8g
Cxcl12
Sord
Pipox
Serpina10
Slc27a2
Rapgef4
Aldh1a1
Acsl1
Cd302
Bdh1
Dgat2
Fn1
mt-Nd1
Hagh
Cdkn1a
Larp4b
Reln
mt-Nd2
Cth
Lcat
Cyp2c68
Acot4
Gnmt
Aldh2
Peg3
F10
Cbr3
Dio1
Gm29966
Tmem205
Acaa2
Txn1
Tmem37
Msrb1
Mt2
Amdhd1
Afm
Cyp2c70
Otc
Ppa1
Dennd5b
Apof
Fbp1
Gclm
Cebpb
Phyh
Esd
Pla2g12b
mt-Nd4l
Apoe
Gch1
Cideb
Phgdh
Ugt2b35
Gsto1
Aldh1b1
Cfh
Slc35d1
F5
Bhmt2
Crot
Urah
Hoga1
Prkd3
mt-Nd3
Aox3
Gldc
mt-Nd5
Hspa9
Apoc3
Cyp26a1
Dnajb9
Ghr
mt-Nd4
Iqgap2
Pah
Upb1
Mpc2
Uqcrq
Abca1
Gchfr
Acox2
Errfi1
Hgd
Acox1
Acot3
Asgr2
Gss
Spint1
Tle5
Tmem123
Arrdc1
Wfdc15b
Sri
Rhoj
Cd9
Dbp
Agrn
Sdcbp
Cracr2b
Slc6a6
Casp12
Slc44a3
Celf2
Ano1
Sema3c
Ptprf
Csrp1
Bcl2l1
Ddit4l
Ywhaz
Cbx5
Bcam
Shank2
Wfdc18
Glul
Fis1
Cldn6
Emb
Tmem229a
Eepd1
Lamc3
Zfhx3
Kcnn4
Itpk1
Bag1
Npdc1
Ccdc34
Clmn
Hspb1
Ywhah
Reep5
Fabp5
Tubb4b
Tm9sf3
Cldn4
Ywhaq
Onecut1
Efemp1
Wwc1
Srsf3
Ctnnb1
Car2
Emp2
Cox7a1
Rhob
Pigr
Mcl1
Anxa13
Pik3ap1
Enc1
Sox9
Bmyc
Scn1b
Flna
Plet1
Zmiz1
Apobec3
Myl12a
Cd2ap
Cldn7
Dsg2
Tmem176b
Cav2
Ahnak
Cbx6
Hbegf
Klf5
Cldn3
Hcfc1r1
Hnrnpa1
Calm2
Map3k1
Cdc42ep1
Nfib
Tnfaip8
Myl6
Serpinb6a
Malat1
App
Cst3
Calm1
Dbi
Ablim1
Mat2a
H3f3b
Bsg
Smim22
Bex4
Cadm1
S100a16
Id2
Spry2
Vamp5
Tmem176a
Chd9
Dusp1
Gja1
Kcne3
Qpct
Cystm1
Cd74
Aplp2
Iqgap1
B4galt6
Nenf
Rbms3
Rbm3
Pld1
Nucb2
Tshz2
Btg2
Ly6e
Atp1b1
Rab25
Vcam1
Dynll1
Rab27b
Ifi27
Tmc4
Marcks
Ltb
Palmd
Ccn1
Onecut2
Lims1
Sprr1a
Serpinh1
Crip2
Mal
Junb
Slc43a2
Cited4
Cd14
Klf7
Ecscr
Smco4
Anxa3
Mxd4
Clic1
Atp1a1
Capg
Slco3a1
Cyba
Egr1
Tuba1a
Krt8
Krt18
Selenom
Sparc
Id3
Bicc1
Ly6d
Ehf
Cldn8
Myl12b
Rgs2
ccdc198
Anxa4
Sh3bgrl3
Nfix
Igf1r
Actb
Actg1
Pkhd1
Tmem45a
Ier3
Muc1
S100a10
Ucp2
Fos
Lurap1l
Timp2
Crip1
Tstd1
Pdzk1ip1
S100a6
Epcam
Krt19
Id1
Tns1
Ramp1
Ccn2
Txnip
Krt7
Igfbp7
Anxa2
Kifc3
Lcn2
Gm43305
Sorbs2
H2-K1
Capns1
Cryab
Fgfr3
Tesc
H2-D1
Sftpd
Gm49980
Tm4sf1
Rgs5
Ccnd2
Anxa5
Tinagl1
S100a11
Clu
Scara3
Cd24a
Ankrd1
Tmsb10
Tspan8
Gas6
Ccnd1
Fxyd3
Tmsb4x
Mmp7

## Sheet: PMID  31080135
Planaz-Pas, Cell Stem Cell (2019) PMID:31080135
Serpina1
Afp
Apc
Atg5
Aqp1
Rhob
Zfhx3
Bard1
Bmp2
Bmp4
Ctnnb1
Runx3
Rb1cc1
Ccna2
Ccnb2
Ccnd1
Cd24a
Cdc25c
Cdh1
Cdk4
Cdk6
Cdkn1a
Cdkn2a
Cdkn2b
Cebpa
Cebpb
Cftr
Socs3
Col6a3
Copa
Gadd45a
Dlk1
Dync1h1
Egfr
Eif3a
Elk1
Ephb2
Fas
Lgr5
Fgf2
Fgf8
Fgfr2
Foxm1
Fth1
Fzd7
Gas7
Gata4
Gata6
Gli1
Gli2
Gstp1
Hhex
Foxa1
Foxa2
Foxa3
Hnf4a
Onecut1
Id2
Itpr1
Jag1
Jun
Kit
Krt18
Lats1
Lef1
Epcam
Smad4
Met
Mgmt
Mitf
Mki67
Mlh1
Mtm1
Ncam1
Notch2
Numb
Slc22a18
Sqstm1
Plk1
Prom1
Prox1
Psma3
Ptch1
Pten
Ptgs2
Rb1
Rbpj
Rheb
Rps6
Rps8
Sema3b
Sox9
Spp1
Tbx3
Hnf1a
Hnf1b
Tcf4
Tfeb
Tfec
Tgfbr1
Tgfbr2
Thbs1
Timp3
Trp53
Trp73
Ttr
Ubc
Yap1
Gadd45g
Map2k4
Mapk14
Nr5a2
Ncoa4
Rpl3
Lats2
Cdca8
Tax1bp1
Nxf1
Ddx20
Spag5
Copg
Sept1
Rassf1
Gsk3b
Mtor
Rec8
Tacstd2
Sav1
Polr2e
Spc25
Uba5
Pycard
Crnkl1
Nuf2
Atg12
Ufm1
Gtpbp4
Dapk1
Psmd1
Nup205
Cdc5l
Nup93
Atg7
Smu1
Rptor
Kif4-ps
Calcoco2
Sf3b1
Xpo1
Krt9
E2f8
Kif22
Krt7
Olfr73
Prpf8
Edem1
Rnf43
Dip2c
Kntc1
Tfe3
Ncaph
Arhgap44
Rarb
Rnd1
Pik3c3
Onecut2
Mapk4
Cdnf
Olfr1102
Ambra1
Rad9b
Mob1a
Prc1
Dzank1
Olfr1024
Olfr901
Olfr967
Olfr426
Olfr699
Olfr417
Olfr564
Olfr1305
Ccnb1
Mtmr12
Smo
Apba1
Mir21
Mir214
Mir26a-1
Mir200b
Znrf3
Mir370
