# Supplementary material for: KANSL3 directs transcriptional programs essential for hepatic metabolism and differentiation
Source: Life Sci Alliance. 2025 Oct 3;8(12):e202503238. doi: 10.26508/lsa.202503238 (PMC12495240; doi:10.26508/lsa.202503238)
Supplement: Supplementary file 10 [file LSA-2025-03238_TableS7.xlsx]

## Sheet: Materials
Materials used in the manuscript:
Antibodies
Antibody	Source	Application	Concentration
KANSL2	Sigma HPA038497	WB	1:1000
KANSL3	Sigma HPA035018	ChIP-seq	2.8ug/100.000 nuclei
KANSL3	St. John's Laboratory / Hoelzel STJ110533-50	WB	1:1000
KANSL1	Abnova / Biozol PAB20355	WB	1:1000
MOF (KAT8)	Abcam ab200660	WB	1:1000
WDR5	Cell Signaling D9E11	WB	1:1000
MCRS1	Proteintech 11362-1-AP	WB	1:1000
Rabbit IgG	Abcam ab172730	WB/IP
Actin HRP	Santa Cruz sc-1616	WB	1:10000
Flag HRP	Sigma A8592	WB	1:5000
Anti Mouse IgG HRP	Sigma GENXA931	WB	1:5000
Anti Rabbit IgG HRP	Sigma GENA934	WB	1:5000
EPCAM clone G8.8 (APC conjugated)	eBioscience 17-5791-80	FACS	1:200
CD31 clone 390 (PeCy7 conjugated)	eBioscience 25-0311-82	FACS	1:500
CD45 clone 30-F11 (PeCy7 conjugated)	eBioscience 25-0451-81	FACS	1:500
CD11b clone M1/70 (PeCy7 conjugated)	eBioscience 25-0112-82	FACS	1:500
TSPAN8 clone 657909 (BV241 conjugated)	BD 748036	FACS	1:200
CD24 clone M1/69 (BV786 conjugated)	BD 744470	FACS	1:500
CK19	abcam ab52625	IF	1:300
smooth muscle actin (Cy3 conjugated)	Sigma Aldrich C6198	IF	1:500
Collagen I+III	Collagen I+III ab34710	IF	1:250
H4K16ac	abcam ab109463	ChIP-seq	1.26 ug/100.000 nuclei
HA	abcam ab9110	ChIP-qPCR	1 ug/100.000 nuclei
Flag HRP	Sigma A8592	WB	1:5000
Kansl3 CRISPR primers
Primer	Sequence
Kansl3 guide RNA	ACTACTGACATGGCCCACCGGGG (bold is the PAM sequence)
Sanger seq fwd-primer	CCGTTCTGTTTGGTGGCGGTGT
Sanger seq rev-primer	TTGCCCTGCCGTTCTGATGCTG
Genotyping primers
Primer	Sequence
Cre_Forward	GTGAAACAGCATTGCTGTCACTT
Cre_Reverse	GCGGTCTGGCAGTAAAAACTATC
Kansl3_flox_Forward	CCGAGGCAGGAGAAGAGTTT
Kansl3_flox_Reverse	TCTGGTGGCTAAAATAATCACA
qRT-PCR primers (mouse)
Primer	Sequence
Kansl3 fwd	CAGATGCAGATGCTCCTCCT
Kansl3 rev	CAGGGCTTTGAGGATCTTGTT
Kansl2 fwd	ACTACACAGGCAGCTGAAGG
Kansl2 rev	AAGCACCTCTGACTGGAACG
Kansl1 fwd	TGACCTGTAAGAAACGGAGGC
Kansl1 rev	ACAGCCAGAGCGGACATTAC
Mof fwd	AACCAGAAGTCACCGTGGAG
Mof rev	TCCTGGTCATTCACTCGAGAC
Des fwd	TACCGACACCAGATCCAGTC
Des rev	GATCCTCCAGCTCCCTCATC
Alb fwd	GTGTGTTGCCGATGAGTCTG
Alb rev	CGTTTCTTTCGGGCTCTTGT
Cyp3a11 fwd	ACTTGAGGCAGAAGGCAAAG
Cyp3a11 rev	TCCACGTTCACTCCAAATGA
Cyp2d10 fwd	GCCCGTCGCTTTGAATATGA
Cyp2d10 rev	CGCAGGAGTATGGGGAACA
Spp1 fwd	TGACCCATCTCAGAAGCAGA
Spp1 rev	CCATCGTCATCATCATCGTC
Krt19 fwd	GACTGACCTGGAGATGCAGA
Krt19 rev	AATCCACCTCCACACTGACC
Hsp8 fwd	CGGGCGTAGGTTTGATGAT
Hsp8 rev	TGTATTCCACTTGGACCTTGG
Hprt fwd	GGCCAGACTTTGTTGGATTTG
Hprt rev	TGCGCTCATCTTAGGCTTTGT
Rplp0 fwd	AGATTCGGGATATGCTGTTGGC
Rplp0 frev	TCGGGTCCTAGACCAGTGTTC
Mrpl11 fwd	TTTGCCATGCAAGATGTGCC
Mrpl11 rev	CTTCTGCACTGAGGTCCTTCAC
Fah fwd	CAAGGAGAATGCGCTGTTGC
Fah rev	CCATACACAGGAGGCTTTGAGTT
Mrpl55 fwd	TACCCTGTGCTCTTGGTCAAGC
Mrpl55 rev	GCTCTTCTGGAGACAGGGCATC
Ndufb3 fd	GGACGCCATTAGAAACGGTGCA
Ndufb3 rev	ACACTCGGGAAGGTGATGTTGC
ChIP-qRT-PCR primers (mouse)
Primer	Sequence
Mrpl11 TSS fwd	TGCCTGAAACAAGACTGCTC
Mrpl11 TSS rev	GCAAAGAACTACGCTCTGGG
Mrpl11 end fwd	CTTGGCTGTGTTGCTTGTCT
Mrpl11 end fwd	TGAAGCTGCCCCTGGATAAA
Fah TSS fwd	AGGCTCTGGAGAAACTGACC
Fah TSS rev	GACTCCGACTTTCCCATCCA
Fah end fwd	CTTTCACCCAGTCCACAGGA
Fah end fwd	ACATGTATTCCAACCGCTGC
